# Supplementary material for: Comparison of raw accelerometry data from ActiGraph, Apple Watch, Garmin, and Fitbit using a mechanical shaker table
Source: PLoS One. 2024 Mar 29;19(3):e0286898. doi: 10.1371/journal.pone.0286898 (PMC10980217; doi:10.1371/journal.pone.0286898)
Supplement: S1 File — (XLSX) [file pone.0286898.s004.xlsx]

## Sheet: lin's concord trial 1 to 2
													Apple																Garmin																	Actigraph 1 v 2
	Apple
	speed	Lin's concord
	1	0.966
	2	0.984
	3	0.862
	4	0.717
	5	-0.342
	6	0.299
	7	0.474
	overall	0.995		Trial 1																	Trial 1
																																						Trial 1
												Trial 2
																													Trial 2																	Trial 2
																																														Actigraph 2 v 3
																																					Trial 3
																																															Trial 2
																																															Actigraph 3 v 4
																																					Trial 3
																																																Trial 4
																																																Actigraph 4 v 5
																																					Trial 5
																																																Trial 4

## Sheet: (old do not use)Var Explained
Mean Mag
Actigraph								Apple								Garmin
Random-effects Parameters	Estimate	Std. Err.	[95% Conf.	Interval]				Random-effects Parameters	Estimate	Std. Err.	[95% Conf.	Interval]				Random-effects Parameters	Estimate	Std. Err.	[95% Conf.	Interval]
id: Identity								proxyid: Identity								proxyid: Identity
var(_cons)	3.37e-15	1.89e-12	0	.				var(_cons)	0.0010965	0.0006176	0.0003635	0.0033072				var(_cons)	0.000955	0.0005332	0.0003197	0.0028528
speed_n: Identity								speed_n: Identity								speed_n: Identity
var(_cons)	0.0079501	0.0025141	0.0042775	0.014776				var(_cons)	0.0019529	0.0003576	0.001364	0.0027961				var(_cons)	0.0016288	0.0002984	0.0011373	0.0023325
trialnumber: Identity								trialnumber: Identity								trialnumber: Identity
var(_cons)	1.67e-07	3.26e-06	3.97e-24	7020000000				var(_cons)	2.09e-06	4.38e-05	2.93e-24	1490000000000				var(_cons)	2.34e-06	4.73e-05	1.42e-23	384000000000
t_speed: Identity								speed_t: Identity								speed_t: Identity
var(_cons)	1.67e-07	3.26e-06	3.99e-24	7000000000				var(_cons)	2.09e-06	4.38e-05	2.92e-24	1490000000000				var(_cons)	2.34e-06	4.73e-05	1.42e-23	385000000000
t_id: Identity								t_id: Identity								t_id: Identity
var(_cons)	1.67e-07	3.26e-06	3.97e-24	7020000000				var(_cons)	2.09e-06	4.38e-05	2.93e-24	1490000000000				var(_cons)	2.34e-06	4.73e-05	1.42e-23	385000000000
id_speed: Identity								speed_id: Identity								speed_id: Identity
var(_cons)	1.67e-07	3.26e-06	3.97e-24	7020000000				var(_cons)	2.09e-06	4.38e-05	2.93e-24	1490000000000				var(_cons)	2.34e-06	4.73e-05	1.42e-23	385000000000
speed_t_id: Identity								speed_t_id: Identity								speed_t_id: Identity
var(_cons)	1.67e-07	3.26e-06	3.99e-24	6990000000				var(_cons)	2.09e-06	4.38e-05	2.92e-24	1500000000000				var(_cons)	2.34e-06	4.73e-05	1.42e-23	385000000000
var(Residual)	7.13e-06	1.31e-07	6.88e-06	7.39e-06				var(Residual)	5.39e-07	1.98e-08	5.02e-07	5.8e-07				var(Residual)	9.04e-07	3.26e-08	8.42e-07	9.7e-07
	0.00795807		0.00306039		0.0025964
Device	4.2347e-11		35.8288		36.7816
var(_cons)
speed_n: Identity	99.8999		63.8121		62.7329
var(_cons)
trialnumber: Identity	0.0020985		0.068292		0.0901246
var(_cons)
speed_t: Identity	0.0020985		0.068292		0.0901246
var(_cons)
t_id: Identity	0.0020985		0.068292		0.0901246
var(_cons)
speed_id: Identity	0.0020985		0.068292		0.0901246
var(_cons)
speed_t_id: Identity	0.0020985		0.068292		0.0901246
var(_cons)
var(Residual)	0.0895946		0.0176121		0.0348174
Trial ICC	8.394e-05		0.00273168		0.00360499
Device ICC	4.2347e-13		0.360337		0.37052
Speed ICC	0.999083		0.640853		0.630934
At Speed 7 only
Actigraph								Apple								Garmin
Random-effects Parameters	Estimate	Std. Err.	[95% Conf.	Interval]				Random-effects Parameters	Estimate	Std. Err.	[95% Conf.	Interval]				Random-effects Parameters	Estimate	Std. Err.	[95% Conf.	Interval]
actigraphid: Identity								proxyid: Identity								proxyid: Identity
var(_cons)	0.0137467	0.0061524	0.0057179	0.0330491				var(_cons)	0.0153589	0.0068745	0.006388	0.0369276				var(_cons)	0.0134288	0.0060194	0.0055782	0.0323282
trialnumber: Identity								trialnumber: Identity								trialnumber: Identity
var(_cons)	2.62e-05	.	.	.				var(_cons)	1.21e-05	0.0001605	6.82e-17	2161908				var(_cons)	3.07e-05	0.0012832	8.02e-41	1.17e+31
t_id: Identity								t_id: Identity								t_id: Identity
var(_cons)	2.62e-05	1.18e-05	1.09e-05	6.33e-05				var(_cons)	1.21e-05	0.0001605	6.83e-17	2161295				var(_cons)	3.07e-05	0.0012832	8.02e-41	1.17e+31
var(Residual)	3.44e-06	2.07e-07	3.05e-06	3.87e-06				var(Residual)	2.02e-06	1.97e-07	1.67e-06	2.45e-06				var(Residual)	3.81e-06	3.63e-07	3.16e-06	4.59e-06
Overall variance	0.0138025		0.0153851		0.013494
proxyid: Identity	99.5954		99.8296		99.5167
var(_cons)
trialnumber: Identity	0.18982		0.0786474		0.227508
var(_cons)
t_id: Identity	0.18982		0.0786474		0.227508
var(_cons)
var(Residual)	0.0249229		0.0131296		0.0282348
Trial ICC	0.00379588		0.00157271		0.00454955
Device ICC	0.997853		0.999082		0.997443
At Speed 1 only
Actigraph								Apple								Garmin
Random-effects Parameters	Estimate	Std. Err.	[95% Conf.	Interval]				Random-effects Parameters	Estimate	Std. Err.	[95% Conf.	Interval]				Random-effects Parameters	Estimate	Std. Err.	[95% Conf.	Interval]
actigraphid: Identity								proxyid: Identity								proxyid: Identity
var(_cons)	3.15e-05	1.41e-05	1.31e-05	7.58e-05				var(_cons)	2.81e-05	1.29e-05	1.14e-05	6.93e-05				var(_cons)	3.14e-05	1.41e-05	1.3e-05	7.56e-05
trialnumber: Identity								trialnumber: Identity								trialnumber: Identity
var(_cons)	1.27e-07	.	.	.				var(_cons)	7.37e-07	3.66e-05	4.36e-49	1.25e+36				var(_cons)	7.94e-08	7.22e-05	0	.
t_id: Identity								t_id: Identity								t_id: Identity
var(_cons)	1.27e-07	6.1e-08	4.96e-08	3.26e-07				var(_cons)	7.37e-07	3.66e-05	4.36e-49	1.25e+36				var(_cons)	7.94e-08	7.22e-05	0	.
var(Residual)	2.23e-07	1.34e-08	1.98e-07	2.51e-07				var(Residual)	2e-07	1.96e-08	1.65e-07	2.42e-07				var(Residual)	1.87e-07	1.79e-08	1.55e-07	2.26e-07
Overall variance	3.1977e-05		2.9774e-05		3.17458e-05
proxyid: Identity	98.5083		94.3776		98.9107
var(_cons)
trialnumber: Identity	0.39716		2.47531		0.250112
var(_cons)
t_id: Identity	0.39716		2.47531		0.250112
var(_cons)
var(Residual)	0.697376		0.671727		0.589054
Trial ICC	0.00794321		0.0495063		0.00500223
Device ICC	0.989055		0.96853		0.991608
At Speed 7 5 trials for each device
Actigraph								Apple								Garmin
Random-effects Parameters	Estimate	Std. Err.	[95% Conf.	Interval]				Random-effects Parameters	Estimate	Std. Err.	[95% Conf.	Interval]				Random-effects Parameters	Estimate	Std. Err.	[95% Conf.	Interval]
id: Identity								id: Identity								id: Identity
var(_cons)	0.0022187	0.0009926	0.0009232	0.0053322				var(_cons)	0.0056323	0.0025197	0.0023436	0.0135359				var(_cons)	0.0021441	0.0009612	0.0008905	0.0051624
trialnumber: Identity								trialnumber: Identity								trialnumber: Identity
var(_cons)	1.82e-06	0.0007793	0	.				var(_cons)	4.66e-06	.	.	.				var(_cons)	1.12e-05	.	.	.
trial_id: Identity								trial_id: Identity								trial_id: Identity
var(_cons)	1.82e-06	0.0007793	0	.				var(_cons)	4.66e-06	2.18e-06	1.86e-06	1.16e-05				var(_cons)	1.12e-05	5.6e-06	4.2e-06	2.98e-05
var(Residual)	5.36e-06	3.39e-07	4.74e-06	6.07e-06				var(Residual)	4.6e-06	2.91e-07	4.07e-06	5.21e-06				var(Residual)	1.14e-05	7.63e-07	1e-05	1.3e-05
mad	ICC	[95% Conf.	Interval]					mad	ICC	[95% Conf.	Interval]					mad	ICC	[95% Conf.	Interval]
Individual	0.888584	0.78822	0.963936					Individual	0.93874	0.877454	0.980886					Individual	0.714349	0.535884	0.893952
Average	0.997725	0.995139	0.99932					Average	0.998815	0.997467	0.999646					Average	0.990994	0.980696	0.997311
Overall variance	0.0022277		0.00564622		0.0021779
proxyid: Identity	99.596		99.7535		98.448
var(_cons)
trialnumber: Identity	0.0816986		0.0825331		0.514257															4.11036
var(_cons)
t_id: Identity	0.0816986		0.0825331		0.514257															188000000000000
var(_cons)
var(Residual)	0.240607		0.0814704		0.52344															188000000000000
																				0.0031299
Trial ICC	0.00163394		0.00165057		0.0102849
Device ICC	0.996777		0.99836		0.989623

## Sheet: Apple data vec mag ACTI CRI
	One Second
	RMS											Mean												Max
CODE		concord proxyrmsmagnitude actigraphrmsmagnitude if actigraphid!=210											concord proxymeanmagnitude actigraphmeanmagnitude if actigraphid!=210												concord proxymaxmagnitude actigraphmaxmagnitude if actigraphid!=210
		Variable	Obs	Mean	Std. Dev.	Min	Max						Variable	Obs	Mean	Std. Dev.	Min	Max							Variable	Obs	Mean	Std. Dev.	Min	Max
		proxyrmsma~e	33244	1.03019	0.0429631	0.993779	1.14235						proxymeanm~e	33244	1.02949	0.0419717	0.993729	1.13819							proxymaxma~e	33244	1.11494	0.130364	0.999765	1.48212
		actigraphr~e	33244	1.05306	0.0417924	0.9924	1.17446						a~nmagnitude	33244	1.05273	0.0413298	0.9924	1.17295							a~xmagnitude	33244	1.11796	0.106003	0.9924	1.37714
	Lin's Concordance Correlation											Lin's Concordance Correlation												Lin's Concordance Correlation
	rho_c	SE(rho_c)	Obs	[ 95%	CI ]	P	CI type					rho_c	SE(rho_c)	Obs	[ 95%	CI ]	P	CI type						rho_c	SE(rho_c)	Obs	[ 95%	CI ]	P	CI type
	0.811	0.002	33244	0.808	0.814	0	asymptotic					0.803	0.002	33244	0.8	0.806	0	asymptotic						0.943	0	33244	0.942	0.944	0	asymptotic
				0.808	0.814	0	z-transform								0.8	0.806	0	z-transform									0.942	0.944	0	z-transform
	Pearson's r = 0.930 Pr(r = 0) = 0.000 C_b = rho_c/r = 0.873											Pearson's r = 0.928 Pr(r = 0) = 0.000 C_b = rho_c/r = 0.865												Pearson's r = 0.963 Pr(r = 0) = 0.000 C_b = rho_c/r = 0.979
	Reduced major axis: Slope = 1.028 Intercept = -0.052											Reduced major axis: Slope = 1.016 Intercept = -0.040												Reduced major axis: Slope = 1.230 Intercept = -0.260
		(Bland & Altman, 1986)											(Bland & Altman, 1986)												(Bland & Altman, 1986)
	Difference		95% Limits Of Agreement									Difference		95% Limits Of Agreement										Difference		95% Limits Of Agreement
	Average Std Dev.											Average Std Dev.												Average Std Dev.
	-0.023	0.016	-0.054	0.008								-0.023	0.016	-0.054	0.008									-0.003	0.04	-0.082	0.076
	Correlation between difference and mean = 0.075											Correlation between difference and mean = 0.041												Correlation between difference and mean = 0.613
	Bradley-Blackwood F = 3.4e+04 (P = 0.00000)											Bradley-Blackwood F = 3.6e+04 (P = 0.00000)												Bradley-Blackwood F = 1.0e+04 (P = 0.00000)
	5 Second
	RMS											Mean												Max
CODE		concord proxyrmsmagnitude actigraphrmsmagnitude if actigraphid!=210, ccc											concord proxymeanmagnitude actigraphmeanmagnitude if actigraphid!=210, ccc												concord proxymaxmagnitude actigraphmaxmagnitude if actigraphid!=210, ccc
		Variable	Obs	Mean	Std. Dev.	Min	Max						Variable	Obs	Mean	Std. Dev.	Min	Max							Variable	Obs	Mean	Std. Dev.	Min	Max
		proxyrmsma~e	6652	1.03023	0.0429607	0.994428	1.13453						proxymeanm~e	6652	1.02953	0.0419711	0.994386	1.13049							proxymaxma~e	6652	1.11501	0.129795	1.00221	1.45639
		actigraphr~e	6652	1.0531	0.041803	0.9924	1.17007						a~nmagnitude	6652	1.05277	0.0413409	0.9924	1.16859							a~xmagnitude	6652	1.11805	0.105953	0.9924	1.37023
	Lin's Concordance Correlation											Lin's Concordance Correlation												Lin's Concordance Correlation
	rho_c	SE(rho_c)	Obs	[ 95%	CI ]	P	CI type					rho_c	SE(rho_c)	Obs	[ 95%	CI ]	P	CI type						rho_c	SE(rho_c)	Obs	[ 95%	CI ]	P	CI type
	0.812	0.003	6652	0.805	0.819	0	asymptotic					0.804	0.003	6652	0.797	0.811	0	asymptotic						0.948	0.001	6652	0.947	0.95	0	asymptotic
				0.805	0.818	0	z-transform								0.797	0.811	0	z-transform									0.947	0.95	0	z-transform
	Pearson's r = 0.931 Pr(r = 0) = 0.000 C_b = rho_c/r = 0.873											Pearson's r = 0.929 Pr(r = 0) = 0.000 C_b = rho_c/r = 0.865												Pearson's r = 0.968 Pr(r = 0) = 0.000 C_b = rho_c/r = 0.979
	Reduced major axis: Slope = 1.028 Intercept = -0.052											Reduced major axis: Slope = 1.015 Intercept = -0.039												Reduced major axis: Slope = 1.225 Intercept = -0.255
		(Bland & Altman, 1986)											(Bland & Altman, 1986)												(Bland & Altman, 1986)
	Difference		95% Limits Of Agreement									Difference		95% Limits Of Agreement										Difference		95% Limits Of Agreement
	Average Std Dev.											Average Std Dev.												Average Std Dev.
	-0.023	0.016	-0.054	0.008								-0.023	0.016	-0.054	0.008									-0.003	0.038	-0.077	0.071
	Correlation between difference and mean = 0.074											Correlation between difference and mean = 0.041												Correlation between difference and mean = 0.634
	Bradley-Blackwood F = 6994.082 (P = 0.00000)											Bradley-Blackwood F = 7304.598 (P = 0.00000)												Bradley-Blackwood F = 2267.772 (P = 0.00000)
	From dataset: Merge Garmin and Apple_Aggregated
	File path: V:\ACOI\R01 - W4K\2_Shaker project\Devices Evaluated\Trial Data\Processed data

## Sheet: Apple data MAD ACTI CRI
	One Second
CODE		concord proxymad actigraphmad if actigraphid!=210
		Variable	Obs	Mean	Std. Dev.	Min	Max
		proxymad	6638	0.0221458	0.0193271	0.0016589	0.0724969
		actigraphmad	6642	0.0136672	0.0130215	0	0.0512945
	Lin's Concordance Correlation
	rho_c	SE(rho_c)	Obs	[ 95%	CI ]	P	CI type
	0.798	0.003	6350	0.792	0.804	0	asymptotic
				0.792	0.804	0	z-transform
	Pearson's r = 0.977 Pr(r = 0) = 0.000 C_b = rho_c/r = 0.817
	Reduced major axis: Slope = 1.483 Intercept = 0.002
		(Bland & Altman, 1986)
	Difference		95% Limits Of Agreement
	Average Std Dev.
	0.009	0.007	-0.006	0.023
														From dataset: Merge Garmin and Apple_Aggregated
	Correlation between difference and mean = 0.883													File path: V:\ACOI\R01 - W4K\2_Shaker project\Devices Evaluated\Trial Data\Processed data
	Bradley-Blackwood F = 3.2e+04 (P = 0.00000)
	Five Second
CODE	concord proxymad actigraphmad if actigraphid!=210, loa
		Variable	Obs	Mean	Std. Dev.	Min	Max
		proxymad	6362	0.0220593	0.0191952	0.0016589	0.0724969
		actigraphmad	6366	0.0136421	0.0129588	0	0.0512945
	Lin's Concordance Correlation
	rho_c	SE(rho_c)	Obs	[ 95%	CI ]	P	CI type
	0.8	0.003	6362	0.794	0.805	0	asymptotic
				0.794	0.805	0	z-transform
	Pearson's r = 0.977 Pr(r = 0) = 0.000 C_b = rho_c/r = 0.819
	Reduced major axis: Slope = 1.482 Intercept = 0.002
		(Bland & Altman, 1986)
	Difference		95% Limits Of Agreement
	Average Std Dev.
	0.008	0.007	-0.005	0.022
	Correlation between difference and mean = 0.884
	Bradley-Blackwood F = 3.2e+04 (P = 0.00000)

## Sheet: Apple data ENMO ACTI CRI
	One Second
	RMS											Mean												Max
CODE		concord proxyrmsenmo actigraphrmsenmo if actigraphid!=210											concord proxymeanenmo actigraphmeanenmo if actigraphid!=210												concord proxymaxenmo actigraphmaxenmo if actigraphid!=210
		Variable	Obs	Mean	Std. Dev.	Min	Max						Variable	Obs	Mean	Std. Dev.	Min	Max							Variable	Obs	Mean	Std. Dev.	Min	Max
		proxyrmsenmo	33244	0.0418388	0.0484094	0	0.170107						proxymeane~o	33244	0.0326254	0.0405913	0	0.138438							proxymaxenmo	33244	0.114939	0.130364	0	0.482117
		actigraphr~o	33244	0.0568201	0.0445893	0	0.183041						actigr~nenmo	33244	0.05297	0.0410399	0	0.17295							actigr~xenmo	33244	0.117998	0.105964	0	0.37714
	Lin's Concordance Correlation											Lin's Concordance Correlation												Lin's Concordance Correlation
	rho_c	SE(rho_c)	Obs	[ 95%	CI ]	P	CI type					rho_c	SE(rho_c)	Obs	[ 95%	CI ]	P	CI type						rho_c	SE(rho_c)	Obs	[ 95%	CI ]	P	CI type
	0.894	0.001	33244	0.892	0.896	0	asymptotic					0.827	0.001	33244	0.825	0.83	0	asymptotic						0.943	0	33244	0.942	0.944	0	asymptotic
				0.892	0.896	0	z-transform								0.825	0.83	0	z-transform									0.942	0.944	0	z-transform
	Pearson's r = 0.944 Pr(r = 0) = 0.000 C_b = rho_c/r = 0.948											Pearson's r = 0.930 Pr(r = 0) = 0.000 C_b = rho_c/r = 0.889												Pearson's r = 0.963 Pr(r = 0) = 0.000 C_b = rho_c/r = 0.979
	Reduced major axis: Slope = 1.086 Intercept = -0.020											Reduced major axis: Slope = 0.989 Intercept = -0.020												Reduced major axis: Slope = 1.230 Intercept = -0.030
		(Bland & Altman, 1986)											(Bland & Altman, 1986)												(Bland & Altman, 1986)
	Difference		95% Limits Of Agreement									Difference		95% Limits Of Agreement										Difference		95% Limits Of Agreement
	Average Std Dev.											Average Std Dev.												Average Std Dev.
	-0.015	0.016	-0.046	0.016								-0.02	0.015	-0.05	0.01									-0.003	0.04	-0.082	0.076
	Correlation between difference and mean = 0.242											Correlation between difference and mean = -0.030												Correlation between difference and mean = 0.614
	Bradley-Blackwood F = 1.6e+04 (P = 0.00000)											Bradley-Blackwood F = 3.0e+04 (P = 0.00000)												Bradley-Blackwood F = 1.0e+04 (P = 0.00000)
	5 Second
	RMS											Mean												Max
CODE		concord proxyrmsenmo actigraphrmsenmo if actigraphid!=210											concord proxymeanenmo actigraphmeanenmo if actigraphid!=210												concord proxymaxenmo actigraphmaxenmo if actigraphid!=210
		Variable	Obs	Mean	Std. Dev.	Min	Max						Variable	Obs	Mean	Std. Dev.	Min	Max							Variable	Obs	Mean	Std. Dev.	Min	Max
		proxyrmsenmo	6652	0.0418785	0.0483763	0.0004136	0.16218						proxymeane~o	6652	0.0326609	0.0405891	0.0001028	0.130896							proxymaxenmo	6652	0.115008	0.129795	0.0022126	0.456388
		actigraphr~o	6652	0.0568592	0.0445949	0	0.178552						actigr~nenmo	6652	0.0530067	0.0410512	0	0.16859							actigr~xenmo	6652	0.118083	0.105914	0	0.370229
	Lin's Concordance Correlation											Lin's Concordance Correlation												Lin's Concordance Correlation
	rho_c	SE(rho_c)	Obs	[ 95%	CI ]	P	CI type					rho_c	SE(rho_c)	Obs	[ 95%	CI ]	P	CI type						rho_c	SE(rho_c)	Obs	[ 95%	CI ]	P	CI type
	0.896	0.002	6652	0.892	0.9	0	asymptotic					0.828	0.003	6652	0.822	0.835	0	asymptotic						0.948	0.001	6652	0.947	0.95	0	asymptotic
				0.891	0.9	0	z-transform								0.822	0.835	0	z-transform									0.947	0.95	0	z-transform
	Pearson's r = 0.945 Pr(r = 0) = 0.000 C_b = rho_c/r = 0.948											Pearson's r = 0.931 Pr(r = 0) = 0.000 C_b = rho_c/r = 0.889												Pearson's r = 0.968 Pr(r = 0) = 0.000 C_b = rho_c/r = 0.979
	Reduced major axis: Slope = 1.085 Intercept = -0.020											Reduced major axis: Slope = 0.989 Intercept = -0.020												Reduced major axis: Slope = 1.225 Intercept = -0.030
		(Bland & Altman, 1986)											(Bland & Altman, 1986)												(Bland & Altman, 1986)
	Difference		95% Limits Of Agreement									Difference		95% Limits Of Agreement										Difference		95% Limits Of Agreement
	Average Std Dev.											Average Std Dev.												Average Std Dev.
	-0.015	0.016	-0.046	0.016								-0.02	0.015	-0.05	0.009									-0.003	0.038	-0.077	0.071
	Correlation between difference and mean = 0.242											Correlation between difference and mean = -0.031												Correlation between difference and mean = 0.635
	Bradley-Blackwood F = 3378.270 (P = 0.00000)											Bradley-Blackwood F = 6017.685 (P = 0.00000)												Bradley-Blackwood F = 2282.602 (P = 0.00000)
	From dataset: Merge Garmin and Apple_Aggregated
	File path: V:\ACOI\R01 - W4K\2_Shaker project\Devices Evaluated\Trial Data\Processed data

## Sheet: Garmin data vec mag ACTI CRI
	One Second
	RMS											Mean												Max
CODE		concord proxyrmsmag actigraphrmsmag if actigraphid!=210											concord proxymeanmag actigraphmeanmag if actigraphid!=210												concord proxymaxmag actigraphmaxmag if actigraphid!=210
		Variable	Obs	Mean	Std. Dev.	Min	Max						Variable	Obs	Mean	Std. Dev.	Min	Max							Variable	Obs	Mean	Std. Dev.	Min	Max
		proxyrmsma~e	37800	1.00913	0.0459139	0.942766	1.15915						proxymeanm~e	37800	1.0088	0.0455654	0.942538	1.15689							proxymaxma~e	37800	1.06096	0.082468	0.960142	1.37367
		actigraphr~e	37800	1.05735	0.041888	0.996398	1.18419						a~nmagnitude	37800	1.05695	0.0413487	0.996398	1.18191							a~xmagnitude	37800	1.11882	0.104188	0.996398	1.4037
	Lin's Concordance Correlation											Lin's Concordance Correlation												Lin's Concordance Correlation
	rho_c	SE(rho_c)	Obs	[ 95%	CI ]	P	CI type					rho_c	SE(rho_c)	Obs	[ 95%	CI ]	P	CI type						rho_c	SE(rho_c)	Obs	[ 95%	CI ]	P	CI type
	0.498	0.002	37800	0.493	0.502	0	asymptotic					0.492	0.002	37800	0.487	0.497	0	asymptotic						0.749	0.002	37800	0.746	0.752	0	asymptotic
				0.493	0.502	0	z-transform								0.487	0.497	0	z-transform									0.746	0.752	0	z-transform
	Pearson's r = 0.801 Pr(r = 0) = 0.000 C_b = rho_c/r = 0.622											Pearson's r = 0.797 Pr(r = 0) = 0.000 C_b = rho_c/r = 0.617												Pearson's r = 0.915 Pr(r = 0) = 0.000 C_b = rho_c/r = 0.818
	Reduced major axis: Slope = 1.096 Intercept = -0.150											Reduced major axis: Slope = 1.102 Intercept = -0.15												Reduced major axis: Slope = 0.792 Intercept = 0.175
		(Bland & Altman, 1986)											(Bland & Altman, 1986)												(Bland & Altman, 1986)
	Difference		95% Limits Of Agreement									Difference		95% Limits Of Agreement										Difference		95% Limits Of Agreement
	Average Std Dev.											Average Std Dev.												Average Std Dev.
	-0.048	0.028	-0.103	0.007								-0.048	0.028	-0.103	0.007									-0.058	0.044	-0.144	0.028
	Correlation between difference and mean = 0.152											Correlation between difference and mean = 0.041												Correlation between difference and mean = -0.506
	Bradley-Blackwood F = 5.8e+04 (P = 0.00000)											Bradley-Blackwood F = 3.6e+04 (P = 0.00000)												Bradley-Blackwood F = 5.1e+04 (P = 0.00000)
	5 Second
	RMS											Mean												Max
CODE		concord proxyrmsmag actigraphrmsmag if actigraphid!=210											concord proxymeanmag actigraphmeanmag if actigraphid!=210
		Variable	Obs	Mean	Std. Dev.	Min	Max						Variable	Obs	Mean	Std. Dev.	Min	Max							Variable	Obs	Mean	Std. Dev.	Min	Max
		proxyrmsma~e	7560	1.00913	0.0458145	0.949285	1.14842						proxymeanm~e	7560	1.0088	0.0454669	0.949197	1.14684							proxymaxma~e	7560	1.06096	0.0814742	0.962398	1.31972
		actigraphr~e	7560	1.05735	0.0418348	0.996398	1.17699						a~nmagnitude	7560	1.05695	0.0412965	0.996398	1.17493							a~xmagnitude	7560	1.11882	0.103671	0.996398	1.38144
	Lin's Concordance Correlation											Lin's Concordance Correlation												Lin's Concordance Correlation
	rho_c	SE(rho_c)	Obs	[ 95%	CI ]	P	CI type					rho_c	SE(rho_c)	Obs	[ 95%	CI ]	P	CI type						rho_c	SE(rho_c)	Obs	[ 95%	CI ]	P	CI type
	0.499	0.005	7560	0.488	0.509	0	asymptotic					0.493	0.005	7560	0.482	0.504	0	asymptotic						0.759	0.004	7560	0.752	0.766	0	asymptotic
				0.488	0.509	0	z-transform								0.482	0.504	0	z-transform									0.752	0.766	0	z-transform
	Pearson's r = 0.804 Pr(r = 0) = 0.000 C_b = rho_c/r = 0.621											Pearson's r = 0.800 Pr(r = 0) = 0.000 C_b = rho_c/r = 0.616												Pearson's r = 0.931 Pr(r = 0) = 0.000 C_b = rho_c/r = 0.815
	Reduced major axis: Slope = 1.095 Intercept = -0.149											Reduced major axis: Slope = 1.101 Intercept = -0.155												Reduced major axis: Slope = 0.786 Intercept = 0.182
		(Bland & Altman, 1986)											(Bland & Altman, 1986)												(Bland & Altman, 1986)
	Difference		95% Limits Of Agreement									Difference		95% Limits Of Agreement										Difference		95% Limits Of Agreement
	Average Std Dev.											Average Std Dev.												Average Std Dev.
	-0.048	0.028	-0.103	0.006								-0.048	0.028	-0.103	0.006									-0.058	0.041	-0.138	0.022
	Correlation between difference and mean = 0.151											Correlation between difference and mean = 0.159												Correlation between difference and mean = -0.556
	Bradley-Blackwood F = 1.2e+04 (P = 0.00000)											Bradley-Blackwood F = 1.2e+04 (P = 0.00000)												Bradley-Blackwood F = 1.3e+04 (P = 0.00000)
	From dataset: Merge Garmin and Apple_Aggregated
	File path: V:\ACOI\R01 - W4K\2_Shaker project\Devices Evaluated\Trial Data\Processed data

## Sheet: Garmin data MAD ACTI CRI
	One Second
												From dataset: Merge Garmin and Apple_Aggregated
CODE		concord proxymad actigraphmad if actigraphid!=210										File path: V:\ACOI\R01 - W4K\2_Shaker project\Devices Evaluated\Trial Data\Processed data
		Variable	Obs	Mean	Std. Dev.	Min	Max
		proxymad	7550	0.0166485	0.0115049	0.0037857	0.0504856
		actigraphmad	7550	0.0152924	0.0146249	0	0.0627472
	Lin's Concordance Correlation
	rho_c	SE(rho_c)	Obs	[ 95%	CI ]	P	CI type
	0.932	0.001	7550	0.929	0.934	0	asymptotic
				0.929	0.934	0	z-transform
	Pearson's r = 0.964 Pr(r = 0) = 0.000 C_b = rho_c/r = 0.967
	Reduced major axis: Slope = 0.787 Intercept = 0.005
		(Bland & Altman, 1986)
	Difference		95% Limits Of Agreement
	Average Std Dev.
	0.001	0.005	-0.008	0.011
	Correlation between difference and mean = -0.672
	Bradley-Blackwood F = 3689.884 (P = 0.00000)
	Five Second
		concord proxymad actigraphmad if actigraphid!=210
		Variable	Obs	Mean	Std. Dev.	Min	Max
		proxymad	7297	0.0166884	0.0115055	0.0037857	0.0504856
		actigraphmad	7297	0.0153454	0.014664	0	0.0627472
	Lin's Concordance Correlation
	rho_c	SE(rho_c)	Obs	[ 95%	CI ]	P	CI type
	0.931	0.001	7297	0.929	0.933	0	asymptotic
				0.929	0.933	0	z-transform
	Pearson's r = 0.964 Pr(r = 0) = 0.000 C_b = rho_c/r = 0.966
	Reduced major axis: Slope = 0.785 Intercept = 0.005
		(Bland & Altman, 1986)
	Difference		95% Limits Of Agreement
	Average Std Dev.
	0.001	0.005	-0.008	0.011
	Correlation between difference and mean = -0.675
	Bradley-Blackwood F = 3596.857 (P = 0.00000)

## Sheet: Garmin data enmo ACTI CRI
	One Second
	RMS											Mean												Max
CODE	concord proxyrmsenmo actigraphrmsenmo if actigraphid!=210											concord proxymeanenmo actigraphmeanenmo if actigraphid!=210												concord proxymaxenmo actigraphmaxenmo if actigraphid!=210, ccc
		Variable	Obs	Mean	Std. Dev.	Min	Max						Variable	Obs	Mean	Std. Dev.	Min	Max							Variable	Obs	Mean	Std. Dev.	Min	Max
		proxyrmsenmo	37800	0.0291142	0.0381914	0	0.172789						proxymeane~o	37800	0.023849	0.034275	0	0.156888							proxymaxenmo	37800	0.0651371	0.0786338	0	0.373673
		actigraphr~o	37800	0.0614763	0.0453381	0	0.196182						actigr~nenmo	37800	0.0570697	0.0412408	0	0.181909							actigr~xenmo	37800	0.118835	0.104175	0	0.403696
	Lin's Concordance Correlation											Lin's Concordance Correlation												Lin's Concordance Correlation
	rho_c	SE(rho_c)	Obs	[ 95%	CI ]	P	CI type					rho_c	SE(rho_c)	Obs	[ 95%	CI ]	P	CI type						rho_c	SE(rho_c)	Obs	[ 95%	CI ]	P	CI type
	0.657	0.002	37800	0.653	0.661	0	asymptotic					0.582	0.002	37800	0.578	0.587	0	asymptotic						0.755	0.002	37800	0.752	0.758	0	asymptotic
				0.653	0.661	0	z-transform								0.578	0.587	0	z-transform									0.752	0.758	0	z-transform
	Pearson's r = 0.865 Pr(r = 0) = 0.000 C_b = rho_c/r = 0.759											Pearson's r = 0.820 Pr(r = 0) = 0.000 C_b = rho_c/r = 0.710												Pearson's r = 0.918 Pr(r = 0) = 0.000 C_b = rho_c/r = 0.822
	Reduced major axis: Slope = 0.842 Intercept = -0.023											Reduced major axis: Slope = 0.831 Intercept = -0.024												Reduced major axis: Slope = 0.755 Intercept = -0.025
		(Bland & Altman, 1986)											(Bland & Altman, 1986)												(Bland & Altman, 1986)
	Difference		95% Limits Of Agreement									Difference		95% Limits Of Agreement										Difference		95% Limits Of Agreement
	Average Std Dev.											Average Std Dev.												Average Std Dev.
	-0.032	0.023	-0.077	0.012								-0.033	0.024	-0.08	0.013									-0.054	0.045	-0.141	0.034
	Correlation between difference and mean = -0.325											Correlation between difference and mean = -0.309												Correlation between difference and mean = -0.584
	Bradley-Blackwood F = 4.5e+04 (P = 0.00000)											Bradley-Blackwood F = 4.3e+04 (P = 0.00000)												Bradley-Blackwood F = 5.1e+04 (P = 0.00000)
		From dataset: Merge Garmin and Apple_Aggregated
		File path: V:\ACOI\R01 - W4K\2_Shaker project\Devices Evaluated\Trial Data\Processed data
	5 Second
	RMS											Mean												Max
CODE	concord proxyrmsenmo actigraphrmsenmo if actigraphid!=210												concord proxymeanenmo actigraphmeanenmo if actigraphid!=210												concord proxymaxenmo actigraphmaxenmo if actigraphid!=210
		Variable	Obs	Mean	Std. Dev.	Min	Max						Variable	Obs	Mean	Std. Dev.	Min	Max							Variable	Obs	Mean	Std. Dev.	Min	Max
		proxyrmsenmo	7560	0.0291142	0.0380659	0	0.158709						proxymeane~o	7560	0.023849	0.0341839	0	0.146842							proxymaxenmo	7560	0.0651371	0.0777284	0	0.319724
		actigraphr~o	7560	0.0614763	0.0452702	0	0.188257						actigr~nenmo	7560	0.0570697	0.0411895	0	0.174926							actigr~xenmo	7560	0.118835	0.103658	0	0.381439
	Lin's Concordance Correlation											Lin's Concordance Correlation												Lin's Concordance Correlation
	rho_c	SE(rho_c)	Obs	[ 95%	CI ]	P	CI type					rho_c	SE(rho_c)	Obs	[ 95%	CI ]	P	CI type						rho_c	SE(rho_c)	Obs	[ 95%	CI ]	P	CI type
	0.659	0.005	7560	0.65	0.669	0	asymptotic					0.584	0.005	7560	0.574	0.594	0	asymptotic						0.765	0.003	7560	0.758	0.772	0	asymptotic
				0.65	0.668	0	z-transform								0.574	0.594	0	z-transform									0.758	0.772	0	z-transform
	Pearson's r = 0.870 Pr(r = 0) = 0.000 C_b = rho_c/r = 0.758											Pearson's r = 0.823 Pr(r = 0) = 0.000 C_b = rho_c/r = 0.710												Pearson's r = 0.934 Pr(r = 0) = 0.000 C_b = rho_c/r = 0.819
	Reduced major axis: Slope = 0.841 Intercept = -0.023											Reduced major axis: Slope = 0.830 Intercept = -0.024												Reduced major axis: Slope = 0.750 Intercept = -0.024
		(Bland & Altman, 1986)											(Bland & Altman, 1986)												(Bland & Altman, 1986)
	Difference		95% Limits Of Agreement									Difference		95% Limits Of Agreement										Difference		95% Limits Of Agreement
	Average Std Dev.											Average Std Dev.												Average Std Dev.
												-0.033	0.023	-0.079	0.013									-0.054	0.042	-0.135	0.028
	Correlation between difference and mean = -0.333											Correlation between difference and mean = -0.314												Correlation between difference and mean = -0.632
	Bradley-Blackwood F = 9343.445 (P = 0.00000)											Bradley-Blackwood F = 8867.667 (P = 0.00000)												Bradley-Blackwood F = 1.3e+04 (P = 0.00000)

## Sheet: Absolute Error and APE ACTI CRI
Apple 1 sec									Garmin 1 sec
proxymad_AE	proxymad_AE	6350	0.0086711	0.0071942	6.23e-07	0.0330507			proxymad_AE	7550	0.0038667	0.0029692	2.05e-06	0.0280372
proxymaxmagnitude_AE	proxymaxm~AE	33244	0.0301804	0.0265786	4.77e-07	0.205969			proxymaxm~AE	37800	0.0608866	0.0395784	7.75e-06	0.239667
proxymeanmagnitude_AE	proxyme~e_AE	33244	0.0239702	0.0146773	2.03e-06	0.0577586			proxyme~e_AE	37800	0.0499017	0.0247282	5.96e-06	0.112683
proxyrmsmagnitude_AE	proxyrmsm~AE	33244	0.0237497	0.0146157	2.74e-06	0.0577081			proxyrmsm~AE	37800	0.0499642	0.0247308	1.19e-06	0.112685
proxymaxenmo_AE	proxymaxe~AE	33244	0.0301468	0.026606	3.87e-07	0.205969			proxymaxe~AE	37800	0.056719	0.0407417	0	0.239667
proxymeanenmo_AE	proxyme~o_AE	33244	0.0213468	0.0138089	1.85e-07	0.0562193			proxyme~o_AE	37800	0.0349693	0.0209463	0	0.105041
proxyrmsenmo_AE	proxyrmse~AE	33244	0.0182074	0.0122608	9.2e-07	0.0547825			proxyrmse~AE	37800	0.0341397	0.0199911	0	0.103086
proxymad_APE	proxymad_APE	6194	7800000000000	49400000000000	0.0276661	974000000000000			proxymad_APE	7408	58000000000000	230000000000000	0.0078286	2880000000000000
proxymaxmagnitude_APE	proxymaxm~PE	33244	2.58768	2.03694	4.47e-05	16.2783			proxymaxm~PE	37800	5.27533	3.07613	0.0007481	17.6267
proxymeanmagnitude_APE	proxymeanm..	33244	2.26988	1.38668	0.0002023	5.49303			proxymeanm..	37800	4.71214	2.31347	0.0005215	10.6512
proxyrmsmagnitude_APE	proxyrmsm~PE	33244	2.24944	1.38276	0.0002738	5.48824			proxyrmsm~PE	37800	4.71596	2.31204	0.0001148	10.6407
proxymaxenmo_APE	proxymaxe~PE	33052	49.1228	152.8	0.000437	6979.81			proxymaxe~PE	37682	82.8481	253.774	0.0041983	8356.16
proxymeanenmo_APE	pr~nenmo_APE	33052	70.0807	662.831	0.0020399	96609.3			pr~nenmo_APE	37682	81.3342	78.9475	0.0042008	2071.16
proxyrmsenmo_APE	proxyrmse~PE	33052	53.5202	148.116	0.0008432	18910.5			proxyrmse~PE	37682	77.5565	97.7215	0.0012334	2701.2
Apple 5 sec									Garmin 5 sec
proxymad_AE	proxymad_AE	6362	0.008458	0.0070726	6.23e-07	0.0318943			proxymad_AE	7297	0.003891	0.002992	2.05e-06	0.0280372
proxymaxmagnitude_AE	proxymaxm~AE	6652	0.0291945	0.0243818	2.38e-06	0.162381			proxymaxm~AE	7560	0.0603872	0.0367849	3.02e-05	0.209616
proxymeanmagnitude_AE	proxyme~e_AE	6652	0.0239194	0.0146445	3.58e-07	0.057102			proxyme~e_AE	7560	0.0498369	0.0245789	1.9e-05	0.106643
proxyrmsmagnitude_AE	proxyrmsm~AE	6652	0.0237028	0.0145655	2.26e-06	0.0570596			proxyrmsm~AE	7560	0.049897	0.0245801	4.41e-06	0.106516
proxymaxenmo_AE	proxymaxe~AE	6652	0.0291609	0.0244103	2.37e-06	0.162381			proxymaxe~AE	7560	0.0562599	0.0382036	0	0.209616
proxymeanenmo_AE	proxyme~o_AE	6652	0.021296	0.0137668	2.78e-06	0.054478			proxyme~o_AE	7560	0.0349074	0.0207883	0	0.0980198
proxyrmsenmo_AE	proxyrmse~AE	6652	0.0180741	0.0121581	1.17e-06	0.0534369			proxyrmse~AE	7560	0.0340518	0.0197318	0	0.0943387
proxymad_APE	proxymad_APE	6257	10300000000000	65500000000000	0.0276661	1110000000000000			proxymad_APE	7186	59700000000000	234000000000000	0.0078286	2880000000000000
proxymaxmagnitude_APE	proxymaxm~PE	6652	2.50128	1.84996	0.0002098	12.7323			proxymaxm~PE	7560	5.23759	2.85387	0.0030147	15.2877
proxymeanmagnitude_APE	proxymeanm..	6652	2.26515	1.3845	3.38e-05	5.43059			proxymeanm..	7560	4.70654	2.30118	0.0017424	10.018
proxyrmsmagnitude_APE	proxyrmsm~PE	6652	2.24503	1.37915	0.0002129	5.42656			proxyrmsm~PE	7560	4.71015	2.29971	0.0004063	10.0052
proxymaxenmo_APE	proxymaxe~PE	6616	47.1824	134.673	0.0017373	3041.17			proxymaxe~PE	7538	81.052	231.178	0.0488795	6086.27
proxymeanenmo_APE	pr~nenmo_APE	6616	68.0703	309.126	0.0068508	12601.2			pr~nenmo_APE	7538	81.0049	76.5797	0.0109961	1597.08
proxyrmsenmo_APE	proxyrmse~PE	6616	52.9942	94.2755	0.0086148	3516.93			proxyrmse~PE	7538	76.7633	94.7596	0.058973	2202.91

## Sheet: Validity Summary table Acti Cri
				Apple											Garmin
				Mean			RMS			Max					Mean			RMS			Max
				Vector magnitude	Enmo		Vector magnitude	Enmo		Vector magnitude	Enmo		MAD		Vector magnitude	Enmo		Vector magnitude	Enmo		Vector magnitude	Enmo		MAD
		One Sec	Observations	33244	33244		33244	33244		33244	33244				37800	37800		37800	37800		37800	37800
			mean	1.02949	0.0326254		1.03019	0.0418388		1.11494	0.114939				1.0088	0.023849		1.00913	0.0291142		1.06096	0.0651371
			SD	0.0419717	0.0405913		0.0429631	0.0484094		0.130364	0.130364				0.0455654	0.034275		0.0459139	0.0381914		0.082468	0.0786338
			mean bias	-0.023	-0.02		-0.023	-0.015		-0.003	-0.003				-0.048	-0.033		-0.048	-0.032		-0.058	-0.054
			Lower LOA	-0.054	-0.05		-0.054	-0.046		-0.082	-0.082				-0.103	-0.08		-0.103	-0.077		-0.144	-0.141
			Upper LOA	0.008	0.01		0.008	0.016		0.076	0.076				0.007	0.013		0.007	0.012		0.028	0.034
			Absolute Error	0.0239702	0.0213468		0.0237497	0.0182074		0.0301804	0.0301468				0.0499017	0.0349693		0.0499642	0.0341397		0.0608866	0.056719
			r	0.93	0.93		0.93	0.94		0.96	0.96				0.8	0.82		0.8	0.82		0.92	0.92
			Lin's CCC	0.803	0.827		0.811	0.894		0.943	0.943				0.492	0.582		0.498	0.657		0.749	0.755
		5 Sec	Observations	6652	6652		6652	6652		6652	6652		6652		7560	7560		7560	7560		7560	7560		7560
			mean	1.02953	0.0326609		1.03023	0.0418785		1.11501	0.115008		0.0220593		1.0088	0.023849		1.00913	0.0291142		1.06096	0.0651371		0.0166884
			SD	0.0419711	0.0405891		0.0429607	0.0483763		0.129795	0.129795		0.0191952		0.0454669	0.0341839		0.0458145	0.0380659		0.0814742	0.0777284		0.0115055
			mean bias	-0.023	-0.02		-0.023	-0.015		-0.003	-0.003		0.008		-0.048	-0.033		-0.048	0		-0.058	-0.054		0.001
			Lower LOA	-0.054	-0.05		-0.054	-0.046		-0.077	-0.077		-0.005		-0.103	-0.079		-0.103	0		-0.138	-0.135		-0.008
			Upper LOA	0.008	0.009		0.008	0.016		0.071	0.071		0.022		0.006	0.013		0.006	0		0.022	0.028		0.011
			Absolute Error	0.0237028	0.021296		0.0237028	0.0180741		0.0301804	0.0291609		0.008458		0.0498369	0.0349074		0.049897	0.0340518		0.0603872	0.0562599		0.003891
			r	0.93	0.93		0.93	0.95		0.97	0.97		0.98		0.8	0.82		0.8	0.87		0.93	0.93		0.96
			Lin's CCC	0.804	0.828		0.812	0.896		0.948	0.948		0.8		0.493	0.584		0.499	0.659		0.759	0.765		0.931

[truncated: 15 more sheets: ICC, Convert Hz to G's, Eq Testing, Absolute Error and APE Shak CRI, Actigraph ENMO vs Shaker Speed, Apple ENMO vs Shaker Speed, Garmin ENMO vs Shaker Speed, Fitbit ENMO vs Shaker Speed, Validity Summary Table Shak Cri, ENMO Timeseries for all devices, Revision Analy - Chandra Criter, Bland Altman Acti vs Shaker, Bland Altman Apple vs Shaker, Bland Altman Garmin vs Shaker, Bland Altman Fitbit vs Shaker]
