# Supplementary material for: Comparison of raw accelerometry data from ActiGraph, Apple Watch, Garmin, and Fitbit using a mechanical shaker table
Source: PLoS One. 2024 Mar 29;19(3):e0286898. doi: 10.1371/journal.pone.0286898 (PMC10980217; doi:10.1371/journal.pone.0286898)
Supplement: S2 File — (TXT) [file pone.0286898.s005.txt]

*** convert AE g's to mg's for Actigraph mean and RMS
gen actigraph_applemeanenmo_AE_g = actigraph_applemeanenmo_AE*1000
gen actigraph_applermsenmo_AE_g = actigraph_applermsenmo_AE*1000


gen actigraph_garminmeanenmo_AE_g = actigraph_garminmeanenmo_AE*1000
gen actigraph_garminrmsenmo_AE_g = actigraph_garminrmsenmo_AE*1000

*** Produce AE summary statistics for device mean and rms
sum actigraph_applemeanenmo actigraph_applermsenmo actigraph_garminmeanenmo actigraph_garminrmsenmo if actigraph_appleid!=210, sep(0)

sum applemeanenmo applermsenmo garminmeanenmo garminrmsenmo, sep(0)

sum actigraph_applemeanenmo_AE_g actigraph_applermsenmo_AE_g actigraph_garminmeanenmo_AE_g actigraph_garminrmsenmo_AE_g if actigraph_appleid!=210, sep(0)


**** Produce summary statistics by speed for device mean and rms
bys speed_n: sum actigraph_applemeanenmo_AE_g actigraph_applermsenmo_AE_g actigraph_garminmeanenmo_AE_g actigraph_garminrmsenmo_AE_g if actigraph_appleid!=210, sep(0)

*** Lin's concordance for ActiGraph mean and rms
concord actigraph_applemeanenmo shaker_speed if actigraph_appleid!=210							
concord actigraph_applermsenmo shaker_speed if actigraph_appleid!=210

*** Lin's concordance for ActiGraph mean and rms by speed_n
concord actigraph_applemeanenmo shaker_speed if actigraph_appleid!=210, by (speed_n)
concord actigraph_applermsenmo shaker_speed if actigraph_appleid!=210, by (speed_n)

concord actigraph_garminmeanenmo_AE_g shaker_speed
concord actigraph_garminrmsenmo_AE_g shaker_speed


*** convert AE mg's to g's for Apple mean and RMS
gen applemeanenmo_AE_g = applemeanenmo_AE*1000
gen applermsenmo_AE_g = applermsenmo_AE*1000

sum applemeanenmo_AE_g applermsenmo_AE_g, sep(0)

bys speed_n: sum applemeanenmo_AE_g applermsenmo_AE_g, sep(0)

******* Concord Apple mean enmo and rms enmo
concord applemeanenmo shaker_speed, by (speed_n)
concord applermsenmo shaker_speed, by (speed_n)


*** convert AE to g's mg's for Garmin mean and RMS

gen garminmeanenmo_AE_g = garminmeanenmo_AE*1000
gen garminrmsenmo_AE_g = garminrmsenmo_AE*1000

sum garminmeanenmo_AE_g garminrmsenmo_AE_g, sep(0)

bys shaker_speed: sum garminmeanenmo_AE_g garminrmsenmo_AE_g, sep(0)

******concord Garmin mean enmo and rms enmo
concord garminmeanenmo shaker_speed, by (speed)
concord garminrmsenmo shaker_speed, by (speed)

*** gen absolute error id for fitbitrmsenmo, fitbitmeanenmo, and fitbitmaxenmo
gen fitbitrmsenmo_AE = abs(fitbitrmsenmo-shaker_speed)
gen fitbitmeanenmo_AE = abs(fitbitmeanenmo-shaker_speed)
gen fitbitmaxenmo_AE = abs(fitbitmaxenmo-shaker_speed)


*** convert AE mg's to g's for Fitbit mean and RMS
gen fitbitmeanenmo_AE_g = fitbitmeanenmo_AE*1000 
gen fitbitrmsenmo_AE_g = fitbitrmsenmo_AE*1000

sum fitbitmeanenmo_AE_g fitbitrmsenmo_AE_g, sep(0)

bys speed_n: sum fitbitmeanenmo_AE_g fitbitrmsenmo_AE_g , sep(0)


concord fitbitrmsenmo shaker_speed

concord fitbitmeanenmo shaker_speed

concord fitbitmaxenmo shaker_speed

*** ICCs for fitbit mean and rms
icc fitbitmeanenmo_g id 
icc fitbitrmsenmo_g id
icc fitbitmaxenmo_g id
