# Supplementary material for: Comparison of raw accelerometry data from ActiGraph, Apple Watch, Garmin, and Fitbit using a mechanical shaker table
Source: PLoS One. 2024 Mar 29;19(3):e0286898. doi: 10.1371/journal.pone.0286898 (PMC10980217; doi:10.1371/journal.pone.0286898)
Supplement: S1 Dataset — (XLSX) [file pone.0286898.s006.xlsx]

## Sheet: Sheet1
speed	applemaxenmo	applemeanenmo	applermsenmo	trialnumber	appleid	applemeanenmo_AE	applermsenmo_AE	applemaxenmo_AE	shaker_speed	speed_n	applemeanenmo_AE_g	applermsenmo_AE_g	applemeanenmo_mg	shaker_speed_mg	applermsenmo_mg
0.6 Hz	0.0275314	0.00250355	0.00603649	8	V3KQT9D9NR	0.0018789	0.00165404	0.023149	0.00438245	1	1.8789	1.65404	2.50355	4.38245	6.03649
0.6 Hz	0.00582992	0.000731414	0.00141513	11e	RJ757R62DR	0.00365104	0.00296732	0.00144747	0.00438245	1	3.65104	2.96732	0.731414	4.38245	1.41513
0.6 Hz	0.00957828	0.00106127	0.00246754	8	V3KQT9D9NR	0.00332118	0.00191491	0.00519583	0.00438245	1	3.32118	1.91491	1.06127	4.38245	2.46754
0.6 Hz	0.0261672	0.00289459	0.00614201	7	V3KQT9D9NR	0.00148786	0.00175956	0.0217848	0.00438245	1	1.48786	1.75956	2.89459	4.38245	6.14201
0.6 Hz	0.00329678	0.000244185	0.000774291	1	FXWLJ49CT6	0.00413827	0.00360816	0.00108567	0.00438245	1	4.13827	3.60816	0.244185	4.38245	0.774291
0.6 Hz	0.016006	0.0019092	0.0043788	4	JY3YKH9QJV	0.00247325	3.65265e-06	0.0116235	0.00438245	1	2.47325	0.00365265	1.9092	4.38245	4.3788
0.6 Hz	0.0259863	0.00210029	0.00550251	2	JKJ23D9D7J	0.00228216	0.00112006	0.0216038	0.00438245	1	2.28216	1.12006	2.10029	4.38245	5.50251
0.6 Hz	0.0157246	0.0013244	0.00333325	4	JY3YKH9QJV	0.00305805	0.0010492	0.0113421	0.00438245	1	3.05805	1.0492	1.3244	4.38245	3.33325
0.6 Hz	0.00276737	0.000150437	0.000510031	11e	GKGGN79P34	0.00423201	0.00387242	0.00161508	0.00438245	1	4.23201	3.87242	0.150437	4.38245	0.510031
0.6 Hz	0.00468809	0.000527099	0.00127804	6e	D2506Q6G3F	0.00385535	0.00310441	0.000305642	0.00438245	1	3.85535	3.10441	0.527099	4.38245	1.27804
0.6 Hz	0.00697958	0.000316878	0.00119817	1	JKJ23D9D7J	0.00406557	0.00318428	0.00259713	0.00438245	1	4.06557	3.18428	0.316878	4.38245	1.19817
0.6 Hz	0.00558918	0.00057342	0.00135313	6e	D2506Q6G3F	0.00380903	0.00302932	0.00120673	0.00438245	1	3.80903	3.02932	0.57342	4.38245	1.35313
0.6 Hz	0.0568449	0.00367208	0.0102515	4	PYQ19P3727	0.000710374	0.00586902	0.0524625	0.00438245	1	0.710374	5.86902	3.67208	4.38245	10.2515
0.6 Hz	0.0400105	0.00225891	0.00722134	3	JY3YKH9QJV	0.00212354	0.00283889	0.0356281	0.00438245	1	2.12354	2.83889	2.25891	4.38245	7.22134
0.6 Hz	0.0064672	0.000666268	0.00157771	9	RJ757R62DR	0.00371618	0.00280474	0.00208475	0.00438245	1	3.71618	2.80474	0.666268	4.38245	1.57771
0.6 Hz	0.0756547	0.00326294	0.011903	3	PYQ19P3727	0.00111951	0.00752059	0.0712722	0.00438245	1	1.11951	7.52059	3.26294	4.38245	11.903
0.6 Hz	0.00813374	0.000862593	0.00210713	7	GKGGN79P34	0.00351986	0.00227532	0.00375129	0.00438245	1	3.51986	2.27532	0.862593	4.38245	2.10713
0.6 Hz	0.0062637	0.000937939	0.00183731	9e	D09YVJVXDD	0.00344451	0.00254514	0.00188125	0.00438245	1	3.44451	2.54514	0.937939	4.38245	1.83731
0.6 Hz	0.00726235	0.000684876	0.00196567	6e	D2506Q6G3F	0.00369757	0.00241678	0.0028799	0.00438245	1	3.69757	2.41678	0.684876	4.38245	1.96567
0.6 Hz	0.00516007	0.000345164	0.00104749	10e	D09YVJVXDD	0.00403729	0.00333496	0.000777622	0.00438245	1	4.03729	3.33496	0.345164	4.38245	1.04749
0.6 Hz	0.0063343	0.000762273	0.00183851	9e	D09YVJVXDD	0.00362018	0.00254394	0.00195185	0.00438245	1	3.62018	2.54394	0.762273	4.38245	1.83851
0.6 Hz	0.0210567	0.00323333	0.00677677	4	JY3YKH9QJV	0.00114912	0.00239432	0.0166743	0.00438245	1	1.14912	2.39432	3.23333	4.38245	6.77677
0.6 Hz	0.0175002	0.00149582	0.00401633	8	GKGGN79P34	0.00288663	0.000366125	0.0131177	0.00438245	1	2.88663	0.366125	1.49582	4.38245	4.01633
0.6 Hz	0.00374436	0.000268449	0.000835861	6e	D2506Q6G3F	0.004114	0.00354659	0.000638093	0.00438245	1	4.114	3.54659	0.268449	4.38245	0.835861
0.6 Hz	0.00834807	0.000715558	0.0017501	9e	D09YVJVXDD	0.00366689	0.00263235	0.00396562	0.00438245	1	3.66689	2.63235	0.715558	4.38245	1.7501
0.6 Hz	0.023711	0.000984327	0.00394502	1	JKJ23D9D7J	0.00339812	0.000437426	0.0193286	0.00438245	1	3.39812	0.437426	0.984327	4.38245	3.94502
0.6 Hz	0.0102654	0.000879699	0.00239811	7	GKGGN79P34	0.00350275	0.00198434	0.00588296	0.00438245	1	3.50275	1.98434	0.879699	4.38245	2.39811
0.6 Hz	0.0111969	0.000956226	0.00257333	1	JKJ23D9D7J	0.00342622	0.00180912	0.00681445	0.00438245	1	3.42622	1.80912	0.956226	4.38245	2.57333
0.6 Hz	0.0159185	0.00134016	0.00342551	2	FXWLJ49CT6	0.00304229	0.000956938	0.011536	0.00438245	1	3.04229	0.956938	1.34016	4.38245	3.42551
0.6 Hz	0.00745622	0.000934952	0.00221746	9	RJ757R62DR	0.0034475	0.00216499	0.00307377	0.00438245	1	3.4475	2.16499	0.934952	4.38245	2.21746
0.6 Hz	0.00595646	0.000368742	0.00123344	6	NQ7MGWQP54	0.00401371	0.00314901	0.00157401	0.00438245	1	4.01371	3.14901	0.368742	4.38245	1.23344
0.6 Hz	0.00621811	0.000477037	0.00126678	9e	D09YVJVXDD	0.00390541	0.00311567	0.00183566	0.00438245	1	3.90541	3.11567	0.477037	4.38245	1.26678
0.6 Hz	0.00869186	0.000856493	0.00234288	6e	D2506Q6G3F	0.00352596	0.00203957	0.00430941	0.00438245	1	3.52596	2.03957	0.856493	4.38245	2.34288
0.6 Hz	0.00972988	0.000857882	0.00257798	8	GKGGN79P34	0.00352457	0.00180447	0.00534743	0.00438245	1	3.52457	1.80447	0.857882	4.38245	2.57798
0.6 Hz	0.00793935	0.000717107	0.00180752	5	NQ7MGWQP54	0.00366534	0.00257493	0.0035569	0.00438245	1	3.66534	2.57493	0.717107	4.38245	1.80752
0.6 Hz	0.00915187	0.000807484	0.00234629	7	V3KQT9D9NR	0.00357497	0.00203616	0.00476942	0.00438245	1	3.57497	2.03616	0.807484	4.38245	2.34629
0.6 Hz	0.00461408	0.000612115	0.0013143	11e	RJ757R62DR	0.00377034	0.00306815	0.000231629	0.00438245	1	3.77034	3.06815	0.612115	4.38245	1.3143
0.6 Hz	0.053105	0.00307654	0.00872843	2	FXWLJ49CT6	0.00130591	0.00434598	0.0487225	0.00438245	1	1.30591	4.34598	3.07654	4.38245	8.72843
0.6 Hz	0.00468958	0.000765469	0.00153928	11e	RJ757R62DR	0.00361698	0.00284317	0.000307125	0.00438245	1	3.61698	2.84317	0.765469	4.38245	1.53928
0.6 Hz	0.00811237	0.000968428	0.002329	8	GKGGN79P34	0.00341402	0.00205345	0.00372992	0.00438245	1	3.41402	2.05345	0.968428	4.38245	2.329
0.6 Hz	0.0219963	0.00294431	0.00616146	3	PYQ19P3727	0.00143814	0.00177901	0.0176139	0.00438245	1	1.43814	1.77901	2.94431	4.38245	6.16146
0.6 Hz	0.00482946	0.000277013	0.00108406	6e	D2506Q6G3F	0.00410544	0.00329839	0.000447007	0.00438245	1	4.10544	3.29839	0.277013	4.38245	1.08406
0.6 Hz	0.00745374	0.000777655	0.0019105	8	V3KQT9D9NR	0.0036048	0.00247195	0.00307129	0.00438245	1	3.6048	2.47195	0.777655	4.38245	1.9105
0.6 Hz	0.0294866	0.00274469	0.00627706	4	PYQ19P3727	0.00163776	0.00189461	0.0251041	0.00438245	1	1.63776	1.89461	2.74469	4.38245	6.27706
0.6 Hz	0.00095328	7.27e-05	0.000236907	1	JKJ23D9D7J	0.00430975	0.00414554	0.00342917	0.00438245	1	4.30975	4.14554	0.0727	4.38245	0.236907
0.6 Hz	0.00269791	0.000190945	0.000572037	5	NQ7MGWQP54	0.00419151	0.00381041	0.00168454	0.00438245	1	4.19151	3.81041	0.190945	4.38245	0.572037
0.6 Hz	0.00427423	0.000156618	0.000665473	5	NQ7MGWQP54	0.00422583	0.00371698	0.000108216	0.00438245	1	4.22583	3.71698	0.156618	4.38245	0.665473
0.6 Hz	0.0138288	0.00109603	0.00290988	6	NQ7MGWQP54	0.00328643	0.00147257	0.00944632	0.00438245	1	3.28643	1.47257	1.09603	4.38245	2.90988
0.6 Hz	0.0117179	0.00147848	0.00343528	5	NQ7MGWQP54	0.00290397	0.000947174	0.00733542	0.00438245	1	2.90397	0.947174	1.47848	4.38245	3.43528
0.6 Hz	0.00620627	0.000916381	0.00194699	9e	D09YVJVXDD	0.00346607	0.00243546	0.00182382	0.00438245	1	3.46607	2.43546	0.916381	4.38245	1.94699
0.6 Hz	0.0459288	0.0035783	0.00911801	4	JY3YKH9QJV	0.000804152	0.00473556	0.0415464	0.00438245	1	0.804152	4.73556	3.5783	4.38245	9.11801
0.6 Hz	0.00927495	0.000517823	0.00172492	8	V3KQT9D9NR	0.00386463	0.00265753	0.0048925	0.00438245	1	3.86463	2.65753	0.517823	4.38245	1.72492
0.6 Hz	0.00292725	0.000174861	0.000627324	11e	NQ7MGWQP54	0.00420759	0.00375513	0.0014552	0.00438245	1	4.20759	3.75513	0.174861	4.38245	0.627324
0.6 Hz	0.0028373	0.000301228	0.000724335	10e	D09YVJVXDD	0.00408122	0.00365812	0.00154515	0.00438245	1	4.08122	3.65812	0.301228	4.38245	0.724335
0.6 Hz	0.0103494	0.000773403	0.00240946	3	PYQ19P3727	0.00360905	0.00197299	0.00596697	0.00438245	1	3.60905	1.97299	0.773403	4.38245	2.40946
0.6 Hz	0.00471426	0.000272559	0.000840204	1	FXWLJ49CT6	0.00410989	0.00354225	0.000331805	0.00438245	1	4.10989	3.54225	0.272559	4.38245	0.840204
0.6 Hz	0.00369085	0.000226542	0.000834327	11e	GKGGN79P34	0.00415591	0.00354812	0.000691598	0.00438245	1	4.15591	3.54812	0.226542	4.38245	0.834327
0.6 Hz	0.0610478	0.00418051	0.0113899	3	PYQ19P3727	0.00020194	0.00700742	0.0566653	0.00438245	1	0.20194	7.00742	4.18051	4.38245	11.3899
0.6 Hz	0.00809856	0.000878275	0.00199413	6	NQ7MGWQP54	0.00350417	0.00238832	0.00371611	0.00438245	1	3.50417	2.38832	0.878275	4.38245	1.99413
0.6 Hz	0.0264553	0.00204834	0.00488589	8	V3KQT9D9NR	0.00233411	0.000503437	0.0220728	0.00438245	1	2.33411	0.503437	2.04834	4.38245	4.88589
0.6 Hz	0.0183179	0.00140742	0.00357922	2	FXWLJ49CT6	0.00297503	0.000803228	0.0139354	0.00438245	1	2.97503	0.803228	1.40742	4.38245	3.57922
0.6 Hz	0.0191613	0.00230341	0.00528229	10	RJ757R62DR	0.00207904	0.000899843	0.0147789	0.00438245	1	2.07904	0.899843	2.30341	4.38245	5.28229
0.6 Hz	0.0107211	0.00095188	0.00212683	11e	RJ757R62DR	0.00343057	0.00225562	0.00633868	0.00438245	1	3.43057	2.25562	0.95188	4.38245	2.12683
0.6 Hz	0.00768545	0.000731885	0.00192098	3	JY3YKH9QJV	0.00365056	0.00246147	0.003303	0.00438245	1	3.65056	2.46147	0.731885	4.38245	1.92098
0.6 Hz	0.0078937	0.000614492	0.00177026	7	GKGGN79P34	0.00376796	0.00261219	0.00351125	0.00438245	1	3.76796	2.61219	0.614492	4.38245	1.77026
0.6 Hz	0.0411375	0.00123419	0.00597714	1	FXWLJ49CT6	0.00314826	0.00159469	0.0367551	0.00438245	1	3.14826	1.59469	1.23419	4.38245	5.97714
0.6 Hz	0.0012177	0.000132887	0.000354276	10e	D09YVJVXDD	0.00424956	0.00402817	0.00316475	0.00438245	1	4.24956	4.02817	0.132887	4.38245	0.354276
0.6 Hz	0.00684082	0.000500909	0.00131288	10e	D09YVJVXDD	0.00388154	0.00306957	0.00245837	0.00438245	1	3.88154	3.06957	0.500909	4.38245	1.31288
0.6 Hz	0.0564875	0.00232964	0.00906124	3	PYQ19P3727	0.00205281	0.00467879	0.052105	0.00438245	1	2.05281	4.67879	2.32964	4.38245	9.06124
0.6 Hz	0.00532221	0.00053286	0.00121069	9e	D09YVJVXDD	0.00384959	0.00317176	0.000939761	0.00438245	1	3.84959	3.17176	0.53286	4.38245	1.21069
0.6 Hz	0.00812121	0.000681277	0.00199639	1	FXWLJ49CT6	0.00370117	0.00238606	0.00373876	0.00438245	1	3.70117	2.38606	0.681277	4.38245	1.99639
0.6 Hz	0.0543252	0.00348895	0.0104026	3	PYQ19P3727	0.000893499	0.00602018	0.0499428	0.00438245	1	0.893499	6.02018	3.48895	4.38245	10.4026
0.6 Hz	0.00593644	0.000484478	0.00136657	8	GKGGN79P34	0.00389797	0.00301588	0.00155399	0.00438245	1	3.89797	3.01588	0.484478	4.38245	1.36657
0.6 Hz	0.0101894	0.000551474	0.00170996	3	JY3YKH9QJV	0.00383098	0.00267249	0.00580697	0.00438245	1	3.83098	2.67249	0.551474	4.38245	1.70996
0.6 Hz	0.0140989	0.00135053	0.00334752	1	FXWLJ49CT6	0.00303192	0.00103493	0.0097164	0.00438245	1	3.03192	1.03493	1.35053	4.38245	3.34752
0.6 Hz	0.00998008	0.000487727	0.00168622	6e	D2506Q6G3F	0.00389472	0.00269623	0.00559763	0.00438245	1	3.89472	2.69623	0.487727	4.38245	1.68622
0.6 Hz	0.0267564	0.00198996	0.00510209	10	RJ757R62DR	0.00239249	0.000719636	0.0223739	0.00438245	1	2.39249	0.719636	1.98996	4.38245	5.10209
0.6 Hz	0.00881988	0.000723763	0.00180258	9e	D09YVJVXDD	0.00365869	0.00257987	0.00443743	0.00438245	1	3.65869	2.57987	0.723763	4.38245	1.80258
0.6 Hz	0.0147376	0.000839827	0.00259954	1	JKJ23D9D7J	0.00354262	0.00178291	0.0103552	0.00438245	1	3.54262	1.78291	0.839827	4.38245	2.59954
0.6 Hz	0.00721253	0.000988167	0.00201152	10	RJ757R62DR	0.00339428	0.00237093	0.00283008	0.00438245	1	3.39428	2.37093	0.988167	4.38245	2.01152
0.6 Hz	0.0104037	0.00124699	0.00305416	9	RJ757R62DR	0.00313546	0.00132829	0.00602127	0.00438245	1	3.13546	1.32829	1.24699	4.38245	3.05416
0.6 Hz	0.0103193	0.00146957	0.00315517	4	PYQ19P3727	0.00291288	0.00122728	0.00593683	0.00438245	1	2.91288	1.22728	1.46957	4.38245	3.15517
0.6 Hz	0.0224086	0.00200522	0.00527921	8	V3KQT9D9NR	0.00237723	0.000896763	0.0180262	0.00438245	1	2.37723	0.896763	2.00522	4.38245	5.27921
0.6 Hz	0.0117789	0.00151427	0.0032361	10	RJ757R62DR	0.00286818	0.00114635	0.00739648	0.00438245	1	2.86818	1.14635	1.51427	4.38245	3.2361
0.6 Hz	0.0105291	0.000720184	0.00226102	8	GKGGN79P34	0.00366227	0.00212143	0.00614665	0.00438245	1	3.66227	2.12143	0.720184	4.38245	2.26102
0.6 Hz	0.0351438	0.00289882	0.00675652	4	JY3YKH9QJV	0.00148363	0.00237407	0.0307614	0.00438245	1	1.48363	2.37407	2.89882	4.38245	6.75652
0.6 Hz	0.027311	0.00251899	0.00564503	4	JY3YKH9QJV	0.00186346	0.00126258	0.0229286	0.00438245	1	1.86346	1.26258	2.51899	4.38245	5.64503
0.6 Hz	0.00586252	0.00066244	0.00149914	9e	D09YVJVXDD	0.00372001	0.00288331	0.00148007	0.00438245	1	3.72001	2.88331	0.66244	4.38245	1.49914
0.6 Hz	0.0574604	0.00358774	0.0117951	2	FXWLJ49CT6	0.000794708	0.00741268	0.053078	0.00438245	1	0.794708	7.41268	3.58774	4.38245	11.7951
0.6 Hz	0.0420802	0.00311644	0.00871706	2	FXWLJ49CT6	0.00126601	0.00433461	0.0376977	0.00438245	1	1.26601	4.33461	3.11644	4.38245	8.71706
0.6 Hz	0.00507094	0.000506361	0.0010991	9e	D09YVJVXDD	0.00387609	0.00328335	0.000688492	0.00438245	1	3.87609	3.28335	0.506361	4.38245	1.0991
0.6 Hz	0.00511154	0.000535518	0.00138355	6e	D2506Q6G3F	0.00384693	0.0029989	0.000729085	0.00438245	1	3.84693	2.9989	0.535518	4.38245	1.38355
0.6 Hz	0.0180479	0.00199236	0.00419875	8	V3KQT9D9NR	0.00239009	0.000183697	0.0136655	0.00438245	1	2.39009	0.183697	1.99236	4.38245	4.19875
0.6 Hz	0.059761	0.00344348	0.00966414	2	FXWLJ49CT6	0.000938974	0.00528169	0.0553785	0.00438245	1	0.938974	5.28169	3.44348	4.38245	9.66414
0.6 Hz	0.00368361	0.000335325	0.000878659	11e	RJ757R62DR	0.00404713	0.00350379	0.000698843	0.00438245	1	4.04713	3.50379	0.335325	4.38245	0.878659
0.6 Hz	0.0140279	0.00111579	0.00290372	7	V3KQT9D9NR	0.00326666	0.00147873	0.0096454	0.00438245	1	3.26666	1.47873	1.11579	4.38245	2.90372
0.6 Hz	0.00513647	0.000634434	0.001342	11e	RJ757R62DR	0.00374802	0.00304045	0.000754021	0.00438245	1	3.74802	3.04045	0.634434	4.38245	1.342
0.6 Hz	0.00111723	3.25401e-05	0.000173901	11e	V3KQT9D9NR	0.00434991	0.00420855	0.00326522	0.00438245	1	4.34991	4.20855	0.0325401	4.38245	0.173901
0.6 Hz	0.00100005	1.96089e-05	0.000140035	11e	V3KQT9D9NR	0.00436284	0.00424241	0.0033824	0.00438245	1	4.36284	4.24241	0.0196089	4.38245	0.140035
0.6 Hz	0.0635398	0.00356557	0.0115418	2	FXWLJ49CT6	0.000816877	0.0071593	0.0591574	0.00438245	1	0.816877	7.1593	3.56557	4.38245	11.5418
0.6 Hz	0.0134219	0.000811152	0.00252504	6	NQ7MGWQP54	0.0035713	0.00185741	0.0090394	0.00438245	1	3.5713	1.85741	0.811152	4.38245	2.52504
0.6 Hz	0.0126307	0.00113535	0.00309227	2	JKJ23D9D7J	0.0032471	0.00129018	0.00824821	0.00438245	1	3.2471	1.29018	1.13535	4.38245	3.09227
0.6 Hz	0.0484072	0.00348743	0.00948659	4	PYQ19P3727	0.00089502	0.00510414	0.0440247	0.00438245	1	0.89502	5.10414	3.48743	4.38245	9.48659
0.6 Hz	0.0013394	5.09277e-05	0.000230469	11e	GKGGN79P34	0.00433152	0.00415198	0.00304305	0.00438245	1	4.33152	4.15198	0.0509277	4.38245	0.230469
0.6 Hz	0.0195032	0.00129809	0.00385097	3	PYQ19P3727	0.00308436	0.000531482	0.0151208	0.00438245	1	3.08436	0.531482	1.29809	4.38245	3.85097
0.6 Hz	0.00159048	7.33073e-05	0.000296452	11e	GKGGN79P34	0.00430914	0.004086	0.00279197	0.00438245	1	4.30914	4.086	0.0733073	4.38245	0.296452
0.6 Hz	0.0207877	0.00219366	0.00549244	4	JY3YKH9QJV	0.00218879	0.00110999	0.0164053	0.00438245	1	2.18879	1.10999	2.19366	4.38245	5.49244
0.6 Hz	0.0272468	0.00252626	0.0061212	2	JKJ23D9D7J	0.00185619	0.00173875	0.0228643	0.00438245	1	1.85619	1.73875	2.52626	4.38245	6.1212
0.6 Hz	0.0230269	0.0016906	0.00477549	2	JKJ23D9D7J	0.00269185	0.000393042	0.0186444	0.00438245	1	2.69185	0.393042	1.6906	4.38245	4.77549
0.6 Hz	0.00445105	0.000338602	0.00101747	11e	RJ757R62DR	0.00404385	0.00336498	6.86045e-05	0.00438245	1	4.04385	3.36498	0.338602	4.38245	1.01747
0.6 Hz	0.00281706	0.000185432	0.000673405	1	JKJ23D9D7J	0.00419702	0.00370905	0.00156539	0.00438245	1	4.19702	3.70905	0.185432	4.38245	0.673405
0.6 Hz	0.0104356	0.00148711	0.00351246	5	NQ7MGWQP54	0.00289534	0.000869991	0.00605319	0.00438245	1	2.89534	0.869991	1.48711	4.38245	3.51246
0.6 Hz	0.0108821	0.00176049	0.00368778	5	NQ7MGWQP54	0.00262196	0.00069467	0.00649967	0.00438245	1	2.62196	0.69467	1.76049	4.38245	3.68778
0.6 Hz	0.0189224	0.00216984	0.00512111	2	JKJ23D9D7J	0.00221261	0.000738661	0.01454	0.00438245	1	2.21261	0.738661	2.16984	4.38245	5.12111
0.6 Hz	0.00457504	0.000251648	0.000964863	7	GKGGN79P34	0.0041308	0.00341759	0.000192589	0.00438245	1	4.1308	3.41759	0.251648	4.38245	0.964863
0.6 Hz	0.00480351	0.000712446	0.00141138	9e	D09YVJVXDD	0.00367	0.00297107	0.000421055	0.00438245	1	3.67	2.97107	0.712446	4.38245	1.41138
0.6 Hz	0.00579149	0.000464853	0.00130015	10e	D09YVJVXDD	0.0039176	0.0030823	0.00140904	0.00438245	1	3.9176	3.0823	0.464853	4.38245	1.30015
0.6 Hz	0.00462968	0.000286838	0.00085199	6e	D2506Q6G3F	0.00409561	0.00353046	0.000247233	0.00438245	1	4.09561	3.53046	0.286838	4.38245	0.85199
0.6 Hz	0.00445574	0.000739635	0.00145006	11e	RJ757R62DR	0.00364281	0.00293239	7.32923e-05	0.00438245	1	3.64281	2.93239	0.739635	4.38245	1.45006
0.6 Hz	0.0108152	0.00116711	0.0025542	9	RJ757R62DR	0.00321534	0.00182825	0.00643277	0.00438245	1	3.21534	1.82825	1.16711	4.38245	2.5542
0.6 Hz	0.00736756	0.000482291	0.0014311	1	FXWLJ49CT6	0.00390016	0.00295135	0.00298511	0.00438245	1	3.90016	2.95135	0.482291	4.38245	1.4311
0.6 Hz	0.00515399	0.000418792	0.00123585	6e	D2506Q6G3F	0.00396366	0.0031466	0.000771543	0.00438245	1	3.96366	3.1466	0.418792	4.38245	1.23585
0.6 Hz	0.0055971	0.000207463	0.000874355	6e	D2506Q6G3F	0.00417499	0.00350809	0.00121465	0.00438245	1	4.17499	3.50809	0.207463	4.38245	0.874355
0.6 Hz	0.00287079	0.000226096	0.000617887	11e	NQ7MGWQP54	0.00415635	0.00376456	0.00151166	0.00438245	1	4.15635	3.76456	0.226096	4.38245	0.617887
0.6 Hz	0.0406343	0.00334632	0.00805756	3	JY3YKH9QJV	0.00103613	0.00367511	0.0362518	0.00438245	1	1.03613	3.67511	3.34632	4.38245	8.05756
0.6 Hz	0.054207	0.00342906	0.00991388	3	PYQ19P3727	0.000953392	0.00553143	0.0498245	0.00438245	1	0.953392	5.53143	3.42906	4.38245	9.91388
0.6 Hz	0.0333212	0.00220238	0.00688506	3	PYQ19P3727	0.00218007	0.00250261	0.0289388	0.00438245	1	2.18007	2.50261	2.20238	4.38245	6.88506
0.6 Hz	0.0128155	0.00136497	0.00306846	2	JKJ23D9D7J	0.00301748	0.00131399	0.00843307	0.00438245	1	3.01748	1.31399	1.36497	4.38245	3.06846
0.6 Hz	0.0364913	0.00380688	0.00861359	4	PYQ19P3727	0.000575566	0.00423114	0.0321088	0.00438245	1	0.575566	4.23114	3.80688	4.38245	8.61359
0.6 Hz	0.0226842	0.00175802	0.00413174	3	JY3YKH9QJV	0.00262443	0.000250708	0.0183018	0.00438245	1	2.62443	0.250708	1.75802	4.38245	4.13174
0.6 Hz	0.00458753	0.000323586	0.000925787	10e	D09YVJVXDD	0.00405886	0.00345666	0.000205079	0.00438245	1	4.05886	3.45666	0.323586	4.38245	0.925787
0.6 Hz	0.00287195	0.000282795	0.000728358	10e	D09YVJVXDD	0.00409966	0.00365409	0.0015105	0.00438245	1	4.09966	3.65409	0.282795	4.38245	0.728358
0.6 Hz	0.00347086	0.000396401	0.000900889	10e	D09YVJVXDD	0.00398605	0.00348156	0.000911586	0.00438245	1	3.98605	3.48156	0.396401	4.38245	0.900889
0.6 Hz	0.00650507	0.000779489	0.00187018	10	RJ757R62DR	0.00360296	0.00251227	0.00212262	0.00438245	1	3.60296	2.51227	0.779489	4.38245	1.87018
0.6 Hz	0.0118302	0.00172313	0.00356481	4	JY3YKH9QJV	0.00265932	0.000817637	0.00744779	0.00438245	1	2.65932	0.817637	1.72313	4.38245	3.56481
0.6 Hz	0.00479378	0.000284187	0.000910759	1	JKJ23D9D7J	0.00409826	0.00347169	0.000411327	0.00438245	1	4.09826	3.47169	0.284187	4.38245	0.910759
0.6 Hz	0.0194258	0.00159676	0.00455584	6	NQ7MGWQP54	0.00278569	0.000173386	0.0150434	0.00438245	1	2.78569	0.173386	1.59676	4.38245	4.55584
0.6 Hz	0.0125296	0.00139053	0.00283172	3	PYQ19P3727	0.00299192	0.00155073	0.00814717	0.00438245	1	2.99192	1.55073	1.39053	4.38245	2.83172
0.6 Hz	0.0346021	0.00173535	0.00567037	1	JKJ23D9D7J	0.0026471	0.00128792	0.0302196	0.00438245	1	2.6471	1.28792	1.73535	4.38245	5.67037
0.6 Hz	0.00632248	0.000269162	0.00112646	6e	D2506Q6G3F	0.00411329	0.00325599	0.00194003	0.00438245	1	4.11329	3.25599	0.269162	4.38245	1.12646
0.6 Hz	0.032364	0.00144014	0.00518724	1	JKJ23D9D7J	0.00294231	0.000804786	0.0279816	0.00438245	1	2.94231	0.804786	1.44014	4.38245	5.18724
0.6 Hz	0.0213236	0.00201083	0.00429156	4	PYQ19P3727	0.00237162	9.08868e-05	0.0169412	0.00438245	1	2.37162	0.0908868	2.01083	4.38245	4.29156
0.6 Hz	0.0124926	0.000920396	0.00248505	6	NQ7MGWQP54	0.00346205	0.0018974	0.00811014	0.00438245	1	3.46205	1.8974	0.920396	4.38245	2.48505
0.6 Hz	0.00618992	0.000539673	0.00146302	6	NQ7MGWQP54	0.00384278	0.00291943	0.00180747	0.00438245	1	3.84278	2.91943	0.539673	4.38245	1.46302
0.6 Hz	0.0233089	0.00195964	0.0046556	3	JY3YKH9QJV	0.00242281	0.000273153	0.0189265	0.00438245	1	2.42281	0.273153	1.95964	4.38245	4.6556
0.6 Hz	0.00775457	0.000356316	0.00128195	6e	D2506Q6G3F	0.00402613	0.0031005	0.00337212	0.00438245	1	4.02613	3.1005	0.356316	4.38245	1.28195
0.6 Hz	0.0282741	0.00300374	0.00715464	4	PYQ19P3727	0.00137871	0.00277219	0.0238917	0.00438245	1	1.37871	2.77219	3.00374	4.38245	7.15464
0.6 Hz	0.00375237	0.000118107	0.000568055	11e	GKGGN79P34	0.00426434	0.0038144	0.000630076	0.00438245	1	4.26434	3.8144	0.118107	4.38245	0.568055
0.6 Hz	0.00969455	0.000949665	0.00204143	8	V3KQT9D9NR	0.00343279	0.00234102	0.0053121	0.00438245	1	3.43279	2.34102	0.949665	4.38245	2.04143
0.6 Hz	0.0655232	0.00452099	0.0121417	4	PYQ19P3727	0.000138541	0.0077593	0.0611407	0.00438245	1	0.138541	7.7593	4.52099	4.38245	12.1417
0.6 Hz	0.0166111	0.000682415	0.00251083	1	JKJ23D9D7J	0.00370004	0.00187162	0.0122287	0.00438245	1	3.70004	1.87162	0.682415	4.38245	2.51083
0.6 Hz	0.0116433	0.00070551	0.00217423	1	JKJ23D9D7J	0.00367694	0.00220822	0.00726083	0.00438245	1	3.67694	2.20822	0.70551	4.38245	2.17423
0.6 Hz	0.0289178	0.00282981	0.00744622	7	V3KQT9D9NR	0.00155264	0.00306377	0.0245353	0.00438245	1	1.55264	3.06377	2.82981	4.38245	7.44622
0.6 Hz	0.0270423	0.00186235	0.00542029	3	JY3YKH9QJV	0.0025201	0.00103784	0.0226599	0.00438245	1	2.5201	1.03784	1.86235	4.38245	5.42029
0.6 Hz	0.0243023	0.00211896	0.0051885	10	RJ757R62DR	0.00226349	0.000806048	0.0199198	0.00438245	1	2.26349	0.806048	2.11896	4.38245	5.1885
0.6 Hz	0.00335007	0.000259211	0.000749024	10e	D09YVJVXDD	0.00412324	0.00363343	0.00103238	0.00438245	1	4.12324	3.63343	0.259211	4.38245	0.749024
0.6 Hz	0.00894111	0.000774969	0.0020716	7	GKGGN79P34	0.00360748	0.00231085	0.00455866	0.00438245	1	3.60748	2.31085	0.774969	4.38245	2.0716
0.6 Hz	0.0115708	0.00148256	0.00334388	2	JKJ23D9D7J	0.00289989	0.00103857	0.00718836	0.00438245	1	2.89989	1.03857	1.48256	4.38245	3.34388
0.6 Hz	0.00881816	0.000930574	0.00224214	9	RJ757R62DR	0.00345188	0.00214031	0.00443571	0.00438245	1	3.45188	2.14031	0.930574	4.38245	2.24214
0.6 Hz	0.011424	0.00152853	0.00341624	10	RJ757R62DR	0.00285392	0.00096621	0.00704151	0.00438245	1	2.85392	0.96621	1.52853	4.38245	3.41624
0.6 Hz	0.00109574	4.47557e-05	0.000196629	11e	GKGGN79P34	0.00433769	0.00418582	0.00328671	0.00438245	1	4.33769	4.18582	0.0447557	4.38245	0.196629
0.6 Hz	0.0109835	0.0011323	0.00278768	3	JY3YKH9QJV	0.00325015	0.00159477	0.00660102	0.00438245	1	3.25015	1.59477	1.1323	4.38245	2.78768
0.6 Hz	0.00283376	0.000154015	0.000601565	1	JKJ23D9D7J	0.00422843	0.00378089	0.00154869	0.00438245	1	4.22844	3.78089	0.154015	4.38245	0.601565
0.6 Hz	0.00911259	0.000954657	0.0022805	9	RJ757R62DR	0.00342779	0.00210195	0.00473014	0.00438245	1	3.42779	2.10195	0.954657	4.38245	2.2805
0.6 Hz	0.0235315	0.00135683	0.00424678	2	JKJ23D9D7J	0.00302562	0.000135671	0.0191491	0.00438245	1	3.02562	0.135671	1.35683	4.38245	4.24678
0.6 Hz	0.00885231	0.000903894	0.00232378	6e	D2506Q6G3F	0.00347856	0.00205867	0.00446986	0.00438245	1	3.47856	2.05867	0.903894	4.38245	2.32378
0.6 Hz	0.0726937	0.00448975	0.0129213	4	PYQ19P3727	0.000107303	0.00853884	0.0683112	0.00438245	1	0.107303	8.53885	4.48975	4.38245	12.9213
0.6 Hz	0.028226	0.00267405	0.00636414	2	JKJ23D9D7J	0.0017084	0.00198169	0.0238435	0.00438245	1	1.7084	1.98169	2.67405	4.38245	6.36414
0.6 Hz	0.00496057	0.000747868	0.00145414	11e	RJ757R62DR	0.00363458	0.00292831	0.000578121	0.00438245	1	3.63458	2.92831	0.747868	4.38245	1.45414
0.6 Hz	0.041459	0.00302746	0.00736957	2	JKJ23D9D7J	0.00135499	0.00298712	0.0370766	0.00438245	1	1.35499	2.98712	3.02746	4.38245	7.36957
0.6 Hz	0.00831243	0.000900007	0.00209635	9	RJ757R62DR	0.00348244	0.0022861	0.00392998	0.00438245	1	3.48244	2.2861	0.900007	4.38245	2.09635
0.6 Hz	0.0155386	0.00124078	0.00345002	7	GKGGN79P34	0.00314167	0.000932426	0.0111562	0.00438245	1	3.14167	0.932426	1.24078	4.38245	3.45002
0.6 Hz	0.00505914	0.000753293	0.00150965	11e	RJ757R62DR	0.00362916	0.0028728	0.000676691	0.00438245	1	3.62916	2.8728	0.753293	4.38245	1.50965
0.6 Hz	0.0304482	0.00261058	0.00592597	3	JY3YKH9QJV	0.00177187	0.00154352	0.0260658	0.00438245	1	1.77187	1.54352	2.61058	4.38245	5.92597
0.6 Hz	0.00423622	0.000616604	0.00131852	11e	RJ757R62DR	0.00376585	0.00306393	0.000146231	0.00438245	1	3.76585	3.06393	0.616604	4.38245	1.31852
0.6 Hz	0.0134671	0.00150119	0.00360689	10	RJ757R62DR	0.00288126	0.000775562	0.00908469	0.00438245	1	2.88126	0.775562	1.50119	4.38245	3.60689
0.6 Hz	0.00371538	0.000169257	0.000718014	1	JKJ23D9D7J	0.00421319	0.00366444	0.000667072	0.00438245	1	4.21319	3.66444	0.169257	4.38245	0.718014
0.6 Hz	0.00502709	0.000886953	0.00165638	11e	RJ757R62DR	0.0034955	0.00272607	0.000644636	0.00438245	1	3.4955	2.72607	0.886953	4.38245	1.65638
0.6 Hz	0.00537886	0.000368429	0.00105663	10e	D09YVJVXDD	0.00401402	0.00332582	0.00099641	0.00438245	1	4.01402	3.32582	0.368428	4.38245	1.05663
0.6 Hz	0.0185382	0.0016909	0.00425789	2	JKJ23D9D7J	0.00269155	0.000124562	0.0141558	0.00438245	1	2.69155	0.124562	1.6909	4.38245	4.25789
0.6 Hz	0.0143943	0.00111245	0.00311214	6	NQ7MGWQP54	0.00327	0.00127031	0.0100119	0.00438245	1	3.27	1.27031	1.11245	4.38245	3.11214
0.6 Hz	0.0117633	0.00129264	0.00298296	10	RJ757R62DR	0.00308981	0.00139949	0.0073809	0.00438245	1	3.08981	1.39949	1.29264	4.38245	2.98296
0.6 Hz	0.0240087	0.00275947	0.0059218	4	JY3YKH9QJV	0.00162298	0.00153935	0.0196263	0.00438245	1	1.62298	1.53935	2.75947	4.38245	5.9218
0.6 Hz	0.00559538	0.000320036	0.00114118	6	NQ7MGWQP54	0.00406241	0.00324127	0.00121293	0.00438245	1	4.06241	3.24127	0.320036	4.38245	1.14118
0.6 Hz	0.01048	0.00182769	0.00343709	10	RJ757R62DR	0.00255476	0.000945356	0.00609758	0.00438245	1	2.55476	0.945356	1.82769	4.38245	3.43709
0.6 Hz	0.00757002	0.0011067	0.00227064	9	RJ757R62DR	0.00327575	0.00211181	0.00318757	0.00438245	1	3.27575	2.11181	1.1067	4.38245	2.27064
0.6 Hz	0.00405957	0.000505422	0.0010997	11e	RJ757R62DR	0.00387703	0.00328275	0.000322882	0.00438245	1	3.87703	3.28275	0.505422	4.38245	1.0997
0.6 Hz	0.0240247	0.00186802	0.00506023	4	JY3YKH9QJV	0.00251443	0.000677781	0.0196422	0.00438245	1	2.51443	0.677781	1.86802	4.38245	5.06023
0.6 Hz	0.00835026	0.000998663	0.00204943	9	RJ757R62DR	0.00338379	0.00233302	0.00396781	0.00438245	1	3.38379	2.33302	0.998663	4.38245	2.04943
0.6 Hz	0.0104851	0.00133029	0.00287797	9	RJ757R62DR	0.00305216	0.00150448	0.00610262	0.00438245	1	3.05216	1.50448	1.33029	4.38245	2.87797
0.6 Hz	0.0565031	0.00497846	0.0122604	3	PYQ19P3727	0.000596007	0.00787797	0.0521207	0.00438245	1	0.596007	7.87797	4.97846	4.38245	12.2604
0.6 Hz	0.00326363	0.000255194	0.00077927	5	NQ7MGWQP54	0.00412726	0.00360318	0.00111882	0.00438245	1	4.12726	3.60318	0.255194	4.38245	0.77927
0.6 Hz	0.0103464	0.00103817	0.00233337	9	RJ757R62DR	0.00334428	0.00204908	0.0059639	0.00438245	1	3.34428	2.04908	1.03817	4.38245	2.33337
0.6 Hz	0.00745619	0.000488221	0.00147246	1	JKJ23D9D7J	0.00389423	0.00290999	0.00307374	0.00438245	1	3.89423	2.90999	0.488221	4.38245	1.47246
0.6 Hz	0.0033553	0.000450742	0.00101402	10e	D09YVJVXDD	0.00393171	0.00336843	0.00102715	0.00438245	1	3.93171	3.36843	0.450742	4.38245	1.01402
0.6 Hz	0.0436243	0.00217677	0.00681929	1	FXWLJ49CT6	0.00220568	0.00243684	0.0392418	0.00438245	1	2.20568	2.43684	2.17677	4.38245	6.81929
0.6 Hz	0.00499936	0.0003841	0.00121163	6	NQ7MGWQP54	0.00399835	0.00317082	0.000616909	0.00438245	1	3.99835	3.17082	0.3841	4.38245	1.21163
0.6 Hz	0.0409291	0.00170653	0.00638184	2	FXWLJ49CT6	0.00267592	0.00199939	0.0365466	0.00438245	1	2.67592	1.99939	1.70653	4.38245	6.38184
0.6 Hz	0.0113007	0.000698235	0.00222641	8	GKGGN79P34	0.00368422	0.00215604	0.00691828	0.00438245	1	3.68422	2.15604	0.698235	4.38245	2.22641
0.6 Hz	0.0367434	0.00143323	0.00595766	1	FXWLJ49CT6	0.00294922	0.00157521	0.0323609	0.00438245	1	2.94922	1.57521	1.43323	4.38245	5.95766
0.6 Hz	0.0180988	0.00131108	0.00328836	2	FXWLJ49CT6	0.00307137	0.00109409	0.0137163	0.00438245	1	3.07137	1.09409	1.31108	4.38245	3.28836
0.6 Hz	0.0145888	0.00160349	0.00398041	7	GKGGN79P34	0.00277896	0.000402043	0.0102064	0.00438245	1	2.77896	0.402043	1.60349	4.38245	3.98041
0.6 Hz	0.0255248	0.00122285	0.00435865	2	FXWLJ49CT6	0.0031596	2.38013e-05	0.0211424	0.00438245	1	3.1596	0.0238013	1.22285	4.38245	4.35865
0.6 Hz	0.0108421	0.00137891	0.00320699	9	RJ757R62DR	0.00300354	0.00117546	0.00645966	0.00438245	1	3.00354	1.17546	1.37891	4.38245	3.20699
0.6 Hz	0.0236634	0.00206621	0.00552106	2	FXWLJ49CT6	0.00231625	0.00113861	0.0192809	0.00438245	1	2.31625	1.13861	2.06621	4.38245	5.52106
0.6 Hz	0.0114009	0.00155991	0.00343578	9e	D09YVJVXDD	0.00282254	0.000946672	0.00701841	0.00438245	1	2.82254	0.946672	1.55991	4.38245	3.43578
0.6 Hz	0.00673825	0.000385575	0.00131341	1	FXWLJ49CT6	0.00399688	0.00306904	0.0023558	0.00438245	1	3.99688	3.06904	0.385575	4.38245	1.31341
0.6 Hz	0.00602961	0.000360744	0.00122688	5	NQ7MGWQP54	0.00402171	0.00315557	0.00164716	0.00438245	1	4.02171	3.15557	0.360744	4.38245	1.22688
0.6 Hz	0.00257771	0.000208965	0.000595985	10e	D09YVJVXDD	0.00417349	0.00378647	0.00180474	0.00438245	1	4.17349	3.78647	0.208965	4.38245	0.595985
0.6 Hz	0.0411395	0.00144042	0.00604712	1	FXWLJ49CT6	0.00294203	0.00166467	0.0367571	0.00438245	1	2.94203	1.66467	1.44042	4.38245	6.04712
0.6 Hz	0.00966864	0.00168547	0.00331279	4	JY3YKH9QJV	0.00269698	0.00106966	0.00528619	0.00438245	1	2.69698	1.06966	1.68547	4.38245	3.31279
0.6 Hz	0.032159	0.00273795	0.00716654	8	V3KQT9D9NR	0.0016445	0.00278409	0.0277765	0.00438245	1	1.6445	2.78409	2.73795	4.38245	7.16654
0.6 Hz	0.00315235	0.000300686	0.00081151	11e	NQ7MGWQP54	0.00408176	0.00357094	0.0012301	0.00438245	1	4.08176	3.57094	0.300686	4.38245	0.811511
0.6 Hz	0.0236712	0.00223206	0.00566065	7	GKGGN79P34	0.00215039	0.0012782	0.0192887	0.00438245	1	2.15039	1.2782	2.23206	4.38245	5.66065
0.6 Hz	0.0036391	0.000371796	0.000940233	10e	D09YVJVXDD	0.00401065	0.00344222	0.000743354	0.00438245	1	4.01065	3.44222	0.371796	4.38245	0.940233
0.6 Hz	0.00325273	0.000195385	0.0007305	11e	V3KQT9D9NR	0.00418707	0.00365195	0.00112972	0.00438245	1	4.18707	3.65195	0.195385	4.38245	0.7305
0.6 Hz	0.00324845	0.00011468	0.000578451	11e	V3KQT9D9NR	0.00426777	0.003804	0.001134	0.00438245	1	4.26777	3.804	0.11468	4.38245	0.578451
0.6 Hz	0.00399617	0.000372374	0.000898812	11e	RJ757R62DR	0.00401008	0.00348364	0.000386284	0.00438245	1	4.01008	3.48364	0.372374	4.38245	0.898812
0.6 Hz	0.000461859	3.34567e-05	0.000114229	11e	V3KQT9D9NR	0.00434899	0.00426822	0.00392059	0.00438245	1	4.34899	4.26822	0.0334567	4.38245	0.114229
0.6 Hz	0.00806941	0.000458638	0.00155065	1	FXWLJ49CT6	0.00392381	0.0028318	0.00368696	0.00438245	1	3.92381	2.8318	0.458638	4.38245	1.55065
0.6 Hz	0.00820401	0.000612363	0.00162087	9	RJ757R62DR	0.00377009	0.00276158	0.00382156	0.00438245	1	3.77009	2.76158	0.612363	4.38245	1.62087
0.6 Hz	0.0107319	0.000988334	0.00258058	1	FXWLJ49CT6	0.00339412	0.00180187	0.00634948	0.00438245	1	3.39412	1.80187	0.988334	4.38245	2.58058
0.6 Hz	0.0108951	0.000525499	0.00179568	7	GKGGN79P34	0.00385695	0.00258677	0.00651264	0.00438245	1	3.85695	2.58677	0.525499	4.38245	1.79568
0.6 Hz	0.00504037	0.000789278	0.00145822	11e	RJ757R62DR	0.00359317	0.00292423	0.00065792	0.00438245	1	3.59317	2.92423	0.789278	4.38245	1.45822
0.6 Hz	0.0100319	0.00113293	0.00264445	7	V3KQT9D9NR	0.00324952	0.001738	0.00564942	0.00438245	1	3.24952	1.738	1.13293	4.38245	2.64445
0.6 Hz	0.00380282	0.000288837	0.000865506	1	FXWLJ49CT6	0.00409361	0.00351694	0.000579633	0.00438245	1	4.09361	3.51694	0.288837	4.38245	0.865506
0.6 Hz	0.0199835	0.00148757	0.00430769	7	V3KQT9D9NR	0.00289488	7.47591e-05	0.015601	0.00438245	1	2.89488	0.0747591	1.48757	4.38245	4.30769
0.6 Hz	0.00565726	0.000343539	0.00115575	6e	D2506Q6G3F	0.00403891	0.0032267	0.00127481	0.00438245	1	4.03891	3.2267	0.343539	4.38245	1.15575
0.6 Hz	0.0427366	0.00206466	0.00677254	1	FXWLJ49CT6	0.00231779	0.00239009	0.0383541	0.00438245	1	2.31779	2.39009	2.06466	4.38245	6.77254
0.6 Hz	0.0513101	0.00257695	0.00826762	2	FXWLJ49CT6	0.0018055	0.00388517	0.0469276	0.00438245	1	1.8055	3.88517	2.57695	4.38245	8.26762
0.6 Hz	0.00735939	0.000497782	0.00150795	1	JKJ23D9D7J	0.00388467	0.0028745	0.00297694	0.00438245	1	3.88467	2.8745	0.497782	4.38245	1.50795
0.6 Hz	0.019793	0.00139384	0.00389763	2	JKJ23D9D7J	0.00298861	0.000484824	0.0154105	0.00438245	1	2.98861	0.484824	1.39384	4.38245	3.89763
0.6 Hz	0.00545486	0.000625026	0.00145323	9e	D09YVJVXDD	0.00375742	0.00292922	0.00107241	0.00438245	1	3.75742	2.92922	0.625026	4.38245	1.45323
0.6 Hz	0.0318138	0.00292516	0.00745515	2	FXWLJ49CT6	0.00145729	0.0030727	0.0274313	0.00438245	1	1.45729	3.0727	2.92516	4.38245	7.45515
0.6 Hz	0.0189494	0.00278178	0.00607523	10	RJ757R62DR	0.00160067	0.00169278	0.0145669	0.00438245	1	1.60067	1.69278	2.78178	4.38245	6.07523
0.6 Hz	0.00629192	0.000358636	0.00110185	11e	NQ7MGWQP54	0.00402381	0.0032806	0.00190947	0.00438245	1	4.02381	3.2806	0.358636	4.38245	1.10185
0.6 Hz	0.00660787	0.000556962	0.00163076	6e	D2506Q6G3F	0.00382549	0.00275169	0.00222542	0.00438245	1	3.82549	2.75169	0.556962	4.38245	1.63076
0.6 Hz	0.0265888	0.00226215	0.00558013	10	RJ757R62DR	0.0021203	0.00119768	0.0222064	0.00438245	1	2.1203	1.19768	2.26215	4.38245	5.58013
0.6 Hz	0.0120997	0.00164664	0.00348934	4	PYQ19P3727	0.00273581	0.000893112	0.00771723	0.00438245	1	2.73581	0.893112	1.64664	4.38245	3.48934
0.6 Hz	0.0244158	0.00275315	0.00575844	2	JKJ23D9D7J	0.0016293	0.00137599	0.0200333	0.00438245	1	1.6293	1.37599	2.75315	4.38245	5.75844
0.6 Hz	0.00604335	0.00046793	0.00144121	6e	D2506Q6G3F	0.00391452	0.00294124	0.0016609	0.00438245	1	3.91452	2.94124	0.46793	4.38245	1.44121
0.6 Hz	0.0081416	0.000883548	0.00210396	3	JY3YKH9QJV	0.0034989	0.00227849	0.00375915	0.00438245	1	3.4989	2.27849	0.883548	4.38245	2.10396
0.6 Hz	0.0348435	0.00130329	0.00530737	1	FXWLJ49CT6	0.00307916	0.00092492	0.030461	0.00438245	1	3.07916	0.92492	1.30329	4.38245	5.30737
0.6 Hz	0.00145371	5.60526e-05	0.000247408	11e	NQ7MGWQP54	0.0043264	0.00413504	0.00292874	0.00438245	1	4.3264	4.13504	0.0560526	4.38245	0.247408
0.6 Hz	0.002227	0.000119978	0.000403669	11e	GKGGN79P34	0.00426247	0.00397878	0.00215545	0.00438245	1	4.26247	3.97878	0.119978	4.38245	0.403669
0.6 Hz	0.0148035	0.000822909	0.00246188	7	GKGGN79P34	0.00355954	0.00192057	0.0104211	0.00438245	1	3.55954	1.92057	0.822909	4.38245	2.46188
0.6 Hz	0.00421545	0.000535746	0.00119957	9e	D09YVJVXDD	0.0038467	0.00318288	0.000167005	0.00438245	1	3.8467	3.18288	0.535746	4.38245	1.19957
0.6 Hz	0.0102087	0.00117227	0.00254043	5	NQ7MGWQP54	0.00321018	0.00184202	0.00582626	0.00438245	1	3.21018	1.84202	1.17227	4.38245	2.54043
0.6 Hz	0.0351076	0.00222413	0.00628539	4	JY3YKH9QJV	0.00215832	0.00190294	0.0307251	0.00438245	1	2.15832	1.90294	2.22413	4.38245	6.28539
0.6 Hz	0.00907881	0.00108991	0.00266303	8	GKGGN79P34	0.00329254	0.00171942	0.00469636	0.00438245	1	3.29254	1.71942	1.08991	4.38245	2.66303
0.6 Hz	0.00546876	0.000499998	0.00150959	6e	D2506Q6G3F	0.00388245	0.00287286	0.00108631	0.00438245	1	3.88245	2.87286	0.499998	4.38245	1.50959
0.6 Hz	0.0220964	0.00202667	0.00465411	4	PYQ19P3727	0.00235578	0.000271659	0.017714	0.00438245	1	2.35578	0.271659	2.02667	4.38245	4.65411
0.6 Hz	0.0434823	0.00331816	0.00872054	4	JY3YKH9QJV	0.00106429	0.00433809	0.0390999	0.00438245	1	1.06429	4.33809	3.31816	4.38245	8.72054
0.6 Hz	0.0107645	0.00141385	0.00293678	10	RJ757R62DR	0.0029686	0.00144567	0.00638209	0.00438245	1	2.9686	1.44567	1.41385	4.38245	2.93678
0.6 Hz	0.00243867	0.000212142	0.000557331	11e	NQ7MGWQP54	0.00417031	0.00382512	0.00194378	0.00438245	1	4.17031	3.82512	0.212142	4.38245	0.557331
0.6 Hz	0.0237493	0.00285636	0.00599257	3	PYQ19P3727	0.00152609	0.00161012	0.0193668	0.00438245	1	1.52609	1.61012	2.85636	4.38245	5.99257
0.6 Hz	0.00743655	0.000490863	0.00156665	6	NQ7MGWQP54	0.00389159	0.0028158	0.0030541	0.00438245	1	3.89159	2.8158	0.490863	4.38245	1.56665
0.6 Hz	0.00827279	0.00100307	0.0023788	2	JKJ23D9D7J	0.00337938	0.00200365	0.00389034	0.00438245	1	3.37938	2.00365	1.00307	4.38245	2.3788
0.6 Hz	0.0259863	0.00209227	0.0056034	7	GKGGN79P34	0.00229018	0.00122095	0.0216039	0.00438245	1	2.29018	1.22095	2.09227	4.38245	5.6034
0.6 Hz	0.0289811	0.00154948	0.00499806	2	JKJ23D9D7J	0.00283297	0.000615612	0.0245986	0.00438245	1	2.83297	0.615612	1.54948	4.38245	4.99806
0.6 Hz	0.024094	0.0013029	0.00421673	7	GKGGN79P34	0.00307955	0.000165722	0.0197116	0.00438245	1	3.07955	0.165722	1.3029	4.38245	4.21673
0.6 Hz	0.00787016	0.000551695	0.00177868	6e	D2506Q6G3F	0.00383076	0.00260377	0.00348771	0.00438245	1	3.83076	2.60377	0.551695	4.38245	1.77868
0.6 Hz	0.0283499	0.00132765	0.00476885	1	JKJ23D9D7J	0.0030548	0.0003864	0.0239675	0.00438245	1	3.0548	0.3864	1.32765	4.38245	4.76885
0.6 Hz	0.0514765	0.00446429	0.0110979	3	PYQ19P3727	8.18395e-05	0.00671541	0.0470941	0.00438245	1	0.0818395	6.71541	4.46429	4.38245	11.0979
0.6 Hz	0.0390611	0.00175508	0.00607747	1	FXWLJ49CT6	0.00262737	0.00169502	0.0346786	0.00438245	1	2.62737	1.69502	1.75508	4.38245	6.07747
0.6 Hz	0.0400911	0.00313944	0.0084015	4	JY3YKH9QJV	0.00124301	0.00401905	0.0357086	0.00438245	1	1.24301	4.01905	3.13944	4.38245	8.4015
0.6 Hz	0.0192655	0.00162626	0.00444236	2	JKJ23D9D7J	0.00275619	5.99055e-05	0.0148831	0.00438245	1	2.75619	0.0599055	1.62626	4.38245	4.44236
0.6 Hz	0.0560577	0.00300833	0.00936386	3	JY3YKH9QJV	0.00137412	0.00498141	0.0516752	0.00438245	1	1.37412	4.98141	3.00833	4.38245	9.36386
0.6 Hz	0.00769811	0.00068906	0.0017381	5	NQ7MGWQP54	0.00369339	0.00264435	0.00331566	0.00438245	1	3.69339	2.64435	0.68906	4.38245	1.7381
0.6 Hz	0.00886522	0.00079282	0.00201058	6e	D2506Q6G3F	0.00358963	0.00237187	0.00448277	0.00438245	1	3.58963	2.37187	0.79282	4.38245	2.01058
0.6 Hz	0.00209642	0.000215928	0.000530255	10e	D09YVJVXDD	0.00416652	0.00385219	0.00228603	0.00438245	1	4.16652	3.85219	0.215928	4.38245	0.530255
0.6 Hz	0.0171293	0.00120884	0.00328234	2	FXWLJ49CT6	0.00317361	0.00110011	0.0127468	0.00438245	1	3.17361	1.10011	1.20884	4.38245	3.28234
0.6 Hz	0.0171321	0.00196847	0.00456879	4	JY3YKH9QJV	0.00241398	0.000186339	0.0127496	0.00438245	1	2.41398	0.186339	1.96847	4.38245	4.56879
0.6 Hz	0.014908	0.000863579	0.00273056	6e	D2506Q6G3F	0.00351887	0.00165189	0.0105255	0.00438245	1	3.51887	1.65189	0.863579	4.38245	2.73056
0.6 Hz	0.0270093	0.00226044	0.00621579	7	V3KQT9D9NR	0.00212201	0.00183334	0.0226269	0.00438245	1	2.12201	1.83334	2.26044	4.38245	6.21579
0.6 Hz	0.00904998	0.000505803	0.00162403	1	FXWLJ49CT6	0.00387665	0.00275843	0.00466753	0.00438245	1	3.87665	2.75843	0.505803	4.38245	1.62403
0.6 Hz	0.0531937	0.00393555	0.0103402	3	PYQ19P3727	0.000446897	0.00595778	0.0488112	0.00438245	1	0.446897	5.95778	3.93555	4.38245	10.3402
0.6 Hz	0.00367096	0.000415587	0.00100029	6e	D2506Q6G3F	0.00396686	0.00338216	0.000711492	0.00438245	1	3.96686	3.38216	0.415587	4.38245	1.00029
0.6 Hz	0.00105326	5.49228e-05	0.000225939	11e	GKGGN79P34	0.00432753	0.00415651	0.00332919	0.00438245	1	4.32753	4.15651	0.0549228	4.38245	0.225939
0.6 Hz	0.0565147	0.00456023	0.0122608	4	PYQ19P3727	0.000177778	0.00787837	0.0521323	0.00438245	1	0.177778	7.87837	4.56023	4.38245	12.2608
0.6 Hz	0.0207674	0.00167857	0.00438786	2	JKJ23D9D7J	0.00270388	5.40493e-06	0.0163849	0.00438245	1	2.70388	0.00540493	1.67857	4.38245	4.38786
0.6 Hz	0.0137299	0.000735085	0.00239846	2	FXWLJ49CT6	0.00364737	0.00198399	0.00934743	0.00438245	1	3.64737	1.98399	0.735085	4.38245	2.39846
0.6 Hz	0.0390949	0.00293644	0.00702343	4	JY3YKH9QJV	0.00144601	0.00264098	0.0347124	0.00438245	1	1.44601	2.64098	2.93644	4.38245	7.02343
0.6 Hz	0.0173363	0.0018973	0.00407038	3	JY3YKH9QJV	0.00248515	0.000312068	0.0129539	0.00438245	1	2.48515	0.312068	1.8973	4.38245	4.07038
0.6 Hz	0.00518934	0.000232925	0.000834687	6e	D2506Q6G3F	0.00414953	0.00354776	0.000806885	0.00438245	1	4.14953	3.54776	0.232925	4.38245	0.834687
0.6 Hz	0.0116236	0.0012143	0.00265147	7	V3KQT9D9NR	0.00316815	0.00173098	0.00724115	0.00438245	1	3.16815	1.73098	1.2143	4.38245	2.65147
0.6 Hz	0.00674802	0.000854844	0.00187399	8	V3KQT9D9NR	0.00352761	0.00250846	0.00236557	0.00438245	1	3.52761	2.50846	0.854844	4.38245	1.87399
0.6 Hz	0.0130026	0.00156642	0.00359192	9	RJ757R62DR	0.00281603	0.000790532	0.00862011	0.00438245	1	2.81603	0.790532	1.56642	4.38245	3.59192
0.6 Hz	0.00570491	0.000647299	0.00150458	9e	D09YVJVXDD	0.00373515	0.00287787	0.00132246	0.00438245	1	3.73515	2.87787	0.647299	4.38245	1.50458
0.6 Hz	0.00580136	0.000398327	0.0012674	5	NQ7MGWQP54	0.00398412	0.00311505	0.00141891	0.00438245	1	3.98412	3.11505	0.398327	4.38245	1.2674
0.6 Hz	0.00319724	0.000383368	0.000883818	11e	RJ757R62DR	0.00399908	0.00349863	0.00118521	0.00438245	1	3.99908	3.49863	0.383368	4.38245	0.883818
0.6 Hz	0.00497513	0.00040191	0.00108875	2	JKJ23D9D7J	0.00398054	0.0032937	0.000592682	0.00438245	1	3.98054	3.2937	0.40191	4.38245	1.08875
0.6 Hz	0.0203889	0.00181603	0.00423699	2	JKJ23D9D7J	0.00256642	0.000145461	0.0160064	0.00438245	1	2.56642	0.145461	1.81603	4.38245	4.23699
0.6 Hz	0.00293212	0.000180739	0.000602741	11e	NQ7MGWQP54	0.00420171	0.00377971	0.00145033	0.00438245	1	4.20171	3.77971	0.180739	4.38245	0.602741
0.6 Hz	0.0659259	0.00229468	0.00984709	2	JKJ23D9D7J	0.00208777	0.00546464	0.0615434	0.00438245	1	2.08777	5.46464	2.29468	4.38245	9.84709
0.6 Hz	0.00785653	0.000856259	0.00221818	6e	D2506Q6G3F	0.00352619	0.00216427	0.00347408	0.00438245	1	3.52619	2.16427	0.856259	4.38245	2.21818
0.6 Hz	0.00449586	0.000279789	0.000851699	6e	D2506Q6G3F	0.00410266	0.00353075	0.000113406	0.00438245	1	4.10266	3.53075	0.279789	4.38245	0.851699
0.6 Hz	0.0271481	0.00136653	0.0043762	8	GKGGN79P34	0.00301592	6.25057e-06	0.0227657	0.00438245	1	3.01592	0.00625057	1.36653	4.38245	4.3762
0.6 Hz	0.0241193	0.00203922	0.00487926	2	FXWLJ49CT6	0.00234323	0.000496805	0.0197368	0.00438245	1	2.34323	0.496805	2.03922	4.38245	4.87926
0.6 Hz	0.00626835	0.0011041	0.00226116	9	RJ757R62DR	0.00327835	0.00212129	0.0018859	0.00438245	1	3.27835	2.12129	1.1041	4.38245	2.26116
0.6 Hz	0.0209895	0.0015717	0.00408116	3	JY3YKH9QJV	0.00281075	0.000301286	0.0166071	0.00438245	1	2.81075	0.301286	1.5717	4.38245	4.08116
0.6 Hz	0.00799905	0.000898824	0.00233826	8	GKGGN79P34	0.00348363	0.00204419	0.0036166	0.00438245	1	3.48363	2.04419	0.898824	4.38245	2.33826
0.6 Hz	0.0233761	0.0021212	0.00565061	7	GKGGN79P34	0.00226125	0.00126816	0.0189936	0.00438245	1	2.26125	1.26816	2.1212	4.38245	5.65061
0.6 Hz	0.00247128	0.000300068	0.000730004	10e	D09YVJVXDD	0.00408238	0.00365245	0.00191117	0.00438245	1	4.08238	3.65245	0.300068	4.38245	0.730004
0.6 Hz	0.00257331	5.14662e-05	0.000363921	11e	V3KQT9D9NR	0.00433098	0.00401853	0.00180914	0.00438245	1	4.33098	4.01853	0.0514662	4.38245	0.363921
0.6 Hz	0.00727111	0.000519963	0.0014112	3	JY3YKH9QJV	0.00386249	0.00297125	0.00288866	0.00438245	1	3.86249	2.97125	0.519963	4.38245	1.4112
0.6 Hz	0.00624382	0.000915012	0.00204565	9e	D09YVJVXDD	0.00346744	0.0023368	0.00186137	0.00438245	1	3.46744	2.3368	0.915012	4.38245	2.04565
0.6 Hz	0.0159693	0.000657047	0.00253875	6	NQ7MGWQP54	0.0037254	0.0018437	0.0115868	0.00438245	1	3.7254	1.8437	0.657047	4.38245	2.53875
0.6 Hz	0.0615839	0.00335506	0.0099426	4	PYQ19P3727	0.00102739	0.00556015	0.0572014	0.00438245	1	1.02739	5.56015	3.35506	4.38245	9.9426
0.6 Hz	0.00489008	0.000347369	0.0010622	6e	D2506Q6G3F	0.00403508	0.00332025	0.000507629	0.00438245	1	4.03508	3.32025	0.347369	4.38245	1.0622
0.6 Hz	0.0040704	0.00041328	0.00092089	11e	RJ757R62DR	0.00396917	0.00346156	0.000312048	0.00438245	1	3.96917	3.46156	0.41328	4.38245	0.92089
0.6 Hz	0.0418418	0.00355779	0.00923245	4	PYQ19P3727	0.000824656	0.00485	0.0374593	0.00438245	1	0.824656	4.85	3.55779	4.38245	9.23245
0.6 Hz	0.00273393	0.000210018	0.000599321	10e	D09YVJVXDD	0.00417243	0.00378313	0.00164852	0.00438245	1	4.17243	3.78313	0.210018	4.38245	0.599321
0.6 Hz	0.0180586	0.00104403	0.00301795	6	NQ7MGWQP54	0.00333842	0.0013645	0.0136762	0.00438245	1	3.33842	1.3645	1.04403	4.38245	3.01795
0.6 Hz	0.010638	0.00149476	0.00316142	4	JY3YKH9QJV	0.00288769	0.00122103	0.00625553	0.00438245	1	2.88769	1.22103	1.49476	4.38245	3.16142
0.6 Hz	0.0431784	0.00316839	0.00815235	2	FXWLJ49CT6	0.00121406	0.0037699	0.038796	0.00438245	1	1.21406	3.7699	3.16839	4.38245	8.15235
0.6 Hz	0.0119865	0.00138121	0.0033126	8	V3KQT9D9NR	0.00300124	0.00106985	0.007604	0.00438245	1	3.00124	1.06985	1.38121	4.38245	3.3126
0.6 Hz	0.00466383	0.000653813	0.00142907	11e	RJ757R62DR	0.00372864	0.00295338	0.000281377	0.00438245	1	3.72864	2.95338	0.653813	4.38245	1.42907
0.6 Hz	0.0194391	0.0023174	0.00482208	4	JY3YKH9QJV	0.00206505	0.000439631	0.0150567	0.00438245	1	2.06505	0.439631	2.3174	4.38245	4.82208
0.6 Hz	0.00593967	0.000528657	0.00145454	5	NQ7MGWQP54	0.00385379	0.00292791	0.00155722	0.00438245	1	3.85379	2.92791	0.528657	4.38245	1.45454
0.6 Hz	0.0122228	0.00129121	0.00304574	8	GKGGN79P34	0.00309124	0.00133671	0.00784033	0.00438245	1	3.09124	1.33671	1.29121	4.38245	3.04574
0.6 Hz	0.0119338	0.00134923	0.00320262	8	V3KQT9D9NR	0.00303322	0.00117983	0.00755131	0.00438245	1	3.03322	1.17983	1.34923	4.38245	3.20262
0.6 Hz	0.0127736	0.00116209	0.0031593	2	JKJ23D9D7J	0.00322036	0.00122315	0.00839111	0.00438245	1	3.22036	1.22315	1.16209	4.38245	3.1593
0.6 Hz	0.00791614	0.00068138	0.00181034	1	FXWLJ49CT6	0.00370107	0.00257211	0.00353369	0.00438245	1	3.70107	2.57211	0.68138	4.38245	1.81034
0.6 Hz	0.000657402	1.84325e-05	0.000100199	11e	V3KQT9D9NR	0.00436402	0.00428225	0.00372505	0.00438245	1	4.36402	4.28225	0.0184325	4.38245	0.100199
0.6 Hz	0.00894834	0.0010013	0.00254712	9	RJ757R62DR	0.00338115	0.00183533	0.00456589	0.00438245	1	3.38116	1.83533	1.0013	4.38245	2.54712
0.6 Hz	0.00278568	0.000137118	0.00048943	10e	D09YVJVXDD	0.00424533	0.00389302	0.00159677	0.00438245	1	4.24533	3.89302	0.137118	4.38245	0.48943
0.6 Hz	0.0121909	0.00138187	0.00324956	8	V3KQT9D9NR	0.00300058	0.00113289	0.00780848	0.00438245	1	3.00058	1.13289	1.38187	4.38245	3.24956
0.6 Hz	0.00591925	0.000697932	0.00170381	5	NQ7MGWQP54	0.00368452	0.00267864	0.0015368	0.00438245	1	3.68452	2.67864	0.697932	4.38245	1.70381
0.6 Hz	0.0418355	0.00388951	0.00901619	3	PYQ19P3727	0.000492943	0.00463374	0.037453	0.00438245	1	0.492943	4.63374	3.88951	4.38245	9.01619
0.6 Hz	0.00546776	0.000278124	0.000965829	6e	D2506Q6G3F	0.00410433	0.00341662	0.00108531	0.00438245	1	4.10433	3.41662	0.278124	4.38245	0.965829
0.6 Hz	0.00771982	0.000442838	0.00133353	10e	D09YVJVXDD	0.00393961	0.00304892	0.00333737	0.00438245	1	3.93961	3.04892	0.442838	4.38245	1.33353
0.6 Hz	0.00732342	0.000485068	0.00146983	1	FXWLJ49CT6	0.00389738	0.00291262	0.00294097	0.00438245	1	3.89738	2.91262	0.485068	4.38245	1.46983
0.6 Hz	0.00456127	0.000436283	0.0011973	8	V3KQT9D9NR	0.00394617	0.00318515	0.000178824	0.00438245	1	3.94617	3.18515	0.436283	4.38245	1.1973
0.6 Hz	0.0628202	0.00282219	0.0106554	3	PYQ19P3727	0.00156026	0.00627299	0.0584377	0.00438245	1	1.56026	6.27299	2.82219	4.38245	10.6554
0.6 Hz	0.0154063	0.00153017	0.00362748	4	JY3YKH9QJV	0.00285228	0.000754973	0.0110238	0.00438245	1	2.85228	0.754973	1.53017	4.38245	3.62748
0.6 Hz	0.0244884	0.00157371	0.00437594	4	PYQ19P3727	0.00280874	6.50808e-06	0.0201059	0.00438245	1	2.80874	0.00650808	1.57371	4.38245	4.37594
0.6 Hz	0.0072122	0.000683799	0.00186274	6e	D2506Q6G3F	0.00369865	0.00251971	0.00282975	0.00438245	1	3.69865	2.51971	0.683799	4.38245	1.86274
0.6 Hz	0.0486838	0.00440162	0.010205	4	PYQ19P3727	1.91689e-05	0.00582254	0.0443014	0.00438245	1	0.0191689	5.82254	4.40162	4.38245	10.205
0.6 Hz	0.0295901	0.00224421	0.00613283	3	PYQ19P3727	0.00213824	0.00175038	0.0252077	0.00438245	1	2.13824	1.75038	2.24421	4.38245	6.13283
0.6 Hz	0.0169355	0.000802586	0.00278183	3	PYQ19P3727	0.00357986	0.00160062	0.0125531	0.00438245	1	3.57986	1.60062	0.802586	4.38245	2.78183
0.6 Hz	0.0145395	0.00222883	0.00439539	4	JY3YKH9QJV	0.00215362	1.29403e-05	0.0101571	0.00438245	1	2.15362	0.0129403	2.22883	4.38245	4.39539
0.6 Hz	0.0224351	0.00286304	0.00589561	4	JY3YKH9QJV	0.00151941	0.00151316	0.0180526	0.00438245	1	1.51941	1.51316	2.86304	4.38245	5.89561
0.6 Hz	0.00672718	0.000952753	0.00173302	11e	RJ757R62DR	0.0034297	0.00264943	0.00234473	0.00438245	1	3.4297	2.64943	0.952753	4.38245	1.73302
0.6 Hz	0.020954	0.000695732	0.00310535	1	JKJ23D9D7J	0.00368672	0.0012771	0.0165715	0.00438245	1	3.68672	1.2771	0.695732	4.38245	3.10535
0.6 Hz	0.00825553	0.000843908	0.0022151	3	PYQ19P3727	0.00353854	0.00216735	0.00387308	0.00438245	1	3.53854	2.16735	0.843908	4.38245	2.2151
0.6 Hz	0.00398281	0.000228548	0.000714921	11e	GKGGN79P34	0.0041539	0.00366753	0.000399642	0.00438245	1	4.1539	3.66753	0.228548	4.38245	0.714921
0.6 Hz	0.0181363	0.00203421	0.00466972	4	PYQ19P3727	0.00234824	0.000287273	0.0137539	0.00438245	1	2.34824	0.287273	2.03421	4.38245	4.66972
0.6 Hz	0.0071511	0.000817998	0.00187592	3	JY3YKH9QJV	0.00356445	0.00250653	0.00276865	0.00438245	1	3.56445	2.50653	0.817998	4.38245	1.87592
0.6 Hz	0.00652145	0.000777414	0.00170705	9	RJ757R62DR	0.00360504	0.0026754	0.002139	0.00438245	1	3.60504	2.6754	0.777414	4.38245	1.70705
0.6 Hz	0.00552976	0.000315883	0.00106368	10e	D09YVJVXDD	0.00406657	0.00331877	0.00114731	0.00438245	1	4.06657	3.31877	0.315883	4.38245	1.06368
0.6 Hz	0.0262232	0.00235023	0.00557162	4	PYQ19P3727	0.00203222	0.00118917	0.0218408	0.00438245	1	2.03222	1.18917	2.35023	4.38245	5.57162
0.6 Hz	0.0031566	0.000166213	0.000592131	11e	GKGGN79P34	0.00421624	0.00379032	0.00122585	0.00438245	1	4.21624	3.79032	0.166213	4.38245	0.592131
0.6 Hz	0.0212705	0.00199489	0.00487429	2	FXWLJ49CT6	0.00238756	0.000491839	0.016888	0.00438245	1	2.38756	0.491839	1.99489	4.38245	4.87429
0.6 Hz	0.0202788	0.00320121	0.00585915	4	PYQ19P3727	0.00118124	0.0014767	0.0158963	0.00438245	1	1.18124	1.4767	3.20121	4.38245	5.85915
0.6 Hz	0.0133567	0.00119521	0.00283321	3	PYQ19P3727	0.00318724	0.00154924	0.00897423	0.00438245	1	3.18724	1.54924	1.19521	4.38245	2.83321
0.6 Hz	0.00510658	0.000522918	0.00125436	6e	D2506Q6G3F	0.00385953	0.00312809	0.000724133	0.00438245	1	3.85953	3.12809	0.522918	4.38245	1.25436
0.6 Hz	0.0110434	0.00127821	0.00273244	10	RJ757R62DR	0.00310424	0.00165001	0.00666095	0.00438245	1	3.10424	1.65001	1.27821	4.38245	2.73244
0.6 Hz	0.0318794	0.00336218	0.007488	4	PYQ19P3727	0.00102027	0.00310555	0.027497	0.00438245	1	1.02027	3.10555	3.36218	4.38245	7.488
0.6 Hz	0.00992446	0.000889975	0.00221896	3	PYQ19P3727	0.00349248	0.00216349	0.00554201	0.00438245	1	3.49248	2.16349	0.889975	4.38245	2.21896
0.6 Hz	0.0199552	0.00324326	0.00601067	4	PYQ19P3727	0.00113919	0.00162822	0.0155728	0.00438245	1	1.13919	1.62822	3.24326	4.38245	6.01067
0.6 Hz	0.0467496	0.0028948	0.00829103	2	JKJ23D9D7J	0.00148765	0.00390858	0.0423671	0.00438245	1	1.48765	3.90858	2.8948	4.38245	8.29103
0.6 Hz	0.0180036	0.00163767	0.00399518	2	FXWLJ49CT6	0.00274478	0.000387267	0.0136211	0.00438245	1	2.74478	0.387267	1.63767	4.38245	3.99518
0.6 Hz	0.00816469	0.00068511	0.00208754	6e	D2506Q6G3F	0.00369734	0.00229491	0.00378224	0.00438245	1	3.69734	2.29491	0.68511	4.38245	2.08754
0.6 Hz	0.0085979	0.0007288	0.00203301	2	FXWLJ49CT6	0.00365365	0.00234944	0.00421545	0.00438245	1	3.65365	2.34944	0.7288	4.38245	2.03301
0.6 Hz	0.0283053	0.00249633	0.00643058	4	PYQ19P3727	0.00188612	0.00204813	0.0239228	0.00438245	1	1.88612	2.04813	2.49633	4.38245	6.43058
0.6 Hz	0.0140572	0.000475781	0.00213931	7	GKGGN79P34	0.00390667	0.00224314	0.00967476	0.00438245	1	3.90667	2.24314	0.475781	4.38245	2.13931
0.6 Hz	0.0103516	0.000985792	0.00272233	3	JY3YKH9QJV	0.00339666	0.00166012	0.00596918	0.00438245	1	3.39666	1.66012	0.985792	4.38245	2.72233
0.6 Hz	0.0130541	0.00123446	0.00294392	2	FXWLJ49CT6	0.00314799	0.00143853	0.00867162	0.00438245	1	3.14799	1.43853	1.23446	4.38245	2.94392
0.6 Hz	0.00753177	0.000662878	0.00181707	6	NQ7MGWQP54	0.00371957	0.00256538	0.00314932	0.00438245	1	3.71957	2.56538	0.662878	4.38245	1.81707
0.6 Hz	0.000948278	3.84402e-05	0.000169321	11e	V3KQT9D9NR	0.00434401	0.00421313	0.00343417	0.00438245	1	4.34401	4.21313	0.0384402	4.38245	0.169321
0.6 Hz	0.00298463	0.000210403	0.000708316	1	FXWLJ49CT6	0.00417205	0.00367413	0.00139782	0.00438245	1	4.17205	3.67413	0.210403	4.38245	0.708316
0.6 Hz	0.0105919	0.00113532	0.00296232	8	GKGGN79P34	0.00324713	0.00142013	0.00620941	0.00438245	1	3.24713	1.42013	1.13532	4.38245	2.96232
0.6 Hz	0.0271828	0.00122581	0.00464486	7	GKGGN79P34	0.00315664	0.000262406	0.0228004	0.00438245	1	3.15665	0.262406	1.22581	4.38245	4.64486
0.6 Hz	0.0467681	0.00328709	0.00862957	2	FXWLJ49CT6	0.00109536	0.00424711	0.0423856	0.00438245	1	1.09536	4.24712	3.28709	4.38245	8.62957
0.6 Hz	0.031576	0.00233016	0.00626042	2	FXWLJ49CT6	0.0020523	0.00187797	0.0271936	0.00438245	1	2.05229	1.87797	2.33016	4.38245	6.26042
0.6 Hz	0.00566348	0.000851437	0.00169126	11e	RJ757R62DR	0.00353101	0.00269119	0.00128103	0.00438245	1	3.53101	2.69119	0.851437	4.38245	1.69126
0.6 Hz	0.0173311	0.00134085	0.00368025	2	JKJ23D9D7J	0.0030416	0.000702196	0.0129486	0.00438245	1	3.0416	0.702196	1.34085	4.38245	3.68025
0.6 Hz	0.00703663	0.000421344	0.00137421	6e	D2506Q6G3F	0.00396111	0.00300824	0.00265418	0.00438245	1	3.96111	3.00824	0.421344	4.38245	1.37421
0.6 Hz	0.0107159	0.00142916	0.00320025	7	V3KQT9D9NR	0.00295329	0.0011822	0.00633349	0.00438245	1	2.95329	1.1822	1.42916	4.38245	3.20025
0.6 Hz	0.00756386	0.00034217	0.001344	1	JKJ23D9D7J	0.00404028	0.00303845	0.00318141	0.00438245	1	4.04028	3.03844	0.34217	4.38245	1.344
0.6 Hz	0.0417454	0.00276839	0.00739454	2	JKJ23D9D7J	0.00161406	0.00301209	0.037363	0.00438245	1	1.61406	3.01209	2.76839	4.38245	7.39454
0.6 Hz	0.00312202	0.000120089	0.000600923	11e	GKGGN79P34	0.00426236	0.00378153	0.00126043	0.00438245	1	4.26236	3.78153	0.120089	4.38245	0.600923
0.6 Hz	0.007238	0.000646694	0.00157465	6e	D2506Q6G3F	0.00373576	0.0028078	0.00285555	0.00438245	1	3.73576	2.8078	0.646694	4.38245	1.57465
0.6 Hz	0.00561538	0.000738224	0.0016273	9e	D09YVJVXDD	0.00364423	0.00275515	0.00123293	0.00438245	1	3.64423	2.75515	0.738224	4.38245	1.6273
0.6 Hz	0.0135311	0.00218524	0.00431985	4	JY3YKH9QJV	0.00219721	6.26021e-05	0.00914868	0.00438245	1	2.19721	0.0626021	2.18524	4.38245	4.31985
0.6 Hz	0.0179414	0.0021688	0.00465653	3	JY3YKH9QJV	0.00221365	0.00027408	0.013559	0.00438245	1	2.21365	0.27408	2.1688	4.38245	4.65653
0.6 Hz	0.00498696	0.000685061	0.00165292	6	NQ7MGWQP54	0.00369739	0.00272953	0.000604514	0.00438245	1	3.69739	2.72953	0.685061	4.38245	1.65292
0.6 Hz	0.0319278	0.0020179	0.00615153	7	GKGGN79P34	0.00236455	0.00176908	0.0275454	0.00438245	1	2.36455	1.76908	2.0179	4.38245	6.15153
0.6 Hz	0.00402484	0.000476319	0.000968057	11e	RJ757R62DR	0.00390613	0.00341439	0.00035761	0.00438245	1	3.90613	3.41439	0.476319	4.38245	0.968057
0.6 Hz	0.0540345	0.00227027	0.00832555	2	FXWLJ49CT6	0.00211218	0.0039431	0.049652	0.00438245	1	2.11218	3.9431	2.27027	4.38245	8.32555
0.6 Hz	0.00786366	0.00058435	0.00156989	6	NQ7MGWQP54	0.0037981	0.00281256	0.00348121	0.00438245	1	3.7981	2.81256	0.58435	4.38245	1.56989
0.6 Hz	0.0244254	0.00125858	0.00420466	7	GKGGN79P34	0.00312387	0.000177786	0.020043	0.00438245	1	3.12387	0.177786	1.25858	4.38245	4.20466
0.6 Hz	0.0122625	0.000518251	0.00211536	8	GKGGN79P34	0.0038642	0.00226709	0.00788008	0.00438245	1	3.8642	2.26709	0.518251	4.38245	2.11536
0.6 Hz	0.000915645	4.49052e-05	0.00018105	11e	GKGGN79P34	0.00433755	0.0042014	0.00346681	0.00438245	1	4.33754	4.2014	0.0449052	4.38245	0.18105
0.6 Hz	0.00573155	0.000610412	0.00141696	9e	D09YVJVXDD	0.00377204	0.00296549	0.0013491	0.00438245	1	3.77204	2.96549	0.610412	4.38245	1.41696
0.6 Hz	0.00490482	0.000578075	0.00143531	7	V3KQT9D9NR	0.00380438	0.00294714	0.000522368	0.00438245	1	3.80438	2.94714	0.578075	4.38245	1.43531
0.6 Hz	0.0606443	0.00259779	0.00927117	2	JKJ23D9D7J	0.00178466	0.00488872	0.0562618	0.00438245	1	1.78466	4.88872	2.59779	4.38245	9.27117
0.6 Hz	0.0124444	0.00133682	0.00334996	7	V3KQT9D9NR	0.00304563	0.00103249	0.00806192	0.00438245	1	3.04562	1.03249	1.33683	4.38245	3.34996
0.6 Hz	0.0257102	0.00324771	0.00715727	4	PYQ19P3727	0.00113474	0.00277482	0.0213277	0.00438245	1	1.13474	2.77482	3.24771	4.38245	7.15727
0.6 Hz	0.00172332	6.44307e-05	0.000286726	11e	V3KQT9D9NR	0.00431802	0.00409572	0.00265913	0.00438245	1	4.31802	4.09572	0.0644307	4.38245	0.286726
0.6 Hz	0.0083111	0.000783824	0.00213847	7	V3KQT9D9NR	0.00359863	0.00224398	0.00392865	0.00438245	1	3.59863	2.24398	0.783824	4.38245	2.13847
0.6 Hz	0.00579579	0.000347797	0.00107756	6e	D2506Q6G3F	0.00403465	0.00330489	0.00141334	0.00438245	1	4.03465	3.30489	0.347797	4.38245	1.07756
0.6 Hz	0.0140666	0.00136258	0.00319099	8	V3KQT9D9NR	0.00301987	0.00119146	0.00968411	0.00438245	1	3.01987	1.19146	1.36258	4.38245	3.19099
0.6 Hz	0.0210255	0.00250363	0.0054115	4	JY3YKH9QJV	0.00187882	0.00102905	0.016643	0.00438245	1	1.87882	1.02905	2.50363	4.38245	5.4115
0.6 Hz	0.0147778	0.00140655	0.00338032	2	FXWLJ49CT6	0.0029759	0.00100213	0.0103954	0.00438245	1	2.9759	1.00213	1.40655	4.38245	3.38032
0.6 Hz	0.00341179	0.000137385	0.000563079	11e	NQ7MGWQP54	0.00424507	0.00381937	0.000970659	0.00438245	1	4.24507	3.81937	0.137385	4.38245	0.563079
0.6 Hz	0.00390275	0.000444129	0.00108351	9e	D09YVJVXDD	0.00393832	0.00329895	0.000479703	0.00438245	1	3.93832	3.29894	0.444129	4.38245	1.08351
0.6 Hz	0.0159855	0.0015578	0.00357089	4	PYQ19P3727	0.00282465	0.000811557	0.011603	0.00438245	1	2.82465	0.811557	1.5578	4.38245	3.57089
0.6 Hz	0.00225513	0.000351532	0.000785094	10e	D09YVJVXDD	0.00403092	0.00359736	0.00212732	0.00438245	1	4.03092	3.59736	0.351532	4.38245	0.785094
0.6 Hz	0.0159033	0.00109843	0.00305493	2	FXWLJ49CT6	0.00328402	0.00132752	0.0115209	0.00438245	1	3.28402	1.32752	1.09843	4.38245	3.05493
0.6 Hz	0.0156215	0.00187097	0.00405092	2	JKJ23D9D7J	0.00251148	0.00033153	0.011239	0.00438245	1	2.51148	0.33153	1.87097	4.38245	4.05092
0.6 Hz	0.0027712	0.000321411	0.000815075	11e	NQ7MGWQP54	0.00406104	0.00356738	0.00161125	0.00438245	1	4.06104	3.56738	0.321411	4.38245	0.815075
0.6 Hz	0.00956264	0.00129801	0.00264256	10	RJ757R62DR	0.00308444	0.00173989	0.00518019	0.00438245	1	3.08444	1.73989	1.29801	4.38245	2.64256
0.6 Hz	0.00287064	0.000221296	0.000669951	6e	D2506Q6G3F	0.00416115	0.0037125	0.00151181	0.00438245	1	4.16115	3.7125	0.221296	4.38245	0.669951
0.6 Hz	0.0242458	0.00239997	0.00540423	2	FXWLJ49CT6	0.00198248	0.00102178	0.0198633	0.00438245	1	1.98248	1.02178	2.39997	4.38245	5.40423
0.6 Hz	0.0102837	0.000448471	0.00163907	7	GKGGN79P34	0.00393398	0.00274338	0.00590125	0.00438245	1	3.93398	2.74338	0.448471	4.38245	1.63907
0.6 Hz	0.0144456	0.00126156	0.00341491	8	V3KQT9D9NR	0.00312089	0.000967535	0.0100631	0.00438245	1	3.12089	0.967535	1.26156	4.38245	3.41491
0.6 Hz	0.0192399	0.0026435	0.00556963	4	JY3YKH9QJV	0.00173895	0.00118718	0.0148574	0.00438245	1	1.73895	1.18718	2.6435	4.38245	5.56963
0.6 Hz	0.0206563	0.00194167	0.00438956	2	FXWLJ49CT6	0.00244078	7.10925e-06	0.0162738	0.00438245	1	2.44078	0.00710925	1.94167	4.38245	4.38956
0.6 Hz	0.0116139	0.00173142	0.00368799	4	PYQ19P3727	0.00265103	0.000694456	0.00723149	0.00438245	1	2.65103	0.694456	1.73142	4.38245	3.68799
0.6 Hz	0.000972811	3.18263e-05	0.000154308	11e	V3KQT9D9NR	0.00435062	0.00422814	0.00340964	0.00438245	1	4.35062	4.22814	0.0318263	4.38245	0.154308
0.6 Hz	0.00528922	0.000532672	0.00136646	9e	D09YVJVXDD	0.00384978	0.00301599	0.000906766	0.00438245	1	3.84978	3.01599	0.532672	4.38245	1.36646
0.6 Hz	0.0180398	0.00177479	0.00403669	3	PYQ19P3727	0.00260766	0.000345756	0.0136573	0.00438245	1	2.60766	0.345756	1.77479	4.38245	4.03669
0.6 Hz	0.041239	0.00248398	0.00821863	2	JKJ23D9D7J	0.00189847	0.00383618	0.0368565	0.00438245	1	1.89847	3.83618	2.48398	4.38245	8.21863
0.6 Hz	0.00891482	0.000785073	0.00221867	6e	D2506Q6G3F	0.00359738	0.00216378	0.00453237	0.00438245	1	3.59738	2.16378	0.785073	4.38245	2.21867
0.6 Hz	0.0324929	0.0013716	0.00532442	1	JKJ23D9D7J	0.00301085	0.00094197	0.0281104	0.00438245	1	3.01085	0.94197	1.3716	4.38245	5.32442
0.6 Hz	0.00494622	0.000458745	0.00122065	5	NQ7MGWQP54	0.00392371	0.0031618	0.000563768	0.00438245	1	3.92371	3.1618	0.458745	4.38245	1.22065
0.6 Hz	0.0299152	0.0024285	0.00560557	3	JY3YKH9QJV	0.00195395	0.00122312	0.0255328	0.00438245	1	1.95395	1.22312	2.4285	4.38245	5.60557
0.6 Hz	0.00612126	0.000808668	0.00184391	11e	RJ757R62DR	0.00357378	0.00253854	0.00173881	0.00438245	1	3.57378	2.53854	0.808668	4.38245	1.84391
0.6 Hz	0.044481	0.00178227	0.00664029	1	FXWLJ49CT6	0.00260019	0.00225784	0.0400985	0.00438245	1	2.60019	2.25784	1.78227	4.38245	6.64029
0.6 Hz	0.020291	0.00148798	0.0036234	3	JY3YKH9QJV	0.00289447	0.000759048	0.0159086	0.00438245	1	2.89447	0.759048	1.48798	4.38245	3.6234
0.6 Hz	0.00657912	0.00050522	0.00156815	6e	D2506Q6G3F	0.00387723	0.0028143	0.00219667	0.00438245	1	3.87723	2.8143	0.50522	4.38245	1.56815
0.6 Hz	0.0088319	0.000761536	0.00204342	8	GKGGN79P34	0.00362091	0.00233903	0.00444945	0.00438245	1	3.62091	2.33903	0.761536	4.38245	2.04342
0.6 Hz	0.0123375	0.00129481	0.00305139	3	JY3YKH9QJV	0.00308764	0.00133106	0.00795509	0.00438245	1	3.08764	1.33106	1.29481	4.38245	3.05139
0.6 Hz	0.00603609	0.000336181	0.00114311	6	NQ7MGWQP54	0.00404627	0.00323934	0.00165364	0.00438245	1	4.04627	3.23934	0.336181	4.38245	1.14311
0.6 Hz	0.0349257	0.00184512	0.00575256	1	FXWLJ49CT6	0.00253733	0.00137011	0.0305433	0.00438245	1	2.53732	1.37011	1.84512	4.38245	5.75256
0.6 Hz	0.00244572	0.000158929	0.000565344	5	NQ7MGWQP54	0.00422352	0.00381711	0.00193673	0.00438245	1	4.22352	3.81711	0.158929	4.38245	0.565344
0.6 Hz	0.0181088	0.00219297	0.00466375	4	JY3YKH9QJV	0.00218948	0.0002813	0.0137264	0.00438245	1	2.18948	0.2813	2.19297	4.38245	4.66375
0.6 Hz	0.0106069	0.00159344	0.00297998	3	PYQ19P3727	0.00278901	0.00140247	0.00622442	0.00438245	1	2.78901	1.40247	1.59344	4.38245	2.97998
0.6 Hz	0.00980464	0.000961976	0.00242622	7	V3KQT9D9NR	0.00342047	0.00195623	0.00542219	0.00438245	1	3.42047	1.95623	0.961976	4.38245	2.42622
0.6 Hz	0.0136392	0.00206805	0.00426834	5	NQ7MGWQP54	0.0023144	0.000114106	0.00925679	0.00438245	1	2.3144	0.114106	2.06805	4.38245	4.26834
0.6 Hz	0.0123369	0.000931176	0.00243997	7	V3KQT9D9NR	0.00345127	0.00194248	0.00795442	0.00438245	1	3.45127	1.94248	0.931176	4.38245	2.43997
0.6 Hz	0.00553993	0.000850052	0.00165467	9e	D09YVJVXDD	0.0035324	0.00272778	0.00115748	0.00438245	1	3.5324	2.72778	0.850052	4.38245	1.65467
0.6 Hz	0.0132786	0.00155349	0.00322159	10	RJ757R62DR	0.00282896	0.00116086	0.00889612	0.00438245	1	2.82896	1.16086	1.55349	4.38245	3.22159
0.6 Hz	0.00493682	0.000241357	0.000834188	6e	D2506Q6G3F	0.00414109	0.00354826	0.000554367	0.00438245	1	4.14109	3.54826	0.241357	4.38245	0.834188
0.6 Hz	0.0149088	0.00116377	0.00290398	8	GKGGN79P34	0.00321868	0.00147847	0.0105264	0.00438245	1	3.21868	1.47847	1.16377	4.38245	2.90398
0.6 Hz	0.0394278	0.0022882	0.00697366	1	JKJ23D9D7J	0.00209425	0.00259121	0.0350454	0.00438245	1	2.09425	2.59121	2.2882	4.38245	6.97366
0.6 Hz	0.00632376	0.000430209	0.00137035	6e	D2506Q6G3F	0.00395224	0.0030121	0.00194131	0.00438245	1	3.95224	3.0121	0.430209	4.38245	1.37035
0.6 Hz	0.00754674	0.000488365	0.00163452	7	GKGGN79P34	0.00389409	0.00274793	0.00316429	0.00438245	1	3.89409	2.74793	0.488365	4.38245	1.63452
0.6 Hz	0.0156289	0.00121296	0.003253	6	NQ7MGWQP54	0.00316949	0.00112945	0.0112465	0.00438245	1	3.16949	1.12945	1.21296	4.38245	3.253
0.6 Hz	0.00620079	0.000678874	0.0015143	11e	RJ757R62DR	0.00370358	0.00286815	0.00181834	0.00438245	1	3.70358	2.86815	0.678874	4.38245	1.5143
0.6 Hz	0.0062836	0.000466808	0.00146176	6e	D2506Q6G3F	0.00391564	0.00292069	0.00190115	0.00438245	1	3.91564	2.92069	0.466808	4.38245	1.46176
0.6 Hz	0.0416981	0.00263568	0.00697171	3	JY3YKH9QJV	0.00174677	0.00258926	0.0373156	0.00438245	1	1.74677	2.58926	2.63568	4.38245	6.97171
0.6 Hz	0.0134478	0.00181374	0.0040153	8	V3KQT9D9NR	0.00256871	0.000367148	0.0090654	0.00438245	1	2.56871	0.367148	1.81374	4.38245	4.0153
0.6 Hz	0.0197717	0.00202146	0.00436509	3	PYQ19P3727	0.00236099	1.73608e-05	0.0153892	0.00438245	1	2.36099	0.0173608	2.02146	4.38245	4.36509
0.6 Hz	0.00753017	0.000833735	0.00214093	6e	D2506Q6G3F	0.00354872	0.00224152	0.00314772	0.00438245	1	3.54872	2.24152	0.833735	4.38245	2.14093
0.6 Hz	0.00340478	0.00040125	0.000913606	11e	NQ7MGWQP54	0.0039812	0.00346884	0.000977669	0.00438245	1	3.9812	3.46884	0.40125	4.38245	0.913606
0.6 Hz	0.00899871	0.000757145	0.0020294	5	NQ7MGWQP54	0.00362531	0.00235305	0.00461625	0.00438245	1	3.62531	2.35305	0.757145	4.38245	2.0294
0.6 Hz	0.0124956	0.00112803	0.00314129	8	GKGGN79P34	0.00325442	0.00124116	0.00811311	0.00438245	1	3.25442	1.24116	1.12803	4.38245	3.14129
0.6 Hz	0.00276505	5.5301e-05	0.000391037	6e	D2506Q6G3F	0.00432715	0.00399141	0.0016174	0.00438245	1	4.32715	3.99141	0.055301	4.38245	0.391037
0.6 Hz	0.0026313	0.000239587	0.000635698	11e	NQ7MGWQP54	0.00414286	0.00374675	0.00175115	0.00438245	1	4.14286	3.74675	0.239587	4.38245	0.635697
0.6 Hz	0.0235511	0.00312161	0.00628178	3	JY3YKH9QJV	0.00126084	0.00189933	0.0191687	0.00438245	1	1.26084	1.89933	3.12161	4.38245	6.28178
0.6 Hz	0.0136533	0.00148403	0.00377732	5	NQ7MGWQP54	0.00289842	0.000605131	0.00927087	0.00438245	1	2.89842	0.605131	1.48403	4.38245	3.77732
0.6 Hz	0.00794787	0.000656951	0.00184406	6e	D2506Q6G3F	0.0037255	0.00253839	0.00356542	0.00438245	1	3.7255	2.53839	0.656951	4.38245	1.84406
0.6 Hz	0.0269302	0.00136682	0.00445767	1	FXWLJ49CT6	0.00301563	7.52229e-05	0.0225477	0.00438245	1	3.01563	0.0752229	1.36682	4.38245	4.45767
0.6 Hz	0.00802646	0.000425253	0.00148009	6	NQ7MGWQP54	0.0039572	0.00290236	0.00364401	0.00438245	1	3.9572	2.90236	0.425252	4.38245	1.48009
0.6 Hz	0.00537622	0.000364434	0.00112709	1	FXWLJ49CT6	0.00401802	0.00325536	0.000993772	0.00438245	1	4.01802	3.25536	0.364434	4.38245	1.12709
0.6 Hz	0.00545166	0.000538804	0.00158567	6	NQ7MGWQP54	0.00384365	0.00279678	0.00106921	0.00438245	1	3.84365	2.79678	0.538804	4.38245	1.58567
0.6 Hz	0.0352252	0.00290327	0.00684493	4	JY3YKH9QJV	0.00147918	0.00246248	0.0308428	0.00438245	1	1.47918	2.46248	2.90327	4.38245	6.84493
0.6 Hz	0.0082119	0.000721751	0.00196942	7	V3KQT9D9NR	0.0036607	0.00241303	0.00382945	0.00438245	1	3.6607	2.41303	0.721751	4.38245	1.96942
0.6 Hz	0.0347786	0.00136091	0.00528268	7	GKGGN79P34	0.00302154	0.000900231	0.0303961	0.00438245	1	3.02154	0.900231	1.36091	4.38245	5.28268
0.6 Hz	0.00319596	0.000191587	0.000624293	11e	NQ7MGWQP54	0.00419086	0.00375816	0.00118649	0.00438245	1	4.19086	3.75816	0.191587	4.38245	0.624293
0.6 Hz	0.0108747	0.00124432	0.00277292	8	V3KQT9D9NR	0.00313813	0.00160953	0.00649221	0.00438245	1	3.13813	1.60953	1.24432	4.38245	2.77292
0.6 Hz	0.048108	0.00389615	0.00994984	4	PYQ19P3727	0.000486297	0.00556739	0.0437255	0.00438245	1	0.486297	5.56739	3.89615	4.38245	9.94984
0.6 Hz	0.0397127	0.00331922	0.0081877	3	JY3YKH9QJV	0.00106323	0.00380525	0.0353303	0.00438245	1	1.06323	3.80525	3.31922	4.38245	8.1877
0.6 Hz	0.00751089	0.000554113	0.00169931	6e	D2506Q6G3F	0.00382834	0.00268314	0.00312844	0.00438245	1	3.82834	2.68314	0.554113	4.38245	1.69931
0.6 Hz	0.0140314	0.00127459	0.00308178	8	V3KQT9D9NR	0.00310786	0.00130067	0.00964893	0.00438245	1	3.10786	1.30067	1.27459	4.38245	3.08178
0.6 Hz	0.00755996	0.000470013	0.00148086	6e	D2506Q6G3F	0.00391244	0.00290159	0.00317751	0.00438245	1	3.91244	2.90159	0.470013	4.38245	1.48086
0.6 Hz	0.015624	0.00205593	0.0042593	4	JY3YKH9QJV	0.00232652	0.000123151	0.0112416	0.00438245	1	2.32652	0.123151	2.05593	4.38245	4.2593
0.6 Hz	0.0130219	0.000800574	0.00241143	7	V3KQT9D9NR	0.00358188	0.00197102	0.0086395	0.00438245	1	3.58188	1.97102	0.800574	4.38245	2.41143
0.6 Hz	0.0551924	0.00262207	0.00873292	2	FXWLJ49CT6	0.00176038	0.00435047	0.0508099	0.00438245	1	1.76038	4.35047	2.62207	4.38245	8.73292
0.6 Hz	0.00211058	0.000223433	0.000571749	10e	D09YVJVXDD	0.00415902	0.0038107	0.00227187	0.00438245	1	4.15902	3.8107	0.223433	4.38245	0.571749
0.6 Hz	0.00296407	0.000232635	0.00068413	6e	D2506Q6G3F	0.00414981	0.00369832	0.00141838	0.00438245	1	4.14981	3.69832	0.232635	4.38245	0.68413
0.6 Hz	0.00280918	0.000169128	0.00054057	10e	D09YVJVXDD	0.00421332	0.00384188	0.00157327	0.00438245	1	4.21332	3.84188	0.169128	4.38245	0.54057
0.6 Hz	0.00560836	0.000457534	0.00129039	7	V3KQT9D9NR	0.00392492	0.00309206	0.00122591	0.00438245	1	3.92492	3.09206	0.457534	4.38245	1.29039
0.6 Hz	0.014449	0.00117016	0.0032303	8	GKGGN79P34	0.00321229	0.00115215	0.0100665	0.00438245	1	3.21229	1.15215	1.17016	4.38245	3.2303
0.6 Hz	0.00770843	0.000438003	0.00149133	6	NQ7MGWQP54	0.00394445	0.00289112	0.00332598	0.00438245	1	3.94445	2.89112	0.438003	4.38245	1.49133
0.6 Hz	0.00589579	0.000293742	0.00100256	6e	D2506Q6G3F	0.00408871	0.00337989	0.00151334	0.00438245	1	4.08871	3.37989	0.293742	4.38245	1.00256
0.6 Hz	0.0207999	0.000791484	0.00325061	7	GKGGN79P34	0.00359097	0.00113184	0.0164175	0.00438245	1	3.59097	1.13184	0.791484	4.38245	3.25061
0.6 Hz	0.00310701	0.000173224	0.000555274	10e	D09YVJVXDD	0.00420923	0.00382718	0.00127544	0.00438245	1	4.20923	3.82718	0.173224	4.38245	0.555274
0.6 Hz	0.00280277	0.000298175	0.000772421	10e	D09YVJVXDD	0.00408428	0.00361003	0.00157968	0.00438245	1	4.08428	3.61003	0.298175	4.38245	0.772421
0.6 Hz	0.00609892	0.000592039	0.00152628	6e	D2506Q6G3F	0.00379041	0.00285617	0.00171647	0.00438245	1	3.79041	2.85617	0.592039	4.38245	1.52628
0.6 Hz	0.0195619	0.00216071	0.005272	2	FXWLJ49CT6	0.00222174	0.000889553	0.0151795	0.00438245	1	2.22174	0.889553	2.16071	4.38245	5.272
0.6 Hz	0.00384198	0.000272054	0.000792504	10e	D09YVJVXDD	0.0041104	0.00358995	0.000540473	0.00438245	1	4.1104	3.58995	0.272054	4.38245	0.792504
0.6 Hz	0.00852347	0.000917656	0.00221631	5	NQ7MGWQP54	0.00346479	0.00216614	0.00414102	0.00438245	1	3.46479	2.16614	0.917656	4.38245	2.21631
0.6 Hz	0.00585138	0.000448223	0.00128081	6e	D2506Q6G3F	0.00393423	0.00310164	0.00146893	0.00438245	1	3.93423	3.10164	0.448223	4.38245	1.28081
0.6 Hz	0.0410887	0.00343812	0.0084344	4	JY3YKH9QJV	0.000944325	0.00405195	0.0367063	0.00438245	1	0.944325	4.05195	3.43812	4.38245	8.4344
0.6 Hz	0.00975364	0.000702458	0.00224952	8	GKGGN79P34	0.00367999	0.00213293	0.00537119	0.00438245	1	3.67999	2.13293	0.702458	4.38245	2.24952
0.6 Hz	0.00899309	0.000881443	0.00237799	6e	D2506Q6G3F	0.00350101	0.00200446	0.00461064	0.00438245	1	3.50101	2.00446	0.881443	4.38245	2.37799
0.6 Hz	0.00262687	0.00018324	0.000563952	10e	D09YVJVXDD	0.00419921	0.0038185	0.00175558	0.00438245	1	4.19921	3.8185	0.18324	4.38245	0.563952
0.6 Hz	0.00618201	0.000734656	0.00170854	1	FXWLJ49CT6	0.00364779	0.00267391	0.00179956	0.00438245	1	3.64779	2.67391	0.734656	4.38245	1.70854
0.6 Hz	0.00896899	0.00120915	0.00238426	3	JY3YKH9QJV	0.0031733	0.00199819	0.00458654	0.00438245	1	3.1733	1.99819	1.20915	4.38245	2.38426
0.6 Hz	0.00953152	0.000865379	0.00204052	1	FXWLJ49CT6	0.00351707	0.00234193	0.00514907	0.00438245	1	3.51707	2.34193	0.865379	4.38245	2.04052
0.6 Hz	0.00427414	0.000356973	0.000983343	1	JKJ23D9D7J	0.00402548	0.00339911	0.000108305	0.00438245	1	4.02548	3.39911	0.356973	4.38245	0.983343
0.6 Hz	0.012761	0.00177073	0.00371061	3	JY3YKH9QJV	0.00261172	0.000671838	0.00837857	0.00438245	1	2.61172	0.671838	1.77073	4.38245	3.71061
0.6 Hz	0.0140192	0.00179104	0.00384333	7	V3KQT9D9NR	0.00259141	0.000539122	0.0096367	0.00438245	1	2.59141	0.539122	1.79104	4.38245	3.84333
0.6 Hz	0.0654509	0.00412959	0.0119488	4	PYQ19P3727	0.000252862	0.00756636	0.0610684	0.00438245	1	0.252862	7.56636	4.12959	4.38245	11.9488
0.6 Hz	0.0235942	0.00277578	0.00560003	3	PYQ19P3727	0.00160667	0.00121758	0.0192117	0.00438245	1	1.60667	1.21758	2.77578	4.38245	5.60003
0.6 Hz	0.0076402	0.00155566	0.00289101	4	PYQ19P3727	0.00282679	0.00149144	0.00325775	0.00438245	1	2.82679	1.49144	1.55566	4.38245	2.89101
0.6 Hz	0.0192251	0.0010839	0.00365057	7	GKGGN79P34	0.00329855	0.000731876	0.0148427	0.00438245	1	3.29855	0.731876	1.0839	4.38245	3.65057
0.6 Hz	0.00657868	0.000588383	0.00146278	3	JY3YKH9QJV	0.00379407	0.00291967	0.00219623	0.00438245	1	3.79407	2.91967	0.588383	4.38245	1.46278
0.6 Hz	0.00481988	0.000427396	0.00106952	9e	D09YVJVXDD	0.00395505	0.00331293	0.000437427	0.00438245	1	3.95505	3.31293	0.427396	4.38245	1.06952
0.6 Hz	0.0235818	0.00247998	0.00494543	3	JY3YKH9QJV	0.00190247	0.000562984	0.0191993	0.00438245	1	1.90247	0.562984	2.47998	4.38245	4.94543
0.6 Hz	0.0527695	0.00278985	0.00866371	2	JKJ23D9D7J	0.0015926	0.00428126	0.0483871	0.00438245	1	1.5926	4.28126	2.78985	4.38245	8.66371
0.6 Hz	0.00240841	8.14047e-05	0.000413814	11e	GKGGN79P34	0.00430105	0.00396864	0.00197404	0.00438245	1	4.30105	3.96864	0.0814047	4.38245	0.413814
0.6 Hz	0.00507299	0.000520853	0.00125301	11e	RJ757R62DR	0.0038616	0.00312944	0.000690538	0.00438245	1	3.8616	3.12944	0.520853	4.38245	1.25301
0.6 Hz	0.00636664	0.000553124	0.00162925	1	JKJ23D9D7J	0.00382933	0.00275321	0.00198419	0.00438245	1	3.82933	2.75321	0.553124	4.38245	1.62925
0.6 Hz	0	0	0	11e	GKGGN79P34	0.00438245	0.00438245	0.00438245	0.00438245	1	4.38245	4.38245	0	4.38245	0
0.6 Hz	0.00619797	0.000572654	0.00150981	6e	D2506Q6G3F	0.0038098	0.00287264	0.00181552	0.00438245	1	3.8098	2.87264	0.572654	4.38245	1.50981
0.6 Hz	0.00585312	0.000834541	0.00172489	9e	D09YVJVXDD	0.00354791	0.00265756	0.00147067	0.00438245	1	3.54791	2.65756	0.834541	4.38245	1.72489
0.6 Hz	0.00760104	0.00067775	0.00181912	6e	D2506Q6G3F	0.0037047	0.00256334	0.00321859	0.00438245	1	3.7047	2.56333	0.67775	4.38245	1.81912
0.6 Hz	0.00462096	0.000781762	0.00156057	11e	RJ757R62DR	0.00360069	0.00282188	0.000238512	0.00438245	1	3.60069	2.82188	0.781762	4.38245	1.56057
0.6 Hz	0.017244	0.00111858	0.0033429	2	JKJ23D9D7J	0.00326387	0.00103955	0.0128615	0.00438245	1	3.26387	1.03955	1.11858	4.38245	3.3429
0.6 Hz	0.00145104	0.000115598	0.000311726	10e	D09YVJVXDD	0.00426685	0.00407072	0.00293141	0.00438245	1	4.26685	4.07072	0.115598	4.38245	0.311726
0.6 Hz	0.0102687	0.000888136	0.00223105	8	V3KQT9D9NR	0.00349431	0.0021514	0.00588624	0.00438245	1	3.49431	2.1514	0.888136	4.38245	2.23105
0.6 Hz	0.00752911	0.000740892	0.00174665	7	V3KQT9D9NR	0.00364156	0.0026358	0.00314666	0.00438245	1	3.64156	2.6358	0.740892	4.38245	1.74665
0.6 Hz	0.00639788	0.000728568	0.00170951	9e	D09YVJVXDD	0.00365388	0.00267294	0.00201543	0.00438245	1	3.65388	2.67294	0.728568	4.38245	1.70951
0.6 Hz	0.0164327	0.00102056	0.00315279	6	NQ7MGWQP54	0.00336189	0.00122966	0.0120503	0.00438245	1	3.36189	1.22966	1.02056	4.38245	3.15279
0.6 Hz	0.00398904	0.0006746	0.00136436	9e	D09YVJVXDD	0.00370785	0.00301809	0.000393408	0.00438245	1	3.70785	3.01809	0.6746	4.38245	1.36436
0.6 Hz	0.00491025	0.000230098	0.000913449	8	GKGGN79P34	0.00415235	0.003469	0.000527795	0.00438245	1	4.15235	3.469	0.230098	4.38245	0.913449
0.6 Hz	0.000584223	1.21516e-05	8.34758e-05	11e	V3KQT9D9NR	0.0043703	0.00429897	0.00379823	0.00438245	1	4.3703	4.29897	0.0121516	4.38245	0.0834758
0.6 Hz	0.00426085	0.000324957	0.000886973	10e	D09YVJVXDD	0.00405749	0.00349548	0.0001216	0.00438245	1	4.05749	3.49548	0.324957	4.38245	0.886973
0.6 Hz	0.00432723	0.00024107	0.000876759	6e	D2506Q6G3F	0.00414138	0.00350569	5.52172e-05	0.00438245	1	4.14138	3.50569	0.24107	4.38245	0.876759
0.6 Hz	0.0016327	4.93687e-05	0.000245523	11e	V3KQT9D9NR	0.00433308	0.00413693	0.00274975	0.00438245	1	4.33308	4.13693	0.0493687	4.38245	0.245523
0.6 Hz	0.00882599	0.000372259	0.0014613	1	JKJ23D9D7J	0.00401019	0.00292115	0.00444354	0.00438245	1	4.01019	2.92115	0.372259	4.38245	1.4613
0.6 Hz	0.000496324	9.92648e-06	7.01908e-05	11e	V3KQT9D9NR	0.00437252	0.00431226	0.00388613	0.00438245	1	4.37252	4.31226	0.00992648	4.38245	0.0701908
0.6 Hz	0.0107417	0.00206619	0.00393424	4	PYQ19P3727	0.00231626	0.000448209	0.00635929	0.00438245	1	2.31626	0.448209	2.06619	4.38245	3.93424
0.6 Hz	0.0449641	0.00311571	0.00779191	4	JY3YKH9QJV	0.00126674	0.00340946	0.0405817	0.00438245	1	1.26674	3.40946	3.11571	4.38245	7.79191
0.6 Hz	0.00599489	0.000488677	0.00149668	6e	D2506Q6G3F	0.00389377	0.00288577	0.00161244	0.00438245	1	3.89377	2.88577	0.488677	4.38245	1.49669
0.6 Hz	0.00752402	0.000909231	0.00188924	9e	D09YVJVXDD	0.00347322	0.00249321	0.00314157	0.00438245	1	3.47322	2.49321	0.909231	4.38245	1.88924
0.6 Hz	0.00114846	5.23488e-05	0.000221644	11e	GKGGN79P34	0.0043301	0.00416081	0.00323399	0.00438245	1	4.3301	4.16081	0.0523488	4.38245	0.221644
0.6 Hz	0.00512882	0.000276822	0.000990362	1	JKJ23D9D7J	0.00410563	0.00339209	0.000746371	0.00438245	1	4.10563	3.39209	0.276822	4.38245	0.990362
0.6 Hz	0.00320264	0.000235228	0.000744778	7	GKGGN79P34	0.00414722	0.00363767	0.00117981	0.00438245	1	4.14722	3.63767	0.235228	4.38245	0.744778
0.6 Hz	0.0151041	0.00170148	0.00374887	4	PYQ19P3727	0.00268097	0.000633583	0.0107217	0.00438245	1	2.68097	0.633583	1.70148	4.38245	3.74887
0.6 Hz	0.0084922	0.000536787	0.00177832	3	JY3YKH9QJV	0.00384566	0.00260413	0.00410975	0.00438245	1	3.84566	2.60413	0.536787	4.38245	1.77832
0.6 Hz	0.0147737	0.000893083	0.00262218	2	JKJ23D9D7J	0.00348937	0.00176027	0.0103913	0.00438245	1	3.48937	1.76027	0.893083	4.38245	2.62218
0.6 Hz	0.0611118	0.00439203	0.011294	3	PYQ19P3727	9.57865e-06	0.00691157	0.0567294	0.00438245	1	0.00957865	6.91157	4.39203	4.38245	11.294
0.6 Hz	0.00888179	0.000802941	0.00202483	3	PYQ19P3727	0.00357951	0.00235762	0.00449934	0.00438245	1	3.57951	2.35762	0.802941	4.38245	2.02483
0.6 Hz	0.00377699	0.000280579	0.000902414	6e	D2506Q6G3F	0.00410187	0.00348004	0.000605463	0.00438245	1	4.10187	3.48004	0.280579	4.38245	0.902414
0.6 Hz	0.00258413	0.000138068	0.000480876	10e	D09YVJVXDD	0.00424438	0.00390157	0.00179832	0.00438245	1	4.24438	3.90157	0.138068	4.38245	0.480876
0.6 Hz	0.0112774	0.00070838	0.00231996	3	JY3YKH9QJV	0.00367407	0.00206249	0.00689499	0.00438245	1	3.67407	2.06249	0.70838	4.38245	2.31996
0.6 Hz	0.0105016	0.00138836	0.00286497	9e	D09YVJVXDD	0.00299409	0.00151748	0.00611914	0.00438245	1	2.99409	1.51748	1.38836	4.38245	2.86497
0.6 Hz	0.0126133	0.00122845	0.00333826	7	GKGGN79P34	0.003154	0.00104419	0.00823084	0.00438245	1	3.154	1.04419	1.22845	4.38245	3.33826
0.6 Hz	0.00948228	0.00106529	0.00245737	6	NQ7MGWQP54	0.00331716	0.00192508	0.00509983	0.00438245	1	3.31716	1.92508	1.06529	4.38245	2.45737
0.6 Hz	0.000925738	3.62505e-05	0.000154445	11e	V3KQT9D9NR	0.0043462	0.004228	0.00345671	0.00438245	1	4.3462	4.228	0.0362505	4.38245	0.154445
0.6 Hz	0.006658	0.000722129	0.00184302	6	NQ7MGWQP54	0.00366032	0.00253943	0.00227555	0.00438245	1	3.66032	2.53943	0.722129	4.38245	1.84302
0.6 Hz	0.00442293	0.000341458	0.000902968	11e	NQ7MGWQP54	0.00404099	0.00347948	4.04767e-05	0.00438245	1	4.04099	3.47948	0.341458	4.38245	0.902968
0.6 Hz	0.00908657	0.000893516	0.00205502	6	NQ7MGWQP54	0.00348893	0.00232743	0.00470412	0.00438245	1	3.48893	2.32743	0.893516	4.38245	2.05502
0.6 Hz	0.00818225	0.000699228	0.00202028	6e	D2506Q6G3F	0.00368322	0.00236217	0.0037998	0.00438245	1	3.68322	2.36217	0.699228	4.38245	2.02028
0.6 Hz	0.00129244	7.40175e-05	0.000278762	11e	V3KQT9D9NR	0.00430843	0.00410369	0.00309001	0.00438245	1	4.30843	4.10369	0.0740175	4.38245	0.278762
0.6 Hz	0.00593655	0.000626295	0.00141443	9e	D09YVJVXDD	0.00375616	0.00296802	0.0015541	0.00438245	1	3.75616	2.96802	0.626295	4.38245	1.41443
0.6 Hz	0.00111321	2.18277e-05	0.000155881	11e	V3KQT9D9NR	0.00436062	0.00422657	0.00326924	0.00438245	1	4.36062	4.22657	0.0218277	4.38245	0.155881
0.6 Hz	0.0154908	0.00159938	0.00381926	3	PYQ19P3727	0.00278307	0.000563187	0.0111084	0.00438245	1	2.78307	0.563187	1.59938	4.38245	3.81926
0.6 Hz	0.00922062	0.0011412	0.00235075	10	RJ757R62DR	0.00324125	0.0020317	0.00483817	0.00438245	1	3.24125	2.0317	1.1412	4.38245	2.35075
0.6 Hz	0.00879787	0.00158889	0.0031125	8	V3KQT9D9NR	0.00279356	0.00126995	0.00441542	0.00438245	1	2.79356	1.26995	1.58889	4.38245	3.1125
0.6 Hz	0.0047906	0.000310222	0.000995364	1	FXWLJ49CT6	0.00407223	0.00338709	0.000408153	0.00438245	1	4.07223	3.38709	0.310222	4.38245	0.995364
0.6 Hz	0.00426972	0.000209101	0.000770624	11e	V3KQT9D9NR	0.00417335	0.00361183	0.000112727	0.00438245	1	4.17335	3.61183	0.209101	4.38245	0.770624
0.6 Hz	0.00449675	0.000604996	0.00129306	9e	D09YVJVXDD	0.00377745	0.00308939	0.000114296	0.00438245	1	3.77745	3.08939	0.604996	4.38245	1.29306
0.6 Hz	0.00315841	0.000206269	0.000611327	10e	D09YVJVXDD	0.00417618	0.00377112	0.00122404	0.00438245	1	4.17618	3.77112	0.206269	4.38245	0.611327
0.6 Hz	0.00401487	0.000585677	0.00120903	9e	D09YVJVXDD	0.00379677	0.00317342	0.000367584	0.00438245	1	3.79677	3.17342	0.585677	4.38245	1.20903
0.6 Hz	0.00124809	3.79672e-05	0.000190915	11e	V3KQT9D9NR	0.00434448	0.00419153	0.00313436	0.00438245	1	4.34448	4.19153	0.0379672	4.38245	0.190915
0.6 Hz	0.0079021	0.000681905	0.00186202	1	JKJ23D9D7J	0.00370055	0.00252043	0.00351965	0.00438245	1	3.70055	2.52043	0.681905	4.38245	1.86202
0.6 Hz	0.00639874	0.00111569	0.00211915	9	RJ757R62DR	0.00326676	0.0022633	0.00201629	0.00438245	1	3.26676	2.2633	1.11569	4.38245	2.11915
0.6 Hz	0.00914806	0.000859435	0.00227879	8	GKGGN79P34	0.00352302	0.00210366	0.00476561	0.00438245	1	3.52302	2.10366	0.859435	4.38245	2.27879
0.6 Hz	0.00425963	0.000416427	0.00113552	6e	D2506Q6G3F	0.00396602	0.00324693	0.000122816	0.00438245	1	3.96602	3.24693	0.416427	4.38245	1.13552
0.6 Hz	0.0112668	0.000905826	0.0024643	3	PYQ19P3727	0.00347662	0.00191815	0.00688439	0.00438245	1	3.47662	1.91815	0.905826	4.38245	2.4643
0.6 Hz	0.00710496	0.000527133	0.00153819	1	FXWLJ49CT6	0.00385532	0.00284426	0.00272251	0.00438245	1	3.85532	2.84426	0.527133	4.38245	1.53819
0.6 Hz	0.00167617	7.72767e-05	0.000301331	11e	V3KQT9D9NR	0.00430517	0.00408112	0.00270628	0.00438245	1	4.30517	4.08112	0.0772767	4.38245	0.301331
0.6 Hz	0.0250922	0.00331251	0.00722461	4	PYQ19P3727	0.00106994	0.00284216	0.0207097	0.00438245	1	1.06994	2.84216	3.31251	4.38245	7.22461
0.6 Hz	0.0150064	0.00107609	0.00328275	1	JKJ23D9D7J	0.00330636	0.0010997	0.010624	0.00438245	1	3.30636	1.0997	1.07609	4.38245	3.28275
0.6 Hz	0.0291135	0.0026455	0.00667963	8	V3KQT9D9NR	0.00173695	0.00229718	0.0247311	0.00438245	1	1.73695	2.29718	2.6455	4.38245	6.67963
0.6 Hz	0.0287406	0.00183297	0.00530076	1	JKJ23D9D7J	0.00254948	0.000918307	0.0243581	0.00438245	1	2.54948	0.918307	1.83297	4.38245	5.30076
0.6 Hz	0.00735726	0.000769387	0.00194381	1	FXWLJ49CT6	0.00361306	0.00243864	0.00297481	0.00438245	1	3.61306	2.43864	0.769387	4.38245	1.94381
0.6 Hz	0.00578483	0.0005542	0.00149219	6e	D2506Q6G3F	0.00382825	0.00289026	0.00140238	0.00438245	1	3.82825	2.89026	0.5542	4.38245	1.49219
0.6 Hz	0.00131833	6.20653e-05	0.000255548	11e	NQ7MGWQP54	0.00432038	0.0041269	0.00306412	0.00438245	1	4.32038	4.1269	0.0620653	4.38245	0.255548
0.6 Hz	0.00584059	0.000262195	0.000958683	6e	D2506Q6G3F	0.00412025	0.00342377	0.00145814	0.00438245	1	4.12025	3.42377	0.262195	4.38245	0.958683
0.6 Hz	0.00656699	0.000533627	0.00150484	5	NQ7MGWQP54	0.00384882	0.00287761	0.00218454	0.00438245	1	3.84882	2.87761	0.533627	4.38245	1.50484
0.6 Hz	0.00522091	0.000307444	0.0010531	5	NQ7MGWQP54	0.00407501	0.00332935	0.00083846	0.00438245	1	4.07501	3.32935	0.307444	4.38245	1.0531
0.6 Hz	0.00169286	0.000120972	0.000392182	1	JKJ23D9D7J	0.00426148	0.00399027	0.00268959	0.00438245	1	4.26148	3.99027	0.120972	4.38245	0.392182
0.6 Hz	0.00353385	0.000219581	0.000679816	11e	GKGGN79P34	0.00416287	0.00370263	0.000848596	0.00438245	1	4.16287	3.70263	0.219581	4.38245	0.679816
0.6 Hz	0.00572891	0.000359336	0.00127871	6e	D2506Q6G3F	0.00402311	0.00310374	0.00134646	0.00438245	1	4.02311	3.10374	0.359336	4.38245	1.27871
0.6 Hz	0.0129821	0.00113339	0.00306844	1	FXWLJ49CT6	0.00324906	0.00131402	0.0085996	0.00438245	1	3.24906	1.31402	1.13339	4.38245	3.06843
0.6 Hz	0.048574	0.00222212	0.00747086	3	JY3YKH9QJV	0.00216033	0.0030884	0.0441915	0.00438245	1	2.16033	3.0884	2.22212	4.38245	7.47086
0.6 Hz	0.0139796	0.00110121	0.00295193	2	JKJ23D9D7J	0.00328124	0.00143052	0.00959717	0.00438245	1	3.28124	1.43052	1.10121	4.38245	2.95193
0.6 Hz	0.00964184	0.000585429	0.00206486	7	GKGGN79P34	0.00379702	0.00231759	0.00525939	0.00438245	1	3.79702	2.31759	0.585429	4.38245	2.06486
0.6 Hz	0.0148725	0.00140424	0.00366163	2	JKJ23D9D7J	0.00297821	0.000720825	0.01049	0.00438245	1	2.97821	0.720825	1.40424	4.38245	3.66163
0.6 Hz	0.00668156	0.000392917	0.00146213	6e	D2506Q6G3F	0.00398953	0.00292032	0.00229911	0.00438245	1	3.98953	2.92032	0.392917	4.38245	1.46213
0.6 Hz	0.022595	0.0023531	0.00560267	4	JY3YKH9QJV	0.00202935	0.00122022	0.0182126	0.00438245	1	2.02935	1.22022	2.3531	4.38245	5.60267
0.6 Hz	0.00557188	0.000425591	0.00118831	10e	D09YVJVXDD	0.00395686	0.00319414	0.00118943	0.00438245	1	3.95686	3.19414	0.425591	4.38245	1.18831
1.0 Hz	0.0313195	0.00307107	0.00723265	2	JKJ23D9D7J	0.0091024	0.00494082	0.019146	0.0121735	2	9.1024	4.94082	3.07107	12.1735	7.23265
1.0 Hz	0.00669095	0.000357775	0.00123666	6e	D2506Q6G3F	0.0118157	0.0109368	0.00548252	0.0121735	2	11.8157	10.9368	0.357775	12.1735	1.23666
1.0 Hz	0.0124392	0.000789265	0.00255906	1	JKJ23D9D7J	0.0113842	0.00961441	0.000265751	0.0121735	2	11.3842	9.61441	0.789265	12.1735	2.55906
1.0 Hz	0.00365189	0.000481542	0.00101024	10e	D09YVJVXDD	0.0116919	0.0111632	0.00852158	0.0121735	2	11.6919	11.1632	0.481542	12.1735	1.01024
1.0 Hz	0.008474	0.000942504	0.00238308	7	V3KQT9D9NR	0.011231	0.00979039	0.00369947	0.0121735	2	11.231	9.79039	0.942504	12.1735	2.38308
1.0 Hz	0.0017327	0.000154249	0.000486832	6e	D2506Q6G3F	0.0120192	0.0116866	0.0104408	0.0121735	2	12.0192	11.6866	0.154249	12.1735	0.486832
1.0 Hz	0.0250329	0.001801	0.00523352	1	FXWLJ49CT6	0.0103725	0.00693996	0.0128594	0.0121735	2	10.3725	6.93996	1.801	12.1735	5.23352
1.0 Hz	0.00548613	0.000656686	0.00149831	10e	D09YVJVXDD	0.0115168	0.0106752	0.00668734	0.0121735	2	11.5168	10.6752	0.656686	12.1735	1.49831
1.0 Hz	0.0198456	0.00125357	0.0041424	1	FXWLJ49CT6	0.0109199	0.00803107	0.00767211	0.0121735	2	10.9199	8.03107	1.25357	12.1735	4.1424
1.0 Hz	0.0236735	0.00416552	0.00726153	3	JY3YKH9QJV	0.00800795	0.00491194	0.0115	0.0121735	2	8.00795	4.91194	4.16552	12.1735	7.26153
1.0 Hz	0.0218734	0.00339266	0.00629729	2	FXWLJ49CT6	0.00878081	0.00587618	0.00969997	0.0121735	2	8.78081	5.87618	3.39266	12.1735	6.29729
1.0 Hz	0.035889	0.00278406	0.00706865	2	JKJ23D9D7J	0.00938941	0.00510482	0.0237155	0.0121735	2	9.38941	5.10482	2.78406	12.1735	7.06865
1.0 Hz	0.0103751	0.00117972	0.00254877	10	RJ757R62DR	0.0109938	0.0096247	0.00179836	0.0121735	2	10.9938	9.6247	1.17972	12.1735	2.54877
1.0 Hz	0.0321499	0.00188814	0.00607379	1	FXWLJ49CT6	0.0102853	0.00609968	0.0199764	0.0121735	2	10.2853	6.09968	1.88814	12.1735	6.07379
1.0 Hz	0.00884265	0.000495429	0.00165536	7	GKGGN79P34	0.011678	0.0105181	0.00333082	0.0121735	2	11.678	10.5181	0.495429	12.1735	1.65536
1.0 Hz	0.0048883	0.000605038	0.00134474	9e	D09YVJVXDD	0.0115684	0.0108287	0.00728517	0.0121735	2	11.5684	10.8287	0.605038	12.1735	1.34474
1.0 Hz	0.00456377	0.000804953	0.00147807	10e	D09YVJVXDD	0.0113685	0.0106954	0.0076097	0.0121735	2	11.3685	10.6954	0.804953	12.1735	1.47807
1.0 Hz	0.00630397	0.000577407	0.00141218	10	RJ757R62DR	0.0115961	0.0107613	0.0058695	0.0121735	2	11.5961	10.7613	0.577407	12.1735	1.41218
1.0 Hz	0.00420144	0.000670082	0.00140514	10e	D09YVJVXDD	0.0115034	0.0107683	0.00797203	0.0121735	2	11.5034	10.7683	0.670082	12.1735	1.40514
1.0 Hz	0.0037277	0.000259416	0.00083941	11e	NQ7MGWQP54	0.0119141	0.0113341	0.00844577	0.0121735	2	11.9141	11.3341	0.259416	12.1735	0.83941
1.0 Hz	0.0115214	0.00127048	0.00301792	7	V3KQT9D9NR	0.010903	0.00915555	0.000652043	0.0121735	2	10.903	9.15555	1.27048	12.1735	3.01792
1.0 Hz	0.0206359	0.00178062	0.00503212	1	FXWLJ49CT6	0.0103928	0.00714135	0.00846239	0.0121735	2	10.3928	7.14135	1.78062	12.1735	5.03212
1.0 Hz	0.00499221	0.000414284	0.00103576	9e	D09YVJVXDD	0.0117592	0.0111377	0.00718126	0.0121735	2	11.7592	11.1377	0.414284	12.1735	1.03576
1.0 Hz	0.0149988	0.00127297	0.00299818	8	V3KQT9D9NR	0.0109005	0.00917529	0.00282532	0.0121735	2	10.9005	9.17529	1.27297	12.1735	2.99818
1.0 Hz	0.00013288	2.65759e-06	1.8792e-05	11e	GKGGN79P34	0.0121708	0.0121547	0.0120406	0.0121735	2	12.1708	12.1547	0.00265759	12.1735	0.018792
1.0 Hz	0.000264073	5.28147e-06	3.73456e-05	11e	V3KQT9D9NR	0.0121682	0.0121361	0.0119094	0.0121735	2	12.1682	12.1361	0.00528147	12.1735	0.0373456
1.0 Hz	0.00743841	0.000419415	0.00137277	11e	NQ7MGWQP54	0.0117541	0.0108007	0.00473506	0.0121735	2	11.7541	10.8007	0.419415	12.1735	1.37277
1.0 Hz	0.000803208	2.24891e-05	0.000122339	11e	V3KQT9D9NR	0.012151	0.0120511	0.0113703	0.0121735	2	12.151	12.0511	0.0224891	12.1735	0.122339
1.0 Hz	0.00200672	9.00331e-05	0.000351255	6e	D2506Q6G3F	0.0120834	0.0118222	0.0101667	0.0121735	2	12.0834	11.8222	0.0900331	12.1735	0.351255
1.0 Hz	0.0298032	0.00260318	0.00671377	1	FXWLJ49CT6	0.00957029	0.0054597	0.0176298	0.0121735	2	9.57029	5.4597	2.60318	12.1735	6.71377
1.0 Hz	0.00143074	6.44344e-05	0.00027844	6e	D2506Q6G3F	0.012109	0.011895	0.0107427	0.0121735	2	12.109	11.895	0.0644344	12.1735	0.27844
1.0 Hz	0.024422	0.00265326	0.00531511	2	JKJ23D9D7J	0.00952021	0.00685836	0.0122486	0.0121735	2	9.52021	6.85836	2.65326	12.1735	5.31511
1.0 Hz	0.0158275	0.00105032	0.0029446	8	GKGGN79P34	0.0111232	0.00922887	0.00365401	0.0121735	2	11.1232	9.22887	1.05032	12.1735	2.9446
1.0 Hz	0.048754	0.0053368	0.0111583	4	PYQ19P3727	0.00683667	0.00101517	0.0365805	0.0121735	2	6.83667	1.01517	5.3368	12.1735	11.1583
1.0 Hz	0.00697025	0.000329717	0.00124731	6	NQ7MGWQP54	0.0118438	0.0109262	0.00520322	0.0121735	2	11.8438	10.9262	0.329717	12.1735	1.24731
1.0 Hz	0.0321115	0.00370636	0.00765727	2	FXWLJ49CT6	0.00846711	0.0045162	0.019938	0.0121735	2	8.46711	4.5162	3.70636	12.1735	7.65727
1.0 Hz	0.00428702	0.000271152	0.000904316	6e	D2506Q6G3F	0.0119023	0.0112692	0.00788645	0.0121735	2	11.9023	11.2692	0.271152	12.1735	0.904316
1.0 Hz	0.00444693	0.000516826	0.00125877	9e	D09YVJVXDD	0.0116566	0.0109147	0.00772654	0.0121735	2	11.6566	10.9147	0.516826	12.1735	1.25877
1.0 Hz	0.00968221	0.00123756	0.00283658	8	V3KQT9D9NR	0.0109359	0.00933689	0.00249126	0.0121735	2	10.9359	9.33689	1.23756	12.1735	2.83658
1.0 Hz	0.0375075	0.00325724	0.00838892	3	JY3YKH9QJV	0.00891623	0.00378456	0.0253341	0.0121735	2	8.91623	3.78455	3.25724	12.1735	8.38892
1.0 Hz	0.0318932	0.00282671	0.00664402	2	FXWLJ49CT6	0.00934676	0.00552945	0.0197198	0.0121735	2	9.34676	5.52945	2.82671	12.1735	6.64402
1.0 Hz	0.000416043	2.16021e-05	8.90755e-05	11e	GKGGN79P34	0.0121519	0.0120844	0.0117574	0.0121735	2	12.1519	12.0844	0.0216021	12.1735	0.0890755
1.0 Hz	0.0173677	0.00118357	0.00300498	10	RJ757R62DR	0.0109899	0.00916849	0.00519426	0.0121735	2	10.9899	9.16849	1.18357	12.1735	3.00498
1.0 Hz	0.0249073	0.00165949	0.00491951	1	JKJ23D9D7J	0.010514	0.00725396	0.0127338	0.0121735	2	10.514	7.25396	1.65949	12.1735	4.91951
1.0 Hz	0.0343698	0.00451023	0.00879473	4	JY3YKH9QJV	0.00766324	0.00337874	0.0221963	0.0121735	2	7.66324	3.37874	4.51023	12.1735	8.79473
1.0 Hz	0.00218406	8.71255e-05	0.000394782	6e	D2506Q6G3F	0.0120863	0.0117787	0.00998941	0.0121735	2	12.0863	11.7787	0.0871255	12.1735	0.394782
1.0 Hz	0.00434774	0.000274082	0.000932681	6e	D2506Q6G3F	0.0118994	0.0112408	0.00782573	0.0121735	2	11.8994	11.2408	0.274082	12.1735	0.932681
1.0 Hz	0.00465324	0.000424267	0.00101531	10e	D09YVJVXDD	0.0117492	0.0111582	0.00752023	0.0121735	2	11.7492	11.1582	0.424267	12.1735	1.01531
1.0 Hz	0.00105424	6.57615e-05	0.000219868	6e	D2506Q6G3F	0.0121077	0.0119536	0.0111192	0.0121735	2	12.1077	11.9536	0.0657615	12.1735	0.219868
1.0 Hz	0.00209955	4.19909e-05	0.000296921	11e	GKGGN79P34	0.0121315	0.0118765	0.0100739	0.0121735	2	12.1315	11.8765	0.0419909	12.1735	0.296921
1.0 Hz	0.0202719	0.0016134	0.00474818	1	FXWLJ49CT6	0.0105601	0.00742529	0.00809841	0.0121735	2	10.5601	7.42529	1.6134	12.1735	4.74818
1.0 Hz	0.0019169	0.000164158	0.000480009	6e	D2506Q6G3F	0.0120093	0.0116935	0.0102566	0.0121735	2	12.0093	11.6935	0.164158	12.1735	0.480009
1.0 Hz	0.00158485	3.50717e-05	0.000224991	11e	GKGGN79P34	0.0121384	0.0119485	0.0105886	0.0121735	2	12.1384	11.9485	0.0350717	12.1735	0.224991
1.0 Hz	0.0231499	0.00365886	0.00714651	2	FXWLJ49CT6	0.00851461	0.00502696	0.0109765	0.0121735	2	8.51461	5.02696	3.65886	12.1735	7.14651
1.0 Hz	0.0411864	0.00527182	0.0110784	4	JY3YKH9QJV	0.00690165	0.0010951	0.0290129	0.0121735	2	6.90165	1.0951	5.27182	12.1735	11.0784
1.0 Hz	0.00720779	0.00128461	0.00240502	9	RJ757R62DR	0.0108889	0.00976845	0.00496568	0.0121735	2	10.8889	9.76845	1.28461	12.1735	2.40502
1.0 Hz	0.00295744	0.000255595	0.000718703	6e	D2506Q6G3F	0.0119179	0.0114548	0.00921603	0.0121735	2	11.9179	11.4548	0.255595	12.1735	0.718703
1.0 Hz	0.0265782	0.0016773	0.00557758	1	FXWLJ49CT6	0.0104962	0.00659589	0.0144047	0.0121735	2	10.4962	6.59589	1.6773	12.1735	5.57758
1.0 Hz	0.04087	0.00319582	0.00773822	4	PYQ19P3727	0.00897765	0.00443525	0.0286965	0.0121735	2	8.97765	4.43525	3.19582	12.1735	7.73822
1.0 Hz	0.0040509	0.000195576	0.000734252	7	GKGGN79P34	0.0119779	0.0114392	0.00812257	0.0121735	2	11.9779	11.4392	0.195576	12.1735	0.734252
1.0 Hz	0.00277572	0.000387563	0.000851828	9	RJ757R62DR	0.0117859	0.0113216	0.00939775	0.0121735	2	11.7859	11.3216	0.387563	12.1735	0.851828
1.0 Hz	0.0344976	0.00360711	0.00759081	3	PYQ19P3727	0.00856636	0.00458266	0.0223241	0.0121735	2	8.56636	4.58266	3.60711	12.1735	7.59081
1.0 Hz	0.00908436	0.000778556	0.00217165	9e	D09YVJVXDD	0.0113949	0.0100018	0.00308911	0.0121735	2	11.3949	10.0018	0.778556	12.1735	2.17165
1.0 Hz	0.0412672	0.00258258	0.00774684	3	JY3YKH9QJV	0.00959089	0.00442663	0.0290937	0.0121735	2	9.59089	4.42663	2.58258	12.1735	7.74684
1.0 Hz	0.0464831	0.00401833	0.0102821	2	FXWLJ49CT6	0.00815514	0.00189138	0.0343097	0.0121735	2	8.15514	1.89138	4.01833	12.1735	10.2821
1.0 Hz	0.0118598	0.000753536	0.00228263	10	RJ757R62DR	0.0114199	0.00989084	0.00031363	0.0121735	2	11.4199	9.89084	0.753536	12.1735	2.28263
1.0 Hz	0.0358845	0.00320639	0.0080435	2	FXWLJ49CT6	0.00896708	0.00412997	0.023711	0.0121735	2	8.96708	4.12997	3.20639	12.1735	8.0435
1.0 Hz	0.0274354	0.00155224	0.00490917	1	FXWLJ49CT6	0.0106212	0.0072643	0.015262	0.0121735	2	10.6212	7.2643	1.55224	12.1735	4.90917
1.0 Hz	0.0342858	0.00379673	0.00759489	2	FXWLJ49CT6	0.00837674	0.00457858	0.0221123	0.0121735	2	8.37674	4.57858	3.79673	12.1735	7.59489
1.0 Hz	0.00452392	0.000687186	0.00135805	9e	D09YVJVXDD	0.0114863	0.0108154	0.00764955	0.0121735	2	11.4863	10.8154	0.687186	12.1735	1.35805
1.0 Hz	0.0206457	0.00186329	0.00483281	1	FXWLJ49CT6	0.0103102	0.00734066	0.0084722	0.0121735	2	10.3102	7.34066	1.86329	12.1735	4.83281
1.0 Hz	0.000665979	1.33196e-05	9.41837e-05	11e	V3KQT9D9NR	0.0121602	0.0120793	0.0115075	0.0121735	2	12.1602	12.0793	0.0133196	12.1735	0.0941837
1.0 Hz	0.0344681	0.00388961	0.0085084	2	FXWLJ49CT6	0.00828386	0.00366507	0.0222947	0.0121735	2	8.28386	3.66507	3.88961	12.1735	8.5084
1.0 Hz	0.00508856	0.000506617	0.00125248	7	V3KQT9D9NR	0.0116669	0.010921	0.00708491	0.0121735	2	11.6669	10.921	0.506617	12.1735	1.25248
1.0 Hz	0.00918772	0.000842833	0.00214369	10	RJ757R62DR	0.0113306	0.0100298	0.00298575	0.0121735	2	11.3306	10.0298	0.842833	12.1735	2.14369
1.0 Hz	0.000277034	5.54068e-06	3.91785e-05	11e	GKGGN79P34	0.0121679	0.0121343	0.0118964	0.0121735	2	12.1679	12.1343	0.00554068	12.1735	0.0391785
1.0 Hz	0.0373235	0.00446186	0.0092764	2	FXWLJ49CT6	0.00771161	0.00289707	0.0251501	0.0121735	2	7.71161	2.89707	4.46186	12.1735	9.2764
1.0 Hz	0.0111205	0.000881578	0.00219836	1	FXWLJ49CT6	0.0112919	0.00997511	0.00105293	0.0121735	2	11.2919	9.97511	0.881578	12.1735	2.19835
1.0 Hz	0.00188769	5.96024e-05	0.00030844	6e	D2506Q6G3F	0.0121139	0.011865	0.0102858	0.0121735	2	12.1139	11.865	0.0596024	12.1735	0.30844
1.0 Hz	0.03522	0.00282441	0.00656668	2	JKJ23D9D7J	0.00934906	0.00560679	0.0230466	0.0121735	2	9.34906	5.60679	2.82441	12.1735	6.56668
1.0 Hz	0.0263106	0.00124737	0.00443262	1	FXWLJ49CT6	0.0109261	0.00774085	0.0141371	0.0121735	2	10.9261	7.74085	1.24737	12.1735	4.43262
1.0 Hz	0.0243034	0.00330985	0.00679838	2	FXWLJ49CT6	0.00886362	0.00537509	0.01213	0.0121735	2	8.86362	5.37509	3.30985	12.1735	6.79838
1.0 Hz	0.00181192	5.20802e-05	0.000271609	11e	GKGGN79P34	0.0121214	0.0119019	0.0103616	0.0121735	2	12.1214	11.9019	0.0520802	12.1735	0.271609
1.0 Hz	0.00553213	0.000778073	0.00157883	10e	D09YVJVXDD	0.0113954	0.0105946	0.00664134	0.0121735	2	11.3954	10.5946	0.778073	12.1735	1.57883
1.0 Hz	0.00319338	0.000282659	0.000779006	11e	NQ7MGWQP54	0.0118908	0.0113945	0.00898009	0.0121735	2	11.8908	11.3945	0.282659	12.1735	0.779006
1.0 Hz	0.0046064	0.000735548	0.00148712	10e	D09YVJVXDD	0.0114379	0.0106864	0.00756707	0.0121735	2	11.4379	10.6864	0.735548	12.1735	1.48712
1.0 Hz	0.0448597	0.00419361	0.00890007	3	JY3YKH9QJV	0.00797986	0.0032734	0.0326863	0.0121735	2	7.97986	3.2734	4.19361	12.1735	8.90007
1.0 Hz	0.00400566	0.000343685	0.00102541	6e	D2506Q6G3F	0.0118298	0.0111481	0.00816781	0.0121735	2	11.8298	11.1481	0.343685	12.1735	1.02541
1.0 Hz	0.00479063	0.000866794	0.00164553	10e	D09YVJVXDD	0.0113067	0.0105279	0.00738284	0.0121735	2	11.3067	10.5279	0.866794	12.1735	1.64553
1.0 Hz	0.000446816	1.30931e-05	6.97972e-05	11e	V3KQT9D9NR	0.0121604	0.0121037	0.0117267	0.0121735	2	12.1604	12.1037	0.0130931	12.1735	0.0697972
1.0 Hz	0.00988117	0.000734537	0.00191146	10	RJ757R62DR	0.0114389	0.010262	0.0022923	0.0121735	2	11.4389	10.262	0.734537	12.1735	1.91146
1.0 Hz	0.00844968	0.000404022	0.00135625	8	GKGGN79P34	0.0117694	0.0108172	0.00372379	0.0121735	2	11.7694	10.8172	0.404022	12.1735	1.35625
1.0 Hz	0.0433675	0.00338675	0.00875769	3	JY3YKH9QJV	0.00878672	0.00341578	0.031194	0.0121735	2	8.78672	3.41578	3.38675	12.1735	8.75769
1.0 Hz	0.00451484	0.000537609	0.00131074	6e	D2506Q6G3F	0.0116359	0.0108627	0.00765863	0.0121735	2	11.6359	10.8627	0.537609	12.1735	1.31074
1.0 Hz	0.0155564	0.00101422	0.00291839	7	GKGGN79P34	0.0111592	0.00925508	0.00338289	0.0121735	2	11.1592	9.25508	1.01422	12.1735	2.91839
1.0 Hz	0.0251676	0.00200477	0.00538824	1	FXWLJ49CT6	0.0101687	0.00678523	0.0129942	0.0121735	2	10.1687	6.78523	2.00477	12.1735	5.38824
1.0 Hz	0.0345131	0.00346306	0.00823597	3	PYQ19P3727	0.00871041	0.0039375	0.0223396	0.0121735	2	8.71041	3.9375	3.46306	12.1735	8.23597
1.0 Hz	0.013991	0.00167891	0.00370904	8	GKGGN79P34	0.0104946	0.00846443	0.00181753	0.0121735	2	10.4946	8.46443	1.67891	12.1735	3.70904
1.0 Hz	0.00672834	0.000458026	0.00148866	6	NQ7MGWQP54	0.0117154	0.0106848	0.00544513	0.0121735	2	11.7154	10.6848	0.458026	12.1735	1.48866
1.0 Hz	0.0217343	0.00235513	0.00552421	1	FXWLJ49CT6	0.00981835	0.00664926	0.00956088	0.0121735	2	9.81835	6.64926	2.35512	12.1735	5.52421
1.0 Hz	0.0204085	0.00142461	0.00383364	1	FXWLJ49CT6	0.0107489	0.00833983	0.00823499	0.0121735	2	10.7489	8.33983	1.42461	12.1735	3.83364
1.0 Hz	0.0493394	0.00428457	0.00974287	4	JY3YKH9QJV	0.0078889	0.0024306	0.0371659	0.0121735	2	7.8889	2.4306	4.28457	12.1735	9.74287
1.0 Hz	0.00581674	0.000436084	0.00109631	9e	D09YVJVXDD	0.0117374	0.0110772	0.00635673	0.0121735	2	11.7374	11.0772	0.436084	12.1735	1.09631
1.0 Hz	0.00301826	0.000167474	0.000513615	11e	NQ7MGWQP54	0.012006	0.0116599	0.00915521	0.0121735	2	12.006	11.6599	0.167474	12.1735	0.513615
1.0 Hz	0.00555051	0.000886868	0.00190473	5	NQ7MGWQP54	0.0112866	0.0102687	0.00662296	0.0121735	2	11.2866	10.2687	0.886868	12.1735	1.90473
1.0 Hz	0.0335009	0.00450103	0.00929269	4	JY3YKH9QJV	0.00767244	0.00288078	0.0213275	0.0121735	2	7.67244	2.88078	4.50103	12.1735	9.29269
1.0 Hz	0.0501602	0.00424423	0.0105766	4	JY3YKH9QJV	0.00792924	0.00159691	0.0379868	0.0121735	2	7.92924	1.59691	4.24423	12.1735	10.5766
1.0 Hz	0.00580803	0.000553712	0.00131559	9e	D09YVJVXDD	0.0116198	0.0108579	0.00636544	0.0121735	2	11.6198	10.8579	0.553712	12.1735	1.31559
1.0 Hz	0.00243383	0.000133774	0.000478234	5	NQ7MGWQP54	0.0120397	0.0116952	0.00973964	0.0121735	2	12.0397	11.6952	0.133774	12.1735	0.478234
1.0 Hz	0.00256974	0.000113269	0.000446865	6e	D2506Q6G3F	0.0120602	0.0117266	0.00960373	0.0121735	2	12.0602	11.7266	0.113269	12.1735	0.446865
1.0 Hz	0.0234576	0.00178997	0.00469168	8	V3KQT9D9NR	0.0103835	0.00748179	0.0112841	0.0121735	2	10.3835	7.48179	1.78997	12.1735	4.69168
1.0 Hz	0.0311477	0.00436656	0.00846559	3	PYQ19P3727	0.00780691	0.00370788	0.0189742	0.0121735	2	7.80691	3.70788	4.36656	12.1735	8.46559
1.0 Hz	0.0324574	0.00434626	0.00801519	4	JY3YKH9QJV	0.00782721	0.00415828	0.020284	0.0121735	2	7.82721	4.15828	4.34626	12.1735	8.01519
1.0 Hz	0.00680249	0.000323661	0.00114341	7	V3KQT9D9NR	0.0118498	0.0110301	0.00537098	0.0121735	2	11.8498	11.0301	0.323661	12.1735	1.14341
1.0 Hz	0.00269996	0.000213068	0.000564608	6e	D2506Q6G3F	0.0119604	0.0116089	0.00947351	0.0121735	2	11.9604	11.6089	0.213068	12.1735	0.564608
1.0 Hz	0.00919623	0.000541047	0.00157137	1	JKJ23D9D7J	0.0116324	0.0106021	0.00297724	0.0121735	2	11.6324	10.6021	0.541047	12.1735	1.57137
1.0 Hz	0.00505902	0.00036898	0.0010298	11e	NQ7MGWQP54	0.0118045	0.0111437	0.00711445	0.0121735	2	11.8045	11.1437	0.36898	12.1735	1.0298
1.0 Hz	0.0283287	0.00382555	0.00739424	4	JY3YKH9QJV	0.00834792	0.00477923	0.0161552	0.0121735	2	8.34792	4.77923	3.82555	12.1735	7.39424
1.0 Hz	0.00590918	0.000877225	0.00171876	10e	D09YVJVXDD	0.0112962	0.0104547	0.00626429	0.0121735	2	11.2962	10.4547	0.877225	12.1735	1.71876
1.0 Hz	0.0412181	0.00362341	0.00874491	2	FXWLJ49CT6	0.00855006	0.00342856	0.0290446	0.0121735	2	8.55006	3.42856	3.62341	12.1735	8.74491
1.0 Hz	0.0030833	9.47006e-05	0.000457826	6e	D2506Q6G3F	0.0120788	0.0117156	0.00909017	0.0121735	2	12.0788	11.7156	0.0947006	12.1735	0.457826
1.0 Hz	0.00371983	0.000477794	0.00105264	11e	RJ757R62DR	0.0116957	0.0111208	0.00845364	0.0121735	2	11.6957	11.1208	0.477794	12.1735	1.05264
1.0 Hz	0.0429585	0.00513783	0.00971476	3	PYQ19P3727	0.00703564	0.00245871	0.0307851	0.0121735	2	7.03564	2.45871	5.13783	12.1735	9.71476
1.0 Hz	0.0083682	0.000643466	0.00192413	5	NQ7MGWQP54	0.01153	0.0102493	0.00380527	0.0121735	2	11.53	10.2493	0.643466	12.1735	1.92413
1.0 Hz	0.0031213	0.000323261	0.000770297	9e	D09YVJVXDD	0.0118502	0.0114032	0.00905217	0.0121735	2	11.8502	11.4032	0.323261	12.1735	0.770297
1.0 Hz	0.00512022	0.000592765	0.00144205	7	GKGGN79P34	0.0115807	0.0107314	0.00705325	0.0121735	2	11.5807	10.7314	0.592765	12.1735	1.44205
1.0 Hz	0.0529528	0.00516835	0.0109033	3	PYQ19P3727	0.00700512	0.00127013	0.0407793	0.0121735	2	7.00512	1.27013	5.16835	12.1735	10.9033
1.0 Hz	0.0276089	0.00210392	0.00524724	3	JY3YKH9QJV	0.0100696	0.00692623	0.0154354	0.0121735	2	10.0696	6.92623	2.10392	12.1735	5.24724
1.0 Hz	0.00351152	0.000434546	0.00101164	9e	D09YVJVXDD	0.0117389	0.0111618	0.00866195	0.0121735	2	11.7389	11.1618	0.434546	12.1735	1.01164
1.0 Hz	0.0111275	0.000914429	0.00215125	10	RJ757R62DR	0.011259	0.0100222	0.00104598	0.0121735	2	11.259	10.0222	0.914429	12.1735	2.15125
1.0 Hz	0.0134681	0.00213467	0.0042686	3	JY3YKH9QJV	0.0100388	0.00790487	0.00129461	0.0121735	2	10.0388	7.90487	2.13467	12.1735	4.2686
1.0 Hz	0.00295301	0.000222966	0.000648122	6e	D2506Q6G3F	0.0119505	0.0115253	0.00922046	0.0121735	2	11.9505	11.5253	0.222966	12.1735	0.648122
1.0 Hz	0.00384955	0.000323651	0.000897108	11e	NQ7MGWQP54	0.0118498	0.0112764	0.00832392	0.0121735	2	11.8498	11.2764	0.323651	12.1735	0.897108
1.0 Hz	0.0198783	0.000994311	0.00326393	8	GKGGN79P34	0.0111792	0.00890954	0.00770479	0.0121735	2	11.1792	8.90954	0.994311	12.1735	3.26393
1.0 Hz	0.00103119	4.61859e-05	0.000172111	11e	GKGGN79P34	0.0121273	0.0120014	0.0111423	0.0121735	2	12.1273	12.0014	0.0461859	12.1735	0.172111
1.0 Hz	0.000287879	8.02931e-06	4.37606e-05	11e	V3KQT9D9NR	0.0121654	0.0121297	0.0118856	0.0121735	2	12.1654	12.1297	0.00802931	12.1735	0.0437606
1.0 Hz	0.00134506	6.31057e-05	0.00025436	6e	D2506Q6G3F	0.0121104	0.0119191	0.0108284	0.0121735	2	12.1104	11.9191	0.0631057	12.1735	0.25436
1.0 Hz	0.0345929	0.00316238	0.00745866	3	JY3YKH9QJV	0.00901109	0.00471481	0.0224194	0.0121735	2	9.01109	4.71481	3.16238	12.1735	7.45866
1.0 Hz	0.0564878	0.00601907	0.0117416	4	PYQ19P3727	0.0061544	0.00043187	0.0443143	0.0121735	2	6.15441	0.43187	6.01907	12.1735	11.7416
1.0 Hz	0.0539592	0.00242819	0.00902207	2	JKJ23D9D7J	0.00974528	0.0031514	0.0417857	0.0121735	2	9.74528	3.1514	2.42819	12.1735	9.02207
1.0 Hz	0.00749228	0.000653191	0.00164863	6	NQ7MGWQP54	0.0115203	0.0105248	0.00468119	0.0121735	2	11.5203	10.5248	0.653191	12.1735	1.64863
1.0 Hz	0.0437827	0.00381191	0.00814804	4	JY3YKH9QJV	0.00836156	0.00402543	0.0316092	0.0121735	2	8.36156	4.02543	3.81191	12.1735	8.14804
1.0 Hz	0	0	0	5	NQ7MGWQP54	0.0121735	0.0121735	0.0121735	0.0121735	2	12.1735	12.1735	0	12.1735	0
1.0 Hz	0.00447476	0.000220226	0.00076837	9e	D09YVJVXDD	0.0119532	0.0114051	0.00769871	0.0121735	2	11.9532	11.4051	0.220226	12.1735	0.76837
1.0 Hz	0.00196681	5.0748e-05	0.000284766	11e	V3KQT9D9NR	0.0121227	0.0118887	0.0102067	0.0121735	2	12.1227	11.8887	0.050748	12.1735	0.284766
1.0 Hz	0.0397095	0.00581127	0.0109064	4	PYQ19P3727	0.0063622	0.00126705	0.027536	0.0121735	2	6.3622	1.26705	5.81127	12.1735	10.9064
1.0 Hz	0.0632693	0.00460113	0.0113444	4	PYQ19P3727	0.00757234	0.000829026	0.0510958	0.0121735	2	7.57234	0.829026	4.60113	12.1735	11.3444
1.0 Hz	0.00329078	0.000262145	0.00074127	5	NQ7MGWQP54	0.0119113	0.0114322	0.00888269	0.0121735	2	11.9113	11.4322	0.262145	12.1735	0.74127
1.0 Hz	0.0426719	0.00543776	0.0102746	4	PYQ19P3727	0.00673571	0.00189888	0.0304984	0.0121735	2	6.73571	1.89888	5.43776	12.1735	10.2746
1.0 Hz	0.0012975	8.83723e-05	0.000265028	6e	D2506Q6G3F	0.0120851	0.0119084	0.010876	0.0121735	2	12.0851	11.9084	0.0883723	12.1735	0.265028
1.0 Hz	0.00603921	0.000444382	0.00126682	9e	D09YVJVXDD	0.0117291	0.0109067	0.00613427	0.0121735	2	11.7291	10.9067	0.444382	12.1735	1.26682
1.0 Hz	0.00411629	0.000300523	0.000755788	9e	D09YVJVXDD	0.0118729	0.0114177	0.00805718	0.0121735	2	11.8729	11.4177	0.300523	12.1735	0.755788
1.0 Hz	0.00338331	0.000140312	0.000556705	6e	D2506Q6G3F	0.0120332	0.0116168	0.00879016	0.0121735	2	12.0332	11.6168	0.140312	12.1735	0.556705
1.0 Hz	0.0041644	0.000392447	0.000874529	11e	RJ757R62DR	0.011781	0.0112989	0.00800907	0.0121735	2	11.781	11.2989	0.392447	12.1735	0.874529
1.0 Hz	0.0125174	0.00102453	0.002792	6	NQ7MGWQP54	0.0111489	0.00938147	0.00034393	0.0121735	2	11.1489	9.38147	1.02453	12.1735	2.792
1.0 Hz	0.00134553	4.78074e-05	0.00024271	11e	V3KQT9D9NR	0.0121257	0.0119308	0.0108279	0.0121735	2	12.1257	11.9308	0.0478074	12.1735	0.24271
1.0 Hz	0.0316065	0.00393888	0.00827941	2	FXWLJ49CT6	0.00823459	0.00389406	0.019433	0.0121735	2	8.23459	3.89406	3.93888	12.1735	8.27941
1.0 Hz	0.00326013	0.000292347	0.000769653	6	NQ7MGWQP54	0.0118811	0.0114038	0.00891334	0.0121735	2	11.8811	11.4038	0.292347	12.1735	0.769653
1.0 Hz	0.017645	0.00147314	0.00414645	8	GKGGN79P34	0.0107003	0.00802702	0.00547149	0.0121735	2	10.7003	8.02702	1.47314	12.1735	4.14645
1.0 Hz	0.00294469	6.87875e-05	0.000418319	11e	V3KQT9D9NR	0.0121047	0.0117552	0.00922878	0.0121735	2	12.1047	11.7552	0.0687875	12.1735	0.418319
1.0 Hz	1.07586e-05	2.15172e-07	1.52149e-06	11e	V3KQT9D9NR	0.0121733	0.0121719	0.0121627	0.0121735	2	12.1733	12.1719	0.000215172	12.1735	0.00152149
1.0 Hz	0.00354131	8.03257e-05	0.000501942	6e	D2506Q6G3F	0.0120931	0.0116715	0.00863216	0.0121735	2	12.0931	11.6715	0.0803257	12.1735	0.501942
1.0 Hz	0.00642634	0.000813649	0.00174802	10	RJ757R62DR	0.0113598	0.0104255	0.00574713	0.0121735	2	11.3598	10.4255	0.813649	12.1735	1.74802
1.0 Hz	0.0567366	0.00520834	0.0127341	4	PYQ19P3727	0.00696513	0.00056063	0.0445631	0.0121735	2	6.96513	0.56063	5.20834	12.1735	12.7341
1.0 Hz	0.00390854	0.00025077	0.000762276	6e	D2506Q6G3F	0.0119227	0.0114112	0.00826493	0.0121735	2	11.9227	11.4112	0.25077	12.1735	0.762276
1.0 Hz	0.00548741	0.000446375	0.00119975	5	NQ7MGWQP54	0.0117271	0.0109737	0.00668606	0.0121735	2	11.7271	10.9737	0.446375	12.1735	1.19975
1.0 Hz	0.0124552	0.000572955	0.00207752	1	JKJ23D9D7J	0.0116005	0.010096	0.000281705	0.0121735	2	11.6005	10.096	0.572955	12.1735	2.07752
1.0 Hz	0.0455573	0.00289495	0.0089574	3	PYQ19P3727	0.00927852	0.00321607	0.0333838	0.0121735	2	9.27852	3.21607	2.89495	12.1735	8.9574
1.0 Hz	0.00528077	0.000693409	0.00162866	9e	D09YVJVXDD	0.0114801	0.0105448	0.0068927	0.0121735	2	11.4801	10.5448	0.693409	12.1735	1.62866
1.0 Hz	0.0331016	0.00295037	0.00687503	3	PYQ19P3727	0.0092231	0.00529845	0.0209282	0.0121735	2	9.22309	5.29845	2.95037	12.1735	6.87503
1.0 Hz	0.010125	0.000605152	0.00178703	10	RJ757R62DR	0.0115683	0.0103864	0.00204846	0.0121735	2	11.5683	10.3864	0.605152	12.1735	1.78703
1.0 Hz	0.00370303	0.000112046	0.000566484	6e	D2506Q6G3F	0.0120614	0.011607	0.00847044	0.0121735	2	12.0614	11.607	0.112046	12.1735	0.566484
1.0 Hz	0.00280348	0.000408264	0.000841481	9	RJ757R62DR	0.0117652	0.011332	0.00936999	0.0121735	2	11.7652	11.332	0.408264	12.1735	0.841481
1.0 Hz	0.0344946	0.00349972	0.0082715	3	PYQ19P3727	0.00867375	0.00390197	0.0223211	0.0121735	2	8.67375	3.90197	3.49972	12.1735	8.2715
1.0 Hz	0.00308568	0.000657773	0.00119114	10e	D09YVJVXDD	0.0115157	0.0109823	0.00908779	0.0121735	2	11.5157	10.9823	0.657773	12.1735	1.19114
1.0 Hz	0.0161454	0.00124254	0.00351288	1	JKJ23D9D7J	0.0109309	0.00866059	0.00397196	0.0121735	2	10.9309	8.66059	1.24254	12.1735	3.51288
1.0 Hz	0.0189253	0.00168933	0.00396814	8	V3KQT9D9NR	0.0104841	0.00820533	0.00675184	0.0121735	2	10.4841	8.20533	1.68933	12.1735	3.96814
1.0 Hz	0.00845878	0.000877558	0.00217147	10	RJ757R62DR	0.0112959	0.010002	0.00371469	0.0121735	2	11.2959	10.002	0.877558	12.1735	2.17147
1.0 Hz	0.00171663	0.000132635	0.000386163	11e	NQ7MGWQP54	0.0120408	0.0117873	0.0104568	0.0121735	2	12.0408	11.7873	0.132635	12.1735	0.386163
1.0 Hz	0.00455688	0.000335783	0.00103707	6	NQ7MGWQP54	0.0118377	0.0111364	0.00761659	0.0121735	2	11.8377	11.1364	0.335783	12.1735	1.03707
1.0 Hz	0.00362544	0.000192039	0.000652611	7	V3KQT9D9NR	0.0119814	0.0115209	0.00854803	0.0121735	2	11.9814	11.5209	0.192039	12.1735	0.652611
1.0 Hz	0.00596772	0.000740824	0.00156674	10e	D09YVJVXDD	0.0114326	0.0106067	0.00620575	0.0121735	2	11.4326	10.6067	0.740824	12.1735	1.56674
1.0 Hz	0.0416162	0.00318439	0.00766357	2	JKJ23D9D7J	0.00898908	0.0045099	0.0294427	0.0121735	2	8.98908	4.5099	3.18439	12.1735	7.66357
1.0 Hz	0.00428195	0.000393556	0.000944927	10e	D09YVJVXDD	0.0117799	0.0112285	0.00789152	0.0121735	2	11.7799	11.2285	0.393556	12.1735	0.944927
1.0 Hz	0.0121855	0.00148934	0.00360008	8	V3KQT9D9NR	0.0106841	0.00857339	1.20383e-05	0.0121735	2	10.6841	8.57339	1.48934	12.1735	3.60008
1.0 Hz	0.0283124	0.00174958	0.00520386	8	GKGGN79P34	0.0104239	0.00696961	0.016139	0.0121735	2	10.4239	6.96961	1.74958	12.1735	5.20386
1.0 Hz	0.000993533	9.21448e-05	0.000255178	6	NQ7MGWQP54	0.0120813	0.0119183	0.0111799	0.0121735	2	12.0813	11.9183	0.0921448	12.1735	0.255178
1.0 Hz	0.00410632	0.000226162	0.000733363	9e	D09YVJVXDD	0.0119473	0.0114401	0.00806715	0.0121735	2	11.9473	11.4401	0.226162	12.1735	0.733363
1.0 Hz	0.00567842	0.000627202	0.00147387	11e	RJ757R62DR	0.0115463	0.0106996	0.00649505	0.0121735	2	11.5463	10.6996	0.627202	12.1735	1.47387
1.0 Hz	0.00908377	0.000232003	0.00132612	6e	D2506Q6G3F	0.0119415	0.0108473	0.0030897	0.0121735	2	11.9415	10.8473	0.232003	12.1735	1.32612
1.0 Hz	0.00574284	0.000487449	0.00122776	9e	D09YVJVXDD	0.011686	0.0109457	0.00643063	0.0121735	2	11.686	10.9457	0.487449	12.1735	1.22776
1.0 Hz	0.00849149	0.000875911	0.00222985	7	V3KQT9D9NR	0.0112976	0.00994362	0.00368198	0.0121735	2	11.2976	9.94362	0.875911	12.1735	2.22985
1.0 Hz	0.0188567	0.00330359	0.00616293	4	PYQ19P3727	0.00886988	0.00601054	0.00668322	0.0121735	2	8.86987	6.01054	3.30359	12.1735	6.16293
1.0 Hz	0.00321809	0.000182729	0.000656189	6e	D2506Q6G3F	0.0119907	0.0115173	0.00895538	0.0121735	2	11.9907	11.5173	0.182729	12.1735	0.656189
1.0 Hz	0.0393031	0.0041338	0.00893274	3	JY3YKH9QJV	0.00803967	0.00324073	0.0271296	0.0121735	2	8.03967	3.24073	4.1338	12.1735	8.93274
1.0 Hz	0.00328359	0.000181494	0.000598021	6e	D2506Q6G3F	0.011992	0.0115754	0.00888988	0.0121735	2	11.992	11.5754	0.181494	12.1735	0.59802
1.0 Hz	0.020417	0.000920915	0.00329118	1	JKJ23D9D7J	0.0112526	0.00888229	0.00824352	0.0121735	2	11.2526	8.88229	0.920915	12.1735	3.29118
1.0 Hz	0.0276411	0.00357465	0.00706713	3	PYQ19P3727	0.00859882	0.00510634	0.0154676	0.0121735	2	8.59882	5.10634	3.57465	12.1735	7.06713
1.0 Hz	0.0475403	0.00456642	0.0107309	3	PYQ19P3727	0.00760705	0.00144257	0.0353668	0.0121735	2	7.60705	1.44257	4.56642	12.1735	10.7309
1.0 Hz	0.0341629	0.00315226	0.00805458	3	JY3YKH9QJV	0.00902121	0.00411889	0.0219894	0.0121735	2	9.02121	4.11889	3.15226	12.1735	8.05458
1.0 Hz	0.0329409	0.00457522	0.00901316	4	JY3YKH9QJV	0.00759825	0.00316031	0.0207674	0.0121735	2	7.59825	3.16031	4.57522	12.1735	9.01316
1.0 Hz	0.0428255	0.00454047	0.0107371	4	PYQ19P3727	0.007633	0.00143632	0.030652	0.0121735	2	7.633	1.43632	4.54047	12.1735	10.7371
1.0 Hz	0.0145299	0.000933954	0.00269179	1	JKJ23D9D7J	0.0112395	0.00948168	0.00235647	0.0121735	2	11.2395	9.48168	0.933954	12.1735	2.69179
1.0 Hz	0.000800706	1.60141e-05	0.000113237	11e	V3KQT9D9NR	0.0121575	0.0120602	0.0113728	0.0121735	2	12.1575	12.0602	0.0160141	12.1735	0.113237
1.0 Hz	0.0623784	0.00470438	0.0123834	4	PYQ19P3727	0.00746909	0.000209917	0.050205	0.0121735	2	7.46909	0.209917	4.70438	12.1735	12.3834
1.0 Hz	0.00631324	0.000379659	0.00121889	11e	NQ7MGWQP54	0.0117938	0.0109546	0.00586023	0.0121735	2	11.7938	10.9546	0.379659	12.1735	1.21889
1.0 Hz	0.0255921	0.00194873	0.00542707	1	FXWLJ49CT6	0.0102247	0.0067464	0.0134186	0.0121735	2	10.2247	6.7464	1.94873	12.1735	5.42707
1.0 Hz	0.00214508	0.00014989	0.000477648	6e	D2506Q6G3F	0.0120236	0.0116958	0.0100284	0.0121735	2	12.0236	11.6958	0.14989	12.1735	0.477648
1.0 Hz	0.0039007	0.000172008	0.000712236	5	NQ7MGWQP54	0.0120015	0.0114612	0.00827277	0.0121735	2	12.0015	11.4612	0.172008	12.1735	0.712236
1.0 Hz	0.0487867	0.00490552	0.0101179	3	PYQ19P3727	0.00726795	0.00205553	0.0366132	0.0121735	2	7.26795	2.05553	4.90552	12.1735	10.1179
1.0 Hz	0.00506792	0.000535538	0.00133535	9e	D09YVJVXDD	0.0116379	0.0108381	0.00710555	0.0121735	2	11.6379	10.8381	0.535538	12.1735	1.33535
1.0 Hz	0.000993414	3.57555e-05	0.000179882	6e	D2506Q6G3F	0.0121377	0.0119936	0.0111801	0.0121735	2	12.1377	11.9936	0.0357555	12.1735	0.179882
1.0 Hz	0.00133765	8.89621e-05	0.000289533	6e	D2506Q6G3F	0.0120845	0.0118839	0.0108358	0.0121735	2	12.0845	11.8839	0.0889621	12.1735	0.289533
1.0 Hz	0.00963632	0.000922214	0.00258992	9e	D09YVJVXDD	0.0112513	0.00958355	0.00253715	0.0121735	2	11.2513	9.58355	0.922214	12.1735	2.58992
1.0 Hz	0.00556061	0.00106306	0.00175468	11e	RJ757R62DR	0.0111104	0.0104188	0.00661286	0.0121735	2	11.1104	10.4188	1.06306	12.1735	1.75468
1.0 Hz	0.0303161	0.0041167	0.00801071	3	JY3YKH9QJV	0.00805677	0.00416277	0.0181426	0.0121735	2	8.05677	4.16277	4.1167	12.1735	8.0107
1.0 Hz	0.00872158	0.00139026	0.00277458	7	GKGGN79P34	0.0107832	0.00939889	0.00345189	0.0121735	2	10.7832	9.39889	1.39026	12.1735	2.77458
1.0 Hz	0.0298413	0.00328937	0.00772381	2	FXWLJ49CT6	0.0088841	0.00444966	0.0176679	0.0121735	2	8.8841	4.44966	3.28937	12.1735	7.72381
1.0 Hz	0.00236485	0.000184839	0.00052801	11e	NQ7MGWQP54	0.0119886	0.0116455	0.00980862	0.0121735	2	11.9886	11.6455	0.184839	12.1735	0.52801
1.0 Hz	0.0403423	0.00328509	0.00738128	2	JKJ23D9D7J	0.00888839	0.00479219	0.0281689	0.0121735	2	8.88838	4.79219	3.28509	12.1735	7.38128
1.0 Hz	0.00421619	0.000628964	0.00130347	10e	D09YVJVXDD	0.0115445	0.01087	0.00795728	0.0121735	2	11.5445	10.87	0.628964	12.1735	1.30347
1.0 Hz	0.0235271	0.00389539	0.00749644	2	FXWLJ49CT6	0.00827808	0.00467703	0.0113536	0.0121735	2	8.27808	4.67703	3.89539	12.1735	7.49644
1.0 Hz	0.0336742	0.00417175	0.00881154	3	JY3YKH9QJV	0.00800172	0.00336193	0.0215007	0.0121735	2	8.00172	3.36193	4.17175	12.1735	8.81154
1.0 Hz	0.0126441	0.00108718	0.00269483	1	JKJ23D9D7J	0.0110863	0.00947864	0.000470606	0.0121735	2	11.0863	9.47863	1.08718	12.1735	2.69483
1.0 Hz	0.00398824	0.000651908	0.00126734	10e	D09YVJVXDD	0.0115216	0.0109061	0.00818523	0.0121735	2	11.5216	10.9061	0.651908	12.1735	1.26734
1.0 Hz	0.0333292	0.00341985	0.00753345	2	FXWLJ49CT6	0.00875362	0.00464002	0.0211558	0.0121735	2	8.75362	4.64002	3.41985	12.1735	7.53345
1.0 Hz	0.0156096	0.00121662	0.00320309	8	GKGGN79P34	0.0109568	0.00897038	0.00343612	0.0121735	2	10.9569	8.97038	1.21662	12.1735	3.20309
1.0 Hz	0.00491033	0.00051599	0.00135332	7	V3KQT9D9NR	0.0116575	0.0108201	0.00726314	0.0121735	2	11.6575	10.8201	0.51599	12.1735	1.35332
1.0 Hz	0.0191616	0.00363842	0.00644302	3	JY3YKH9QJV	0.00853505	0.00573045	0.00698808	0.0121735	2	8.53505	5.73045	3.63842	12.1735	6.44302
1.0 Hz	0.0196565	0.0027241	0.00550214	2	JKJ23D9D7J	0.00944937	0.00667133	0.00748303	0.0121735	2	9.44937	6.67133	2.7241	12.1735	5.50214
1.0 Hz	0.00636098	0.00096673	0.00189439	7	V3KQT9D9NR	0.0112067	0.0102791	0.00581249	0.0121735	2	11.2067	10.2791	0.96673	12.1735	1.89439
1.0 Hz	0.00237615	0.000122053	0.00040859	11e	NQ7MGWQP54	0.0120514	0.0117649	0.00979732	0.0121735	2	12.0514	11.7649	0.122053	12.1735	0.40859
1.0 Hz	0.0230205	0.00206742	0.00498496	1	FXWLJ49CT6	0.0101061	0.00718851	0.010847	0.0121735	2	10.1061	7.18851	2.06742	12.1735	4.98496
1.0 Hz	0.0443167	0.00527622	0.0113142	4	PYQ19P3727	0.00689725	0.00085925	0.0321433	0.0121735	2	6.89725	0.85925	5.27622	12.1735	11.3142
1.0 Hz	0.0384116	0.00429466	0.00860816	3	PYQ19P3727	0.00787881	0.00356531	0.0262381	0.0121735	2	7.87881	3.56531	4.29466	12.1735	8.60816
1.0 Hz	0.0384215	0.00418861	0.00822273	4	JY3YKH9QJV	0.00798486	0.00395074	0.026248	0.0121735	2	7.98486	3.95074	4.18861	12.1735	8.22273
1.0 Hz	0.00356634	0.000402832	0.000968651	9e	D09YVJVXDD	0.0117706	0.0112048	0.00860713	0.0121735	2	11.7706	11.2048	0.402832	12.1735	0.968651
1.0 Hz	0.000237139	4.64978e-06	3.32061e-05	11e	V3KQT9D9NR	0.0121688	0.0121403	0.0119363	0.0121735	2	12.1688	12.1403	0.00464978	12.1735	0.0332061
1.0 Hz	0.0247735	0.00184843	0.00488286	1	FXWLJ49CT6	0.010325	0.00729061	0.0126	0.0121735	2	10.325	7.29061	1.84843	12.1735	4.88286
1.0 Hz	0.0386044	0.00605523	0.011015	4	PYQ19P3727	0.00611824	0.00115852	0.026431	0.0121735	2	6.11824	1.15852	6.05523	12.1735	11.015
1.0 Hz	0.0225907	0.00174988	0.00470268	1	FXWLJ49CT6	0.0104236	0.00747079	0.0104173	0.0121735	2	10.4236	7.47079	1.74988	12.1735	4.70268
1.0 Hz	0.000485064	2.16863e-05	9.38323e-05	11e	V3KQT9D9NR	0.0121518	0.0120796	0.0116884	0.0121735	2	12.1518	12.0796	0.0216863	12.1735	0.0938323
1.0 Hz	0.0039742	0.000692511	0.00130473	10e	D09YVJVXDD	0.011481	0.0108687	0.00819927	0.0121735	2	11.481	10.8687	0.692511	12.1735	1.30473
1.0 Hz	0.000415835	8.3167e-06	5.88079e-05	11e	GKGGN79P34	0.0121652	0.0121147	0.0117576	0.0121735	2	12.1652	12.1147	0.00831669	12.1735	0.0588079
1.0 Hz	0.0281268	0.00301907	0.00655266	2	JKJ23D9D7J	0.0091544	0.00562081	0.0159533	0.0121735	2	9.1544	5.62081	3.01907	12.1735	6.55266
1.0 Hz	0.0197745	0.00116714	0.00346558	8	GKGGN79P34	0.0110063	0.00870789	0.00760099	0.0121735	2	11.0063	8.70789	1.16714	12.1735	3.46558
1.0 Hz	0.0375932	0.00367972	0.00874867	4	PYQ19P3727	0.00849375	0.0034248	0.0254197	0.0121735	2	8.49375	3.4248	3.67972	12.1735	8.74867
1.0 Hz	0.0468205	0.00332359	0.00848808	3	PYQ19P3727	0.00884988	0.00368539	0.034647	0.0121735	2	8.84988	3.68539	3.32359	12.1735	8.48808
1.0 Hz	0.0067495	0.000229049	0.00109115	6e	D2506Q6G3F	0.0119444	0.0110823	0.00542397	0.0121735	2	11.9444	11.0823	0.229049	12.1735	1.09115
1.0 Hz	2.53317e-05	4.96699e-07	3.54714e-06	11e	V3KQT9D9NR	0.012173	0.0121699	0.0121481	0.0121735	2	12.173	12.1699	0.000496699	12.1735	0.00354714
1.0 Hz	0.00899247	0.000672174	0.00166899	10e	D09YVJVXDD	0.0115013	0.0105045	0.003181	0.0121735	2	11.5013	10.5045	0.672174	12.1735	1.66899
1.0 Hz	0.0400961	0.00356323	0.00800264	3	JY3YKH9QJV	0.00861024	0.00417083	0.0279226	0.0121735	2	8.61024	4.17083	3.56323	12.1735	8.00264
1.0 Hz	0.00608862	0.00077466	0.00173165	7	V3KQT9D9NR	0.0113988	0.0104418	0.00608485	0.0121735	2	11.3988	10.4418	0.77466	12.1735	1.73165
1.0 Hz	0.00500387	0.000596203	0.00121971	9e	D09YVJVXDD	0.0115773	0.0109538	0.0071696	0.0121735	2	11.5773	10.9538	0.596203	12.1735	1.21971
1.0 Hz	0.00515619	0.000315404	0.00109276	1	FXWLJ49CT6	0.0118581	0.0110807	0.00701728	0.0121735	2	11.8581	11.0807	0.315404	12.1735	1.09276
1.0 Hz	0.00474148	0.000788729	0.00148819	10e	D09YVJVXDD	0.0113847	0.0106853	0.00743199	0.0121735	2	11.3847	10.6853	0.788729	12.1735	1.48819
1.0 Hz	0.000697787	1.36821e-05	9.77097e-05	11e	V3KQT9D9NR	0.0121598	0.0120758	0.0114757	0.0121735	2	12.1598	12.0758	0.0136821	12.1735	0.0977097
1.0 Hz	0.00367434	0.000297766	0.000823435	6e	D2506Q6G3F	0.0118757	0.01135	0.00849913	0.0121735	2	11.8757	11.35	0.297766	12.1735	0.823435
1.0 Hz	0.0549399	0.00414044	0.00981001	4	PYQ19P3727	0.00803303	0.00236346	0.0427664	0.0121735	2	8.03303	2.36346	4.14044	12.1735	9.81001
1.0 Hz	0.00701462	0.000845387	0.00205328	8	GKGGN79P34	0.0113281	0.0101202	0.00515885	0.0121735	2	11.3281	10.1202	0.845387	12.1735	2.05328
1.0 Hz	0.0409175	0.00406089	0.00863648	4	PYQ19P3727	0.00811258	0.00353699	0.028744	0.0121735	2	8.11258	3.53699	4.06089	12.1735	8.63648
1.0 Hz	0.00142782	4.4001e-05	0.000227847	6e	D2506Q6G3F	0.0121295	0.0119456	0.0107456	0.0121735	2	12.1295	11.9456	0.044001	12.1735	0.227847
1.0 Hz	0.0510803	0.00543412	0.0108756	4	PYQ19P3727	0.00673935	0.00129787	0.0389068	0.0121735	2	6.73935	1.29787	5.43412	12.1735	10.8756
1.0 Hz	0.0210358	0.0015552	0.00437811	1	JKJ23D9D7J	0.0106183	0.00779536	0.00886232	0.0121735	2	10.6183	7.79536	1.5552	12.1735	4.37811
1.0 Hz	0.00284069	0.000136397	0.00052095	6e	D2506Q6G3F	0.0120371	0.0116525	0.00933278	0.0121735	2	12.0371	11.6525	0.136397	12.1735	0.52095
1.0 Hz	0.0355059	0.00362654	0.00839396	3	JY3YKH9QJV	0.00854693	0.00377951	0.0233325	0.0121735	2	8.54693	3.77951	3.62654	12.1735	8.39396
1.0 Hz	0.0420943	0.00470693	0.00969955	3	PYQ19P3727	0.00746654	0.00247392	0.0299209	0.0121735	2	7.46654	2.47392	4.70693	12.1735	9.69955
1.0 Hz	0.0182692	0.0013384	0.00377269	1	JKJ23D9D7J	0.0108351	0.00840078	0.00609575	0.0121735	2	10.8351	8.40078	1.33839	12.1735	3.77269
1.0 Hz	0.00625215	0.000240448	0.000996609	6	NQ7MGWQP54	0.011933	0.0111769	0.00592132	0.0121735	2	11.933	11.1769	0.240448	12.1735	0.996609
1.0 Hz	0.0305102	0.00394572	0.00796224	3	JY3YKH9QJV	0.00822775	0.00421123	0.0183367	0.0121735	2	8.22775	4.21123	3.94572	12.1735	7.96224
1.0 Hz	0.0313786	0.00487439	0.00909583	4	PYQ19P3727	0.00729908	0.00307764	0.0192051	0.0121735	2	7.29908	3.07764	4.87439	12.1735	9.09583
1.0 Hz	0.0267537	0.00154895	0.00475022	1	FXWLJ49CT6	0.0106245	0.00742325	0.0145802	0.0121735	2	10.6245	7.42325	1.54895	12.1735	4.75022
1.0 Hz	0.0402063	0.00351261	0.00790529	3	PYQ19P3727	0.00866086	0.00426818	0.0280328	0.0121735	2	8.66086	4.26818	3.51261	12.1735	7.90529
1.0 Hz	0.0249226	0.00294107	0.00646851	3	JY3YKH9QJV	0.0092324	0.00570496	0.0127491	0.0121735	2	9.2324	5.70496	2.94107	12.1735	6.46851
1.0 Hz	0.0641664	0.00488685	0.0112337	4	PYQ19P3727	0.00728662	0.000939745	0.0519929	0.0121735	2	7.28662	0.939745	4.88685	12.1735	11.2337
1.0 Hz	0.0292148	0.0036585	0.00733368	4	JY3YKH9QJV	0.00851497	0.00483979	0.0170413	0.0121735	2	8.51497	4.83979	3.6585	12.1735	7.33368
1.0 Hz	0.0315724	0.00332258	0.00696049	2	FXWLJ49CT6	0.00885089	0.00521298	0.0193989	0.0121735	2	8.85089	5.21298	3.32258	12.1735	6.96049
1.0 Hz	0.0315637	0.00431131	0.00822802	3	JY3YKH9QJV	0.00786216	0.00394545	0.0193903	0.0121735	2	7.86216	3.94545	4.31131	12.1735	8.22802
1.0 Hz	0.0327832	0.00322272	0.00712886	3	JY3YKH9QJV	0.00895075	0.00504461	0.0206097	0.0121735	2	8.95075	5.04461	3.22272	12.1735	7.12886
1.0 Hz	0.00869821	0.000611559	0.00205783	1	FXWLJ49CT6	0.0115619	0.0101156	0.00347526	0.0121735	2	11.5619	10.1156	0.611559	12.1735	2.05783
1.0 Hz	0.00131687	0.0001031	0.000333022	11e	NQ7MGWQP54	0.0120704	0.0118404	0.0108566	0.0121735	2	12.0704	11.8404	0.1031	12.1735	0.333022
1.0 Hz	0.00382921	0.000620961	0.00122539	10e	D09YVJVXDD	0.0115525	0.0109481	0.00834426	0.0121735	2	11.5525	10.9481	0.620961	12.1735	1.22539
1.0 Hz	0.0280238	0.00289245	0.00677426	2	FXWLJ49CT6	0.00928102	0.00539921	0.0158503	0.0121735	2	9.28102	5.39921	2.89245	12.1735	6.77426
1.0 Hz	0.0329113	0.00494325	0.00934803	4	JY3YKH9QJV	0.00723022	0.00282544	0.0207378	0.0121735	2	7.23022	2.82544	4.94325	12.1735	9.34803
1.0 Hz	0.0200419	0.00129257	0.00399878	1	FXWLJ49CT6	0.0108809	0.00817469	0.00786847	0.0121735	2	10.8809	8.17469	1.29257	12.1735	3.99878
1.0 Hz	0.0212212	0.00189997	0.0043096	8	GKGGN79P34	0.0102735	0.00786387	0.00904774	0.0121735	2	10.2735	7.86387	1.89997	12.1735	4.3096
1.0 Hz	0.00489215	0.000495268	0.00119402	9	RJ757R62DR	0.0116782	0.0109795	0.00728132	0.0121735	2	11.6782	10.9795	0.495268	12.1735	1.19402
1.0 Hz	0.0297163	0.00354481	0.00762626	3	JY3YKH9QJV	0.00862866	0.00454721	0.0175428	0.0121735	2	8.62866	4.54721	3.54481	12.1735	7.62626
1.0 Hz	0.0022237	9.93555e-05	0.000424411	6e	D2506Q6G3F	0.0120741	0.0117491	0.00994977	0.0121735	2	12.0741	11.7491	0.0993555	12.1735	0.424411
1.0 Hz	0.0468425	0.00418521	0.00946371	4	PYQ19P3727	0.00798826	0.00270976	0.034669	0.0121735	2	7.98826	2.70976	4.18521	12.1735	9.46371
1.0 Hz	0.00879559	0.000557013	0.00191228	1	JKJ23D9D7J	0.0116165	0.0102612	0.00337788	0.0121735	2	11.6165	10.2612	0.557013	12.1735	1.91228
1.0 Hz	0.00377901	0.000716886	0.00135785	10e	D09YVJVXDD	0.0114566	0.0108156	0.00839446	0.0121735	2	11.4566	10.8156	0.716886	12.1735	1.35785
1.0 Hz	0.0178489	0.00103172	0.00320148	1	FXWLJ49CT6	0.0111418	0.00897199	0.00567541	0.0121735	2	11.1418	8.97199	1.03172	12.1735	3.20148
1.0 Hz	0.00504941	0.000743115	0.00146076	10e	D09YVJVXDD	0.0114304	0.0107127	0.00712406	0.0121735	2	11.4304	10.7127	0.743115	12.1735	1.46076
1.0 Hz	0.000291216	5.82431e-06	4.11841e-05	11e	V3KQT9D9NR	0.0121676	0.0121323	0.0118823	0.0121735	2	12.1676	12.1323	0.00582431	12.1735	0.0411841
1.0 Hz	0.0274098	0.00149619	0.00534294	1	FXWLJ49CT6	0.0106773	0.00683053	0.0152364	0.0121735	2	10.6773	6.83052	1.49619	12.1735	5.34295
1.0 Hz	0.049081	0.00514772	0.0105933	4	JY3YKH9QJV	0.00702575	0.00158015	0.0369075	0.0121735	2	7.02575	1.58015	5.14772	12.1735	10.5933
1.0 Hz	0.00404805	0.000298957	0.000858101	6e	D2506Q6G3F	0.0118745	0.0113154	0.00812542	0.0121735	2	11.8745	11.3154	0.298957	12.1735	0.858101
1.0 Hz	0.00416959	0.000207309	0.000726527	11e	NQ7MGWQP54	0.0119662	0.0114469	0.00800388	0.0121735	2	11.9662	11.4469	0.207309	12.1735	0.726527
1.0 Hz	0.00552582	0.00100416	0.00196572	7	V3KQT9D9NR	0.0111693	0.0102077	0.00664765	0.0121735	2	11.1693	10.2077	1.00416	12.1735	1.96572
1.0 Hz	0.00485965	0.000577654	0.00135933	7	V3KQT9D9NR	0.0115958	0.0108141	0.00731382	0.0121735	2	11.5958	10.8141	0.577654	12.1735	1.35933
1.0 Hz	0.00474596	0.000609576	0.00138369	7	V3KQT9D9NR	0.0115639	0.0107898	0.00742751	0.0121735	2	11.5639	10.7898	0.609576	12.1735	1.38369
1.0 Hz	0.0327952	0.00396227	0.00824075	3	PYQ19P3727	0.0082112	0.00393272	0.0206217	0.0121735	2	8.2112	3.93272	3.96227	12.1735	8.24075
1.0 Hz	0.040487	0.00479977	0.00948598	3	JY3YKH9QJV	0.0073737	0.00268749	0.0283135	0.0121735	2	7.3737	2.68749	4.79977	12.1735	9.48598
1.0 Hz	0.00888108	0.000669634	0.00172889	10e	D09YVJVXDD	0.0115038	0.0104446	0.00329239	0.0121735	2	11.5038	10.4446	0.669634	12.1735	1.72889
1.0 Hz	0.0180395	0.00160576	0.00377385	8	V3KQT9D9NR	0.0105677	0.00839962	0.00586606	0.0121735	2	10.5677	8.39962	1.60576	12.1735	3.77385
1.0 Hz	0.00650691	0.000344735	0.00125666	5	NQ7MGWQP54	0.0118287	0.0109168	0.00566656	0.0121735	2	11.8287	10.9168	0.344735	12.1735	1.25666
1.0 Hz	0.000528851	2.3421e-05	9.80007e-05	6e	D2506Q6G3F	0.01215	0.0120755	0.0116446	0.0121735	2	12.15	12.0755	0.023421	12.1735	0.0980007
1.0 Hz	0.00252729	0.000202774	0.000574411	11e	NQ7MGWQP54	0.0119707	0.0115991	0.00964618	0.0121735	2	11.9707	11.5991	0.202774	12.1735	0.574411
1.0 Hz	0.00548133	0.00037195	0.00118535	6	NQ7MGWQP54	0.0118015	0.0109881	0.00669214	0.0121735	2	11.8015	10.9881	0.37195	12.1735	1.18535
1.0 Hz	0.00273786	8.52213e-05	0.000409141	6e	D2506Q6G3F	0.0120882	0.0117643	0.00943561	0.0121735	2	12.0882	11.7643	0.0852213	12.1735	0.409141
1.0 Hz	0.00210353	6.15555e-05	0.000324041	11e	GKGGN79P34	0.0121119	0.0118494	0.0100699	0.0121735	2	12.1119	11.8494	0.0615555	12.1735	0.324041
1.0 Hz	0.00649874	0.000406533	0.00134695	6	NQ7MGWQP54	0.0117669	0.0108265	0.00567473	0.0121735	2	11.7669	10.8265	0.406533	12.1735	1.34695
1.0 Hz	0.037185	0.00385175	0.00884217	2	FXWLJ49CT6	0.00832172	0.0033313	0.0250116	0.0121735	2	8.32172	3.3313	3.85175	12.1735	8.84217
1.0 Hz	0.0239232	0.00160581	0.00452912	8	GKGGN79P34	0.0105677	0.00764435	0.0117497	0.0121735	2	10.5677	7.64435	1.60581	12.1735	4.52912
1.0 Hz	0.00767377	0.000704976	0.00165114	10	RJ757R62DR	0.0114685	0.0105223	0.0044997	0.0121735	2	11.4685	10.5223	0.704976	12.1735	1.65114
1.0 Hz	0.00996143	0.000844527	0.00235171	1	JKJ23D9D7J	0.0113289	0.00982175	0.00221204	0.0121735	2	11.3289	9.82175	0.844527	12.1735	2.35172
1.0 Hz	0.00515382	0.000461901	0.0012204	7	V3KQT9D9NR	0.0117116	0.0109531	0.00701965	0.0121735	2	11.7116	10.9531	0.461901	12.1735	1.2204
1.0 Hz	0.00135845	5.49297e-05	0.000256514	11e	GKGGN79P34	0.0121185	0.011917	0.010815	0.0121735	2	12.1185	11.917	0.0549297	12.1735	0.256514
1.0 Hz	0.00117811	3.96424e-05	0.000201711	6e	D2506Q6G3F	0.0121338	0.0119718	0.0109954	0.0121735	2	12.1338	11.9718	0.0396424	12.1735	0.201711
1.0 Hz	0.00136402	2.78371e-05	0.000194859	11e	GKGGN79P34	0.0121456	0.0119786	0.0108095	0.0121735	2	12.1456	11.9786	0.0278371	12.1735	0.194859
1.0 Hz	0.0270791	0.00350111	0.00709298	2	FXWLJ49CT6	0.00867236	0.00508049	0.0149056	0.0121735	2	8.67236	5.08049	3.50111	12.1735	7.09298
1.0 Hz	0.00215242	0.000115577	0.000389704	11e	NQ7MGWQP54	0.0120579	0.0117838	0.010021	0.0121735	2	12.0579	11.7838	0.115577	12.1735	0.389704
1.0 Hz	0.0435704	0.00497351	0.0106639	4	PYQ19P3727	0.00719996	0.00150954	0.0313969	0.0121735	2	7.19996	1.50954	4.97351	12.1735	10.6639
1.0 Hz	0.0121599	0.000532021	0.00205542	7	GKGGN79P34	0.0116414	0.010118	1.36076e-05	0.0121735	2	11.6414	10.118	0.532021	12.1735	2.05542
1.0 Hz	0.00455255	0.00101889	0.00171365	11e	RJ757R62DR	0.0111546	0.0104598	0.00762092	0.0121735	2	11.1546	10.4598	1.01889	12.1735	1.71365
1.0 Hz	0.00360973	0.00042033	0.00105313	9	RJ757R62DR	0.0117531	0.0111203	0.00856374	0.0121735	2	11.7531	11.1203	0.42033	12.1735	1.05313
1.0 Hz	0.0213507	0.00112701	0.00364725	7	V3KQT9D9NR	0.0110465	0.00852622	0.00917719	0.0121735	2	11.0465	8.52622	1.12701	12.1735	3.64725
1.0 Hz	0.00423043	0.000437807	0.00103997	9e	D09YVJVXDD	0.0117357	0.0111335	0.00794304	0.0121735	2	11.7357	11.1335	0.437807	12.1735	1.03997
1.0 Hz	0.0449202	0.00248984	0.007482	2	JKJ23D9D7J	0.00968364	0.00469147	0.0327467	0.0121735	2	9.68363	4.69147	2.48984	12.1735	7.482
1.0 Hz	0.0045821	0.000242929	0.000924163	6e	D2506Q6G3F	0.0119305	0.0112493	0.00759137	0.0121735	2	11.9305	11.2493	0.242929	12.1735	0.924163
1.0 Hz	0.00909738	0.0007795	0.00215668	1	JKJ23D9D7J	0.011394	0.0100168	0.00307609	0.0121735	2	11.394	10.0168	0.7795	12.1735	2.15668
1.0 Hz	0.00439067	0.000261857	0.000854174	6e	D2506Q6G3F	0.0119116	0.0113193	0.0077828	0.0121735	2	11.9116	11.3193	0.261857	12.1735	0.854174
1.0 Hz	0.00725147	0.000605318	0.00178518	7	V3KQT9D9NR	0.0115682	0.0103883	0.004922	0.0121735	2	11.5682	10.3883	0.605318	12.1735	1.78518
1.0 Hz	0.0017349	0.000144785	0.000463767	6e	D2506Q6G3F	0.0120287	0.0117097	0.0104386	0.0121735	2	12.0287	11.7097	0.144785	12.1735	0.463767
1.0 Hz	0.0190678	0.00150026	0.00418394	8	V3KQT9D9NR	0.0106732	0.00798953	0.00689436	0.0121735	2	10.6732	7.98953	1.50026	12.1735	4.18394
1.0 Hz	0.00433803	0.000284352	0.000987732	6e	D2506Q6G3F	0.0118891	0.0111857	0.00783544	0.0121735	2	11.8891	11.1857	0.284352	12.1735	0.987732
1.0 Hz	0.0361384	0.00436881	0.00866709	3	PYQ19P3727	0.00780466	0.00350638	0.0239649	0.0121735	2	7.80466	3.50638	4.36881	12.1735	8.66709
1.0 Hz	0.0163035	0.000915868	0.00291623	1	JKJ23D9D7J	0.0112576	0.00925724	0.00413005	0.0121735	2	11.2576	9.25724	0.915868	12.1735	2.91623
1.0 Hz	0.0181622	0.00160806	0.00377282	8	V3KQT9D9NR	0.0105654	0.00840065	0.00598874	0.0121735	2	10.5654	8.40065	1.60806	12.1735	3.77282
1.0 Hz	0.0107238	0.000687221	0.00207877	1	FXWLJ49CT6	0.0114862	0.0100947	0.00144962	0.0121735	2	11.4862	10.0947	0.687221	12.1735	2.07877
1.0 Hz	0.00579991	0.00054769	0.00142437	10	RJ757R62DR	0.0116258	0.0107491	0.00637356	0.0121735	2	11.6258	10.7491	0.54769	12.1735	1.42437
1.0 Hz	0.00476219	0.000535271	0.00122582	9e	D09YVJVXDD	0.0116382	0.0109477	0.00741128	0.0121735	2	11.6382	10.9476	0.535271	12.1735	1.22582
1.0 Hz	0.00388384	9.48106e-05	0.00056121	6e	D2506Q6G3F	0.0120787	0.0116123	0.00828963	0.0121735	2	12.0787	11.6123	0.0948106	12.1735	0.561209
1.0 Hz	0.030844	0.00353432	0.00716842	3	PYQ19P3727	0.00863915	0.00500505	0.0186706	0.0121735	2	8.63915	5.00505	3.53432	12.1735	7.16842
1.0 Hz	0.00968561	0.00100358	0.00242972	10	RJ757R62DR	0.0111699	0.00974375	0.00248786	0.0121735	2	11.1699	9.74375	1.00358	12.1735	2.42972
1.0 Hz	0.0163743	0.00102186	0.00341739	8	GKGGN79P34	0.0111516	0.00875608	0.00420087	0.0121735	2	11.1516	8.75608	1.02186	12.1735	3.41739
1.0 Hz	0.029751	0.00204462	0.00577026	2	FXWLJ49CT6	0.0101289	0.00640321	0.0175776	0.0121735	2	10.1288	6.40321	2.04462	12.1735	5.77026
1.0 Hz	0.000122301	2.44603e-06	1.7296e-05	11e	V3KQT9D9NR	0.012171	0.0121562	0.0120512	0.0121735	2	12.171	12.1562	0.00244603	12.1735	0.017296
1.0 Hz	0.00371508	0.000239709	0.000765513	11e	NQ7MGWQP54	0.0119338	0.011408	0.00845839	0.0121735	2	11.9338	11.408	0.239709	12.1735	0.765513
1.0 Hz	0.00352162	0.000173698	0.000655512	11e	GKGGN79P34	0.0119998	0.011518	0.00865185	0.0121735	2	11.9998	11.518	0.173698	12.1735	0.655512
1.0 Hz	0.000957388	3.94608e-05	0.000174991	6e	D2506Q6G3F	0.012134	0.0119985	0.0112161	0.0121735	2	12.134	11.9985	0.0394608	12.1735	0.174991
1.0 Hz	0.040461	0.00391912	0.0084102	2	JKJ23D9D7J	0.00825435	0.00376327	0.0282875	0.0121735	2	8.25435	3.76327	3.91912	12.1735	8.4102
1.0 Hz	0.0240877	0.00345995	0.00701483	2	JKJ23D9D7J	0.00871352	0.00515864	0.0119142	0.0121735	2	8.71352	5.15864	3.45995	12.1735	7.01483
1.0 Hz	0.0404267	0.0053297	0.0103363	4	JY3YKH9QJV	0.00684377	0.00183719	0.0282532	0.0121735	2	6.84377	1.83719	5.3297	12.1735	10.3363
1.0 Hz	0.00636311	0.00066635	0.00160593	9	RJ757R62DR	0.0115071	0.0105675	0.00581036	0.0121735	2	11.5071	10.5675	0.66635	12.1735	1.60593
1.0 Hz	0.006494	0.000533303	0.00164042	7	GKGGN79P34	0.0116402	0.0105331	0.00567947	0.0121735	2	11.6402	10.5331	0.533303	12.1735	1.64042
1.0 Hz	0.00586275	0.000562054	0.00149088	8	GKGGN79P34	0.0116114	0.0106826	0.00631072	0.0121735	2	11.6114	10.6826	0.562054	12.1735	1.49088
1.0 Hz	0.0416046	0.00262135	0.0075128	2	JKJ23D9D7J	0.00955212	0.00466067	0.0294311	0.0121735	2	9.55212	4.66067	2.62135	12.1735	7.5128
1.0 Hz	0.00168843	0.000108903	0.000351784	6e	D2506Q6G3F	0.0120646	0.0118217	0.010485	0.0121735	2	12.0646	11.8217	0.108903	12.1735	0.351784
1.0 Hz	0.00141053	0.000126199	0.000361538	11e	NQ7MGWQP54	0.0120473	0.0118119	0.0107629	0.0121735	2	12.0473	11.8119	0.126199	12.1735	0.361538
1.0 Hz	0.00729147	0.000648374	0.00162342	10e	D09YVJVXDD	0.0115251	0.0105501	0.004882	0.0121735	2	11.5251	10.5501	0.648373	12.1735	1.62342
1.0 Hz	0.00567498	0.000798049	0.00168019	9e	D09YVJVXDD	0.0113754	0.0104933	0.00649849	0.0121735	2	11.3754	10.4933	0.798049	12.1735	1.68019
1.0 Hz	0.00386279	0.000475095	0.00108991	9e	D09YVJVXDD	0.0116984	0.0110836	0.00831068	0.0121735	2	11.6984	11.0836	0.475095	12.1735	1.08991
1.0 Hz	0.00601299	0.000544236	0.00128126	9	RJ757R62DR	0.0116292	0.0108922	0.00616048	0.0121735	2	11.6292	10.8922	0.544236	12.1735	1.28126
1.0 Hz	0.017376	0.00136892	0.00396593	8	GKGGN79P34	0.0108046	0.00820754	0.00520249	0.0121735	2	10.8046	8.20754	1.36892	12.1735	3.96593
1.0 Hz	0.0103072	0.00131902	0.002576	1	FXWLJ49CT6	0.0108545	0.00959747	0.00186629	0.0121735	2	10.8545	9.59747	1.31902	12.1735	2.576
1.0 Hz	0.0403187	0.0052803	0.0109419	2	FXWLJ49CT6	0.00689317	0.00123153	0.0281452	0.0121735	2	6.89317	1.23153	5.2803	12.1735	10.9419
1.0 Hz	0.000822861	2.12933e-05	0.000121699	11e	V3KQT9D9NR	0.0121522	0.0120518	0.0113506	0.0121735	2	12.1522	12.0518	0.0212933	12.1735	0.121699
1.0 Hz	0.00352073	0.000118247	0.000556448	6e	D2506Q6G3F	0.0120552	0.011617	0.00865274	0.0121735	2	12.0552	11.617	0.118247	12.1735	0.556448
1.0 Hz	0.0212516	0.0028551	0.00542113	2	JKJ23D9D7J	0.00931837	0.00675234	0.00907812	0.0121735	2	9.31837	6.75234	2.8551	12.1735	5.42113
1.0 Hz	0.0290089	0.00392124	0.00744262	3	JY3YKH9QJV	0.00825224	0.00473085	0.0168355	0.0121735	2	8.25224	4.73085	3.92124	12.1735	7.44262
1.0 Hz	0.0191128	0.00122279	0.00333782	7	GKGGN79P34	0.0109507	0.00883565	0.00693933	0.0121735	2	10.9507	8.83565	1.22279	12.1735	3.33782
1.0 Hz	0.0043102	0.000291718	0.000890771	6	NQ7MGWQP54	0.0118818	0.0112827	0.00786327	0.0121735	2	11.8818	11.2827	0.291718	12.1735	0.890771
1.0 Hz	0.0495839	0.00405216	0.00962864	2	FXWLJ49CT6	0.00812131	0.00254483	0.0374105	0.0121735	2	8.12131	2.54483	4.05216	12.1735	9.62864
1.0 Hz	0.0076654	0.000877708	0.00216347	1	FXWLJ49CT6	0.0112958	0.01001	0.00450807	0.0121735	2	11.2958	10.01	0.877708	12.1735	2.16347
1.0 Hz	0.0229622	0.00130998	0.00392865	1	FXWLJ49CT6	0.0108635	0.00824482	0.0107887	0.0121735	2	10.8635	8.24481	1.30998	12.1735	3.92865
1.0 Hz	0.0485428	0.00485467	0.0102145	4	PYQ19P3727	0.0073188	0.00195898	0.0363694	0.0121735	2	7.3188	1.95898	4.85467	12.1735	10.2145
1.0 Hz	0.0342205	0.00413416	0.00836863	2	FXWLJ49CT6	0.00803931	0.00380484	0.0220471	0.0121735	2	8.03931	3.80484	4.13416	12.1735	8.36863
1.0 Hz	0.037753	0.00398616	0.00824805	4	JY3YKH9QJV	0.00818731	0.00392542	0.0255796	0.0121735	2	8.18731	3.92542	3.98616	12.1735	8.24805
1.0 Hz	0.0221726	0.00153016	0.00428574	1	JKJ23D9D7J	0.0106433	0.00788773	0.00999913	0.0121735	2	10.6433	7.88773	1.53016	12.1735	4.28574
1.0 Hz	0.0543901	0.00532796	0.0119218	4	PYQ19P3727	0.00684551	0.000251669	0.0422166	0.0121735	2	6.84551	0.251669	5.32796	12.1735	11.9218
1.0 Hz	0.0268394	0.00398596	0.00734065	4	JY3YKH9QJV	0.00818751	0.00483282	0.0146659	0.0121735	2	8.18751	4.83282	3.98596	12.1735	7.34065
1.0 Hz	0.00719125	0.000382739	0.0012562	9e	D09YVJVXDD	0.0117907	0.0109173	0.00498222	0.0121735	2	11.7907	10.9173	0.382739	12.1735	1.2562
1.0 Hz	0.00350083	0.000485916	0.00103857	9	RJ757R62DR	0.0116876	0.0111349	0.00867264	0.0121735	2	11.6876	11.1349	0.485916	12.1735	1.03857
1.0 Hz	0.00331591	0.000434034	0.000993563	9e	D09YVJVXDD	0.0117394	0.0111799	0.00885756	0.0121735	2	11.7394	11.1799	0.434034	12.1735	0.993563
1.0 Hz	0.00865369	0.000646152	0.00174944	1	JKJ23D9D7J	0.0115273	0.010424	0.00351978	0.0121735	2	11.5273	10.424	0.646152	12.1735	1.74944
1.0 Hz	0.000995171	1.96803e-05	0.000139357	11e	V3KQT9D9NR	0.0121538	0.0120341	0.0111783	0.0121735	2	12.1538	12.0341	0.0196803	12.1735	0.139357
1.0 Hz	0.0457084	0.00422985	0.00915657	3	PYQ19P3727	0.00794362	0.0030169	0.033535	0.0121735	2	7.94362	3.0169	4.22985	12.1735	9.15657
1.0 Hz	0.00183994	4.94407e-05	0.000268058	6e	D2506Q6G3F	0.012124	0.0119054	0.0103335	0.0121735	2	12.124	11.9054	0.0494407	12.1735	0.268058
1.0 Hz	0.0284938	0.00285825	0.00674254	2	JKJ23D9D7J	0.00931522	0.00543093	0.0163203	0.0121735	2	9.31522	5.43093	2.85825	12.1735	6.74254
1.0 Hz	0.0430973	0.00430876	0.0096788	4	JY3YKH9QJV	0.00786471	0.00249467	0.0309239	0.0121735	2	7.86471	2.49467	4.30876	12.1735	9.6788
1.0 Hz	0.00326512	9.34813e-05	0.000480114	6e	D2506Q6G3F	0.01208	0.0116934	0.00890835	0.0121735	2	12.08	11.6934	0.0934813	12.1735	0.480114
1.0 Hz	0.0142475	0.00143595	0.00352792	7	GKGGN79P34	0.0107375	0.00864555	0.00207408	0.0121735	2	10.7375	8.64555	1.43595	12.1735	3.52792
1.0 Hz	0.0413864	0.00345327	0.00811317	2	FXWLJ49CT6	0.0087202	0.0040603	0.0292129	0.0121735	2	8.7202	4.0603	3.45327	12.1735	8.11317
1.0 Hz	0.00923816	0.000893097	0.0021913	8	GKGGN79P34	0.0112804	0.00998217	0.00293531	0.0121735	2	11.2804	9.98217	0.893097	12.1735	2.1913
1.0 Hz	0.0220587	0.00102595	0.0038135	1	JKJ23D9D7J	0.0111475	0.00835997	0.00988527	0.0121735	2	11.1475	8.35997	1.02595	12.1735	3.8135
1.0 Hz	0.00754044	0.000941277	0.00204794	9e	D09YVJVXDD	0.0112322	0.0101255	0.00463303	0.0121735	2	11.2322	10.1255	0.941277	12.1735	2.04794
1.0 Hz	0.003488	0.000395147	0.000910372	10e	D09YVJVXDD	0.0117783	0.0112631	0.00868547	0.0121735	2	11.7783	11.2631	0.395147	12.1735	0.910372
1.0 Hz	0.0210038	0.00132429	0.00433364	1	JKJ23D9D7J	0.0108492	0.00783983	0.00883036	0.0121735	2	10.8492	7.83983	1.32429	12.1735	4.33364
1.0 Hz	0.00357377	0.000267093	0.000805804	9	RJ757R62DR	0.0119064	0.0113677	0.0085997	0.0121735	2	11.9064	11.3677	0.267093	12.1735	0.805804
1.0 Hz	0.0427834	0.00495378	0.010356	4	PYQ19P3727	0.00721969	0.00181746	0.0306099	0.0121735	2	7.21969	1.81746	4.95378	12.1735	10.356
1.0 Hz	0.00457201	0.000692251	0.00128704	11e	RJ757R62DR	0.0114812	0.0108864	0.00760146	0.0121735	2	11.4812	10.8864	0.692251	12.1735	1.28704
1.0 Hz	0.0243385	0.00124812	0.00426242	1	JKJ23D9D7J	0.0109254	0.00791105	0.012165	0.0121735	2	10.9254	7.91105	1.24812	12.1735	4.26242
1.0 Hz	0.0298271	0.00328256	0.0076683	2	JKJ23D9D7J	0.00889091	0.00450517	0.0176536	0.0121735	2	8.89091	4.50517	3.28256	12.1735	7.6683
1.0 Hz	0.0328068	0.00303059	0.0066166	2	JKJ23D9D7J	0.00914288	0.00555687	0.0206333	0.0121735	2	9.14288	5.55687	3.03059	12.1735	6.6166
1.0 Hz	0.00365605	0.000269725	0.00079623	9	RJ757R62DR	0.0119037	0.0113772	0.00851742	0.0121735	2	11.9037	11.3772	0.269725	12.1735	0.79623
1.0 Hz	0.0341463	0.0030272	0.00764647	2	JKJ23D9D7J	0.00914627	0.004527	0.0219728	0.0121735	2	9.14627	4.527	3.0272	12.1735	7.64647
1.0 Hz	0.00786552	0.00065877	0.00148377	11e	RJ757R62DR	0.0115147	0.0106897	0.00430795	0.0121735	2	11.5147	10.6897	0.65877	12.1735	1.48377
1.0 Hz	0.0131955	0.000616373	0.00212951	1	JKJ23D9D7J	0.0115571	0.010044	0.00102207	0.0121735	2	11.5571	10.044	0.616373	12.1735	2.12951
1.0 Hz	0.00887798	0.000823036	0.00186175	10	RJ757R62DR	0.0113504	0.0103117	0.00329549	0.0121735	2	11.3504	10.3117	0.823036	12.1735	1.86175
1.0 Hz	0.00384382	0.000372854	0.000968059	9	RJ757R62DR	0.0118006	0.0112054	0.00832965	0.0121735	2	11.8006	11.2054	0.372854	12.1735	0.968059
1.0 Hz	0.0342177	0.00352346	0.00754931	3	JY3YKH9QJV	0.00865001	0.00462416	0.0220442	0.0121735	2	8.65001	4.62416	3.52346	12.1735	7.54931
1.0 Hz	0.00547179	0.00045452	0.0011891	9e	D09YVJVXDD	0.011719	0.0109844	0.00670168	0.0121735	2	11.719	10.9844	0.45452	12.1735	1.1891
1.0 Hz	0.027323	0.00243137	0.00577699	2	JKJ23D9D7J	0.0097421	0.00639648	0.0151495	0.0121735	2	9.7421	6.39648	2.43137	12.1735	5.77699
1.0 Hz	0.0203157	0.00131721	0.00420607	7	GKGGN79P34	0.0108563	0.0079674	0.00814222	0.0121735	2	10.8563	7.9674	1.31721	12.1735	4.20607
1.0 Hz	0.0134607	0.00132526	0.00308951	10	RJ757R62DR	0.0108482	0.00908396	0.0012872	0.0121735	2	10.8482	9.08396	1.32526	12.1735	3.08951
1.0 Hz	0.0115473	0.00110562	0.00256621	7	V3KQT9D9NR	0.0110678	0.00960726	0.000626146	0.0121735	2	11.0678	9.60726	1.10562	12.1735	2.56621
1.0 Hz	0.00736262	0.00100572	0.00197699	9e	D09YVJVXDD	0.0111677	0.0101965	0.00481085	0.0121735	2	11.1677	10.1965	1.00572	12.1735	1.97699
1.0 Hz	0.0273862	0.00277203	0.00638633	2	FXWLJ49CT6	0.00940144	0.00578714	0.0152128	0.0121735	2	9.40144	5.78714	2.77203	12.1735	6.38633
1.0 Hz	0.0293997	0.00419053	0.007869	3	JY3YKH9QJV	0.00798294	0.00430447	0.0172262	0.0121735	2	7.98294	4.30447	4.19053	12.1735	7.869
1.0 Hz	0.0378674	0.00363478	0.00777989	2	JKJ23D9D7J	0.00853869	0.00439358	0.0256939	0.0121735	2	8.53869	4.39358	3.63478	12.1735	7.77989
1.0 Hz	0.0233859	0.001185	0.00381438	1	JKJ23D9D7J	0.0109885	0.00835909	0.0112124	0.0121735	2	10.9885	8.35909	1.185	12.1735	3.81438
1.0 Hz	0.0251147	0.0026022	0.00580342	2	JKJ23D9D7J	0.00957127	0.00637005	0.0129413	0.0121735	2	9.57127	6.37005	2.6022	12.1735	5.80342
1.0 Hz	0.015954	0.00141004	0.00411012	7	GKGGN79P34	0.0107634	0.00806335	0.00378054	0.0121735	2	10.7634	8.06335	1.41004	12.1735	4.11012
1.0 Hz	0.00442845	0.000165228	0.000704911	5	NQ7MGWQP54	0.0120082	0.0114686	0.00774502	0.0121735	2	12.0082	11.4686	0.165228	12.1735	0.704911
1.0 Hz	0.037245	0.00427343	0.00856132	3	PYQ19P3727	0.00790004	0.00361215	0.0250716	0.0121735	2	7.90004	3.61215	4.27343	12.1735	8.56132
1.0 Hz	0.0389506	0.00514431	0.00940254	4	PYQ19P3727	0.00702916	0.00277093	0.0267771	0.0121735	2	7.02916	2.77093	5.14431	12.1735	9.40254
1.0 Hz	0.0481115	0.00495988	0.0102464	3	PYQ19P3727	0.00721359	0.00192703	0.035938	0.0121735	2	7.21359	1.92703	4.95988	12.1735	10.2464
1.0 Hz	0.0411393	0.00501497	0.0108134	4	JY3YKH9QJV	0.0071585	0.00136002	0.0289658	0.0121735	2	7.1585	1.36002	5.01497	12.1735	10.8134
1.0 Hz	0.00329577	0.000150544	0.000552367	11e	V3KQT9D9NR	0.0120229	0.0116211	0.0088777	0.0121735	2	12.0229	11.6211	0.150544	12.1735	0.552367
1.0 Hz	0.026062	0.00381557	0.00760077	2	JKJ23D9D7J	0.0083579	0.0045727	0.0138886	0.0121735	2	8.3579	4.5727	3.81557	12.1735	7.60077
1.0 Hz	0.000437313	8.74626e-06	6.18454e-05	11e	GKGGN79P34	0.0121647	0.0121116	0.0117362	0.0121735	2	12.1647	12.1116	0.00874626	12.1735	0.0618454
1.0 Hz	0.0288348	0.00373698	0.00743014	3	PYQ19P3727	0.00843649	0.00474333	0.0166613	0.0121735	2	8.43649	4.74333	3.73698	12.1735	7.43014
1.0 Hz	0.00363827	0.000392745	0.00107703	5	NQ7MGWQP54	0.0117807	0.0110964	0.0085352	0.0121735	2	11.7807	11.0964	0.392745	12.1735	1.07703
1.0 Hz	0.00913161	0.00111652	0.00218652	1	JKJ23D9D7J	0.011057	0.00998695	0.00304186	0.0121735	2	11.057	9.98695	1.11652	12.1735	2.18652
1.0 Hz	0.0203671	0.00164226	0.00405509	8	GKGGN79P34	0.0105312	0.00811838	0.0081936	0.0121735	2	10.5312	8.11838	1.64226	12.1735	4.05509
1.0 Hz	0.00946034	0.000952651	0.00205486	10	RJ757R62DR	0.0112208	0.0101186	0.00271313	0.0121735	2	11.2208	10.1186	0.952651	12.1735	2.05486
1.0 Hz	0.00293328	0.00023675	0.000722989	5	NQ7MGWQP54	0.0119367	0.0114505	0.00924019	0.0121735	2	11.9367	11.4505	0.23675	12.1735	0.722989
1.0 Hz	0.0498189	0.00616903	0.0120479	4	JY3YKH9QJV	0.00600444	0.000125607	0.0376454	0.0121735	2	6.00444	0.125607	6.16903	12.1735	12.0479
1.0 Hz	0.00149561	3.8478e-05	0.000220013	11e	GKGGN79P34	0.012135	0.0119535	0.0106779	0.0121735	2	12.135	11.9535	0.038478	12.1735	0.220013
1.0 Hz	0.0378029	0.00354426	0.00751807	2	JKJ23D9D7J	0.00862921	0.0046554	0.0256294	0.0121735	2	8.62921	4.6554	3.54426	12.1735	7.51807
1.0 Hz	0.000569748	1.69143e-05	8.79308e-05	11e	GKGGN79P34	0.0121566	0.0120855	0.0116037	0.0121735	2	12.1566	12.0855	0.0169143	12.1735	0.0879308
1.0 Hz	0.0147955	0.00117905	0.00339651	8	GKGGN79P34	0.0109944	0.00877696	0.00262199	0.0121735	2	10.9944	8.77696	1.17905	12.1735	3.39651
1.0 Hz	0.0128534	0.000796954	0.00232762	10	RJ757R62DR	0.0113765	0.00984585	0.00067995	0.0121735	2	11.3765	9.84585	0.796954	12.1735	2.32762
1.0 Hz	0.00203941	4.15624e-05	0.000288468	11e	GKGGN79P34	0.0121319	0.011885	0.0101341	0.0121735	2	12.1319	11.885	0.0415624	12.1735	0.288468
1.0 Hz	0.0315032	0.00350943	0.00777776	2	JKJ23D9D7J	0.00866404	0.00439571	0.0193297	0.0121735	2	8.66404	4.39571	3.50943	12.1735	7.77776
1.0 Hz	0.0197029	0.00140493	0.00411886	8	GKGGN79P34	0.0107685	0.00805461	0.00752944	0.0121735	2	10.7685	8.05461	1.40493	12.1735	4.11886
1.0 Hz	0.0140129	0.00100632	0.00261761	1	JKJ23D9D7J	0.0111672	0.00955586	0.00183939	0.0121735	2	11.1672	9.55586	1.00632	12.1735	2.61761
1.0 Hz	0.00961432	0.000953458	0.00263668	8	GKGGN79P34	0.01122	0.00953679	0.00255915	0.0121735	2	11.22	9.53679	0.953458	12.1735	2.63668
1.0 Hz	0.0141137	0.000820938	0.0026353	7	GKGGN79P34	0.0113525	0.00953818	0.0019402	0.0121735	2	11.3525	9.53818	0.820938	12.1735	2.6353
1.0 Hz	0.00608906	0.000904595	0.00190663	10e	D09YVJVXDD	0.0112689	0.0102668	0.00608441	0.0121735	2	11.2689	10.2668	0.904595	12.1735	1.90663
1.0 Hz	0.0395205	0.00516944	0.00968945	4	JY3YKH9QJV	0.00700403	0.00248402	0.0273471	0.0121735	2	7.00403	2.48402	5.16944	12.1735	9.68945
1.0 Hz	0.00786014	0.000578054	0.00163851	1	JKJ23D9D7J	0.0115954	0.010535	0.00431333	0.0121735	2	11.5954	10.535	0.578054	12.1735	1.63851
1.0 Hz	0.00447613	0.000242126	0.000884705	5	NQ7MGWQP54	0.0119313	0.0112888	0.00769734	0.0121735	2	11.9313	11.2888	0.242126	12.1735	0.884705
1.0 Hz	0.00274035	0.000131668	0.00050667	6e	D2506Q6G3F	0.0120418	0.0116668	0.00943312	0.0121735	2	12.0418	11.6668	0.131668	12.1735	0.50667
1.0 Hz	0.00156153	6.69747e-05	0.000295149	11e	GKGGN79P34	0.0121065	0.0118783	0.0106119	0.0121735	2	12.1065	11.8783	0.0669747	12.1735	0.295149
1.0 Hz	0.00787608	0.000529978	0.001645	1	JKJ23D9D7J	0.0116435	0.0105285	0.00429739	0.0121735	2	11.6435	10.5285	0.529978	12.1735	1.645
1.0 Hz	0.0253274	0.00375899	0.00687641	3	JY3YKH9QJV	0.00841448	0.00529706	0.013154	0.0121735	2	8.41448	5.29706	3.75899	12.1735	6.87641
1.0 Hz	0.00161318	5.17961e-05	0.00024813	5	NQ7MGWQP54	0.0121217	0.0119253	0.0105603	0.0121735	2	12.1217	11.9253	0.051796	12.1735	0.24813
1.0 Hz	0.040979	0.00328236	0.00741775	3	PYQ19P3727	0.00889111	0.00475572	0.0288055	0.0121735	2	8.89111	4.75572	3.28236	12.1735	7.41775
1.0 Hz	0.0391428	0.00390452	0.00799283	2	FXWLJ49CT6	0.00826895	0.00418064	0.0269694	0.0121735	2	8.26895	4.18064	3.90452	12.1735	7.99283
1.0 Hz	0.00575994	0.000838348	0.00167719	10	RJ757R62DR	0.0113351	0.0104963	0.00641353	0.0121735	2	11.3351	10.4963	0.838348	12.1735	1.67719
1.0 Hz	0.00457489	0.000637201	0.00121717	11e	RJ757R62DR	0.0115363	0.0109563	0.00759858	0.0121735	2	11.5363	10.9563	0.637201	12.1735	1.21717
1.0 Hz	0.0025997	0.000230566	0.000659199	11e	NQ7MGWQP54	0.0119429	0.0115143	0.00957377	0.0121735	2	11.9429	11.5143	0.230566	12.1735	0.659199
1.0 Hz	0.00314685	0.00013991	0.000567327	11e	GKGGN79P34	0.0120336	0.0116061	0.00902662	0.0121735	2	12.0336	11.6061	0.13991	12.1735	0.567327
1.0 Hz	0.0114945	0.00112156	0.00258671	7	V3KQT9D9NR	0.0110519	0.00958676	0.000678943	0.0121735	2	11.0519	9.58676	1.12156	12.1735	2.58671
1.0 Hz	0.0563196	0.00473716	0.0109845	4	PYQ19P3727	0.00743631	0.00118897	0.0441461	0.0121735	2	7.43631	1.18897	4.73716	12.1735	10.9845
1.0 Hz	0.00619386	0.000470898	0.00118099	9e	D09YVJVXDD	0.0117026	0.0109925	0.00597961	0.0121735	2	11.7026	10.9925	0.470898	12.1735	1.18099
1.0 Hz	0.0123448	0.00154622	0.00351744	7	V3KQT9D9NR	0.0106272	0.00865603	0.000171345	0.0121735	2	10.6272	8.65603	1.54622	12.1735	3.51744
1.0 Hz	0.00100791	8.3754e-05	0.000253909	11e	GKGGN79P34	0.0120897	0.0119196	0.0111656	0.0121735	2	12.0897	11.9196	0.083754	12.1735	0.253909
1.0 Hz	2.22621e-05	4.45242e-07	3.14833e-06	11e	V3KQT9D9NR	0.012173	0.0121703	0.0121512	0.0121735	2	12.173	12.1703	0.000445242	12.1735	0.00314833
1.0 Hz	0.0213666	0.00112529	0.00386333	8	GKGGN79P34	0.0110482	0.00831014	0.00919309	0.0121735	2	11.0482	8.31014	1.12529	12.1735	3.86333
1.0 Hz	0.0451666	0.00515141	0.0107976	4	JY3YKH9QJV	0.00702206	0.00137584	0.0329931	0.0121735	2	7.02206	1.37584	5.15141	12.1735	10.7976
1.0 Hz	0.00561885	0.000492592	0.0011785	11e	RJ757R62DR	0.0116809	0.010995	0.00655462	0.0121735	2	11.6809	10.995	0.492592	12.1735	1.1785
1.0 Hz	0.00485505	0.000235631	0.000857796	6e	D2506Q6G3F	0.0119378	0.0113157	0.00731842	0.0121735	2	11.9378	11.3157	0.235631	12.1735	0.857796
1.0 Hz	0.0122112	0.00114467	0.00275089	10	RJ757R62DR	0.0110288	0.00942258	3.77716e-05	0.0121735	2	11.0288	9.42258	1.14467	12.1735	2.75089
1.0 Hz	0.00908501	0.001133	0.00261156	8	GKGGN79P34	0.0110405	0.00956191	0.00308846	0.0121735	2	11.0405	9.56192	1.133	12.1735	2.61156
1.0 Hz	0.00481053	0.000321681	0.00106637	6	NQ7MGWQP54	0.0118518	0.0111071	0.00736294	0.0121735	2	11.8518	11.1071	0.321681	12.1735	1.06637
1.0 Hz	0.0049883	0.000470151	0.00128177	7	GKGGN79P34	0.0117033	0.0108917	0.00718517	0.0121735	2	11.7033	10.8917	0.470151	12.1735	1.28177
1.0 Hz	0.00116441	4.17226e-05	0.000183258	6e	D2506Q6G3F	0.0121317	0.0119902	0.0110091	0.0121735	2	12.1317	11.9902	0.0417226	12.1735	0.183258
1.0 Hz	0.0249212	0.00246821	0.00516353	2	JKJ23D9D7J	0.00970526	0.00700994	0.0127477	0.0121735	2	9.70526	7.00994	2.46821	12.1735	5.16353
1.0 Hz	0.0493515	0.00313439	0.00884861	2	JKJ23D9D7J	0.00903908	0.00332486	0.037178	0.0121735	2	9.03908	3.32486	3.13439	12.1735	8.84861
1.0 Hz	0.0383479	0.00537191	0.0102682	3	PYQ19P3727	0.00680156	0.00190531	0.0261744	0.0121735	2	6.80156	1.90531	5.37191	12.1735	10.2682
1.0 Hz	0.000531085	1.06217e-05	7.51068e-05	11e	V3KQT9D9NR	0.0121628	0.0120984	0.0116424	0.0121735	2	12.1628	12.0984	0.0106217	12.1735	0.0751068
1.0 Hz	0.00559348	0.000776319	0.0015546	10e	D09YVJVXDD	0.0113972	0.0106189	0.00657999	0.0121735	2	11.3972	10.6189	0.776319	12.1735	1.5546
1.0 Hz	0.00717752	0.000920666	0.00204419	10	RJ757R62DR	0.0112528	0.0101293	0.00499595	0.0121735	2	11.2528	10.1293	0.920666	12.1735	2.04419
1.0 Hz	0.0393177	0.00472047	0.00969193	4	JY3YKH9QJV	0.007453	0.00248154	0.0271443	0.0121735	2	7.453	2.48154	4.72047	12.1735	9.69193
1.0 Hz	0.0308369	0.00288679	0.00653376	2	JKJ23D9D7J	0.00928668	0.00563971	0.0186634	0.0121735	2	9.28668	5.63971	2.88679	12.1735	6.53376
1.0 Hz	0.0313081	0.00443112	0.00898596	4	JY3YKH9QJV	0.00774235	0.00318751	0.0191346	0.0121735	2	7.74235	3.18751	4.43112	12.1735	8.98596
1.0 Hz	0.0294253	0.00339887	0.00705232	2	JKJ23D9D7J	0.0087746	0.00512115	0.0172519	0.0121735	2	8.7746	5.12115	3.39887	12.1735	7.05232
1.0 Hz	0.00548693	0.000370565	0.0011045	5	NQ7MGWQP54	0.0118029	0.011069	0.00668654	0.0121735	2	11.8029	11.069	0.370565	12.1735	1.1045
1.0 Hz	0.00111533	3.25394e-05	0.000172548	6e	D2506Q6G3F	0.0121409	0.0120009	0.0110581	0.0121735	2	12.1409	12.0009	0.0325394	12.1735	0.172548
1.0 Hz	0.0301867	0.00438339	0.00841983	2	FXWLJ49CT6	0.00779008	0.00375364	0.0180132	0.0121735	2	7.79008	3.75364	4.38339	12.1735	8.41983
1.0 Hz	0.0422809	0.00414638	0.00898719	3	JY3YKH9QJV	0.00802709	0.00318628	0.0301075	0.0121735	2	8.02709	3.18628	4.14638	12.1735	8.98719
1.0 Hz	0.0364775	0.003431	0.00822429	3	JY3YKH9QJV	0.00874247	0.00394918	0.024304	0.0121735	2	8.74247	3.94918	3.431	12.1735	8.22429
1.0 Hz	0.0482828	0.00320789	0.00894485	2	FXWLJ49CT6	0.00896558	0.00322862	0.0361093	0.0121735	2	8.96558	3.22862	3.20789	12.1735	8.94485
1.0 Hz	0.00468928	0.000873637	0.00155526	11e	RJ757R62DR	0.0112998	0.0106182	0.00748419	0.0121735	2	11.2998	10.6182	0.873637	12.1735	1.55526
1.0 Hz	0.00230657	9.37879e-05	0.000384387	5	NQ7MGWQP54	0.0120797	0.0117891	0.0098669	0.0121735	2	12.0797	11.7891	0.0937879	12.1735	0.384387
1.0 Hz	0.00128107	5.27963e-05	0.000218099	11e	GKGGN79P34	0.0121207	0.0119554	0.0108924	0.0121735	2	12.1207	11.9554	0.0527963	12.1735	0.218099
1.0 Hz	0.022276	0.00150925	0.00413333	1	JKJ23D9D7J	0.0106642	0.00804015	0.0101026	0.0121735	2	10.6642	8.04014	1.50925	12.1735	4.13333
1.0 Hz	0.0391906	0.00499255	0.0100974	4	PYQ19P3727	0.00718092	0.00207606	0.0270171	0.0121735	2	7.18092	2.07606	4.99255	12.1735	10.0974
1.0 Hz	0.00683588	0.00064983	0.00168595	7	V3KQT9D9NR	0.0115236	0.0104875	0.00533759	0.0121735	2	11.5236	10.4875	0.64983	12.1735	1.68595
1.0 Hz	0.00325585	0.000549653	0.00103211	10e	D09YVJVXDD	0.0116238	0.0111414	0.00891762	0.0121735	2	11.6238	11.1414	0.549653	12.1735	1.03211
1.0 Hz	0.00582589	0.000208096	0.000934521	5	NQ7MGWQP54	0.0119654	0.0112389	0.00634758	0.0121735	2	11.9654	11.2389	0.208096	12.1735	0.934521
1.0 Hz	0.00315351	0.000144266	0.000587204	6e	D2506Q6G3F	0.0120292	0.0115863	0.00901996	0.0121735	2	12.0292	11.5863	0.144266	12.1735	0.587204
1.0 Hz	0.00123966	2.47933e-05	0.000175315	11e	GKGGN79P34	0.0121487	0.0119982	0.0109338	0.0121735	2	12.1487	11.9982	0.0247933	12.1735	0.175315
1.0 Hz	0.0499741	0.00475002	0.00981342	3	PYQ19P3727	0.00742345	0.00236005	0.0378007	0.0121735	2	7.42345	2.36005	4.75002	12.1735	9.81342
1.0 Hz	0.00166242	9.23854e-05	0.000327575	6e	D2506Q6G3F	0.0120811	0.0118459	0.010511	0.0121735	2	12.0811	11.8459	0.0923854	12.1735	0.327575
1.0 Hz	0.00451656	0.000338418	0.0010225	6	NQ7MGWQP54	0.0118351	0.011151	0.00765691	0.0121735	2	11.8351	11.151	0.338418	12.1735	1.0225
1.0 Hz	0.0463652	0.0044814	0.0093078	3	PYQ19P3727	0.00769207	0.00286567	0.0341917	0.0121735	2	7.69207	2.86567	4.4814	12.1735	9.3078
1.0 Hz	0.00816646	0.00107565	0.0023604	10	RJ757R62DR	0.0110978	0.00981307	0.00400701	0.0121735	2	11.0978	9.81307	1.07565	12.1735	2.3604
1.0 Hz	0.000406421	8.12842e-06	5.74766e-05	11e	V3KQT9D9NR	0.0121653	0.012116	0.011767	0.0121735	2	12.1653	12.116	0.00812842	12.1735	0.0574766
1.0 Hz	0.00367215	0.000501483	0.00104589	11e	RJ757R62DR	0.011672	0.0111276	0.00850132	0.0121735	2	11.672	11.1276	0.501483	12.1735	1.04589
1.0 Hz	0.0439594	0.00565187	0.0114986	4	PYQ19P3727	0.0065216	0.000674894	0.0317859	0.0121735	2	6.5216	0.674894	5.65187	12.1735	11.4986
1.0 Hz	0.00827962	0.00112953	0.00241414	8	V3KQT9D9NR	0.0110439	0.00975933	0.00389385	0.0121735	2	11.0439	9.75933	1.12953	12.1735	2.41414
1.0 Hz	0.015036	0.00141696	0.00339947	8	V3KQT9D9NR	0.0107565	0.008774	0.00286255	0.0121735	2	10.7565	8.774	1.41696	12.1735	3.39947
1.0 Hz	0.0056751	0.000628188	0.00150977	11e	RJ757R62DR	0.0115453	0.0106637	0.00649837	0.0121735	2	11.5453	10.6637	0.628188	12.1735	1.50977
1.0 Hz	0.043499	0.00427849	0.00883996	4	JY3YKH9QJV	0.00789498	0.00333351	0.0313255	0.0121735	2	7.89498	3.33351	4.27849	12.1735	8.83996
1.0 Hz	0.00331389	0.000249936	0.000756305	5	NQ7MGWQP54	0.0119235	0.0114172	0.00885958	0.0121735	2	11.9235	11.4172	0.249936	12.1735	0.756305
1.0 Hz	0.0159489	0.00156395	0.00400548	8	GKGGN79P34	0.0106095	0.00816799	0.00377546	0.0121735	2	10.6095	8.16799	1.56395	12.1735	4.00548
1.0 Hz	0.00600389	0.000543975	0.0014714	5	NQ7MGWQP54	0.0116295	0.0107021	0.00616958	0.0121735	2	11.6295	10.7021	0.543975	12.1735	1.4714
1.0 Hz	0.00182471	3.57786e-05	0.000255511	11e	V3KQT9D9NR	0.0121377	0.011918	0.0103488	0.0121735	2	12.1377	11.918	0.0357786	12.1735	0.255511
1.0 Hz	0.010254	0.000859209	0.00225979	6	NQ7MGWQP54	0.0113143	0.00991368	0.00191945	0.0121735	2	11.3143	9.91368	0.859209	12.1735	2.25979
1.0 Hz	0.0464146	0.00370678	0.00839194	3	PYQ19P3727	0.00846669	0.00378153	0.0342411	0.0121735	2	8.46669	3.78153	3.70678	12.1735	8.39194
1.0 Hz	0.00325897	0.000257309	0.000773255	6	NQ7MGWQP54	0.0119162	0.0114002	0.0089145	0.0121735	2	11.9162	11.4002	0.257309	12.1735	0.773255
1.0 Hz	0.00560279	0.000753182	0.00157768	9	RJ757R62DR	0.0114203	0.0105958	0.00657068	0.0121735	2	11.4203	10.5958	0.753182	12.1735	1.57768
1.0 Hz	0.0377797	0.00490845	0.0101614	4	JY3YKH9QJV	0.00726502	0.00201204	0.0256062	0.0121735	2	7.26502	2.01204	4.90845	12.1735	10.1614
1.0 Hz	0.0216804	0.00368026	0.00730658	3	PYQ19P3727	0.00849321	0.00486689	0.00950689	0.0121735	2	8.49321	4.86689	3.68026	12.1735	7.30658
1.0 Hz	0.0307902	0.00354504	0.00685749	3	JY3YKH9QJV	0.00862843	0.00531598	0.0186167	0.0121735	2	8.62843	5.31598	3.54504	12.1735	6.85749
1.0 Hz	0.0034425	0.000522304	0.00100282	11e	RJ757R62DR	0.0116512	0.0111707	0.00873097	0.0121735	2	11.6512	11.1707	0.522304	12.1735	1.00282
1.0 Hz	0.0311182	0.00423788	0.00801638	3	JY3YKH9QJV	0.00793559	0.00415709	0.0189447	0.0121735	2	7.93559	4.15709	4.23788	12.1735	8.01638
1.0 Hz	0.00587363	0.000877479	0.0018576	10	RJ757R62DR	0.011296	0.0103159	0.00629984	0.0121735	2	11.296	10.3159	0.877479	12.1735	1.8576
1.0 Hz	0.00524021	0.000638882	0.00130746	11e	RJ757R62DR	0.0115346	0.010866	0.00693326	0.0121735	2	11.5346	10.866	0.638882	12.1735	1.30746
1.0 Hz	0.00301075	0.00021729	0.000737808	11e	NQ7MGWQP54	0.0119562	0.0114357	0.00916272	0.0121735	2	11.9562	11.4357	0.21729	12.1735	0.737808
1.0 Hz	0.0541301	0.00371172	0.00950266	2	FXWLJ49CT6	0.00846175	0.00267081	0.0419567	0.0121735	2	8.46175	2.67081	3.71172	12.1735	9.50266
1.0 Hz	0.00685195	0.000974389	0.00204337	11e	RJ757R62DR	0.0111991	0.0101301	0.00532152	0.0121735	2	11.1991	10.1301	0.974389	12.1735	2.04337
1.0 Hz	0.00306378	0.000118694	0.000498775	6e	D2506Q6G3F	0.0120548	0.0116747	0.00910969	0.0121735	2	12.0548	11.6747	0.118694	12.1735	0.498775
1.0 Hz	0.00562961	0.000603268	0.00124294	11e	RJ757R62DR	0.0115702	0.0109305	0.00654386	0.0121735	2	11.5702	10.9305	0.603268	12.1735	1.24294
1.0 Hz	0.0421291	0.00418641	0.00888924	4	PYQ19P3727	0.00798706	0.00328423	0.0299556	0.0121735	2	7.98706	3.28423	4.18641	12.1735	8.88924
1.0 Hz	0.0149349	0.0019557	0.0041827	7	V3KQT9D9NR	0.0102178	0.00799077	0.00276142	0.0121735	2	10.2178	7.99077	1.9557	12.1735	4.1827
1.0 Hz	0.000461323	1.76799e-05	8.93032e-05	11e	V3KQT9D9NR	0.0121558	0.0120842	0.0117121	0.0121735	2	12.1558	12.0842	0.0176799	12.1735	0.0893032
1.0 Hz	0.00624299	0.000687364	0.00134521	10e	D09YVJVXDD	0.0114861	0.0108283	0.00593048	0.0121735	2	11.4861	10.8283	0.687364	12.1735	1.34521
1.0 Hz	0.0107107	0.00126057	0.00297212	8	V3KQT9D9NR	0.0109129	0.00920135	0.00146274	0.0121735	2	10.9129	9.20135	1.26057	12.1735	2.97212
1.0 Hz	0.00412119	0.00070962	0.00130049	11e	RJ757R62DR	0.0114639	0.010873	0.00805228	0.0121735	2	11.4639	10.873	0.70962	12.1735	1.30049
1.0 Hz	0.00661954	0.000281658	0.00113749	6e	D2506Q6G3F	0.0118918	0.011036	0.00555393	0.0121735	2	11.8918	11.036	0.281658	12.1735	1.13749
1.0 Hz	0.00569187	0.000289191	0.00102785	6e	D2506Q6G3F	0.0118843	0.0111456	0.0064816	0.0121735	2	11.8843	11.1456	0.289191	12.1735	1.02785
1.0 Hz	0.00721587	0.000378816	0.00123019	5	NQ7MGWQP54	0.0117947	0.0109433	0.0049576	0.0121735	2	11.7947	10.9433	0.378816	12.1735	1.23019
1.0 Hz	0.0419788	0.00526158	0.0103665	2	FXWLJ49CT6	0.00691189	0.00180699	0.0298053	0.0121735	2	6.91189	1.80699	5.26158	12.1735	10.3665
1.0 Hz	0.00240734	0.000181278	0.000564843	6e	D2506Q6G3F	0.0119922	0.0116086	0.00976613	0.0121735	2	11.9922	11.6086	0.181278	12.1735	0.564843
1.0 Hz	0.0530884	0.00444469	0.0107945	4	JY3YKH9QJV	0.00772878	0.00137894	0.0409149	0.0121735	2	7.72878	1.37894	4.44469	12.1735	10.7945
1.0 Hz	0.00458361	0.0001581	0.000682502	11e	NQ7MGWQP54	0.0120154	0.011491	0.00758986	0.0121735	2	12.0154	11.491	0.1581	12.1735	0.682502
1.0 Hz	0.0333546	0.0041666	0.00828268	4	JY3YKH9QJV	0.00800687	0.00389079	0.0211811	0.0121735	2	8.00687	3.89079	4.1666	12.1735	8.28268
1.0 Hz	0.00197079	0.000101456	0.000417091	6e	D2506Q6G3F	0.012072	0.0117564	0.0102027	0.0121735	2	12.072	11.7564	0.101456	12.1735	0.417091
1.0 Hz	0.004347	0.000138264	0.00065676	5	NQ7MGWQP54	0.0120352	0.0115167	0.00782647	0.0121735	2	12.0352	11.5167	0.138264	12.1735	0.65676
1.0 Hz	0.00401065	0.000599732	0.00124538	10e	D09YVJVXDD	0.0115737	0.0109281	0.00816282	0.0121735	2	11.5737	10.9281	0.599732	12.1735	1.24538
1.0 Hz	0.0339659	0.00469775	0.00864851	4	PYQ19P3727	0.00747572	0.00352496	0.0217924	0.0121735	2	7.47572	3.52496	4.69775	12.1735	8.64851
1.0 Hz	0.00690336	0.000696931	0.00160064	9	RJ757R62DR	0.0114765	0.0105728	0.00527011	0.0121735	2	11.4765	10.5728	0.696931	12.1735	1.60064
1.0 Hz	0.0140079	0.00130989	0.00344891	8	V3KQT9D9NR	0.0108636	0.00872456	0.0018344	0.0121735	2	10.8636	8.72456	1.30989	12.1735	3.44891
1.0 Hz	0.000481639	1.17617e-05	6.97577e-05	11e	GKGGN79P34	0.0121617	0.0121037	0.0116918	0.0121735	2	12.1617	12.1037	0.0117617	12.1735	0.0697577
1.0 Hz	0.0244674	0.00401542	0.00768989	3	PYQ19P3727	0.00815805	0.00448358	0.0122939	0.0121735	2	8.15805	4.48358	4.01542	12.1735	7.68989
1.0 Hz	0.0052132	0.000487677	0.00126519	5	NQ7MGWQP54	0.0116858	0.0109083	0.00696027	0.0121735	2	11.6858	10.9083	0.487677	12.1735	1.26519
1.0 Hz	0.00266334	0.00030665	0.000722754	9	RJ757R62DR	0.0118668	0.0114507	0.00951013	0.0121735	2	11.8668	11.4507	0.30665	12.1735	0.722754
1.0 Hz	0.00418511	0.000790705	0.00139305	11e	RJ757R62DR	0.0113828	0.0107804	0.00798836	0.0121735	2	11.3828	10.7804	0.790705	12.1735	1.39305
1.0 Hz	0.0326617	0.00286792	0.00640365	3	JY3YKH9QJV	0.00930555	0.00576983	0.0204882	0.0121735	2	9.30555	5.76982	2.86792	12.1735	6.40365
1.0 Hz	0.0507494	0.0043967	0.0098159	3	PYQ19P3727	0.00777677	0.00235757	0.0385759	0.0121735	2	7.77677	2.35757	4.3967	12.1735	9.8159
1.0 Hz	0.00422399	0.000322726	0.000920248	9	RJ757R62DR	0.0118507	0.0112532	0.00794948	0.0121735	2	11.8507	11.2532	0.322726	12.1735	0.920248
1.0 Hz	0.0370297	0.00331215	0.00714636	4	JY3YKH9QJV	0.00886132	0.00502711	0.0248562	0.0121735	2	8.86132	5.02711	3.31215	12.1735	7.14636
1.0 Hz	0.0051051	0.000504569	0.00119559	9	RJ757R62DR	0.0116689	0.0109779	0.00706837	0.0121735	2	11.6689	10.9779	0.504569	12.1735	1.19559
1.0 Hz	0.0234464	0.00171954	0.00454953	1	JKJ23D9D7J	0.0104539	0.00762394	0.0112729	0.0121735	2	10.4539	7.62394	1.71954	12.1735	4.54953
1.0 Hz	0.0180682	0.0013802	0.00347198	1	JKJ23D9D7J	0.0107933	0.00870149	0.00589472	0.0121735	2	10.7933	8.70149	1.3802	12.1735	3.47198
1.0 Hz	0.00887255	0.000681271	0.00177485	10e	D09YVJVXDD	0.0114922	0.0103986	0.00330092	0.0121735	2	11.4922	10.3986	0.681271	12.1735	1.77485
1.0 Hz	0.00570796	0.000716134	0.0015282	10	RJ757R62DR	0.0114573	0.0106453	0.00646551	0.0121735	2	11.4573	10.6453	0.716134	12.1735	1.5282
1.0 Hz	0.00616089	0.000571466	0.00136835	10	RJ757R62DR	0.011602	0.0108051	0.00601258	0.0121735	2	11.602	10.8051	0.571466	12.1735	1.36835
1.0 Hz	0.00462882	0.000318594	0.000978895	5	NQ7MGWQP54	0.0118549	0.0111946	0.00754465	0.0121735	2	11.8549	11.1946	0.318594	12.1735	0.978895
1.0 Hz	0.0121885	0.00158146	0.00357349	7	V3KQT9D9NR	0.010592	0.00859998	1.5012e-05	0.0121735	2	10.592	8.59998	1.58146	12.1735	3.57349
1.0 Hz	0.00358063	0.000203572	0.000752388	6	NQ7MGWQP54	0.0119699	0.0114211	0.00859284	0.0121735	2	11.9699	11.4211	0.203572	12.1735	0.752388
1.0 Hz	0.00463665	0.000792646	0.00144015	10e	D09YVJVXDD	0.0113808	0.0107333	0.00753682	0.0121735	2	11.3808	10.7333	0.792646	12.1735	1.44015
1.0 Hz	0.0384512	0.00441623	0.00935909	4	PYQ19P3727	0.00775724	0.00281439	0.0262777	0.0121735	2	7.75724	2.81439	4.41623	12.1735	9.35909
1.0 Hz	0.0387668	0.00385101	0.00853014	3	JY3YKH9QJV	0.00832246	0.00364333	0.0265934	0.0121735	2	8.32246	3.64333	3.85101	12.1735	8.53014
1.0 Hz	0.00225442	0.000173516	0.000516526	11e	NQ7MGWQP54	0.012	0.0116569	0.00991905	0.0121735	2	12	11.6569	0.173516	12.1735	0.516526
1.0 Hz	0.00315933	0.000200297	0.000700473	6e	D2506Q6G3F	0.0119732	0.011473	0.00901414	0.0121735	2	11.9732	11.473	0.200297	12.1735	0.700473
1.0 Hz	0.0138603	0.00111459	0.00288901	7	V3KQT9D9NR	0.0110589	0.00928446	0.00168687	0.0121735	2	11.0589	9.28446	1.11459	12.1735	2.88901
1.0 Hz	0.00480333	0.000230932	0.000850676	6	NQ7MGWQP54	0.0119425	0.0113228	0.00737014	0.0121735	2	11.9425	11.3228	0.230932	12.1735	0.850676
1.0 Hz	0.00280904	0.000306462	0.000706719	9	RJ757R62DR	0.011867	0.0114668	0.00936443	0.0121735	2	11.867	11.4668	0.306462	12.1735	0.706719
1.0 Hz	0.0258721	0.0018453	0.00548917	8	GKGGN79P34	0.0103282	0.0066843	0.0136986	0.0121735	2	10.3282	6.6843	1.8453	12.1735	5.48917
1.0 Hz	0.0174697	0.00142445	0.00358173	8	V3KQT9D9NR	0.010749	0.00859174	0.00529623	0.0121735	2	10.749	8.59174	1.42445	12.1735	3.58173
1.0 Hz	0.0340873	0.00387632	0.00807307	2	JKJ23D9D7J	0.00829715	0.0041004	0.0219138	0.0121735	2	8.29715	4.1004	3.87632	12.1735	8.07307
1.0 Hz	0.00461791	0.000246414	0.000790751	9	RJ757R62DR	0.0119271	0.0113827	0.00755556	0.0121735	2	11.9271	11.3827	0.246414	12.1735	0.790751
1.0 Hz	0.0105091	0.000980266	0.00231664	1	JKJ23D9D7J	0.0111932	0.00985684	0.00166433	0.0121735	2	11.1932	9.85684	0.980266	12.1735	2.31664
1.0 Hz	0.00761169	0.000617418	0.00155245	5	NQ7MGWQP54	0.0115561	0.010621	0.00456178	0.0121735	2	11.5561	10.621	0.617418	12.1735	1.55245
1.0 Hz	0.00506875	0.00042401	0.00111683	10e	D09YVJVXDD	0.0117495	0.0110566	0.00710472	0.0121735	2	11.7495	11.0566	0.42401	12.1735	1.11683
1.0 Hz	0.0355796	0.00488761	0.00948887	4	JY3YKH9QJV	0.00728586	0.0026846	0.0234061	0.0121735	2	7.28586	2.6846	4.88761	12.1735	9.48887
1.0 Hz	0.0237534	0.00280329	0.00610959	2	JKJ23D9D7J	0.00937018	0.00606388	0.0115799	0.0121735	2	9.37018	6.06388	2.80329	12.1735	6.10959
1.0 Hz	0.011502	0.0012063	0.00291329	1	FXWLJ49CT6	0.0109672	0.00926018	0.000671489	0.0121735	2	10.9672	9.26018	1.2063	12.1735	2.91329
1.0 Hz	0.0357254	0.00240268	0.00661655	2	JKJ23D9D7J	0.00977079	0.00555692	0.0235519	0.0121735	2	9.77079	5.55692	2.40268	12.1735	6.61655
1.0 Hz	0.00979295	0.000608307	0.00188757	7	GKGGN79P34	0.0115652	0.0102859	0.00238052	0.0121735	2	11.5652	10.2859	0.608307	12.1735	1.88757
1.0 Hz	0.00909573	0.00120672	0.00281408	7	GKGGN79P34	0.0109667	0.00935939	0.00307774	0.0121735	2	10.9668	9.35939	1.20672	12.1735	2.81408
1.0 Hz	0.000615318	1.67616e-05	9.24596e-05	11e	V3KQT9D9NR	0.0121567	0.012081	0.0115582	0.0121735	2	12.1567	12.081	0.0167616	12.1735	0.0924596
1.0 Hz	0.0458318	0.00340998	0.00924269	2	FXWLJ49CT6	0.00876348	0.00293078	0.0336583	0.0121735	2	8.76348	2.93078	3.40999	12.1735	9.24269
1.5 Hz	0.0374023	0.00697443	0.0127819	3	JY3YKH9QJV	0.0204159	0.0146084	0.010012	0.0273903	3	20.4159	14.6084	6.97443	27.3903	12.7819
1.5 Hz	0.0366687	0.00627817	0.0117131	3	JY3YKH9QJV	0.0211121	0.0156772	0.00927836	0.0273903	3	21.1121	15.6772	6.27817	27.3903	11.7131
1.5 Hz	0.0255686	0.00390705	0.0075528	8	GKGGN79P34	0.0234833	0.0198375	0.00182168	0.0273903	3	23.4833	19.8375	3.90705	27.3903	7.55279
1.5 Hz	0.0230186	0.00490537	0.00729668	10e	D09YVJVXDD	0.0224849	0.0200936	0.00437173	0.0273903	3	22.4849	20.0936	4.90537	27.3903	7.29668
1.5 Hz	0.0211522	0.00323844	0.00524263	10e	D09YVJVXDD	0.0241519	0.0221477	0.00623809	0.0273903	3	24.1519	22.1477	3.23844	27.3903	5.24263
1.5 Hz	0.0219521	0.00368157	0.00669634	7	V3KQT9D9NR	0.0237087	0.020694	0.00543824	0.0273903	3	23.7087	20.694	3.68157	27.3903	6.69634
1.5 Hz	0.00975839	0.00213152	0.00363405	11e	GKGGN79P34	0.0252588	0.0237563	0.0176319	0.0273903	3	25.2588	23.7563	2.13152	27.3903	3.63405
1.5 Hz	0.024194	0.00376908	0.00707581	7	GKGGN79P34	0.0236212	0.0203145	0.00319635	0.0273903	3	23.6212	20.3145	3.76908	27.3903	7.07581
1.5 Hz	0.0138668	0.00264961	0.00443867	11e	GKGGN79P34	0.0247407	0.0229516	0.0135235	0.0273903	3	24.7407	22.9516	2.64961	27.3903	4.43867
1.5 Hz	0.018258	0.0023517	0.00475169	6	NQ7MGWQP54	0.0250386	0.0226386	0.0091323	0.0273903	3	25.0386	22.6386	2.3517	27.3903	4.75169
1.5 Hz	0.019436	0.00374209	0.00678391	8	GKGGN79P34	0.0236482	0.0206064	0.0079543	0.0273903	3	23.6482	20.6064	3.74209	27.3903	6.78391
1.5 Hz	0.017215	0.00342113	0.00545385	9e	D09YVJVXDD	0.0239692	0.0219365	0.0101754	0.0273903	3	23.9692	21.9365	3.42113	27.3903	5.45385
1.5 Hz	0.0516548	0.00843356	0.0143437	3	PYQ19P3727	0.0189567	0.0130466	0.0242645	0.0273903	3	18.9567	13.0466	8.43356	27.3903	14.3437
1.5 Hz	0.0491883	0.00956302	0.0164244	3	PYQ19P3727	0.0178273	0.0109659	0.021798	0.0273903	3	17.8273	10.9659	9.56302	27.3903	16.4244
1.5 Hz	0.0148109	0.0042625	0.00600465	11e	RJ757R62DR	0.0231278	0.0213857	0.0125795	0.0273903	3	23.1278	21.3857	4.2625	27.3903	6.00465
1.5 Hz	0.011344	0.00314651	0.00460168	11e	NQ7MGWQP54	0.0242438	0.0227886	0.0160463	0.0273903	3	24.2438	22.7886	3.14651	27.3903	4.60168
1.5 Hz	0.0554494	0.00779839	0.0146289	4	PYQ19P3727	0.0195919	0.0127614	0.0280591	0.0273903	3	19.5919	12.7614	7.79839	27.3903	14.6289
1.5 Hz	0.0314375	0.0038928	0.0081092	1	JKJ23D9D7J	0.0234975	0.0192811	0.0040472	0.0273903	3	23.4975	19.2811	3.8928	27.3903	8.10919
1.5 Hz	0.0285729	0.00354904	0.00677673	6e	D2506Q6G3F	0.0238413	0.0206136	0.00118254	0.0273903	3	23.8413	20.6136	3.54904	27.3903	6.77673
1.5 Hz	0.0171744	0.00248957	0.00442439	11e	GKGGN79P34	0.0249007	0.0229659	0.0102159	0.0273903	3	24.9007	22.9659	2.48957	27.3903	4.42439
1.5 Hz	0.0165538	0.00351087	0.00583308	6e	D2506Q6G3F	0.0238794	0.0215572	0.0108365	0.0273903	3	23.8794	21.5572	3.51087	27.3903	5.83308
1.5 Hz	0.02619	0.00451194	0.00709087	10e	D09YVJVXDD	0.0228784	0.0202994	0.00120029	0.0273903	3	22.8784	20.2994	4.51194	27.3903	7.09087
1.5 Hz	0.0408421	0.0072348	0.0125736	3	PYQ19P3727	0.0201555	0.0148167	0.0134518	0.0273903	3	20.1555	14.8167	7.2348	27.3903	12.5736
1.5 Hz	0.012908	0.00215308	0.00358604	11e	GKGGN79P34	0.0252372	0.0238043	0.0144823	0.0273903	3	25.2372	23.8043	2.15308	27.3903	3.58604
1.5 Hz	0.0135615	0.00321194	0.00495159	6e	D2506Q6G3F	0.0241784	0.0224387	0.0138288	0.0273903	3	24.1784	22.4387	3.21194	27.3903	4.95159
1.5 Hz	0.0152135	0.00239482	0.00422482	11e	GKGGN79P34	0.0249955	0.0231655	0.0121769	0.0273903	3	24.9955	23.1655	2.39482	27.3903	4.22482
1.5 Hz	0.0701916	0.00959841	0.0173994	4	JY3YKH9QJV	0.0177919	0.00999093	0.0428013	0.0273903	3	17.7919	9.99093	9.59841	27.3903	17.3994
1.5 Hz	0.0189012	0.00316492	0.00543582	6e	D2506Q6G3F	0.0242254	0.0219545	0.0084891	0.0273903	3	24.2254	21.9545	3.16492	27.3903	5.43582
1.5 Hz	0.0293135	0.00480975	0.00884935	7	GKGGN79P34	0.0225806	0.018541	0.00192316	0.0273903	3	22.5806	18.541	4.80975	27.3903	8.84935
1.5 Hz	0.0481721	0.0069432	0.0128299	2	FXWLJ49CT6	0.0204471	0.0145604	0.0207818	0.0273903	3	20.4471	14.5604	6.9432	27.3903	12.8299
1.5 Hz	0.02225	0.00403797	0.0071681	7	GKGGN79P34	0.0233523	0.0202222	0.00514034	0.0273903	3	23.3523	20.2222	4.03797	27.3903	7.1681
1.5 Hz	0.023169	0.00497013	0.008588	2	JKJ23D9D7J	0.0224202	0.0188023	0.0042213	0.0273903	3	22.4202	18.8023	4.97013	27.3903	8.58801
1.5 Hz	0.012986	0.00324964	0.00526121	6e	D2506Q6G3F	0.0241407	0.0221291	0.0144043	0.0273903	3	24.1407	22.1291	3.24964	27.3903	5.26121
1.5 Hz	0.0245299	0.00365104	0.00702256	6e	D2506Q6G3F	0.0237393	0.0203678	0.00286041	0.0273903	3	23.7393	20.3678	3.65104	27.3903	7.02256
1.5 Hz	0.0150423	0.00263065	0.00493198	7	GKGGN79P34	0.0247597	0.0224583	0.012348	0.0273903	3	24.7597	22.4583	2.63065	27.3903	4.93198
1.5 Hz	0.0183441	0.00305203	0.00511569	10	RJ757R62DR	0.0243383	0.0222746	0.00904625	0.0273903	3	24.3383	22.2746	3.05203	27.3903	5.11569
1.5 Hz	0.0189718	0.00474068	0.00646183	11e	RJ757R62DR	0.0226496	0.0209285	0.00841856	0.0273903	3	22.6496	20.9285	4.74068	27.3903	6.46183
1.5 Hz	0.0220514	0.00564365	0.00888129	2	JKJ23D9D7J	0.0217467	0.018509	0.00533889	0.0273903	3	21.7467	18.509	5.64365	27.3903	8.88129
1.5 Hz	0.0246236	0.00411131	0.00759103	1	FXWLJ49CT6	0.023279	0.0197993	0.00276666	0.0273903	3	23.279	19.7993	4.11131	27.3903	7.59103
1.5 Hz	0.0460029	0.00761609	0.0133579	3	JY3YKH9QJV	0.0197742	0.0140324	0.0186126	0.0273903	3	19.7742	14.0324	7.61609	27.3903	13.3579
1.5 Hz	0.0126123	0.00217657	0.00400947	5	NQ7MGWQP54	0.0252137	0.0233808	0.014778	0.0273903	3	25.2137	23.3808	2.17657	27.3903	4.00947
1.5 Hz	0.0435978	0.00794337	0.0138399	3	PYQ19P3727	0.0194469	0.0135504	0.0162075	0.0273903	3	19.4469	13.5504	7.94337	27.3903	13.8399
1.5 Hz	0.0147444	0.00369275	0.0050688	11e	RJ757R62DR	0.0236976	0.0223215	0.0126459	0.0273903	3	23.6976	22.3215	3.69275	27.3903	5.0688
1.5 Hz	0.0166013	0.00207303	0.00408964	6	NQ7MGWQP54	0.0253173	0.0233007	0.010789	0.0273903	3	25.3173	23.3007	2.07303	27.3903	4.08964
1.5 Hz	0.0144506	0.00217854	0.00420916	5	NQ7MGWQP54	0.0252118	0.0231812	0.0129397	0.0273903	3	25.2118	23.1812	2.17854	27.3903	4.20916
1.5 Hz	0.0342092	0.00601964	0.0107022	3	JY3YKH9QJV	0.0213707	0.0166881	0.00681891	0.0273903	3	21.3707	16.6881	6.01964	27.3903	10.7022
1.5 Hz	0.0141764	0.00239919	0.00413448	11e	GKGGN79P34	0.0249911	0.0232558	0.0132139	0.0273903	3	24.9911	23.2558	2.39919	27.3903	4.13448
1.5 Hz	0.047072	0.0116641	0.0177857	4	PYQ19P3727	0.0157262	0.00960463	0.0196817	0.0273903	3	15.7262	9.60463	11.6641	27.3903	17.7857
1.5 Hz	0.0581616	0.00955832	0.0178293	4	PYQ19P3727	0.017832	0.00956098	0.0307713	0.0273903	3	17.832	9.56098	9.55832	27.3903	17.8293
1.5 Hz	0.0290495	0.00392424	0.00718734	6e	D2506Q6G3F	0.0234661	0.020203	0.00165921	0.0273903	3	23.4661	20.203	3.92424	27.3903	7.18734
1.5 Hz	0.0114785	0.00176689	0.00345327	5	NQ7MGWQP54	0.0256234	0.023937	0.0159118	0.0273903	3	25.6234	23.937	1.76689	27.3903	3.45327
1.5 Hz	0.0163992	0.0030323	0.0047466	11e	NQ7MGWQP54	0.024358	0.0226437	0.0109911	0.0273903	3	24.358	22.6437	3.0323	27.3903	4.7466
1.5 Hz	0.0276895	0.00522459	0.00877752	7	GKGGN79P34	0.0221657	0.0186128	0.000299228	0.0273903	3	22.1657	18.6128	5.22459	27.3903	8.77752
1.5 Hz	0.0142111	0.00228964	0.00412714	6	NQ7MGWQP54	0.0251007	0.0232632	0.0131792	0.0273903	3	25.1007	23.2632	2.28964	27.3903	4.12714
1.5 Hz	0.0265954	0.00435641	0.00778143	1	JKJ23D9D7J	0.0230339	0.0196089	0.000794861	0.0273903	3	23.0339	19.6089	4.35641	27.3903	7.78143
1.5 Hz	0.0126101	0.00285313	0.00461768	11e	NQ7MGWQP54	0.0245372	0.0227726	0.0147802	0.0273903	3	24.5372	22.7726	2.85313	27.3903	4.61768
1.5 Hz	0.0448172	0.00843414	0.0147327	4	JY3YKH9QJV	0.0189562	0.0126576	0.0174269	0.0273903	3	18.9562	12.6576	8.43414	27.3903	14.7327
1.5 Hz	0.0126957	0.00231897	0.00408141	11e	GKGGN79P34	0.0250713	0.0233089	0.0146946	0.0273903	3	25.0713	23.3089	2.31897	27.3903	4.08141
1.5 Hz	0.0179778	0.00416405	0.00597631	11e	RJ757R62DR	0.0232263	0.021414	0.00941252	0.0273903	3	23.2263	21.414	4.16405	27.3903	5.97631
1.5 Hz	0.0147297	0.00359525	0.00557811	11e	NQ7MGWQP54	0.0237951	0.0218122	0.0126606	0.0273903	3	23.7951	21.8122	3.59525	27.3903	5.57811
1.5 Hz	0.0145303	0.00288264	0.00456164	11e	GKGGN79P34	0.0245077	0.0228287	0.01286	0.0273903	3	24.5077	22.8287	2.88264	27.3903	4.56164
1.5 Hz	0.0112264	0.00203431	0.003478	11e	GKGGN79P34	0.025356	0.0239123	0.0161639	0.0273903	3	25.356	23.9123	2.03431	27.3903	3.478
1.5 Hz	0.0176516	0.00373607	0.00591215	11e	NQ7MGWQP54	0.0236542	0.0214782	0.00973871	0.0273903	3	23.6542	21.4782	3.73607	27.3903	5.91215
1.5 Hz	0.0307641	0.0061928	0.0104977	2	FXWLJ49CT6	0.0211975	0.0168926	0.00337378	0.0273903	3	21.1975	16.8926	6.1928	27.3903	10.4977
1.5 Hz	0.0395471	0.00798791	0.0131688	4	JY3YKH9QJV	0.0194024	0.0142215	0.0121568	0.0273903	3	19.4024	14.2215	7.98791	27.3903	13.1688
1.5 Hz	0.0172675	0.00383825	0.00626543	1	JKJ23D9D7J	0.0235521	0.0211249	0.0101228	0.0273903	3	23.5521	21.1249	3.83825	27.3903	6.26543
1.5 Hz	0.0135351	0.00351777	0.00531449	11e	NQ7MGWQP54	0.0238725	0.0220758	0.0138552	0.0273903	3	23.8725	22.0758	3.51777	27.3903	5.31449
1.5 Hz	0.0359728	0.00558126	0.0106117	2	JKJ23D9D7J	0.021809	0.0167786	0.00858251	0.0273903	3	21.809	16.7786	5.58126	27.3903	10.6117
1.5 Hz	0.0490337	0.00731862	0.0132774	3	PYQ19P3727	0.0200717	0.014113	0.0216434	0.0273903	3	20.0717	14.113	7.31862	27.3903	13.2774
1.5 Hz	0.017927	0.00334537	0.00621391	8	GKGGN79P34	0.0240449	0.0211764	0.00946331	0.0273903	3	24.0449	21.1764	3.34537	27.3903	6.21391
1.5 Hz	0.0163471	0.00365054	0.00544393	10	RJ757R62DR	0.0237398	0.0219464	0.0110432	0.0273903	3	23.7398	21.9464	3.65054	27.3903	5.44393
1.5 Hz	0.0276126	0.00309062	0.00713934	1	JKJ23D9D7J	0.0242997	0.020251	0.000222318	0.0273903	3	24.2997	20.251	3.09062	27.3903	7.13934
1.5 Hz	0.0105179	0.00190744	0.00345575	11e	V3KQT9D9NR	0.0254829	0.0239346	0.0168724	0.0273903	3	25.4829	23.9346	1.90744	27.3903	3.45575
1.5 Hz	0.0229688	0.00312224	0.00540842	6e	D2506Q6G3F	0.0242681	0.0219819	0.00442149	0.0273903	3	24.2681	21.9819	3.12224	27.3903	5.40842
1.5 Hz	0.0304616	0.00502716	0.00922755	1	FXWLJ49CT6	0.0223632	0.0181628	0.00307125	0.0273903	3	22.3632	18.1628	5.02716	27.3903	9.22755
1.5 Hz	0.0179722	0.00395084	0.00612297	10e	D09YVJVXDD	0.0234395	0.0212673	0.00941814	0.0273903	3	23.4395	21.2673	3.95084	27.3903	6.12297
1.5 Hz	0.0300742	0.00636085	0.00981299	2	JKJ23D9D7J	0.0210295	0.0175773	0.00268389	0.0273903	3	21.0295	17.5773	6.36085	27.3903	9.81299
1.5 Hz	0.0151142	0.00198761	0.00400392	11e	GKGGN79P34	0.0254027	0.0233864	0.0122761	0.0273903	3	25.4027	23.3864	1.98761	27.3903	4.00392
1.5 Hz	0.0292981	0.00372555	0.00654744	10e	D09YVJVXDD	0.0236648	0.0208429	0.00190775	0.0273903	3	23.6648	20.8429	3.72555	27.3903	6.54744
1.5 Hz	0.0229282	0.0032364	0.00618263	1	JKJ23D9D7J	0.0241539	0.0212077	0.00446207	0.0273903	3	24.1539	21.2077	3.2364	27.3903	6.18263
1.5 Hz	0.0187712	0.00324519	0.00560083	6e	D2506Q6G3F	0.0241451	0.0217895	0.00861907	0.0273903	3	24.1451	21.7895	3.24519	27.3903	5.60083
1.5 Hz	0.0120386	0.00182894	0.00322256	9	RJ757R62DR	0.0255614	0.0241677	0.0153517	0.0273903	3	25.5614	24.1677	1.82894	27.3903	3.22256
1.5 Hz	0.0169686	0.00376535	0.00571953	11e	NQ7MGWQP54	0.023625	0.0216708	0.0104218	0.0273903	3	23.625	21.6708	3.76535	27.3903	5.71953
1.5 Hz	0.0168827	0.00318247	0.00569205	1	JKJ23D9D7J	0.0242078	0.0216983	0.0105076	0.0273903	3	24.2078	21.6983	3.18247	27.3903	5.69205
1.5 Hz	0.0150098	0.00335724	0.0054958	8	V3KQT9D9NR	0.0240331	0.0218945	0.0123805	0.0273903	3	24.0331	21.8945	3.35724	27.3903	5.4958
1.5 Hz	0.0141737	0.00311456	0.00498987	6e	D2506Q6G3F	0.0242758	0.0224004	0.0132166	0.0273903	3	24.2758	22.4004	3.11456	27.3903	4.98987
1.5 Hz	0.0589731	0.0100223	0.0170581	4	JY3YKH9QJV	0.017368	0.0103323	0.0315828	0.0273903	3	17.368	10.3323	10.0223	27.3903	17.0581
1.5 Hz	0.0151734	0.00198487	0.00367264	5	NQ7MGWQP54	0.0254054	0.0237177	0.0122169	0.0273903	3	25.4054	23.7177	1.98487	27.3903	3.67264
1.5 Hz	0.0107179	0.00202645	0.00345706	11e	GKGGN79P34	0.0253639	0.0239332	0.0166724	0.0273903	3	25.3639	23.9332	2.02645	27.3903	3.45706
1.5 Hz	0.0155294	0.00375112	0.00565752	9e	D09YVJVXDD	0.0236392	0.0217328	0.0118609	0.0273903	3	23.6392	21.7328	3.75112	27.3903	5.65752
1.5 Hz	0.0164873	0.0040545	0.00570022	11e	RJ757R62DR	0.0233358	0.0216901	0.010903	0.0273903	3	23.3358	21.6901	4.0545	27.3903	5.70022
1.5 Hz	0.0246127	0.00406816	0.00718813	7	V3KQT9D9NR	0.0233222	0.0202022	0.0027776	0.0273903	3	23.3222	20.2022	4.06816	27.3903	7.18813
1.5 Hz	0.0461837	0.00748013	0.0131025	4	JY3YKH9QJV	0.0199102	0.0142878	0.0187934	0.0273903	3	19.9102	14.2878	7.48013	27.3903	13.1025
1.5 Hz	0.0265431	0.00462784	0.00699292	11e	RJ757R62DR	0.0227625	0.0203974	0.000847206	0.0273903	3	22.7625	20.3974	4.62784	27.3903	6.99292
1.5 Hz	0.0472066	0.00657242	0.0129551	2	JKJ23D9D7J	0.0208179	0.0144353	0.0198163	0.0273903	3	20.8179	14.4353	6.57242	27.3903	12.9551
1.5 Hz	0.0157513	0.00365254	0.00626335	1	JKJ23D9D7J	0.0237378	0.021127	0.011639	0.0273903	3	23.7378	21.127	3.65254	27.3903	6.26335
1.5 Hz	0.030386	0.00533153	0.00981019	1	FXWLJ49CT6	0.0220588	0.0175801	0.0029957	0.0273903	3	22.0588	17.5801	5.33153	27.3903	9.81019
1.5 Hz	0.0282968	0.00323424	0.00650135	6e	D2506Q6G3F	0.0241561	0.020889	0.000906497	0.0273903	3	24.1561	20.889	3.23424	27.3903	6.50135
1.5 Hz	0.0201412	0.00465058	0.00658827	11e	RJ757R62DR	0.0227397	0.020802	0.0072491	0.0273903	3	22.7397	20.802	4.65058	27.3903	6.58827
1.5 Hz	0.0251305	0.00356398	0.00686291	8	V3KQT9D9NR	0.0238263	0.0205274	0.00225984	0.0273903	3	23.8263	20.5274	3.56398	27.3903	6.86291
1.5 Hz	0.010635	0.00179097	0.00329297	11e	V3KQT9D9NR	0.0255993	0.0240973	0.0167553	0.0273903	3	25.5993	24.0973	1.79097	27.3903	3.29297
1.5 Hz	0.0161506	0.00419854	0.00609858	11e	RJ757R62DR	0.0231918	0.0212917	0.0112398	0.0273903	3	23.1918	21.2917	4.19854	27.3903	6.09858
1.5 Hz	0.0531933	0.00980694	0.0177677	4	JY3YKH9QJV	0.0175834	0.00962261	0.025803	0.0273903	3	17.5834	9.62261	9.80694	27.3903	17.7677
1.5 Hz	0.0522219	0.00909801	0.0155993	4	JY3YKH9QJV	0.0182923	0.011791	0.0248316	0.0273903	3	18.2923	11.791	9.09801	27.3903	15.5993
1.5 Hz	0.0192149	0.00394107	0.00594872	9e	D09YVJVXDD	0.0234492	0.0214416	0.00817536	0.0273903	3	23.4492	21.4416	3.94107	27.3903	5.94872
1.5 Hz	0.01743	0.003242	0.00584001	1	JKJ23D9D7J	0.0241483	0.0215503	0.00996033	0.0273903	3	24.1483	21.5503	3.242	27.3903	5.84001
1.5 Hz	0.015908	0.00342074	0.00529594	11e	NQ7MGWQP54	0.0239696	0.0220944	0.0114823	0.0273903	3	23.9696	22.0944	3.42074	27.3903	5.29594
1.5 Hz	0.040852	0.00976359	0.0140128	4	PYQ19P3727	0.0176267	0.0133775	0.0134617	0.0273903	3	17.6267	13.3775	9.76359	27.3903	14.0128
1.5 Hz	0.0200286	0.00432273	0.00666891	10e	D09YVJVXDD	0.0230676	0.0207214	0.00736172	0.0273903	3	23.0676	20.7214	4.32273	27.3903	6.66891
1.5 Hz	0.017743	0.00303949	0.00587893	8	V3KQT9D9NR	0.0243508	0.0215114	0.00964731	0.0273903	3	24.3508	21.5114	3.03949	27.3903	5.87893
1.5 Hz	0.0118787	0.00226265	0.00365939	11e	GKGGN79P34	0.0251277	0.0237309	0.0155117	0.0273903	3	25.1277	23.7309	2.26265	27.3903	3.65939
1.5 Hz	0.0203421	0.00363073	0.00700761	1	FXWLJ49CT6	0.0237596	0.0203827	0.00704821	0.0273903	3	23.7596	20.3827	3.63073	27.3903	7.00761
1.5 Hz	0.0535518	0.00830534	0.0154688	4	JY3YKH9QJV	0.019085	0.0119215	0.0261615	0.0273903	3	19.085	11.9215	8.30534	27.3903	15.4688
1.5 Hz	0.0161811	0.00305924	0.00582009	6	NQ7MGWQP54	0.0243311	0.0215702	0.0112093	0.0273903	3	24.3311	21.5702	3.05924	27.3903	5.82009
1.5 Hz	0.0495362	0.0072059	0.0133489	2	FXWLJ49CT6	0.0201844	0.0140414	0.0221458	0.0273903	3	20.1844	14.0414	7.2059	27.3903	13.3489
1.5 Hz	0.0108333	0.00282749	0.00456278	11e	GKGGN79P34	0.0245628	0.0228275	0.016557	0.0273903	3	24.5628	22.8275	2.82749	27.3903	4.56278
1.5 Hz	0.0227175	0.00395355	0.00667942	6e	D2506Q6G3F	0.0234368	0.0207109	0.00467279	0.0273903	3	23.4368	20.7109	3.95355	27.3903	6.67942
1.5 Hz	0.0199531	0.00408215	0.00670999	6e	D2506Q6G3F	0.0233082	0.0206803	0.00743725	0.0273903	3	23.3082	20.6803	4.08215	27.3903	6.70999
1.5 Hz	0.0319247	0.00396958	0.00750897	7	GKGGN79P34	0.0234207	0.0198813	0.00453435	0.0273903	3	23.4207	19.8813	3.96958	27.3903	7.50897
1.5 Hz	0.0281495	0.00478569	0.00853488	7	GKGGN79P34	0.0226046	0.0188554	0.000759199	0.0273903	3	22.6046	18.8554	4.78569	27.3903	8.53488
1.5 Hz	0.0619941	0.0092902	0.0169342	4	JY3YKH9QJV	0.0181001	0.0104561	0.0346038	0.0273903	3	18.1001	10.4561	9.2902	27.3903	16.9342
1.5 Hz	0.0634623	0.00931783	0.0171223	4	JY3YKH9QJV	0.0180725	0.010268	0.036072	0.0273903	3	18.0725	10.268	9.31783	27.3903	17.1223
1.5 Hz	0.00914936	0.00231178	0.0034901	9	RJ757R62DR	0.0250785	0.0239002	0.018241	0.0273903	3	25.0785	23.9002	2.31178	27.3903	3.4901
1.5 Hz	0.0155587	0.00349614	0.00557272	9e	D09YVJVXDD	0.0238942	0.0218176	0.0118316	0.0273903	3	23.8942	21.8176	3.49614	27.3903	5.57272
1.5 Hz	0.0188747	0.00358713	0.00578707	9e	D09YVJVXDD	0.0238032	0.0216032	0.0085156	0.0273903	3	23.8032	21.6032	3.58713	27.3903	5.78707
1.5 Hz	0.0107958	0.00219446	0.00357524	11e	GKGGN79P34	0.0251959	0.0238151	0.0165945	0.0273903	3	25.1959	23.8151	2.19446	27.3903	3.57524
1.5 Hz	0.0124408	0.00276443	0.00453026	9	RJ757R62DR	0.0246259	0.02286	0.0149495	0.0273903	3	24.6259	22.86	2.76443	27.3903	4.53026
1.5 Hz	0.0273374	0.00318157	0.00570313	6e	D2506Q6G3F	0.0242087	0.0216872	5.2942e-05	0.0273903	3	24.2087	21.6872	3.18157	27.3903	5.70313
1.5 Hz	0.0223166	0.00379725	0.00642337	6e	D2506Q6G3F	0.0235931	0.0209669	0.00507366	0.0273903	3	23.5931	20.9669	3.79725	27.3903	6.42337
1.5 Hz	0.0278338	0.00437876	0.00732436	10	RJ757R62DR	0.0230115	0.020066	0.00044349	0.0273903	3	23.0115	20.066	4.37877	27.3903	7.32436
1.5 Hz	0.0511225	0.00957753	0.016816	3	PYQ19P3727	0.0178128	0.0105743	0.0237322	0.0273903	3	17.8128	10.5743	9.57753	27.3903	16.816
1.5 Hz	0.0250593	0.00330693	0.00582006	6e	D2506Q6G3F	0.0240834	0.0215702	0.00233101	0.0273903	3	24.0834	21.5702	3.30693	27.3903	5.82006
1.5 Hz	0.0264454	0.00411109	0.00665964	10e	D09YVJVXDD	0.0232792	0.0207307	0.000944931	0.0273903	3	23.2792	20.7307	4.11109	27.3903	6.65964
1.5 Hz	0.010926	0.00192491	0.0034273	6	NQ7MGWQP54	0.0254654	0.023963	0.0164644	0.0273903	3	25.4654	23.963	1.92491	27.3903	3.4273
1.5 Hz	0.0273539	0.00441505	0.00910596	7	V3KQT9D9NR	0.0229753	0.0182844	3.64371e-05	0.0273903	3	22.9753	18.2844	4.41505	27.3903	9.10596
1.5 Hz	0.0176425	0.00230532	0.00431927	9	RJ757R62DR	0.025085	0.023071	0.00974784	0.0273903	3	25.085	23.071	2.30532	27.3903	4.31927
1.5 Hz	0.0443748	0.00743812	0.0128821	3	PYQ19P3727	0.0199522	0.0145083	0.0169845	0.0273903	3	19.9522	14.5083	7.43812	27.3903	12.8821
1.5 Hz	0.0605575	0.010333	0.0175792	4	JY3YKH9QJV	0.0170573	0.00981113	0.0331672	0.0273903	3	17.0573	9.81113	10.333	27.3903	17.5792
1.5 Hz	0.010358	0.00145809	0.00277107	11e	V3KQT9D9NR	0.0259322	0.0246192	0.0170323	0.0273903	3	25.9322	24.6192	1.45809	27.3903	2.77107
1.5 Hz	0.0113595	0.00203302	0.0035281	11e	V3KQT9D9NR	0.0253573	0.0238622	0.0160309	0.0273903	3	25.3573	23.8622	2.03302	27.3903	3.5281
1.5 Hz	0.0288074	0.00486145	0.00905049	2	JKJ23D9D7J	0.0225289	0.0183398	0.00141709	0.0273903	3	22.5289	18.3398	4.86145	27.3903	9.05049
1.5 Hz	0.03056	0.00390942	0.00775467	8	GKGGN79P34	0.0234809	0.0196356	0.00316966	0.0273903	3	23.4809	19.6356	3.90942	27.3903	7.75467
1.5 Hz	0.0411486	0.00734356	0.013489	3	JY3YKH9QJV	0.0200468	0.0139013	0.0137583	0.0273903	3	20.0468	13.9013	7.34356	27.3903	13.489
1.5 Hz	0.0410695	0.00764982	0.0130312	3	JY3YKH9QJV	0.0197405	0.0143591	0.0136792	0.0273903	3	19.7405	14.3591	7.64983	27.3903	13.0312
1.5 Hz	0.0730447	0.0109494	0.0196342	4	JY3YKH9QJV	0.016441	0.00775614	0.0456544	0.0273903	3	16.441	7.75614	10.9494	27.3903	19.6342
1.5 Hz	0.0583614	0.00905288	0.0167584	3	JY3YKH9QJV	0.0183374	0.0106319	0.0309711	0.0273903	3	18.3374	10.6319	9.05288	27.3903	16.7584
1.5 Hz	0.0281903	0.00369154	0.00642746	6e	D2506Q6G3F	0.0236988	0.0209628	0.000800012	0.0273903	3	23.6988	20.9628	3.69154	27.3903	6.42746
1.5 Hz	0.0603337	0.00903187	0.0149616	4	JY3YKH9QJV	0.0183584	0.0124287	0.0329434	0.0273903	3	18.3584	12.4287	9.03187	27.3903	14.9616
1.5 Hz	0.0195023	0.00374083	0.00623279	1	JKJ23D9D7J	0.0236495	0.0211575	0.007888	0.0273903	3	23.6495	21.1575	3.74083	27.3903	6.23279
1.5 Hz	0.045597	0.00709434	0.0128378	2	FXWLJ49CT6	0.020296	0.0145525	0.0182067	0.0273903	3	20.296	14.5525	7.09434	27.3903	12.8378
1.5 Hz	0.0144533	0.00245724	0.00477113	6	NQ7MGWQP54	0.0249331	0.0226192	0.012937	0.0273903	3	24.9331	22.6192	2.45724	27.3903	4.77113
1.5 Hz	0.0240906	0.00384761	0.00652958	6e	D2506Q6G3F	0.0235427	0.0208607	0.00329974	0.0273903	3	23.5427	20.8607	3.84761	27.3903	6.52958
1.5 Hz	0.0408724	0.00616759	0.0118808	2	JKJ23D9D7J	0.0212227	0.0155095	0.0134821	0.0273903	3	21.2227	15.5095	6.16759	27.3903	11.8808
1.5 Hz	0.0192174	0.00311422	0.00519031	10	RJ757R62DR	0.0242761	0.0222	0.00817291	0.0273903	3	24.2761	22.2	3.11422	27.3903	5.19031
1.5 Hz	0.0367448	0.00678885	0.012345	2	JKJ23D9D7J	0.0206015	0.0150453	0.00935449	0.0273903	3	20.6015	15.0453	6.78885	27.3903	12.345
1.5 Hz	0.0339146	0.00647011	0.0108522	3	JY3YKH9QJV	0.0209202	0.0165381	0.00652425	0.0273903	3	20.9202	16.5381	6.47011	27.3903	10.8522
1.5 Hz	0.0386801	0.00591116	0.0108008	2	JKJ23D9D7J	0.0214791	0.0165895	0.0112898	0.0273903	3	21.4791	16.5895	5.91116	27.3903	10.8008
1.5 Hz	0.0185514	0.00415759	0.00608907	11e	RJ757R62DR	0.0232327	0.0213012	0.0088389	0.0273903	3	23.2327	21.3012	4.15759	27.3903	6.08907
1.5 Hz	0.0191517	0.00371674	0.00559311	9e	D09YVJVXDD	0.0236736	0.0217972	0.00823861	0.0273903	3	23.6736	21.7972	3.71674	27.3903	5.59311
1.5 Hz	0.0360881	0.0078961	0.0139451	3	PYQ19P3727	0.0194942	0.0134452	0.00869778	0.0273903	3	19.4942	13.4452	7.8961	27.3903	13.9451
1.5 Hz	0.0163458	0.00339466	0.00543098	10	RJ757R62DR	0.0239957	0.0219593	0.0110445	0.0273903	3	23.9957	21.9593	3.39466	27.3903	5.43098
1.5 Hz	0.0231412	0.0031504	0.00544093	6e	D2506Q6G3F	0.0242399	0.0219494	0.00424915	0.0273903	3	24.2399	21.9494	3.1504	27.3903	5.44093
1.5 Hz	0.0201633	0.00332573	0.00610388	7	GKGGN79P34	0.0240646	0.0212864	0.00722701	0.0273903	3	24.0646	21.2864	3.32573	27.3903	6.10388
1.5 Hz	0.0178068	0.00304496	0.00559034	6e	D2506Q6G3F	0.0243453	0.0218	0.0095835	0.0273903	3	24.3453	21.8	3.04496	27.3903	5.59034
1.5 Hz	0.0114989	0.00219293	0.00374943	9	RJ757R62DR	0.0251974	0.0236409	0.0158914	0.0273903	3	25.1974	23.6409	2.19293	27.3903	3.74943
1.5 Hz	0.0426142	0.00754125	0.0134064	4	JY3YKH9QJV	0.0198491	0.0139839	0.0152239	0.0273903	3	19.8491	13.9839	7.54125	27.3903	13.4064
1.5 Hz	0.0141954	0.00307775	0.00461655	11e	NQ7MGWQP54	0.0243126	0.0227738	0.0131949	0.0273903	3	24.3126	22.7738	3.07775	27.3903	4.61655
1.5 Hz	0.0248763	0.00368266	0.00666598	1	JKJ23D9D7J	0.0237076	0.0207243	0.00251396	0.0273903	3	23.7076	20.7243	3.68266	27.3903	6.66598
1.5 Hz	0.041752	0.00679883	0.013429	2	JKJ23D9D7J	0.0205915	0.0139613	0.0143617	0.0273903	3	20.5915	13.9613	6.79883	27.3903	13.429
1.5 Hz	0.0275061	0.00381469	0.00690155	2	JKJ23D9D7J	0.0235756	0.0204888	0.000115791	0.0273903	3	23.5756	20.4888	3.81469	27.3903	6.90155
1.5 Hz	0.0237356	0.00386444	0.00648876	9e	D09YVJVXDD	0.0235259	0.0209016	0.00365475	0.0273903	3	23.5259	20.9016	3.86444	27.3903	6.48876
1.5 Hz	0.0181689	0.00317788	0.00577211	8	V3KQT9D9NR	0.0242124	0.0216182	0.00922136	0.0273903	3	24.2124	21.6182	3.17788	27.3903	5.77211
1.5 Hz	0.023589	0.00664376	0.00988533	3	JY3YKH9QJV	0.0207466	0.017505	0.00380128	0.0273903	3	20.7466	17.505	6.64376	27.3903	9.88533
1.5 Hz	0.0168562	0.00419443	0.00674748	1	JKJ23D9D7J	0.0231959	0.0206428	0.0105341	0.0273903	3	23.1959	20.6428	4.19443	27.3903	6.74748
1.5 Hz	0.0286424	0.0034951	0.00726112	1	JKJ23D9D7J	0.0238952	0.0201292	0.00125214	0.0273903	3	23.8952	20.1292	3.4951	27.3903	7.26112
1.5 Hz	0.0137867	0.00220244	0.00404039	9	RJ757R62DR	0.0251879	0.0233499	0.0136036	0.0273903	3	25.1879	23.3499	2.20244	27.3903	4.04039
1.5 Hz	0.0255669	0.00324608	0.00630353	1	JKJ23D9D7J	0.0241442	0.0210868	0.00182343	0.0273903	3	24.1442	21.0868	3.24607	27.3903	6.30353
1.5 Hz	0.0132967	0.00364928	0.00527251	11e	RJ757R62DR	0.023741	0.0221178	0.0140936	0.0273903	3	23.741	22.1178	3.64928	27.3903	5.27251
1.5 Hz	0.0184069	0.00497929	0.00709095	10e	D09YVJVXDD	0.022411	0.0202994	0.00898339	0.0273903	3	22.411	20.2994	4.97929	27.3903	7.09095
1.5 Hz	0.0269947	0.00489286	0.00871971	1	FXWLJ49CT6	0.0224974	0.0186706	0.000395628	0.0273903	3	22.4974	18.6706	4.89286	27.3903	8.71971
1.5 Hz	0.0336468	0.00321665	0.00639259	6e	D2506Q6G3F	0.0241737	0.0209977	0.00625649	0.0273903	3	24.1737	20.9977	3.21665	27.3903	6.39259
1.5 Hz	0.0620537	0.00818628	0.0144235	4	JY3YKH9QJV	0.019204	0.0129668	0.0346634	0.0273903	3	19.204	12.9668	8.18628	27.3903	14.4235
1.5 Hz	0.0110416	0.00234469	0.00365769	11e	GKGGN79P34	0.0250456	0.0237326	0.0163487	0.0273903	3	25.0456	23.7326	2.34469	27.3903	3.65769
1.5 Hz	0.0400029	0.00415868	0.00900983	8	GKGGN79P34	0.0232316	0.0183805	0.0126126	0.0273903	3	23.2316	18.3805	4.15868	27.3903	9.00983
1.5 Hz	0.0607678	0.0107592	0.0200788	4	JY3YKH9QJV	0.0166312	0.00731156	0.0333775	0.0273903	3	16.6312	7.31156	10.7592	27.3903	20.0788
1.5 Hz	0.0607293	0.00845097	0.0149388	4	JY3YKH9QJV	0.0189393	0.0124515	0.033339	0.0273903	3	18.9393	12.4515	8.45097	27.3903	14.9388
1.5 Hz	0.0179447	0.00236958	0.0049213	8	V3KQT9D9NR	0.0250207	0.022469	0.00944566	0.0273903	3	25.0207	22.469	2.36958	27.3903	4.9213
1.5 Hz	0.022009	0.00398975	0.00677001	1	JKJ23D9D7J	0.0234006	0.0206203	0.00538132	0.0273903	3	23.4006	20.6203	3.98975	27.3903	6.77001
1.5 Hz	0.0248747	0.0046424	0.00724981	10e	D09YVJVXDD	0.0227479	0.0201405	0.00251559	0.0273903	3	22.7479	20.1405	4.6424	27.3903	7.24981
1.5 Hz	0.0167732	0.00277315	0.00499458	6	NQ7MGWQP54	0.0246172	0.0223957	0.0106171	0.0273903	3	24.6172	22.3957	2.77315	27.3903	4.99458
1.5 Hz	0.0205401	0.00363594	0.00613441	6e	D2506Q6G3F	0.0237544	0.0212559	0.00685017	0.0273903	3	23.7544	21.2559	3.63594	27.3903	6.13441
1.5 Hz	0.0172579	0.00377539	0.00588362	9e	D09YVJVXDD	0.0236149	0.0215067	0.0101324	0.0273903	3	23.6149	21.5067	3.77539	27.3903	5.88362
1.5 Hz	0.0182202	0.00303741	0.00540808	6	NQ7MGWQP54	0.0243529	0.0219822	0.00917011	0.0273903	3	24.3529	21.9822	3.03741	27.3903	5.40808
1.5 Hz	0.0615268	0.0111761	0.0183028	4	PYQ19P3727	0.0162142	0.0090875	0.0341365	0.0273903	3	16.2142	9.0875	11.1761	27.3903	18.3028
1.5 Hz	0.0302047	0.0047103	0.00737668	10e	D09YVJVXDD	0.02268	0.0200136	0.0028144	0.0273903	3	22.68	20.0136	4.7103	27.3903	7.37668
1.5 Hz	0.0408324	0.00432534	0.00900025	8	GKGGN79P34	0.023065	0.0183901	0.0134421	0.0273903	3	23.065	18.3901	4.32534	27.3903	9.00025
1.5 Hz	0.0265844	0.00318847	0.00628866	8	V3KQT9D9NR	0.0242018	0.0211016	0.000805952	0.0273903	3	24.2018	21.1016	3.18847	27.3903	6.28866
1.5 Hz	0.0586557	0.00803616	0.0142667	4	PYQ19P3727	0.0193541	0.0131236	0.0312654	0.0273903	3	19.3541	13.1236	8.03616	27.3903	14.2667
1.5 Hz	0.0416262	0.00672681	0.0123973	3	JY3YKH9QJV	0.0206635	0.014993	0.0142359	0.0273903	3	20.6635	14.993	6.72681	27.3903	12.3973
1.5 Hz	0.0117698	0.00208346	0.00367556	11e	V3KQT9D9NR	0.0253068	0.0237147	0.0156205	0.0273903	3	25.3068	23.7147	2.08346	27.3903	3.67556
1.5 Hz	0.0287246	0.00477106	0.00889988	7	V3KQT9D9NR	0.0226193	0.0184904	0.0013343	0.0273903	3	22.6193	18.4904	4.77106	27.3903	8.89988
1.5 Hz	0.0441327	0.00833337	0.0137554	4	PYQ19P3727	0.0190569	0.0136349	0.0167423	0.0273903	3	19.0569	13.6349	8.33337	27.3903	13.7554
1.5 Hz	0.0347049	0.00679601	0.0114203	3	PYQ19P3727	0.0205943	0.0159701	0.00731458	0.0273903	3	20.5943	15.9701	6.79601	27.3903	11.4203
1.5 Hz	0.0440518	0.00405262	0.00889587	7	GKGGN79P34	0.0233377	0.0184944	0.0166615	0.0273903	3	23.3377	18.4944	4.05262	27.3903	8.89587
1.5 Hz	0.0248405	0.00407946	0.00694032	1	JKJ23D9D7J	0.0233109	0.02045	0.00254979	0.0273903	3	23.3109	20.45	4.07946	27.3903	6.94032
1.5 Hz	0.0101873	0.0020146	0.00337069	11e	V3KQT9D9NR	0.0253757	0.0240196	0.017203	0.0273903	3	25.3757	24.0196	2.0146	27.3903	3.37069
1.5 Hz	0.0193706	0.00359017	0.00677942	8	GKGGN79P34	0.0238001	0.0206109	0.0080197	0.0273903	3	23.8001	20.6109	3.59017	27.3903	6.77942
1.5 Hz	0.010985	0.00225793	0.0036806	5	NQ7MGWQP54	0.0251324	0.0237097	0.0164053	0.0273903	3	25.1324	23.7097	2.25793	27.3903	3.6806
1.5 Hz	0.0139033	0.00403198	0.00574517	11e	NQ7MGWQP54	0.0233583	0.0216451	0.013487	0.0273903	3	23.3583	21.6451	4.03198	27.3903	5.74517
1.5 Hz	0.0169901	0.00419647	0.00579824	11e	RJ757R62DR	0.0231938	0.0215921	0.0104002	0.0273903	3	23.1938	21.5921	4.19647	27.3903	5.79824
1.5 Hz	0.021344	0.00392606	0.00734146	8	V3KQT9D9NR	0.0234642	0.0200488	0.00604631	0.0273903	3	23.4642	20.0488	3.92606	27.3903	7.34146
1.5 Hz	0.0249607	0.00317846	0.00707122	1	JKJ23D9D7J	0.0242119	0.0203191	0.00242961	0.0273903	3	24.2119	20.3191	3.17846	27.3903	7.07122
1.5 Hz	0.0271641	0.00531199	0.00936012	2	JKJ23D9D7J	0.0220783	0.0180302	0.000226259	0.0273903	3	22.0783	18.0302	5.31199	27.3903	9.36012
1.5 Hz	0.0349468	0.00569827	0.0104631	1	FXWLJ49CT6	0.021692	0.0169272	0.00755644	0.0273903	3	21.692	16.9272	5.69827	27.3903	10.4631
1.5 Hz	0.0174082	0.00338454	0.00541898	6e	D2506Q6G3F	0.0240058	0.0219713	0.00998216	0.0273903	3	24.0058	21.9713	3.38454	27.3903	5.41898
1.5 Hz	0.0133707	0.00247095	0.00408459	11e	GKGGN79P34	0.0249194	0.0233057	0.0140196	0.0273903	3	24.9194	23.3057	2.47095	27.3903	4.08459
1.5 Hz	0.0236892	0.00420232	0.00756162	1	FXWLJ49CT6	0.023188	0.0198287	0.00370116	0.0273903	3	23.188	19.8287	4.20232	27.3903	7.56162
1.5 Hz	0.0272188	0.00357337	0.00707316	8	V3KQT9D9NR	0.0238169	0.0203172	0.000171511	0.0273903	3	23.8169	20.3172	3.57337	27.3903	7.07316
1.5 Hz	0.0223611	0.00337592	0.00593614	6e	D2506Q6G3F	0.0240144	0.0214542	0.00502924	0.0273903	3	24.0144	21.4542	3.37592	27.3903	5.93614
1.5 Hz	0.0382633	0.00503168	0.00963628	2	FXWLJ49CT6	0.0223586	0.017754	0.010873	0.0273903	3	22.3586	17.754	5.03168	27.3903	9.63628
1.5 Hz	0.00998746	0.00186459	0.00323969	11e	GKGGN79P34	0.0255257	0.0241506	0.0174029	0.0273903	3	25.5257	24.1506	1.86459	27.3903	3.23969
1.5 Hz	0.0132908	0.00432162	0.00604243	10e	D09YVJVXDD	0.0230687	0.0213479	0.0140995	0.0273903	3	23.0687	21.3479	4.32162	27.3903	6.04243
1.5 Hz	0.0325723	0.00402376	0.00782126	1	JKJ23D9D7J	0.0233665	0.0195691	0.00518196	0.0273903	3	23.3666	19.5691	4.02376	27.3903	7.82126
1.5 Hz	0.0309616	0.00315855	0.0064736	6e	D2506Q6G3F	0.0242318	0.0209167	0.00357129	0.0273903	3	24.2318	20.9167	3.15855	27.3903	6.4736
1.5 Hz	0.0205226	0.00338114	0.00621531	8	V3KQT9D9NR	0.0240092	0.021175	0.00686769	0.0273903	3	24.0092	21.175	3.38114	27.3903	6.2153
1.5 Hz	0.0210751	0.00319891	0.00608644	8	GKGGN79P34	0.0241914	0.0213039	0.00631518	0.0273903	3	24.1914	21.3039	3.19891	27.3903	6.08644
1.5 Hz	0.0257019	0.00412955	0.00749033	7	V3KQT9D9NR	0.0232608	0.0199	0.00168845	0.0273903	3	23.2608	19.9	4.12955	27.3903	7.49033
1.5 Hz	0.0556382	0.00860666	0.0154801	4	PYQ19P3727	0.0187836	0.0119102	0.0282479	0.0273903	3	18.7836	11.9102	8.60666	27.3903	15.4801
1.5 Hz	0.0522229	0.00806254	0.0161523	2	FXWLJ49CT6	0.0193278	0.011238	0.0248326	0.0273903	3	19.3278	11.238	8.06254	27.3903	16.1523
1.5 Hz	0.0474612	0.00601555	0.0125104	2	FXWLJ49CT6	0.0213748	0.0148799	0.0200709	0.0273903	3	21.3748	14.8799	6.01555	27.3903	12.5104
1.5 Hz	0.0182074	0.00454841	0.00642234	9e	D09YVJVXDD	0.0228419	0.020968	0.00918287	0.0273903	3	22.8419	20.968	4.54841	27.3903	6.42234
1.5 Hz	0.0101205	0.00252635	0.0038691	9	RJ757R62DR	0.024864	0.0235212	0.0172698	0.0273903	3	24.864	23.5212	2.52635	27.3903	3.8691
1.5 Hz	0.0314662	0.00430831	0.00822435	1	FXWLJ49CT6	0.023082	0.019166	0.00407586	0.0273903	3	23.082	19.166	4.30831	27.3903	8.22435
1.5 Hz	0.0431917	0.00860306	0.0146218	3	PYQ19P3727	0.0187872	0.0127685	0.0158014	0.0273903	3	18.7873	12.7685	8.60306	27.3903	14.6218
1.5 Hz	0.0424583	0.00594059	0.0112586	2	JKJ23D9D7J	0.0214497	0.0161317	0.015068	0.0273903	3	21.4497	16.1317	5.94059	27.3903	11.2586
1.5 Hz	0.0175126	0.00322269	0.00600804	7	GKGGN79P34	0.0241676	0.0213823	0.00987773	0.0273903	3	24.1676	21.3823	3.22269	27.3903	6.00804
1.5 Hz	0.0135421	0.00266238	0.00435407	11e	GKGGN79P34	0.0247279	0.0230362	0.0138482	0.0273903	3	24.7279	23.0362	2.66238	27.3903	4.35407
1.5 Hz	0.0149755	0.00225999	0.00430389	11e	V3KQT9D9NR	0.0251303	0.0230864	0.0124148	0.0273903	3	25.1303	23.0864	2.25999	27.3903	4.30388
1.5 Hz	0.04523	0.00874331	0.0147368	4	JY3YKH9QJV	0.018647	0.0126535	0.0178397	0.0273903	3	18.647	12.6535	8.74331	27.3903	14.7368
1.5 Hz	0.0255096	0.0035684	0.0058142	6e	D2506Q6G3F	0.0238219	0.0215761	0.0018807	0.0273903	3	23.8219	21.5761	3.5684	27.3903	5.8142
1.5 Hz	0.0431191	0.00669311	0.0121374	3	JY3YKH9QJV	0.0206972	0.0152529	0.0157288	0.0273903	3	20.6972	15.2529	6.69311	27.3903	12.1374
1.5 Hz	0.0489063	0.00870756	0.0144907	4	JY3YKH9QJV	0.0186827	0.0128996	0.021516	0.0273903	3	18.6827	12.8996	8.70756	27.3903	14.4907
1.5 Hz	0.0245891	0.00308624	0.005573	6e	D2506Q6G3F	0.0243041	0.0218173	0.00280119	0.0273903	3	24.3041	21.8173	3.08624	27.3903	5.573
1.5 Hz	0.0176436	0.00339567	0.00621013	6e	D2506Q6G3F	0.0239946	0.0211802	0.00974676	0.0273903	3	23.9946	21.1802	3.39567	27.3903	6.21013
1.5 Hz	0.018178	0.00418349	0.00650541	6e	D2506Q6G3F	0.0232068	0.0208849	0.00921226	0.0273903	3	23.2068	20.8849	4.18349	27.3903	6.50541
1.5 Hz	0.0137494	0.00293164	0.00496149	6e	D2506Q6G3F	0.0244587	0.0224288	0.0136409	0.0273903	3	24.4587	22.4288	2.93164	27.3903	4.96149
1.5 Hz	0.0294379	0.00402581	0.00735263	1	FXWLJ49CT6	0.0233645	0.0200377	0.00204762	0.0273903	3	23.3645	20.0377	4.02581	27.3903	7.35263
1.5 Hz	0.0125589	0.00217005	0.00339243	11e	GKGGN79P34	0.0252203	0.0239979	0.0148314	0.0273903	3	25.2203	23.9979	2.17005	27.3903	3.39243
1.5 Hz	0.0195799	0.00356549	0.00591203	6e	D2506Q6G3F	0.0238248	0.0214783	0.00781036	0.0273903	3	23.8248	21.4783	3.56549	27.3903	5.91203
1.5 Hz	0.0188845	0.00372889	0.00648841	8	GKGGN79P34	0.0236614	0.0209019	0.00850581	0.0273903	3	23.6614	20.9019	3.72889	27.3903	6.48841
1.5 Hz	0.0298529	0.00372977	0.00740347	8	V3KQT9D9NR	0.0236605	0.0199868	0.00246256	0.0273903	3	23.6605	19.9868	3.72977	27.3903	7.40347
1.5 Hz	0.0107409	0.00215239	0.00350748	11e	GKGGN79P34	0.0252379	0.0238828	0.0166494	0.0273903	3	25.2379	23.8828	2.15239	27.3903	3.50748
1.5 Hz	0.0201791	0.00399476	0.00629947	10e	D09YVJVXDD	0.0233955	0.0210908	0.00721124	0.0273903	3	23.3955	21.0908	3.99476	27.3903	6.29947
1.5 Hz	0.0148084	0.00371281	0.00561649	11e	NQ7MGWQP54	0.0236775	0.0217738	0.012582	0.0273903	3	23.6775	21.7738	3.71281	27.3903	5.61649
1.5 Hz	0.0287933	0.00500458	0.00833223	1	FXWLJ49CT6	0.0223857	0.0190581	0.00140302	0.0273903	3	22.3857	19.0581	5.00458	27.3903	8.33223
1.5 Hz	0.0190825	0.00348727	0.00583863	6e	D2506Q6G3F	0.023903	0.0215517	0.00830777	0.0273903	3	23.903	21.5517	3.48727	27.3903	5.83863
1.5 Hz	0.0270277	0.00458086	0.00875007	1	JKJ23D9D7J	0.0228094	0.0186402	0.000362577	0.0273903	3	22.8095	18.6402	4.58086	27.3903	8.75007
1.5 Hz	0.0290356	0.00425003	0.0082778	1	JKJ23D9D7J	0.0231403	0.0191125	0.00164531	0.0273903	3	23.1403	19.1125	4.25003	27.3903	8.2778
1.5 Hz	0.0150801	0.00293595	0.00493172	11e	NQ7MGWQP54	0.0244544	0.0224586	0.0123103	0.0273903	3	24.4544	22.4586	2.93595	27.3903	4.93172
1.5 Hz	0.0160588	0.00301431	0.00524842	11e	NQ7MGWQP54	0.024376	0.0221419	0.0113315	0.0273903	3	24.376	22.1419	3.01431	27.3903	5.24842
1.5 Hz	0.0470131	0.00738116	0.0136342	2	JKJ23D9D7J	0.0200091	0.0137561	0.0196228	0.0273903	3	20.0091	13.7561	7.38116	27.3903	13.6342
1.5 Hz	0.0175459	0.00363695	0.00596748	6e	D2506Q6G3F	0.0237534	0.0214228	0.00984443	0.0273903	3	23.7534	21.4228	3.63695	27.3903	5.96748
1.5 Hz	0.0190371	0.00335061	0.00555121	6e	D2506Q6G3F	0.0240397	0.0218391	0.00835325	0.0273903	3	24.0397	21.8391	3.35061	27.3903	5.55121
1.5 Hz	0.0181235	0.00269348	0.00523749	6	NQ7MGWQP54	0.0246968	0.0221528	0.00926682	0.0273903	3	24.6968	22.1528	2.69348	27.3903	5.23749
1.5 Hz	0.0247527	0.00408036	0.00675521	6e	D2506Q6G3F	0.0233099	0.0206351	0.00263764	0.0273903	3	23.3099	20.6351	4.08036	27.3903	6.75521
1.5 Hz	0.0191156	0.00369832	0.00638092	6e	D2506Q6G3F	0.023692	0.0210094	0.00827467	0.0273903	3	23.692	21.0094	3.69832	27.3903	6.38092
1.5 Hz	0.0276136	0.00359384	0.00658273	6e	D2506Q6G3F	0.0237965	0.0208076	0.000223247	0.0273903	3	23.7965	20.8076	3.59384	27.3903	6.58273
1.5 Hz	0.0178961	0.00339363	0.00586436	6e	D2506Q6G3F	0.0239967	0.0215259	0.00949423	0.0273903	3	23.9967	21.5259	3.39363	27.3903	5.86436
1.5 Hz	0.0231032	0.00375226	0.00684881	6e	D2506Q6G3F	0.0236381	0.0205415	0.00428707	0.0273903	3	23.6381	20.5415	3.75226	27.3903	6.84881
1.5 Hz	0.016233	0.00219608	0.00440527	6	NQ7MGWQP54	0.0251942	0.022985	0.0111573	0.0273903	3	25.1942	22.985	2.19608	27.3903	4.40527
1.5 Hz	0.0525857	0.00931072	0.0158614	4	JY3YKH9QJV	0.0180796	0.0115289	0.0251954	0.0273903	3	18.0796	11.5289	9.31072	27.3903	15.8614
1.5 Hz	0.0404521	0.00628691	0.0107142	3	JY3YKH9QJV	0.0211034	0.0166761	0.0130618	0.0273903	3	21.1034	16.6761	6.28691	27.3903	10.7142
1.5 Hz	0.024015	0.00360984	0.0062469	6e	D2506Q6G3F	0.0237805	0.0211434	0.00337532	0.0273903	3	23.7805	21.1434	3.60984	27.3903	6.2469
1.5 Hz	0.0170036	0.00275326	0.00530819	7	V3KQT9D9NR	0.024637	0.0220821	0.0103867	0.0273903	3	24.637	22.0821	2.75326	27.3903	5.30819
1.5 Hz	0.0147853	0.00334884	0.00558061	9e	D09YVJVXDD	0.0240415	0.0218097	0.012605	0.0273903	3	24.0415	21.8097	3.34884	27.3903	5.58061
1.5 Hz	0.0173685	0.00219382	0.00433044	11e	V3KQT9D9NR	0.0251965	0.0230599	0.0100218	0.0273903	3	25.1965	23.0599	2.19382	27.3903	4.33044
1.5 Hz	0.059976	0.00851194	0.0159118	4	JY3YKH9QJV	0.0188784	0.0114785	0.0325857	0.0273903	3	18.8784	11.4785	8.51194	27.3903	15.9118
1.5 Hz	0.0108411	0.00362889	0.00493654	11e	RJ757R62DR	0.0237614	0.0224538	0.0165492	0.0273903	3	23.7614	22.4538	3.62889	27.3903	4.93654
1.5 Hz	0.0158209	0.00369182	0.00528837	9e	D09YVJVXDD	0.0236985	0.0221019	0.0115694	0.0273903	3	23.6985	22.1019	3.69182	27.3903	5.28837
1.5 Hz	0.0134538	0.00328764	0.00486414	9e	D09YVJVXDD	0.0241027	0.0225262	0.0139365	0.0273903	3	24.1027	22.5262	3.28764	27.3903	4.86414
1.5 Hz	0.0122774	0.00245965	0.00388007	11e	V3KQT9D9NR	0.0249307	0.0235102	0.0151129	0.0273903	3	24.9307	23.5102	2.45965	27.3903	3.88007
1.5 Hz	0.0176824	0.00267234	0.00491719	11e	GKGGN79P34	0.024718	0.0224731	0.00970787	0.0273903	3	24.718	22.4731	2.67234	27.3903	4.91719
1.5 Hz	0.0244546	0.0044074	0.00770869	1	FXWLJ49CT6	0.0229829	0.0196816	0.00293572	0.0273903	3	22.9829	19.6816	4.4074	27.3903	7.70869
1.5 Hz	0.0604609	0.00872978	0.0160791	4	PYQ19P3727	0.0186605	0.0113113	0.0330706	0.0273903	3	18.6605	11.3113	8.72978	27.3903	16.0791
1.5 Hz	0.0408863	0.00485579	0.00993027	1	FXWLJ49CT6	0.0225345	0.01746	0.013496	0.0273903	3	22.5345	17.46	4.85579	27.3903	9.93027
1.5 Hz	0.0253164	0.00384218	0.0075701	1	FXWLJ49CT6	0.0235481	0.0198202	0.00207395	0.0273903	3	23.5481	19.8202	3.84218	27.3903	7.5701
1.5 Hz	0.023469	0.00381558	0.00733697	7	GKGGN79P34	0.0235747	0.0200533	0.0039213	0.0273903	3	23.5747	20.0533	3.81558	27.3903	7.33697
1.5 Hz	0.0570604	0.00668224	0.0123835	3	PYQ19P3727	0.0207081	0.0150069	0.0296701	0.0273903	3	20.7081	15.0069	6.68224	27.3903	12.3835
1.5 Hz	0.023082	0.00368051	0.00626945	6e	D2506Q6G3F	0.0237098	0.0211209	0.00430831	0.0273903	3	23.7098	21.1209	3.68051	27.3903	6.26945
1.5 Hz	0.0273871	0.00322839	0.00671678	8	V3KQT9D9NR	0.0241619	0.0206735	3.25032e-06	0.0273903	3	24.1619	20.6735	3.22839	27.3903	6.71678
1.5 Hz	0.0191746	0.00440895	0.00684804	10e	D09YVJVXDD	0.0229814	0.0205423	0.00821569	0.0273903	3	22.9814	20.5423	4.40895	27.3903	6.84804
1.5 Hz	0.0180029	0.00315472	0.00535918	5	NQ7MGWQP54	0.0242356	0.0220311	0.00938746	0.0273903	3	24.2356	22.0311	3.15472	27.3903	5.35918
1.5 Hz	0.0238561	0.00392245	0.00673369	10	RJ757R62DR	0.0234679	0.0206566	0.00353421	0.0273903	3	23.4679	20.6566	3.92245	27.3903	6.73369
1.5 Hz	0.0134091	0.00212232	0.00406412	5	NQ7MGWQP54	0.025268	0.0233262	0.0139813	0.0273903	3	25.268	23.3262	2.12232	27.3903	4.06412
1.5 Hz	0.0366751	0.00681857	0.0109283	2	JKJ23D9D7J	0.0205717	0.016462	0.0092848	0.0273903	3	20.5717	16.462	6.81857	27.3903	10.9283
1.5 Hz	0.0194334	0.00426658	0.00599458	11e	RJ757R62DR	0.0231237	0.0213957	0.00795687	0.0273903	3	23.1237	21.3957	4.26658	27.3903	5.99458
1.5 Hz	0.00952222	0.0021359	0.00331887	9	RJ757R62DR	0.0252544	0.0240714	0.0178681	0.0273903	3	25.2544	24.0714	2.1359	27.3903	3.31887
1.5 Hz	0.0467861	0.0069483	0.0125131	3	JY3YKH9QJV	0.020442	0.0148772	0.0193958	0.0273903	3	20.442	14.8772	6.9483	27.3903	12.5131
1.5 Hz	0.0168124	0.00198079	0.00403858	5	NQ7MGWQP54	0.0254095	0.0233517	0.0105779	0.0273903	3	25.4095	23.3517	1.98079	27.3903	4.03858
1.5 Hz	0.0635647	0.0107765	0.0184996	4	JY3YKH9QJV	0.0166138	0.00889067	0.0361744	0.0273903	3	16.6138	8.89067	10.7765	27.3903	18.4996
1.5 Hz	0.0168684	0.00357997	0.00498393	11e	RJ757R62DR	0.0238103	0.0224064	0.0105219	0.0273903	3	23.8103	22.4064	3.57997	27.3903	4.98393
1.5 Hz	0.016162	0.00445946	0.00628982	11e	RJ757R62DR	0.0229308	0.0211005	0.0112283	0.0273903	3	22.9308	21.1005	4.45946	27.3903	6.28982
1.5 Hz	0.015036	0.00210321	0.00376665	11e	GKGGN79P34	0.0252871	0.0236237	0.0123543	0.0273903	3	25.2871	23.6237	2.10321	27.3903	3.76665
1.5 Hz	0.0485172	0.0094507	0.0152863	4	PYQ19P3727	0.0179396	0.012104	0.0211269	0.0273903	3	17.9396	12.104	9.4507	27.3903	15.2863
1.5 Hz	0.0210255	0.00416148	0.00688185	10	RJ757R62DR	0.0232288	0.0205085	0.00636482	0.0273903	3	23.2288	20.5085	4.16148	27.3903	6.88185
1.5 Hz	0.023077	0.00342544	0.00574331	6e	D2506Q6G3F	0.0239649	0.021647	0.00431335	0.0273903	3	23.9649	21.647	3.42544	27.3903	5.74331
1.5 Hz	0.016837	0.0039493	0.00702014	8	V3KQT9D9NR	0.023441	0.0203702	0.0105533	0.0273903	3	23.441	20.3702	3.9493	27.3903	7.02014
1.5 Hz	0.0253717	0.002996	0.00557888	6e	D2506Q6G3F	0.0243943	0.0218114	0.00201858	0.0273903	3	24.3943	21.8114	2.996	27.3903	5.57888
1.5 Hz	0.0116632	0.00177758	0.00329014	9	RJ757R62DR	0.0256127	0.0241002	0.0157271	0.0273903	3	25.6127	24.1002	1.77758	27.3903	3.29014
1.5 Hz	0.0351119	0.00621074	0.0115727	2	JKJ23D9D7J	0.0211796	0.0158176	0.00772155	0.0273903	3	21.1796	15.8176	6.21074	27.3903	11.5727
1.5 Hz	0.0419502	0.00955385	0.0158023	3	PYQ19P3727	0.0178365	0.011588	0.0145599	0.0273903	3	17.8365	11.588	9.55385	27.3903	15.8023
1.5 Hz	0.0715568	0.00972842	0.0190232	4	PYQ19P3727	0.0176619	0.00836708	0.0441665	0.0273903	3	17.6619	8.36708	9.72842	27.3903	19.0232
1.5 Hz	0.0225328	0.00401937	0.00669997	10	RJ757R62DR	0.0233709	0.0206903	0.00485753	0.0273903	3	23.3709	20.6903	4.01937	27.3903	6.69997
1.5 Hz	0.0139767	0.00324806	0.0051324	10	RJ757R62DR	0.0241423	0.0222579	0.0134136	0.0273903	3	24.1423	22.2579	3.24806	27.3903	5.1324
1.5 Hz	0.0125505	0.00218777	0.00420071	9	RJ757R62DR	0.0252025	0.0231896	0.0148398	0.0273903	3	25.2025	23.1896	2.18777	27.3903	4.20071
1.5 Hz	0.0192592	0.00316584	0.00611335	8	V3KQT9D9NR	0.0242245	0.021277	0.00813112	0.0273903	3	24.2245	21.277	3.16584	27.3903	6.11335
1.5 Hz	0.0319214	0.00478743	0.00833574	7	V3KQT9D9NR	0.0226029	0.0190546	0.00453112	0.0273903	3	22.6029	19.0546	4.78743	27.3903	8.33574
1.5 Hz	0.0532746	0.00822565	0.014323	3	JY3YKH9QJV	0.0191647	0.0130673	0.0258843	0.0273903	3	19.1647	13.0673	8.22565	27.3903	14.323
1.5 Hz	0.012839	0.00328622	0.00492191	10	RJ757R62DR	0.0241041	0.0224684	0.0145513	0.0273903	3	24.1041	22.4684	3.28622	27.3903	4.92191
1.5 Hz	0.0395842	0.00405852	0.0089479	7	GKGGN79P34	0.0233318	0.0184424	0.0121939	0.0273903	3	23.3318	18.4424	4.05852	27.3903	8.9479
1.5 Hz	0.0192084	0.0031637	0.00615771	6	NQ7MGWQP54	0.0242266	0.0212326	0.00818188	0.0273903	3	24.2266	21.2326	3.1637	27.3903	6.15771
1.5 Hz	0.0153713	0.00384327	0.00545046	11e	RJ757R62DR	0.023547	0.0219398	0.012019	0.0273903	3	23.547	21.9398	3.84327	27.3903	5.45046
1.5 Hz	0.0255674	0.003572	0.00572427	10e	D09YVJVXDD	0.0238183	0.021666	0.00182287	0.0273903	3	23.8183	21.666	3.572	27.3903	5.72427
1.5 Hz	0.0320158	0.00488711	0.0085945	8	GKGGN79P34	0.0225032	0.0187958	0.00462552	0.0273903	3	22.5032	18.7958	4.88711	27.3903	8.59449
1.5 Hz	0.0149161	0.0024057	0.00428216	11e	V3KQT9D9NR	0.0249846	0.0231081	0.0124742	0.0273903	3	24.9846	23.1081	2.4057	27.3903	4.28216
1.5 Hz	0.0181785	0.00389026	0.00550081	11e	RJ757R62DR	0.0235	0.0218895	0.00921179	0.0273903	3	23.5	21.8895	3.89026	27.3903	5.50081
1.5 Hz	0.0611664	0.00799067	0.0148695	3	PYQ19P3727	0.0193996	0.0125208	0.0337761	0.0273903	3	19.3996	12.5208	7.99067	27.3903	14.8695
1.5 Hz	0.0489875	0.00592802	0.0113509	3	JY3YKH9QJV	0.0214623	0.0160394	0.0215972	0.0273903	3	21.4623	16.0394	5.92802	27.3903	11.3509
1.5 Hz	0.0207623	0.0031472	0.00606191	7	V3KQT9D9NR	0.0242431	0.0213284	0.00662805	0.0273903	3	24.2431	21.3284	3.1472	27.3903	6.06191
1.5 Hz	0.0491863	0.00676435	0.0124205	3	JY3YKH9QJV	0.020626	0.0149698	0.021796	0.0273903	3	20.626	14.9698	6.76435	27.3903	12.4205
1.5 Hz	0.0122517	0.00154699	0.00288282	11e	V3KQT9D9NR	0.0258433	0.0245075	0.0151386	0.0273903	3	25.8433	24.5075	1.54699	27.3903	2.88282
1.5 Hz	0.0472836	0.00730991	0.0134631	2	FXWLJ49CT6	0.0200804	0.0139273	0.0198933	0.0273903	3	20.0804	13.9273	7.30991	27.3903	13.463
1.5 Hz	0.0135916	0.00298269	0.00497974	8	V3KQT9D9NR	0.0244076	0.0224106	0.0137988	0.0273903	3	24.4076	22.4106	2.98269	27.3903	4.97974
1.5 Hz	0.0383497	0.00862413	0.0142088	4	PYQ19P3727	0.0187662	0.0131815	0.0109594	0.0273903	3	18.7662	13.1815	8.62413	27.3903	14.2088
1.5 Hz	0.0187302	0.00342218	0.00622306	8	V3KQT9D9NR	0.0239681	0.0211672	0.00866014	0.0273903	3	23.9681	21.1672	3.42218	27.3903	6.22306
1.5 Hz	0.0225738	0.00324869	0.00632006	8	GKGGN79P34	0.0241416	0.0210702	0.00481649	0.0273903	3	24.1416	21.0702	3.24869	27.3903	6.32006
1.5 Hz	0.0230666	0.00380883	0.00682264	8	GKGGN79P34	0.0235815	0.0205677	0.00432372	0.0273903	3	23.5815	20.5677	3.80883	27.3903	6.82264
1.5 Hz	0.0165689	0.00407971	0.00626076	10	RJ757R62DR	0.0233106	0.0211296	0.0108214	0.0273903	3	23.3106	21.1296	4.07971	27.3903	6.26076
1.5 Hz	0.0211086	0.00389881	0.00680539	1	FXWLJ49CT6	0.0234915	0.0205849	0.0062817	0.0273903	3	23.4915	20.5849	3.89881	27.3903	6.80539
1.5 Hz	0.0224574	0.00453933	0.00659308	10e	D09YVJVXDD	0.022851	0.0207972	0.00493287	0.0273903	3	22.851	20.7972	4.53933	27.3903	6.59308
1.5 Hz	0.0407526	0.00608007	0.0113139	3	PYQ19P3727	0.0213102	0.0160765	0.0133623	0.0273903	3	21.3102	16.0765	6.08007	27.3903	11.3139
1.5 Hz	0.0185011	0.00338627	0.00509602	9e	D09YVJVXDD	0.024004	0.0222943	0.00888917	0.0273903	3	24.004	22.2943	3.38627	27.3903	5.09602
1.5 Hz	0.0351018	0.00361186	0.00786632	8	V3KQT9D9NR	0.0237784	0.019524	0.00771149	0.0273903	3	23.7785	19.524	3.61186	27.3903	7.86632
1.5 Hz	0.0301525	0.00384946	0.00734557	1	FXWLJ49CT6	0.0235408	0.0200447	0.00276215	0.0273903	3	23.5408	20.0447	3.84946	27.3903	7.34557
1.5 Hz	0.0233378	0.00414424	0.0063936	10e	D09YVJVXDD	0.0232461	0.0209967	0.00405252	0.0273903	3	23.2461	20.9967	4.14424	27.3903	6.3936
1.5 Hz	0.0123773	0.00216231	0.0039632	9	RJ757R62DR	0.025228	0.0234271	0.015013	0.0273903	3	25.228	23.4271	2.16231	27.3903	3.9632
1.5 Hz	0.0136586	0.00351972	0.00548207	11e	NQ7MGWQP54	0.0238706	0.0219082	0.0137317	0.0273903	3	23.8706	21.9082	3.51972	27.3903	5.48207
1.5 Hz	0.0192278	0.0038593	0.00619669	10e	D09YVJVXDD	0.023531	0.0211936	0.00816247	0.0273903	3	23.531	21.1936	3.8593	27.3903	6.19669
1.5 Hz	0.0260103	0.00437678	0.00775526	8	V3KQT9D9NR	0.0230135	0.019635	0.00138005	0.0273903	3	23.0135	19.635	4.37678	27.3903	7.75526
1.5 Hz	0.0385125	0.00674712	0.0117376	3	JY3YKH9QJV	0.0206432	0.0156527	0.0111222	0.0273903	3	20.6432	15.6527	6.74712	27.3903	11.7376
1.5 Hz	0.0530595	0.0107549	0.017969	4	JY3YKH9QJV	0.0166355	0.00942127	0.0256691	0.0273903	3	16.6355	9.42127	10.7549	27.3903	17.969
1.5 Hz	0.0190423	0.0037486	0.00661472	8	V3KQT9D9NR	0.0236417	0.0207756	0.00834798	0.0273903	3	23.6417	20.7756	3.7486	27.3903	6.61472
1.5 Hz	0.057801	0.00825278	0.0151866	2	FXWLJ49CT6	0.0191375	0.0122037	0.0304107	0.0273903	3	19.1375	12.2037	8.25278	27.3903	15.1866
1.5 Hz	0.0597529	0.0088614	0.0153887	4	PYQ19P3727	0.0185289	0.0120016	0.0323626	0.0273903	3	18.5289	12.0016	8.8614	27.3903	15.3887
1.5 Hz	0.0179531	0.00386551	0.00610742	11e	NQ7MGWQP54	0.0235248	0.0212829	0.00943726	0.0273903	3	23.5248	21.2829	3.86551	27.3903	6.10742
1.5 Hz	0.0414665	0.00777927	0.0131464	3	PYQ19P3727	0.019611	0.0142439	0.0140762	0.0273903	3	19.611	14.2439	7.77927	27.3903	13.1464
1.5 Hz	0.0400008	0.00427563	0.0087048	8	V3KQT9D9NR	0.0231147	0.0186855	0.0126105	0.0273903	3	23.1147	18.6855	4.27563	27.3903	8.7048
1.5 Hz	0.0220563	0.0038466	0.00706548	1	JKJ23D9D7J	0.0235437	0.0203248	0.00533396	0.0273903	3	23.5437	20.3248	3.8466	27.3903	7.06548
1.5 Hz	0.0202871	0.00381985	0.00643792	1	FXWLJ49CT6	0.0235705	0.0209524	0.00710324	0.0273903	3	23.5705	20.9524	3.81985	27.3903	6.43792
1.5 Hz	0.0334576	0.00614944	0.0110852	2	FXWLJ49CT6	0.0212409	0.0163051	0.00606731	0.0273903	3	21.2409	16.3051	6.14944	27.3903	11.0852
1.5 Hz	0.0440751	0.00879184	0.0138346	4	PYQ19P3727	0.0185985	0.0135557	0.0166847	0.0273903	3	18.5985	13.5557	8.79184	27.3903	13.8346
1.5 Hz	0.0330615	0.00286153	0.00694847	8	GKGGN79P34	0.0245288	0.0204418	0.0056712	0.0273903	3	24.5288	20.4418	2.86153	27.3903	6.94847
1.5 Hz	0.0152454	0.00344546	0.00582125	7	V3KQT9D9NR	0.0239449	0.0215691	0.0121449	0.0273903	3	23.9449	21.5691	3.44546	27.3903	5.82125
1.5 Hz	0.0139837	0.00422466	0.00549915	11e	RJ757R62DR	0.0231657	0.0218912	0.0134066	0.0273903	3	23.1657	21.8912	4.22466	27.3903	5.49915
1.5 Hz	0.0189612	0.00343122	0.00625566	1	JKJ23D9D7J	0.0239591	0.0211347	0.00842912	0.0273903	3	23.9591	21.1347	3.43122	27.3903	6.25566
1.5 Hz	0.0212757	0.00395518	0.0065952	1	FXWLJ49CT6	0.0234351	0.0207951	0.00611456	0.0273903	3	23.4351	20.7951	3.95518	27.3903	6.5952
1.5 Hz	0.032353	0.00463446	0.00816189	1	JKJ23D9D7J	0.0227559	0.0192284	0.00496264	0.0273903	3	22.7559	19.2284	4.63446	27.3903	8.16189
1.5 Hz	0.0131062	0.00162377	0.00357158	5	NQ7MGWQP54	0.0257665	0.0238187	0.0142841	0.0273903	3	25.7665	23.8187	1.62377	27.3903	3.57158
1.5 Hz	0.0131977	0.001976	0.00386662	6	NQ7MGWQP54	0.0254143	0.0235237	0.0141926	0.0273903	3	25.4143	23.5237	1.976	27.3903	3.86662
1.5 Hz	0.00920104	0.00116147	0.00238202	11e	V3KQT9D9NR	0.0262288	0.0250083	0.0181893	0.0273903	3	26.2288	25.0083	1.16147	27.3903	2.38202
1.5 Hz	0.0237135	0.0040276	0.00725895	1	JKJ23D9D7J	0.0233627	0.0201314	0.00367685	0.0273903	3	23.3627	20.1314	4.0276	27.3903	7.25895
1.5 Hz	0.0221804	0.00340865	0.00653302	8	GKGGN79P34	0.0239817	0.0208573	0.00520987	0.0273903	3	23.9817	20.8573	3.40865	27.3903	6.53302
1.5 Hz	0.0160478	0.00225502	0.00412669	11e	GKGGN79P34	0.0251353	0.0232636	0.0113425	0.0273903	3	25.1353	23.2636	2.25502	27.3903	4.12669
1.5 Hz	0.0132022	0.00245509	0.00469477	6	NQ7MGWQP54	0.0249352	0.0226955	0.0141881	0.0273903	3	24.9352	22.6955	2.45509	27.3903	4.69477
1.5 Hz	0.0109056	0.0023307	0.00397718	9	RJ757R62DR	0.0250596	0.0234131	0.0164848	0.0273903	3	25.0596	23.4131	2.3307	27.3903	3.97718
1.5 Hz	0.0588688	0.00853431	0.0149486	4	JY3YKH9QJV	0.018856	0.0124417	0.0314785	0.0273903	3	18.856	12.4417	8.53431	27.3903	14.9486
1.5 Hz	0.0605415	0.0089475	0.016283	4	JY3YKH9QJV	0.0184428	0.0111073	0.0331512	0.0273903	3	18.4428	11.1073	8.9475	27.3903	16.283
1.5 Hz	0.018488	0.00314417	0.00568595	7	V3KQT9D9NR	0.0242461	0.0217044	0.00890228	0.0273903	3	24.2461	21.7044	3.14417	27.3903	5.68595
1.5 Hz	0.0195002	0.00207188	0.00427592	11e	V3KQT9D9NR	0.0253184	0.0231144	0.00789008	0.0273903	3	25.3184	23.1144	2.07188	27.3903	4.27592
1.5 Hz	0.0169281	0.00358129	0.00549222	9e	D09YVJVXDD	0.023809	0.0218981	0.0104623	0.0273903	3	23.809	21.8981	3.58129	27.3903	5.49222
1.5 Hz	0.0295335	0.00427833	0.00871523	1	FXWLJ49CT6	0.023112	0.0186751	0.00214321	0.0273903	3	23.112	18.6751	4.27833	27.3903	8.71523
1.5 Hz	0.0219836	0.00348769	0.00631978	11e	NQ7MGWQP54	0.0239026	0.0210705	0.00540666	0.0273903	3	23.9026	21.0705	3.48769	27.3903	6.31978
1.5 Hz	0.0146316	0.0043295	0.00580056	11e	RJ757R62DR	0.0230608	0.0215898	0.0127587	0.0273903	3	23.0608	21.5898	4.3295	27.3903	5.80056
1.5 Hz	0.0122772	0.00221659	0.00397369	6	NQ7MGWQP54	0.0251737	0.0234166	0.0151131	0.0273903	3	25.1737	23.4166	2.21659	27.3903	3.97369
1.5 Hz	0.0116216	0.00321558	0.00483137	10	RJ757R62DR	0.0241747	0.0225589	0.0157687	0.0273903	3	24.1747	22.5589	3.21558	27.3903	4.83137
1.5 Hz	0.0369911	0.00567754	0.0108056	1	FXWLJ49CT6	0.0217128	0.0165847	0.00960078	0.0273903	3	21.7128	16.5847	5.67754	27.3903	10.8056
1.5 Hz	0.0439093	0.00771012	0.0138617	3	PYQ19P3727	0.0196802	0.0135286	0.016519	0.0273903	3	19.6802	13.5286	7.71012	27.3903	13.8617
1.5 Hz	0.0189771	0.00318627	0.00550051	10	RJ757R62DR	0.024204	0.0218898	0.00841318	0.0273903	3	24.204	21.8898	3.18627	27.3903	5.50051
1.5 Hz	0.0401479	0.00596032	0.0108501	2	FXWLJ49CT6	0.02143	0.0165402	0.0127576	0.0273903	3	21.43	16.5402	5.96032	27.3903	10.8501
1.5 Hz	0.0209688	0.00355082	0.00642033	8	V3KQT9D9NR	0.0238395	0.02097	0.00642148	0.0273903	3	23.8395	20.97	3.55082	27.3903	6.42033
1.5 Hz	0.019042	0.00373956	0.00633183	1	JKJ23D9D7J	0.0236508	0.0210585	0.00834828	0.0273903	3	23.6508	21.0585	3.73956	27.3903	6.33183
1.5 Hz	0.0130164	0.00198473	0.00391623	5	NQ7MGWQP54	0.0254056	0.0234741	0.0143739	0.0273903	3	25.4056	23.4741	1.98473	27.3903	3.91623
1.5 Hz	0.0324113	0.00517307	0.00973667	2	FXWLJ49CT6	0.0222172	0.0176536	0.00502102	0.0273903	3	22.2172	17.6536	5.17307	27.3903	9.73667
1.5 Hz	0.0168609	0.00367712	0.00627081	8	V3KQT9D9NR	0.0237132	0.0211195	0.0105295	0.0273903	3	23.7132	21.1195	3.67712	27.3903	6.27081
1.5 Hz	0.0198827	0.00435814	0.00647971	10e	D09YVJVXDD	0.0230322	0.0209106	0.00750761	0.0273903	3	23.0322	20.9106	4.35814	27.3903	6.47971
1.5 Hz	0.016376	0.00336793	0.00531926	10	RJ757R62DR	0.0240224	0.022071	0.0110144	0.0273903	3	24.0224	22.071	3.36793	27.3903	5.31926
1.5 Hz	0.0132418	0.00287985	0.00493191	5	NQ7MGWQP54	0.0245105	0.0224584	0.0141485	0.0273903	3	24.5105	22.4584	2.87985	27.3903	4.93191
1.5 Hz	0.0540817	0.00941918	0.0160151	4	PYQ19P3727	0.0179711	0.0113752	0.0266914	0.0273903	3	17.9711	11.3752	9.41918	27.3903	16.0151
1.5 Hz	0.0405145	0.00610232	0.0107128	2	FXWLJ49CT6	0.021288	0.0166775	0.0131242	0.0273903	3	21.288	16.6775	6.10232	27.3903	10.7128
1.5 Hz	0.0127924	0.00306093	0.00510334	11e	NQ7MGWQP54	0.0243294	0.022287	0.0145979	0.0273903	3	24.3294	22.287	3.06093	27.3903	5.10334
1.5 Hz	0.0314392	0.00443231	0.00890599	1	FXWLJ49CT6	0.022958	0.0184843	0.00404893	0.0273903	3	22.958	18.4843	4.43231	27.3903	8.90599
1.5 Hz	0.039016	0.00945839	0.0145549	4	PYQ19P3727	0.0179319	0.0128354	0.0116257	0.0273903	3	17.9319	12.8354	9.45839	27.3903	14.5549
1.5 Hz	0.0607143	0.00956477	0.0169448	3	PYQ19P3727	0.0178255	0.0104455	0.033324	0.0273903	3	17.8255	10.4455	9.56477	27.3903	16.9448
1.5 Hz	0.019852	0.00302449	0.00543102	7	V3KQT9D9NR	0.0243658	0.0219593	0.00753835	0.0273903	3	24.3658	21.9593	3.02449	27.3903	5.43102
1.5 Hz	0.0231645	0.00367683	0.0064053	1	JKJ23D9D7J	0.0237135	0.020985	0.00422582	0.0273903	3	23.7135	20.985	3.67683	27.3903	6.4053
1.5 Hz	0.0116324	0.00191617	0.00329096	9	RJ757R62DR	0.0254741	0.0240994	0.0157579	0.0273903	3	25.4741	24.0994	1.91617	27.3903	3.29096
1.5 Hz	0.0166553	0.00336984	0.00543054	11e	NQ7MGWQP54	0.0240205	0.0219598	0.010735	0.0273903	3	24.0205	21.9598	3.36984	27.3903	5.43054
1.5 Hz	0.0163813	0.00223073	0.00409006	6	NQ7MGWQP54	0.0251596	0.0233003	0.011009	0.0273903	3	25.1596	23.3003	2.23073	27.3903	4.09006
1.5 Hz	0.0275464	0.00264474	0.00546798	6	NQ7MGWQP54	0.0247456	0.0219223	0.000156077	0.0273903	3	24.7456	21.9223	2.64474	27.3903	5.46798
1.5 Hz	0.0145397	0.00336966	0.00495621	9e	D09YVJVXDD	0.0240206	0.0224341	0.0128506	0.0273903	3	24.0206	22.4341	3.36966	27.3903	4.95621
1.5 Hz	0.0412816	0.00992723	0.0155983	4	PYQ19P3727	0.0174631	0.011792	0.0138913	0.0273903	3	17.4631	11.792	9.92723	27.3903	15.5983
1.5 Hz	0.0224098	0.00342135	0.00591952	6e	D2506Q6G3F	0.023969	0.0214708	0.00498053	0.0273903	3	23.969	21.4708	3.42135	27.3903	5.91952
1.5 Hz	0.0220499	0.00518667	0.00749725	10e	D09YVJVXDD	0.0222036	0.0198931	0.00534038	0.0273903	3	22.2036	19.8931	5.18667	27.3903	7.49725
1.5 Hz	0.0225123	0.00323235	0.00578142	10	RJ757R62DR	0.024158	0.0216089	0.00487799	0.0273903	3	24.158	21.6089	3.23235	27.3903	5.78142
1.5 Hz	0.015562	0.00333328	0.00539347	9e	D09YVJVXDD	0.024057	0.0219968	0.0118283	0.0273903	3	24.057	21.9968	3.33328	27.3903	5.39347
1.5 Hz	0.0244019	0.00425946	0.00750895	1	FXWLJ49CT6	0.0231308	0.0198814	0.00298844	0.0273903	3	23.1308	19.8814	4.25946	27.3903	7.50895
1.5 Hz	0.0191253	0.00361345	0.00548548	11e	RJ757R62DR	0.0237769	0.0219048	0.00826502	0.0273903	3	23.7769	21.9048	3.61345	27.3903	5.48548
1.5 Hz	0.0220862	0.00368205	0.00683252	1	JKJ23D9D7J	0.0237083	0.0205578	0.00530408	0.0273903	3	23.7083	20.5578	3.68205	27.3903	6.83252
1.5 Hz	0.0545322	0.00869016	0.0155816	3	PYQ19P3727	0.0187001	0.0118087	0.0271419	0.0273903	3	18.7001	11.8087	8.69016	27.3903	15.5816
1.5 Hz	0.0467582	0.00709419	0.0119229	2	FXWLJ49CT6	0.0202961	0.0154674	0.0193679	0.0273903	3	20.2961	15.4674	7.09419	27.3903	11.9229
1.5 Hz	0.0274978	0.00526436	0.00853321	3	JY3YKH9QJV	0.022126	0.0188571	0.000107467	0.0273903	3	22.126	18.8571	5.26436	27.3903	8.53321
1.5 Hz	0.0195893	0.00372313	0.00650076	7	V3KQT9D9NR	0.0236672	0.0208895	0.00780104	0.0273903	3	23.6672	20.8895	3.72313	27.3903	6.50076
1.5 Hz	0.0271527	0.00375746	0.00760049	8	V3KQT9D9NR	0.0236328	0.0197898	0.000237575	0.0273903	3	23.6328	19.7898	3.75746	27.3903	7.60049
1.5 Hz	0.0115793	0.00242406	0.00430893	11e	GKGGN79P34	0.0249662	0.0230814	0.015811	0.0273903	3	24.9662	23.0814	2.42406	27.3903	4.30893
1.5 Hz	0.0214676	0.00410726	0.00668647	11e	NQ7MGWQP54	0.0232831	0.0207038	0.00592268	0.0273903	3	23.2831	20.7038	4.10725	27.3903	6.68647
1.5 Hz	0.0183775	0.00413678	0.00600966	11e	RJ757R62DR	0.0232535	0.0213807	0.00901283	0.0273903	3	23.2535	21.3807	4.13678	27.3903	6.00966
1.5 Hz	0.0168115	0.00246183	0.0041823	11e	GKGGN79P34	0.0249285	0.023208	0.0105788	0.0273903	3	24.9285	23.208	2.46183	27.3903	4.1823
1.5 Hz	0.0248453	0.00447115	0.00823707	8	V3KQT9D9NR	0.0229192	0.0191532	0.00254505	0.0273903	3	22.9192	19.1532	4.47115	27.3903	8.23707
1.5 Hz	0.0140892	0.00211886	0.0040295	6	NQ7MGWQP54	0.0252714	0.0233608	0.0133012	0.0273903	3	25.2715	23.3608	2.11886	27.3903	4.0295
1.5 Hz	0.0190565	0.0030438	0.00578482	8	V3KQT9D9NR	0.0243465	0.0216055	0.00833377	0.0273903	3	24.3465	21.6055	3.0438	27.3903	5.78482
1.5 Hz	0.0235387	0.0025607	0.00534902	6	NQ7MGWQP54	0.0248296	0.0220413	0.00385162	0.0273903	3	24.8296	22.0413	2.5607	27.3903	5.34902
1.5 Hz	0.0187673	0.0031496	0.00548195	7	V3KQT9D9NR	0.0242407	0.0219084	0.00862305	0.0273903	3	24.2407	21.9084	3.1496	27.3903	5.48195
1.5 Hz	0.0447162	0.00614544	0.0111276	3	JY3YKH9QJV	0.0212449	0.0162628	0.0173259	0.0273903	3	21.2449	16.2628	6.14544	27.3903	11.1276
1.5 Hz	0.0408085	0.00693067	0.0128186	3	JY3YKH9QJV	0.0204596	0.0145717	0.0134182	0.0273903	3	20.4596	14.5717	6.93067	27.3903	12.8186
1.5 Hz	0.0539325	0.00740987	0.0141959	3	JY3YKH9QJV	0.0199804	0.0131944	0.0265422	0.0273903	3	19.9804	13.1944	7.40987	27.3903	14.1959
1.5 Hz	0.0186678	0.00352022	0.00552165	9e	D09YVJVXDD	0.0238701	0.0218687	0.00872254	0.0273903	3	23.8701	21.8687	3.52022	27.3903	5.52165
1.5 Hz	0.0172227	0.0023903	0.00419696	11e	GKGGN79P34	0.025	0.0231934	0.0101676	0.0273903	3	25	23.1934	2.3903	27.3903	4.19696
1.5 Hz	0.0183985	0.00419224	0.0070685	7	V3KQT9D9NR	0.0231981	0.0203218	0.00899182	0.0273903	3	23.1981	20.3218	4.19224	27.3903	7.0685
1.5 Hz	0.0205003	0.0040227	0.00675163	6e	D2506Q6G3F	0.0233676	0.0206387	0.00689003	0.0273903	3	23.3676	20.6387	4.0227	27.3903	6.75163
1.5 Hz	0.0516631	0.00982796	0.0161803	4	JY3YKH9QJV	0.0175623	0.01121	0.0242728	0.0273903	3	17.5623	11.21	9.82796	27.3903	16.1803
1.5 Hz	0.0197112	0.00302801	0.00579054	1	JKJ23D9D7J	0.0243623	0.0215998	0.00767907	0.0273903	3	24.3623	21.5998	3.02801	27.3903	5.79054
1.5 Hz	0.0266499	0.00618379	0.00979801	3	JY3YKH9QJV	0.0212065	0.0175923	0.000740403	0.0273903	3	21.2065	17.5923	6.18379	27.3903	9.79801
1.5 Hz	0.0267373	0.00299476	0.00654093	8	GKGGN79P34	0.0243955	0.0208494	0.000653058	0.0273903	3	24.3955	20.8494	2.99476	27.3903	6.54093
1.5 Hz	0.0225262	0.00437353	0.00709336	6e	D2506Q6G3F	0.0230168	0.020297	0.00486408	0.0273903	3	23.0168	20.297	4.37353	27.3903	7.09336
1.5 Hz	0.0217593	0.00378878	0.00558437	10e	D09YVJVXDD	0.0236015	0.0218059	0.00563099	0.0273903	3	23.6015	21.8059	3.78878	27.3903	5.58437
1.5 Hz	0.0136233	0.00251932	0.00432571	9	RJ757R62DR	0.024871	0.0230646	0.013767	0.0273903	3	24.871	23.0646	2.51932	27.3903	4.32571
1.5 Hz	0.0634793	0.00862701	0.0158144	4	JY3YKH9QJV	0.0187633	0.0115759	0.036089	0.0273903	3	18.7633	11.5759	8.62701	27.3903	15.8144
1.5 Hz	0.0543962	0.00643878	0.0119436	2	JKJ23D9D7J	0.0209515	0.0154467	0.0270059	0.0273903	3	20.9515	15.4467	6.43878	27.3903	11.9436
1.5 Hz	0.0165798	0.00216773	0.00450758	6	NQ7MGWQP54	0.0252226	0.0228827	0.0108105	0.0273903	3	25.2226	22.8827	2.16773	27.3903	4.50758
1.5 Hz	0.0239784	0.00403182	0.00628	10e	D09YVJVXDD	0.0233585	0.0211103	0.00341188	0.0273903	3	23.3585	21.1103	4.03183	27.3903	6.28
1.5 Hz	0.0319303	0.00640653	0.0107034	3	JY3YKH9QJV	0.0209838	0.0166869	0.00454001	0.0273903	3	20.9838	16.6869	6.40653	27.3903	10.7034
1.5 Hz	0.0154182	0.00258362	0.00464613	5	NQ7MGWQP54	0.0248067	0.0227442	0.0119721	0.0273903	3	24.8067	22.7442	2.58362	27.3903	4.64613
1.5 Hz	0.0499998	0.00670002	0.0126975	3	PYQ19P3727	0.0206903	0.0146928	0.0226095	0.0273903	3	20.6903	14.6928	6.70002	27.3903	12.6975
1.5 Hz	0.0233627	0.00374108	0.00703733	7	V3KQT9D9NR	0.0236492	0.020353	0.00402759	0.0273903	3	23.6492	20.353	3.74108	27.3903	7.03733
1.5 Hz	0.0244592	0.0035351	0.00642887	10	RJ757R62DR	0.0238552	0.0209614	0.00293107	0.0273903	3	23.8552	20.9614	3.5351	27.3903	6.42887
1.5 Hz	0.0168387	0.00301987	0.00539498	1	JKJ23D9D7J	0.0243704	0.0219953	0.0105516	0.0273903	3	24.3704	21.9953	3.01987	27.3903	5.39498
1.5 Hz	0.0207377	0.00437704	0.00719445	7	V3KQT9D9NR	0.0230133	0.0201959	0.0066526	0.0273903	3	23.0133	20.1959	4.37704	27.3903	7.19445
1.5 Hz	0.0144372	0.00355544	0.00555879	6e	D2506Q6G3F	0.0238349	0.0218315	0.0129531	0.0273903	3	23.8349	21.8315	3.55544	27.3903	5.55879
1.5 Hz	0.0406247	0.00612053	0.0106722	2	FXWLJ49CT6	0.0212698	0.0167182	0.0132344	0.0273903	3	21.2698	16.7182	6.12053	27.3903	10.6722
1.5 Hz	0.0365155	0.00530317	0.00989448	2	JKJ23D9D7J	0.0220871	0.0174958	0.00912524	0.0273903	3	22.0871	17.4958	5.30317	27.3903	9.89448
1.5 Hz	0.0393054	0.00705117	0.012159	2	JKJ23D9D7J	0.0203391	0.0152313	0.0119151	0.0273903	3	20.3391	15.2313	7.05117	27.3903	12.159
1.5 Hz	0.0250094	0.0031958	0.00588146	6e	D2506Q6G3F	0.0241945	0.0215088	0.00238091	0.0273903	3	24.1945	21.5088	3.1958	27.3903	5.88146
1.5 Hz	0.0216111	0.00356893	0.00579394	9e	D09YVJVXDD	0.0238214	0.0215964	0.00577918	0.0273903	3	23.8214	21.5964	3.56893	27.3903	5.79394
1.5 Hz	0.021301	0.00383038	0.00663051	6e	D2506Q6G3F	0.0235599	0.0207598	0.00608926	0.0273903	3	23.5599	20.7598	3.83038	27.3903	6.63051
1.5 Hz	0.0194078	0.00327931	0.00506965	9e	D09YVJVXDD	0.024111	0.0223207	0.00798248	0.0273903	3	24.111	22.3207	3.27931	27.3903	5.06965
1.5 Hz	0.0426436	0.00775307	0.0131603	3	JY3YKH9QJV	0.0196372	0.01423	0.0152533	0.0273903	3	19.6372	14.23	7.75307	27.3903	13.1603
1.5 Hz	0.0276773	0.0041352	0.00724755	1	JKJ23D9D7J	0.0232551	0.0201428	0.000286961	0.0273903	3	23.2551	20.1428	4.1352	27.3903	7.24755
1.5 Hz	0.0285264	0.00348546	0.00690971	1	JKJ23D9D7J	0.0239048	0.0204806	0.00113604	0.0273903	3	23.9048	20.4806	3.48546	27.3903	6.90971
1.5 Hz	0.0211879	0.00392133	0.00603255	9e	D09YVJVXDD	0.023469	0.0213578	0.00620237	0.0273903	3	23.469	21.3578	3.92133	27.3903	6.03255
1.5 Hz	0.0310489	0.00332612	0.00650339	6e	D2506Q6G3F	0.0240642	0.0208869	0.00365862	0.0273903	3	24.0642	20.8869	3.32612	27.3903	6.50339
1.5 Hz	0.0578585	0.00784273	0.0153241	3	PYQ19P3727	0.0195476	0.0120662	0.0304682	0.0273903	3	19.5476	12.0662	7.84273	27.3903	15.3241
1.5 Hz	0.0400752	0.00798247	0.0137166	2	FXWLJ49CT6	0.0194078	0.0136737	0.0126849	0.0273903	3	19.4078	13.6737	7.98247	27.3903	13.7166
1.5 Hz	0.0241382	0.00396508	0.00677528	10e	D09YVJVXDD	0.0234252	0.020615	0.00325214	0.0273903	3	23.4252	20.615	3.96508	27.3903	6.77528
1.5 Hz	0.0156671	0.00347283	0.00553603	10	RJ757R62DR	0.0239175	0.0218543	0.0117232	0.0273903	3	23.9175	21.8543	3.47283	27.3903	5.53603
1.5 Hz	0.0602932	0.00968605	0.0176055	4	PYQ19P3727	0.0177043	0.00978481	0.0329029	0.0273903	3	17.7043	9.78481	9.68605	27.3903	17.6055
1.5 Hz	0.0136712	0.00277866	0.00465641	6	NQ7MGWQP54	0.0246117	0.0227339	0.0137191	0.0273903	3	24.6117	22.7339	2.77866	27.3903	4.65641
1.5 Hz	0.0184958	0.00364115	0.00607209	10	RJ757R62DR	0.0237492	0.0213182	0.00889452	0.0273903	3	23.7492	21.3182	3.64115	27.3903	6.07209
1.5 Hz	0.0507453	0.0075579	0.0133614	3	PYQ19P3727	0.0198324	0.0140289	0.023355	0.0273903	3	19.8324	14.0289	7.5579	27.3903	13.3614
1.5 Hz	0.0422419	0.00709697	0.0132417	2	JKJ23D9D7J	0.0202933	0.0141486	0.0148516	0.0273903	3	20.2933	14.1486	7.09697	27.3903	13.2417
1.5 Hz	0.0217647	0.00305893	0.00523444	6e	D2506Q6G3F	0.0243314	0.0221559	0.00562557	0.0273903	3	24.3314	22.1559	3.05893	27.3903	5.23444
1.5 Hz	0.0151867	0.00257315	0.00461553	9	RJ757R62DR	0.0248172	0.0227748	0.0122037	0.0273903	3	24.8172	22.7748	2.57315	27.3903	4.61553
1.5 Hz	0.014656	0.00340937	0.00532423	10	RJ757R62DR	0.0239809	0.0220661	0.0127343	0.0273903	3	23.9809	22.0661	3.40937	27.3903	5.32423
1.5 Hz	0.0282653	0.00364287	0.0069772	7	GKGGN79P34	0.0237474	0.0204131	0.000874965	0.0273903	3	23.7474	20.4131	3.64287	27.3903	6.9772
1.5 Hz	0.0446762	0.0058945	0.0112202	7	V3KQT9D9NR	0.0214958	0.0161702	0.0172859	0.0273903	3	21.4958	16.1702	5.8945	27.3903	11.2202
1.5 Hz	0.0279316	0.00443635	0.00821872	1	JKJ23D9D7J	0.022954	0.0191716	0.000541257	0.0273903	3	22.954	19.1716	4.43635	27.3903	8.21872
1.5 Hz	0.0456951	0.0117948	0.017466	4	PYQ19P3727	0.0155955	0.00992426	0.0183048	0.0273903	3	15.5955	9.92426	11.7948	27.3903	17.466
1.5 Hz	0.0395081	0.00615012	0.0117419	3	PYQ19P3727	0.0212402	0.0156484	0.0121178	0.0273903	3	21.2402	15.6484	6.15012	27.3903	11.7419
1.5 Hz	0.0153553	0.00323808	0.00490293	9e	D09YVJVXDD	0.0241522	0.0224874	0.012035	0.0273903	3	24.1522	22.4874	3.23808	27.3903	4.90293
1.5 Hz	0.0217231	0.00389287	0.00609163	9e	D09YVJVXDD	0.0234974	0.0212987	0.00566725	0.0273903	3	23.4974	21.2987	3.89287	27.3903	6.09163
1.5 Hz	0.0238193	0.00357567	0.00610819	9e	D09YVJVXDD	0.0238146	0.0212821	0.003571	0.0273903	3	23.8146	21.2821	3.57567	27.3903	6.10819
1.5 Hz	0.0280783	0.00717172	0.0111229	3	PYQ19P3727	0.0202186	0.0162674	0.000687977	0.0273903	3	20.2186	16.2674	7.17172	27.3903	11.1229
1.5 Hz	0.0167763	0.00341338	0.00570823	6e	D2506Q6G3F	0.0239769	0.0216821	0.010614	0.0273903	3	23.9769	21.6821	3.41338	27.3903	5.70823
1.5 Hz	0.0114868	0.00193859	0.00345996	5	NQ7MGWQP54	0.0254517	0.0239303	0.0159035	0.0273903	3	25.4517	23.9303	1.93859	27.3903	3.45996
1.5 Hz	0.0123102	0.00220053	0.0038822	9	RJ757R62DR	0.0251898	0.0235081	0.0150801	0.0273903	3	25.1898	23.5081	2.20053	27.3903	3.8822
1.5 Hz	0.0477434	0.0103237	0.0176272	4	PYQ19P3727	0.0170666	0.00976314	0.0203531	0.0273903	3	17.0666	9.76314	10.3237	27.3903	17.6272
1.5 Hz	0.0140332	0.00378726	0.00545646	9e	D09YVJVXDD	0.023603	0.0219338	0.0133571	0.0273903	3	23.603	21.9338	3.78726	27.3903	5.45646
1.5 Hz	0.0333414	0.00481194	0.00877188	7	V3KQT9D9NR	0.0225784	0.0186184	0.00595112	0.0273903	3	22.5784	18.6184	4.81194	27.3903	8.77188
1.5 Hz	0.0114751	0.00232046	0.00389	11e	GKGGN79P34	0.0250698	0.0235003	0.0159152	0.0273903	3	25.0698	23.5003	2.32046	27.3903	3.89
1.5 Hz	0.0228185	0.00396734	0.00677348	7	GKGGN79P34	0.023423	0.0206168	0.00457179	0.0273903	3	23.423	20.6168	3.96734	27.3903	6.77348
1.5 Hz	0.0336538	0.00375095	0.00806626	1	FXWLJ49CT6	0.0236394	0.0193241	0.00626347	0.0273903	3	23.6394	19.3241	3.75095	27.3903	8.06626
1.5 Hz	0.0352535	0.00627852	0.0113324	2	FXWLJ49CT6	0.0211118	0.0160579	0.00786319	0.0273903	3	21.1118	16.0579	6.27852	27.3903	11.3324
1.5 Hz	0.0221111	0.00365565	0.00627075	6e	D2506Q6G3F	0.0237347	0.0211196	0.0052792	0.0273903	3	23.7347	21.1196	3.65565	27.3903	6.27075
1.5 Hz	0.0454695	0.00827527	0.0141172	3	PYQ19P3727	0.019115	0.0132731	0.0180792	0.0273903	3	19.115	13.2731	8.27527	27.3903	14.1172
1.5 Hz	0.0440795	0.0094657	0.0145216	4	PYQ19P3727	0.0179246	0.0128687	0.0166892	0.0273903	3	17.9246	12.8687	9.4657	27.3903	14.5216
1.5 Hz	0.0419794	0.00792166	0.0129902	3	PYQ19P3727	0.0194687	0.0144001	0.0145891	0.0273903	3	19.4687	14.4001	7.92166	27.3903	12.9902
1.5 Hz	0.0365335	0.00766066	0.0124142	3	PYQ19P3727	0.0197297	0.0149761	0.00914321	0.0273903	3	19.7297	14.9761	7.66066	27.3903	12.4142
1.5 Hz	0.0433936	0.00941674	0.0154129	4	PYQ19P3727	0.0179736	0.0119774	0.0160033	0.0273903	3	17.9736	11.9774	9.41674	27.3903	15.4129
1.5 Hz	0.0437601	0.00755804	0.0122894	4	JY3YKH9QJV	0.0198323	0.0151009	0.0163698	0.0273903	3	19.8323	15.1009	7.55804	27.3903	12.2894
1.5 Hz	0.0235081	0.00485781	0.00726388	10e	D09YVJVXDD	0.0225325	0.0201264	0.0038822	0.0273903	3	22.5325	20.1264	4.85781	27.3903	7.26388
1.5 Hz	0.0171605	0.00320503	0.00565946	1	JKJ23D9D7J	0.0241853	0.0217308	0.0102298	0.0273903	3	24.1853	21.7308	3.20503	27.3903	5.65946
1.5 Hz	0.0491786	0.0103527	0.0171525	4	PYQ19P3727	0.0170376	0.0102378	0.0217883	0.0273903	3	17.0376	10.2378	10.3527	27.3903	17.1525
1.5 Hz	0.0214918	0.00416522	0.00697961	6e	D2506Q6G3F	0.0232251	0.0204107	0.00589855	0.0273903	3	23.2251	20.4107	4.16522	27.3903	6.97961
1.5 Hz	0.0614948	0.0106574	0.0186191	4	PYQ19P3727	0.0167329	0.00877122	0.0341045	0.0273903	3	16.7329	8.77122	10.6574	27.3903	18.6191
1.5 Hz	0.0250495	0.00559677	0.00885461	3	JY3YKH9QJV	0.0217935	0.0185357	0.00234078	0.0273903	3	21.7935	18.5357	5.59677	27.3903	8.85461
1.5 Hz	0.0274677	0.00407659	0.0073911	1	JKJ23D9D7J	0.0233137	0.0199992	7.74171e-05	0.0273903	3	23.3137	19.9992	4.07659	27.3903	7.3911
1.5 Hz	0.0251181	0.00466938	0.00814896	1	FXWLJ49CT6	0.0227209	0.0192414	0.0022722	0.0273903	3	22.7209	19.2414	4.66938	27.3903	8.14896
1.5 Hz	0.0490519	0.00750177	0.0125872	3	JY3YKH9QJV	0.0198885	0.0148031	0.0216616	0.0273903	3	19.8885	14.8031	7.50177	27.3903	12.5872
1.5 Hz	0.0439747	0.00876125	0.0157578	4	PYQ19P3727	0.0186291	0.0116325	0.0165844	0.0273903	3	18.6291	11.6325	8.76125	27.3903	15.7578
1.5 Hz	0.0227743	0.00277243	0.00556188	5	NQ7MGWQP54	0.0246179	0.0218284	0.00461597	0.0273903	3	24.6179	21.8284	2.77243	27.3903	5.56188
1.5 Hz	0.0158058	0.00207203	0.00384926	11e	GKGGN79P34	0.0253183	0.0235411	0.0115845	0.0273903	3	25.3183	23.5411	2.07203	27.3903	3.84926
1.5 Hz	0.0412256	0.00930585	0.0146529	4	PYQ19P3727	0.0180845	0.0127374	0.0138353	0.0273903	3	18.0845	12.7374	9.30585	27.3903	14.6529
1.5 Hz	0.0204375	0.00429411	0.00737537	1	FXWLJ49CT6	0.0230962	0.0200149	0.00695276	0.0273903	3	23.0962	20.0149	4.29411	27.3903	7.37537
1.5 Hz	0.0191649	0.0046726	0.00726836	9e	D09YVJVXDD	0.0227177	0.0201219	0.00822542	0.0273903	3	22.7177	20.1219	4.6726	27.3903	7.26836
1.5 Hz	0.0154027	0.00356168	0.00526024	9e	D09YVJVXDD	0.0238286	0.0221301	0.0119876	0.0273903	3	23.8286	22.1301	3.56168	27.3903	5.26024
1.5 Hz	0.0198333	0.00264682	0.00537554	1	JKJ23D9D7J	0.0247435	0.0220148	0.00755706	0.0273903	3	24.7435	22.0148	2.64682	27.3903	5.37554
1.5 Hz	0.0346755	0.00655778	0.0126448	2	FXWLJ49CT6	0.0208325	0.0147455	0.00728518	0.0273903	3	20.8325	14.7455	6.55778	27.3903	12.6448
1.5 Hz	0.0237489	0.0038888	0.00581367	10e	D09YVJVXDD	0.0235015	0.0215766	0.00364136	0.0273903	3	23.5015	21.5766	3.8888	27.3903	5.81367
1.5 Hz	0.0229716	0.00587472	0.00924434	1	FXWLJ49CT6	0.0215156	0.018146	0.00441869	0.0273903	3	21.5156	18.146	5.87472	27.3903	9.24434
1.5 Hz	0.0394766	0.00534707	0.0102608	7	GKGGN79P34	0.0220432	0.0171295	0.0120863	0.0273903	3	22.0432	17.1295	5.34707	27.3903	10.2608
1.5 Hz	0.0486774	0.00829892	0.0143494	3	PYQ19P3727	0.0190914	0.0130409	0.0212871	0.0273903	3	19.0914	13.0409	8.29892	27.3903	14.3494
1.5 Hz	0.0353823	0.00790247	0.0124639	2	FXWLJ49CT6	0.0194878	0.0149264	0.007992	0.0273903	3	19.4878	14.9264	7.90247	27.3903	12.4639
1.5 Hz	0.0516514	0.00621887	0.0123306	2	FXWLJ49CT6	0.0211714	0.0150597	0.0242611	0.0273903	3	21.1714	15.0597	6.21887	27.3903	12.3306
1.5 Hz	0.0461878	0.00634508	0.0123233	2	FXWLJ49CT6	0.0210452	0.015067	0.0187975	0.0273903	3	21.0452	15.067	6.34508	27.3903	12.3233
1.5 Hz	0.0311897	0.00791969	0.0125381	4	JY3YKH9QJV	0.0194706	0.0148522	0.0037994	0.0273903	3	19.4706	14.8522	7.91969	27.3903	12.5381
1.5 Hz	0.0199415	0.00381019	0.00654957	6e	D2506Q6G3F	0.0235801	0.0208407	0.00744879	0.0273903	3	23.5801	20.8407	3.81019	27.3903	6.54957
1.5 Hz	0.0475638	0.00759518	0.0132559	4	JY3YKH9QJV	0.0197951	0.0141345	0.0201735	0.0273903	3	19.7951	14.1345	7.59518	27.3903	13.2559
1.5 Hz	0.0446891	0.0070725	0.0130318	2	FXWLJ49CT6	0.0203178	0.0143585	0.0172987	0.0273903	3	20.3178	14.3585	7.0725	27.3903	13.0318
1.5 Hz	0.038894	0.00655352	0.0117854	2	FXWLJ49CT6	0.0208368	0.0156049	0.0115037	0.0273903	3	20.8368	15.6049	6.55352	27.3903	11.7854
1.5 Hz	0.0486175	0.00793329	0.014426	3	PYQ19P3727	0.019457	0.0129643	0.0212272	0.0273903	3	19.457	12.9643	7.93329	27.3903	14.426
1.5 Hz	0.0132828	0.00234939	0.00405918	11e	NQ7MGWQP54	0.0250409	0.0233311	0.0141075	0.0273903	3	25.0409	23.3311	2.34939	27.3903	4.05918
1.5 Hz	0.0307611	0.00374883	0.00717588	1	JKJ23D9D7J	0.0236415	0.0202144	0.00337077	0.0273903	3	23.6415	20.2144	3.74883	27.3903	7.17588
1.5 Hz	0.0169228	0.00434078	0.00601027	11e	RJ757R62DR	0.0230495	0.02138	0.0104676	0.0273903	3	23.0495	21.38	4.34078	27.3903	6.01027
1.5 Hz	0.0519763	0.0100745	0.0159624	3	PYQ19P3727	0.0173158	0.0114279	0.0245859	0.0273903	3	17.3158	11.4279	10.0745	27.3903	15.9624
1.5 Hz	0.0287024	0.00631994	0.0111919	2	JKJ23D9D7J	0.0210704	0.0161984	0.00131211	0.0273903	3	21.0704	16.1984	6.31994	27.3903	11.1919
1.5 Hz	0.0392629	0.00700074	0.0112794	3	PYQ19P3727	0.0203896	0.0161109	0.0118725	0.0273903	3	20.3896	16.1109	7.00074	27.3903	11.2794
1.5 Hz	0.0182062	0.00248988	0.00454734	6	NQ7MGWQP54	0.0249004	0.022843	0.00918408	0.0273903	3	24.9004	22.843	2.48988	27.3903	4.54734
1.5 Hz	0.0161647	0.00416928	0.00593343	11e	RJ757R62DR	0.023221	0.0214569	0.0112256	0.0273903	3	23.221	21.4569	4.16928	27.3903	5.93343
1.5 Hz	0.0424855	0.00705538	0.0131832	2	FXWLJ49CT6	0.0203349	0.0142071	0.0150952	0.0273903	3	20.3349	14.2071	7.05538	27.3903	13.1832
1.5 Hz	0.0193816	0.00401236	0.00694207	1	FXWLJ49CT6	0.0233779	0.0204482	0.00800871	0.0273903	3	23.3779	20.4482	4.01236	27.3903	6.94207
1.5 Hz	0.050419	0.00775634	0.0141077	3	PYQ19P3727	0.019634	0.0132826	0.0230287	0.0273903	3	19.634	13.2826	7.75634	27.3903	14.1077
1.5 Hz	0.0177609	0.00376824	0.00577182	11e	NQ7MGWQP54	0.0236221	0.0216185	0.00962939	0.0273903	3	23.6221	21.6185	3.76824	27.3903	5.77182
1.5 Hz	0.0448473	0.00628277	0.0122253	2	FXWLJ49CT6	0.0211075	0.015165	0.017457	0.0273903	3	21.1075	15.165	6.28277	27.3903	12.2253
1.5 Hz	0.0285972	0.00618875	0.0101771	3	JY3YKH9QJV	0.0212016	0.0172132	0.00120685	0.0273903	3	21.2016	17.2132	6.18875	27.3903	10.1771
1.5 Hz	0.0228963	0.00381995	0.00613126	9e	D09YVJVXDD	0.0235704	0.021259	0.00449397	0.0273903	3	23.5704	21.259	3.81995	27.3903	6.13126
1.5 Hz	0.026181	0.00381413	0.00719468	1	FXWLJ49CT6	0.0235762	0.0201956	0.00120935	0.0273903	3	23.5762	20.1956	3.81413	27.3903	7.19468
1.5 Hz	0.0216484	0.00476514	0.00815503	2	FXWLJ49CT6	0.0226252	0.0192353	0.00574187	0.0273903	3	22.6252	19.2353	4.76514	27.3903	8.15503
1.5 Hz	0.050252	0.0067684	0.0125031	2	FXWLJ49CT6	0.0206219	0.0148872	0.0228617	0.0273903	3	20.6219	14.8872	6.7684	27.3903	12.5031
1.5 Hz	0.0322298	0.0043085	0.00836649	1	FXWLJ49CT6	0.0230818	0.0190238	0.00483952	0.0273903	3	23.0818	19.0238	4.3085	27.3903	8.36649
1.5 Hz	0.0158815	0.00316218	0.0057416	6	NQ7MGWQP54	0.0242281	0.0216487	0.0115088	0.0273903	3	24.2281	21.6487	3.16218	27.3903	5.7416
1.5 Hz	0.0191734	0.00353345	0.00530029	6e	D2506Q6G3F	0.0238569	0.02209	0.00821689	0.0273903	3	23.8569	22.09	3.53345	27.3903	5.30029
1.5 Hz	0.0200023	0.00392373	0.00685656	8	V3KQT9D9NR	0.0234666	0.0205338	0.00738805	0.0273903	3	23.4666	20.5338	3.92373	27.3903	6.85655
1.5 Hz	0.0522143	0.00627724	0.0132832	2	JKJ23D9D7J	0.0211131	0.0141072	0.024824	0.0273903	3	21.1131	14.1072	6.27724	27.3903	13.2832
1.5 Hz	0.0162017	0.00256896	0.00476735	11e	V3KQT9D9NR	0.0248214	0.022623	0.0111886	0.0273903	3	24.8214	22.623	2.56896	27.3903	4.76735
1.5 Hz	0.0703413	0.00922711	0.0167618	4	JY3YKH9QJV	0.0181632	0.0106285	0.042951	0.0273903	3	18.1632	10.6285	9.22711	27.3903	16.7618
1.5 Hz	0.0133042	0.00220556	0.0040869	6	NQ7MGWQP54	0.0251848	0.0233034	0.0140861	0.0273903	3	25.1848	23.3034	2.20556	27.3903	4.0869
1.5 Hz	0.0320138	0.00581596	0.0105466	2	FXWLJ49CT6	0.0215744	0.0168437	0.00462353	0.0273903	3	21.5744	16.8437	5.81596	27.3903	10.5466
1.5 Hz	0.014772	0.0030863	0.00476156	9e	D09YVJVXDD	0.024304	0.0226288	0.0126183	0.0273903	3	24.304	22.6287	3.0863	27.3903	4.76156
1.5 Hz	0.0417264	0.00703812	0.0121616	2	FXWLJ49CT6	0.0203522	0.0152287	0.0143361	0.0273903	3	20.3522	15.2287	7.03812	27.3903	12.1616
1.5 Hz	0.0454293	0.006715	0.0122514	3	PYQ19P3727	0.0206753	0.0151389	0.0180389	0.0273903	3	20.6753	15.1389	6.715	27.3903	12.2514
1.5 Hz	0.0234602	0.0035333	0.00659016	1	FXWLJ49CT6	0.023857	0.0208001	0.00393013	0.0273903	3	23.857	20.8001	3.5333	27.3903	6.59016
1.5 Hz	0.0325183	0.00383357	0.00741825	6e	D2506Q6G3F	0.0235567	0.0199721	0.00512796	0.0273903	3	23.5567	19.9721	3.83357	27.3903	7.41825
1.5 Hz	0.0086799	0.00156795	0.00289456	11e	GKGGN79P34	0.0258224	0.0244958	0.0187104	0.0273903	3	25.8224	24.4958	1.56795	27.3903	2.89456
1.5 Hz	0.0208355	0.00403745	0.00608486	10e	D09YVJVXDD	0.0233529	0.0213054	0.00655483	0.0273903	3	23.3529	21.3054	4.03745	27.3903	6.08486
1.5 Hz	0.0271737	0.00415268	0.00696738	6e	D2506Q6G3F	0.0232376	0.0204229	0.000216598	0.0273903	3	23.2376	20.4229	4.15268	27.3903	6.96738
1.5 Hz	0.0379463	0.00607659	0.0101587	2	JKJ23D9D7J	0.0213137	0.0172316	0.010556	0.0273903	3	21.3137	17.2316	6.07659	27.3903	10.1587
1.5 Hz	0.0142077	0.00209233	0.00370289	11e	GKGGN79P34	0.025298	0.0236874	0.0131826	0.0273903	3	25.298	23.6874	2.09233	27.3903	3.70289
1.5 Hz	0.0153496	0.00260485	0.00475295	5	NQ7MGWQP54	0.0247855	0.0226374	0.0120407	0.0273903	3	24.7855	22.6374	2.60485	27.3903	4.75295
1.5 Hz	0.0349227	0.00527881	0.0101935	2	JKJ23D9D7J	0.0221115	0.0171968	0.00753242	0.0273903	3	22.1115	17.1968	5.27881	27.3903	10.1935
1.5 Hz	0.0222015	0.00443905	0.00768625	1	FXWLJ49CT6	0.0229513	0.0197041	0.00518876	0.0273903	3	22.9513	19.7041	4.43905	27.3903	7.68625
1.5 Hz	0.0209836	0.00421615	0.00649719	10e	D09YVJVXDD	0.0231742	0.0208931	0.00640668	0.0273903	3	23.1742	20.8931	4.21615	27.3903	6.49719
1.5 Hz	0.0215837	0.00372682	0.00548024	10e	D09YVJVXDD	0.0236635	0.0219101	0.0058066	0.0273903	3	23.6635	21.9101	3.72682	27.3903	5.48024
1.5 Hz	0.0262411	0.00481561	0.00763551	10e	D09YVJVXDD	0.0225747	0.0197548	0.00114921	0.0273903	3	22.5747	19.7548	4.81561	27.3903	7.63551
1.5 Hz	0.0253818	0.00375665	0.00696583	7	V3KQT9D9NR	0.0236337	0.0204245	0.00200846	0.0273903	3	23.6337	20.4245	3.75665	27.3903	6.96583
1.5 Hz	0.0421347	0.00788672	0.012889	3	PYQ19P3727	0.0195036	0.0145013	0.0147444	0.0273903	3	19.5036	14.5013	7.88672	27.3903	12.889
1.5 Hz	0.0111423	0.00232989	0.00396901	5	NQ7MGWQP54	0.0250604	0.0234213	0.016248	0.0273903	3	25.0604	23.4213	2.32989	27.3903	3.96901
1.5 Hz	0.0414076	0.00752086	0.0126094	2	FXWLJ49CT6	0.0198695	0.0147809	0.0140173	0.0273903	3	19.8694	14.7809	7.52086	27.3903	12.6094
1.5 Hz	0.0217388	0.0037172	0.00605129	10e	D09YVJVXDD	0.0236731	0.021339	0.0056515	0.0273903	3	23.6731	21.339	3.7172	27.3903	6.05129
1.5 Hz	0.0133178	0.00369054	0.00536628	11e	RJ757R62DR	0.0236998	0.022024	0.0140725	0.0273903	3	23.6998	22.024	3.69054	27.3903	5.36628
1.5 Hz	0.0176597	0.00391559	0.00618043	9e	D09YVJVXDD	0.0234747	0.0212099	0.00973059	0.0273903	3	23.4747	21.2099	3.91559	27.3903	6.18043
1.5 Hz	0.0444507	0.00706227	0.0124801	2	JKJ23D9D7J	0.020328	0.0149102	0.0170604	0.0273903	3	20.328	14.9102	7.06227	27.3903	12.4801
1.5 Hz	0.0305098	0.00687294	0.0108232	3	JY3YKH9QJV	0.0205174	0.0165671	0.00311946	0.0273903	3	20.5174	16.5671	6.87294	27.3903	10.8232
1.5 Hz	0.0133429	0.00205078	0.00364844	9	RJ757R62DR	0.0253395	0.0237419	0.0140474	0.0273903	3	25.3395	23.7419	2.05078	27.3903	3.64844
1.5 Hz	0.0696285	0.0100221	0.0195235	4	JY3YKH9QJV	0.0173682	0.00786685	0.0422382	0.0273903	3	17.3682	7.86685	10.0221	27.3903	19.5235
1.5 Hz	0.0178338	0.00362926	0.00654613	8	V3KQT9D9NR	0.0237611	0.0208442	0.00955651	0.0273903	3	23.7611	20.8442	3.62926	27.3903	6.54613
1.5 Hz	0.0242597	0.00401054	0.00723947	7	V3KQT9D9NR	0.0233798	0.0201508	0.00313056	0.0273903	3	23.3798	20.1508	4.01054	27.3903	7.23947
1.5 Hz	0.0260528	0.00404254	0.00676827	10e	D09YVJVXDD	0.0233478	0.020622	0.00133746	0.0273903	3	23.3478	20.622	4.04254	27.3903	6.76827
1.5 Hz	0.0220442	0.00390282	0.006422	9e	D09YVJVXDD	0.0234875	0.0209683	0.00534612	0.0273903	3	23.4875	20.9683	3.90282	27.3903	6.422
1.5 Hz	0.0216125	0.00317634	0.00551965	6e	D2506Q6G3F	0.024214	0.0218707	0.0057778	0.0273903	3	24.214	21.8707	3.17634	27.3903	5.51965
1.5 Hz	0.0182493	0.00329192	0.00563561	6e	D2506Q6G3F	0.0240984	0.0217547	0.00914096	0.0273903	3	24.0984	21.7547	3.29192	27.3903	5.63561
1.5 Hz	0.0443153	0.00961612	0.0153742	4	PYQ19P3727	0.0177742	0.0120161	0.016925	0.0273903	3	17.7742	12.0161	9.61612	27.3903	15.3742
1.9 Hz	0.037885	0.00759848	0.0123189	5	NQ7MGWQP54	0.0363477	0.0316273	0.00606127	0.0439462	4	36.3477	31.6273	7.59848	43.9462	12.3189
1.9 Hz	0.0465647	0.0125452	0.0179699	9e	D09YVJVXDD	0.031401	0.0259763	0.00261849	0.0439462	4	31.401	25.9763	12.5452	43.9462	17.9699
1.9 Hz	0.0442582	0.0116732	0.01691	11e	V3KQT9D9NR	0.0322731	0.0270362	0.000312012	0.0439462	4	32.2731	27.0362	11.6732	43.9462	16.91
1.9 Hz	0.0580116	0.0113437	0.0165722	11e	V3KQT9D9NR	0.0326025	0.027374	0.0140654	0.0439462	4	32.6025	27.374	11.3437	43.9462	16.5722
1.9 Hz	0.0588688	0.0103679	0.0165974	3	PYQ19P3727	0.0335783	0.0273488	0.0149225	0.0439462	4	33.5783	27.3488	10.3679	43.9462	16.5974
1.9 Hz	0.069877	0.0126036	0.0224893	4	PYQ19P3727	0.0313426	0.0214569	0.0259308	0.0439462	4	31.3426	21.4569	12.6036	43.9462	22.4893
1.9 Hz	0.0560446	0.0139672	0.018648	11e	RJ757R62DR	0.0299791	0.0252982	0.0120984	0.0439462	4	29.9791	25.2982	13.9672	43.9462	18.648
1.9 Hz	0.0528648	0.0111156	0.0177911	2	FXWLJ49CT6	0.0328306	0.0261552	0.00891862	0.0439462	4	32.8306	26.1552	11.1156	43.9462	17.7911
1.9 Hz	0.0526307	0.0128611	0.0190476	10e	D09YVJVXDD	0.0310852	0.0248986	0.00868448	0.0439462	4	31.0852	24.8986	12.8611	43.9462	19.0476
1.9 Hz	0.0335211	0.00981142	0.0137577	10	RJ757R62DR	0.0341348	0.0301886	0.0104251	0.0439462	4	34.1348	30.1886	9.81142	43.9462	13.7577
1.9 Hz	0.0432496	0.0118861	0.0176154	10e	D09YVJVXDD	0.0320601	0.0263308	0.000696652	0.0439462	4	32.0601	26.3308	11.8861	43.9462	17.6154
1.9 Hz	0.0347826	0.00732518	0.0113221	5	NQ7MGWQP54	0.036621	0.0326241	0.00916359	0.0439462	4	36.621	32.6241	7.32518	43.9462	11.3221
1.9 Hz	0.054613	0.0129194	0.0215907	4	PYQ19P3727	0.0310268	0.0223556	0.0106668	0.0439462	4	31.0268	22.3556	12.9194	43.9462	21.5907
1.9 Hz	0.0451011	0.00943225	0.0136493	6e	D2506Q6G3F	0.034514	0.0302969	0.00115484	0.0439462	4	34.514	30.2969	9.43225	43.9462	13.6493
1.9 Hz	0.0413698	0.00834508	0.0136683	7	GKGGN79P34	0.0356011	0.0302779	0.00257644	0.0439462	4	35.6011	30.2779	8.34508	43.9462	13.6683
1.9 Hz	0.0460902	0.0118013	0.0172961	10e	D09YVJVXDD	0.0321449	0.0266501	0.00214397	0.0439462	4	32.1449	26.6501	11.8013	43.9462	17.2961
1.9 Hz	0.0508268	0.0119467	0.0183675	2	JKJ23D9D7J	0.0319995	0.0255787	0.00688058	0.0439462	4	31.9995	25.5787	11.9467	43.9462	18.3675
1.9 Hz	0.0300237	0.00796579	0.0119178	3	JY3YKH9QJV	0.0359804	0.0320284	0.0139225	0.0439462	4	35.9804	32.0284	7.96579	43.9462	11.9178
1.9 Hz	0.0569683	0.0112213	0.0166735	11e	GKGGN79P34	0.0327249	0.0272727	0.0130221	0.0439462	4	32.7249	27.2727	11.2213	43.9462	16.6735
1.9 Hz	0.0458636	0.00884769	0.0143422	8	V3KQT9D9NR	0.0350985	0.029604	0.0019174	0.0439462	4	35.0985	29.604	8.84769	43.9462	14.3422
1.9 Hz	0.0528541	0.0105784	0.0169919	3	JY3YKH9QJV	0.0333678	0.0269544	0.0089079	0.0439462	4	33.3678	26.9544	10.5784	43.9462	16.9919
1.9 Hz	0.0376555	0.00904782	0.0129671	6	NQ7MGWQP54	0.0348984	0.0309791	0.00629072	0.0439462	4	34.8984	30.9791	9.04782	43.9462	12.9671
1.9 Hz	0.0345774	0.00668443	0.011062	1	JKJ23D9D7J	0.0372618	0.0328843	0.00936884	0.0439462	4	37.2618	32.8843	6.68443	43.9462	11.062
1.9 Hz	0.0620069	0.0134073	0.0221344	4	PYQ19P3727	0.030539	0.0218119	0.0180607	0.0439462	4	30.539	21.8119	13.4073	43.9462	22.1344
1.9 Hz	0.0466611	0.0133355	0.0185656	9e	D09YVJVXDD	0.0306107	0.0253807	0.00271485	0.0439462	4	30.6107	25.3807	13.3355	43.9462	18.5656
1.9 Hz	0.0457361	0.00840682	0.0140267	7	V3KQT9D9NR	0.0355394	0.0299195	0.00178984	0.0439462	4	35.5394	29.9195	8.40682	43.9462	14.0267
1.9 Hz	0.0370377	0.00920623	0.0132795	8	V3KQT9D9NR	0.03474	0.0306668	0.00690852	0.0439462	4	34.74	30.6668	9.20623	43.9462	13.2795
1.9 Hz	0.0481556	0.0118992	0.0166175	9e	D09YVJVXDD	0.032047	0.0273287	0.00420942	0.0439462	4	32.047	27.3287	11.8992	43.9462	16.6175
1.9 Hz	0.0523832	0.0117486	0.0198744	4	JY3YKH9QJV	0.0321976	0.0240718	0.00843697	0.0439462	4	32.1976	24.0718	11.7486	43.9462	19.8744
1.9 Hz	0.0371509	0.00853352	0.0131396	7	V3KQT9D9NR	0.0354127	0.0308066	0.00679529	0.0439462	4	35.4127	30.8066	8.53352	43.9462	13.1396
1.9 Hz	0.0549395	0.0116048	0.0171874	11e	GKGGN79P34	0.0323414	0.0267589	0.0109932	0.0439462	4	32.3414	26.7589	11.6048	43.9462	17.1874
1.9 Hz	0.0364791	0.0094607	0.0133171	6e	D2506Q6G3F	0.0344855	0.0306291	0.00746713	0.0439462	4	34.4855	30.6291	9.4607	43.9462	13.3171
1.9 Hz	0.0699284	0.011852	0.0208217	4	JY3YKH9QJV	0.0320943	0.0231246	0.0259822	0.0439462	4	32.0943	23.1246	11.852	43.9462	20.8217
1.9 Hz	0.0409092	0.00893109	0.014668	7	GKGGN79P34	0.0350151	0.0292782	0.00303704	0.0439462	4	35.0151	29.2782	8.9311	43.9462	14.668
1.9 Hz	0.0626213	0.0104384	0.0169408	3	PYQ19P3727	0.0335078	0.0270054	0.018675	0.0439462	4	33.5078	27.0054	10.4384	43.9462	16.9408
1.9 Hz	0.0424832	0.00828211	0.0145386	1	FXWLJ49CT6	0.0356641	0.0294076	0.00146307	0.0439462	4	35.6641	29.4076	8.28211	43.9462	14.5386
1.9 Hz	0.047203	0.00856054	0.01415	8	GKGGN79P34	0.0353857	0.0297963	0.00325673	0.0439462	4	35.3857	29.7962	8.56054	43.9462	14.15
1.9 Hz	0.0464684	0.0129407	0.0186611	10e	D09YVJVXDD	0.0310055	0.0252851	0.00252218	0.0439462	4	31.0055	25.2851	12.9407	43.9462	18.6611
1.9 Hz	0.0571235	0.0115448	0.0191613	2	FXWLJ49CT6	0.0324014	0.024785	0.0131773	0.0439462	4	32.4014	24.785	11.5448	43.9462	19.1613
1.9 Hz	0.0512256	0.0119958	0.0182908	3	PYQ19P3727	0.0319504	0.0256555	0.00727937	0.0439462	4	31.9504	25.6555	11.9958	43.9462	18.2908
1.9 Hz	0.0482142	0.0100387	0.0149918	3	JY3YKH9QJV	0.0339075	0.0289544	0.00426796	0.0439462	4	33.9075	28.9544	10.0387	43.9462	14.9918
1.9 Hz	0.0548253	0.00978547	0.0162348	3	JY3YKH9QJV	0.0341608	0.0277114	0.0108791	0.0439462	4	34.1608	27.7114	9.78547	43.9462	16.2348
1.9 Hz	0.0515643	0.0110313	0.0164713	8	GKGGN79P34	0.0329149	0.027475	0.00761807	0.0439462	4	32.9149	27.475	11.0313	43.9462	16.4713
1.9 Hz	0.0686913	0.0136789	0.0220783	4	PYQ19P3727	0.0302673	0.0218679	0.024745	0.0439462	4	30.2673	21.8679	13.6789	43.9462	22.0783
1.9 Hz	0.0410649	0.00989823	0.0144377	6e	D2506Q6G3F	0.034048	0.0295085	0.00288133	0.0439462	4	34.048	29.5085	9.89823	43.9462	14.4377
1.9 Hz	0.0385727	0.0106633	0.0144209	11e	V3KQT9D9NR	0.0332829	0.0295254	0.00537355	0.0439462	4	33.2829	29.5254	10.6633	43.9462	14.4209
1.9 Hz	0.05004	0.0126254	0.0207144	2	FXWLJ49CT6	0.0313208	0.0232318	0.00609375	0.0439462	4	31.3208	23.2318	12.6254	43.9462	20.7144
1.9 Hz	0.0325979	0.0078078	0.0119112	1	FXWLJ49CT6	0.0361384	0.032035	0.0113483	0.0439462	4	36.1384	32.035	7.8078	43.9462	11.9112
1.9 Hz	0.0530636	0.0124557	0.0202339	3	PYQ19P3727	0.0314905	0.0237123	0.0091174	0.0439462	4	31.4905	23.7123	12.4557	43.9462	20.2339
1.9 Hz	0.0434326	0.00874795	0.0136424	6e	D2506Q6G3F	0.0351983	0.0303038	0.000513583	0.0439462	4	35.1983	30.3038	8.74795	43.9462	13.6424
1.9 Hz	0.0384296	0.00952105	0.0137181	8	V3KQT9D9NR	0.0344252	0.0302281	0.00551661	0.0439462	4	34.4252	30.2281	9.52105	43.9462	13.7181
1.9 Hz	0.0523888	0.0140337	0.019378	11e	NQ7MGWQP54	0.0299125	0.0245682	0.00844255	0.0439462	4	29.9125	24.5682	14.0337	43.9462	19.378
1.9 Hz	0.0525811	0.0133516	0.0192266	10e	D09YVJVXDD	0.0305946	0.0247197	0.00863485	0.0439462	4	30.5946	24.7197	13.3516	43.9462	19.2266
1.9 Hz	0.0443649	0.00730301	0.0124474	1	FXWLJ49CT6	0.0366432	0.0314988	0.000418629	0.0439462	4	36.6432	31.4988	7.30301	43.9462	12.4474
1.9 Hz	0.0542253	0.00982418	0.0176174	2	FXWLJ49CT6	0.034122	0.0263288	0.0102791	0.0439462	4	34.122	26.3288	9.82418	43.9462	17.6174
1.9 Hz	0.0452893	0.00944909	0.0147087	8	GKGGN79P34	0.0344971	0.0292375	0.00134311	0.0439462	4	34.4971	29.2375	9.44909	43.9462	14.7087
1.9 Hz	0.0524535	0.0124079	0.0181113	9e	D09YVJVXDD	0.0315383	0.025835	0.00850732	0.0439462	4	31.5383	25.835	12.4079	43.9462	18.1113
1.9 Hz	0.0489767	0.0105565	0.0148356	11e	V3KQT9D9NR	0.0333897	0.0291107	0.00503048	0.0439462	4	33.3897	29.1107	10.5565	43.9462	14.8356
1.9 Hz	0.0447537	0.0103201	0.0149242	8	V3KQT9D9NR	0.0336261	0.029022	0.000807479	0.0439462	4	33.6261	29.022	10.3201	43.9462	14.9242
1.9 Hz	0.0460152	0.0115354	0.0162168	11e	GKGGN79P34	0.0324108	0.0277294	0.00206898	0.0439462	4	32.4108	27.7294	11.5354	43.9462	16.2168
1.9 Hz	0.0566643	0.0115737	0.0185287	2	JKJ23D9D7J	0.0323725	0.0254175	0.0127181	0.0439462	4	32.3726	25.4175	11.5737	43.9462	18.5287
1.9 Hz	0.0481728	0.0107709	0.0154276	11e	V3KQT9D9NR	0.0331753	0.0285186	0.0042266	0.0439462	4	33.1753	28.5186	10.7709	43.9462	15.4276
1.9 Hz	0.0381823	0.00754897	0.0127826	7	V3KQT9D9NR	0.0363973	0.0311636	0.00576388	0.0439462	4	36.3973	31.1636	7.54897	43.9462	12.7826
1.9 Hz	0.050941	0.0119316	0.0165837	11e	GKGGN79P34	0.0320146	0.0273625	0.00699478	0.0439462	4	32.0146	27.3625	11.9316	43.9462	16.5837
1.9 Hz	0.0420071	0.0082612	0.0132303	7	V3KQT9D9NR	0.035685	0.0307159	0.0019391	0.0439462	4	35.685	30.7159	8.2612	43.9462	13.2303
1.9 Hz	0.037752	0.00849131	0.0120037	9	RJ757R62DR	0.0354549	0.0319425	0.00619422	0.0439462	4	35.4549	31.9425	8.49131	43.9462	12.0037
1.9 Hz	0.0501962	0.0106704	0.0168131	3	PYQ19P3727	0.0332759	0.0271331	0.00625001	0.0439462	4	33.2759	27.1331	10.6704	43.9462	16.8131
1.9 Hz	0.0338125	0.00943728	0.0145173	7	GKGGN79P34	0.0345089	0.0294289	0.0101337	0.0439462	4	34.5089	29.4289	9.43728	43.9462	14.5173
1.9 Hz	0.0361891	0.0102844	0.0143726	8	V3KQT9D9NR	0.0336618	0.0295737	0.00775712	0.0439462	4	33.6618	29.5737	10.2844	43.9462	14.3726
1.9 Hz	0.0488883	0.0112868	0.016065	11e	V3KQT9D9NR	0.0326594	0.0278813	0.00494206	0.0439462	4	32.6594	27.8813	11.2868	43.9462	16.065
1.9 Hz	0.0464774	0.0104259	0.0165298	4	JY3YKH9QJV	0.0335203	0.0274164	0.0025312	0.0439462	4	33.5203	27.4164	10.4259	43.9462	16.5298
1.9 Hz	0.0616895	0.0111244	0.0185539	4	JY3YKH9QJV	0.0328219	0.0253924	0.0177433	0.0439462	4	32.8219	25.3924	11.1244	43.9462	18.5539
1.9 Hz	0.0323025	0.00914899	0.012343	9	RJ757R62DR	0.0347972	0.0316032	0.0116437	0.0439462	4	34.7972	31.6032	9.14898	43.9462	12.343
1.9 Hz	0.0301691	0.00774902	0.0119009	1	FXWLJ49CT6	0.0361972	0.0320453	0.0137771	0.0439462	4	36.1972	32.0453	7.74902	43.9462	11.9009
1.9 Hz	0.0468819	0.0121055	0.0188838	4	JY3YKH9QJV	0.0318407	0.0250625	0.00293567	0.0439462	4	31.8407	25.0625	12.1055	43.9462	18.8838
1.9 Hz	0.0461759	0.00949085	0.0145736	8	V3KQT9D9NR	0.0344554	0.0293726	0.00222966	0.0439462	4	34.4554	29.3726	9.49085	43.9462	14.5736
1.9 Hz	0.0643553	0.0108474	0.0180741	4	JY3YKH9QJV	0.0330989	0.0258721	0.0204091	0.0439462	4	33.0989	25.8721	10.8474	43.9462	18.0741
1.9 Hz	0.0444297	0.0112482	0.0176154	3	JY3YKH9QJV	0.0326981	0.0263308	0.000483435	0.0439462	4	32.6981	26.3308	11.2482	43.9462	17.6154
1.9 Hz	0.047565	0.0135296	0.0187389	11e	NQ7MGWQP54	0.0304166	0.0252073	0.00361878	0.0439462	4	30.4166	25.2073	13.5296	43.9462	18.7389
1.9 Hz	0.0354186	0.0074948	0.0114768	5	NQ7MGWQP54	0.0364514	0.0324694	0.00852761	0.0439462	4	36.4514	32.4694	7.4948	43.9462	11.4768
1.9 Hz	0.0484102	0.0132952	0.0184774	11e	NQ7MGWQP54	0.030651	0.0254688	0.00446395	0.0439462	4	30.651	25.4688	13.2952	43.9462	18.4774
1.9 Hz	0.0689996	0.0117441	0.0204075	2	FXWLJ49CT6	0.0322021	0.0235387	0.0250534	0.0439462	4	32.2021	23.5387	11.7441	43.9462	20.4075
1.9 Hz	0.0587398	0.0103851	0.0178203	4	JY3YKH9QJV	0.0335611	0.0261259	0.0147936	0.0439462	4	33.5611	26.1259	10.3851	43.9462	17.8203
1.9 Hz	0.0653097	0.0131771	0.0217955	4	JY3YKH9QJV	0.0307691	0.0221507	0.0213635	0.0439462	4	30.7691	22.1507	13.1771	43.9462	21.7955
1.9 Hz	0.0434163	0.00980315	0.0146547	6e	D2506Q6G3F	0.0341431	0.0292915	0.000529889	0.0439462	4	34.1431	29.2915	9.80315	43.9462	14.6547
1.9 Hz	0.0351819	0.00774861	0.0117751	5	NQ7MGWQP54	0.0361976	0.0321711	0.00876435	0.0439462	4	36.1976	32.1711	7.74861	43.9462	11.7751
1.9 Hz	0.0667731	0.0130495	0.0215948	4	JY3YKH9QJV	0.0308967	0.0223514	0.0228269	0.0439462	4	30.8967	22.3514	13.0495	43.9462	21.5948
1.9 Hz	0.0448819	0.0121828	0.0174163	10e	D09YVJVXDD	0.0317634	0.0265299	0.000935636	0.0439462	4	31.7634	26.5299	12.1828	43.9462	17.4163
1.9 Hz	0.0463488	0.0137204	0.0192899	10e	D09YVJVXDD	0.0302259	0.0246563	0.00240259	0.0439462	4	30.2259	24.6563	13.7204	43.9462	19.2899
1.9 Hz	0.0359182	0.007878	0.01222	1	JKJ23D9D7J	0.0360682	0.0317263	0.008028	0.0439462	4	36.0682	31.7263	7.878	43.9462	12.22
1.9 Hz	0.0446342	0.010047	0.0160159	8	GKGGN79P34	0.0338992	0.0279303	0.000687949	0.0439462	4	33.8992	27.9303	10.047	43.9462	16.0159
1.9 Hz	0.0520322	0.0109614	0.0181826	2	JKJ23D9D7J	0.0329848	0.0257637	0.00808593	0.0439462	4	32.9848	25.7637	10.9614	43.9462	18.1826
1.9 Hz	0.0367312	0.00703303	0.0120983	1	JKJ23D9D7J	0.0369132	0.031848	0.00721502	0.0439462	4	36.9132	31.848	7.03303	43.9462	12.0983
1.9 Hz	0.0414583	0.00784648	0.0129106	6	NQ7MGWQP54	0.0360997	0.0310357	0.00248796	0.0439462	4	36.0997	31.0357	7.84648	43.9462	12.9106
1.9 Hz	0.0495693	0.00917636	0.0149668	3	JY3YKH9QJV	0.0347699	0.0289795	0.0056231	0.0439462	4	34.7699	28.9795	9.17636	43.9462	14.9668
1.9 Hz	0.0348113	0.009529	0.0134033	9	RJ757R62DR	0.0344172	0.0305429	0.00913493	0.0439462	4	34.4172	30.5429	9.529	43.9462	13.4033
1.9 Hz	0.0449287	0.0127289	0.0181829	9e	D09YVJVXDD	0.0312173	0.0257633	0.000982527	0.0439462	4	31.2173	25.7633	12.7289	43.9462	18.1829
1.9 Hz	0.0389658	0.00911707	0.0135999	6e	D2506Q6G3F	0.0348291	0.0303464	0.00498041	0.0439462	4	34.8291	30.3464	9.11707	43.9462	13.5999
1.9 Hz	0.0507594	0.012486	0.018569	10e	D09YVJVXDD	0.0314602	0.0253772	0.00681319	0.0439462	4	31.4602	25.3772	12.486	43.9462	18.569
1.9 Hz	0.046342	0.0116761	0.0169432	9e	D09YVJVXDD	0.0322701	0.027003	0.00239578	0.0439462	4	32.2701	27.003	11.6761	43.9462	16.9432
1.9 Hz	0.0273768	0.00631796	0.00969321	1	JKJ23D9D7J	0.0376283	0.034253	0.0165694	0.0439462	4	37.6283	34.253	6.31796	43.9462	9.69321
1.9 Hz	0.0314761	0.0104306	0.0145966	10	RJ757R62DR	0.0335156	0.0293497	0.0124701	0.0439462	4	33.5156	29.3497	10.4306	43.9462	14.5966
1.9 Hz	0.0469015	0.00970368	0.0150297	6e	D2506Q6G3F	0.0342425	0.0289165	0.00295531	0.0439462	4	34.2425	28.9165	9.70368	43.9462	15.0297
1.9 Hz	0.0686416	0.0119655	0.0208901	4	PYQ19P3727	0.0319807	0.0230562	0.0246954	0.0439462	4	31.9807	23.0562	11.9655	43.9462	20.8901
1.9 Hz	0.0391412	0.0106555	0.0148059	10	RJ757R62DR	0.0332907	0.0291403	0.00480502	0.0439462	4	33.2907	29.1403	10.6555	43.9462	14.8059
1.9 Hz	0.043629	0.0113079	0.0174359	2	JKJ23D9D7J	0.0326383	0.0265104	0.000317208	0.0439462	4	32.6383	26.5104	11.3079	43.9462	17.4359
1.9 Hz	0.0445642	0.00939449	0.0146774	6	NQ7MGWQP54	0.0345517	0.0292688	0.000617996	0.0439462	4	34.5517	29.2688	9.39449	43.9462	14.6774
1.9 Hz	0.036291	0.00875015	0.0124935	9	RJ757R62DR	0.0351961	0.0314527	0.0076552	0.0439462	4	35.1961	31.4527	8.75015	43.9462	12.4935
1.9 Hz	0.0455481	0.00984903	0.0138032	10	RJ757R62DR	0.0340972	0.030143	0.00160185	0.0439462	4	34.0972	30.143	9.84903	43.9462	13.8032
1.9 Hz	0.0428962	0.0095735	0.0148569	8	V3KQT9D9NR	0.0343727	0.0290894	0.00105	0.0439462	4	34.3727	29.0894	9.5735	43.9462	14.8569
1.9 Hz	0.0383497	0.00946639	0.0135409	10	RJ757R62DR	0.0344798	0.0304053	0.00559648	0.0439462	4	34.4798	30.4053	9.46639	43.9462	13.5409
1.9 Hz	0.05665	0.013614	0.0187876	11e	RJ757R62DR	0.0303322	0.0251586	0.0127038	0.0439462	4	30.3322	25.1586	13.614	43.9462	18.7876
1.9 Hz	0.0497896	0.013825	0.0187898	11e	RJ757R62DR	0.0301212	0.0251564	0.00584342	0.0439462	4	30.1212	25.1564	13.825	43.9462	18.7898
1.9 Hz	0.0278705	0.00671141	0.00990109	5	NQ7MGWQP54	0.0372348	0.0340451	0.0160758	0.0439462	4	37.2348	34.0451	6.71141	43.9462	9.90109
1.9 Hz	0.0301317	0.0099668	0.0138579	10	RJ757R62DR	0.0339794	0.0300883	0.0138145	0.0439462	4	33.9794	30.0883	9.96679	43.9462	13.8579
1.9 Hz	0.0337452	0.00909173	0.0126765	9	RJ757R62DR	0.0348545	0.0312698	0.010201	0.0439462	4	34.8545	31.2698	9.09173	43.9462	12.6765
1.9 Hz	0.0376807	0.0101856	0.0143814	10	RJ757R62DR	0.0337607	0.0295648	0.00626556	0.0439462	4	33.7607	29.5648	10.1856	43.9462	14.3814
1.9 Hz	0.0385445	0.00931942	0.0142894	6e	D2506Q6G3F	0.0346268	0.0296568	0.00540167	0.0439462	4	34.6268	29.6568	9.31942	43.9462	14.2894
1.9 Hz	0.0387605	0.00674956	0.01188	1	JKJ23D9D7J	0.0371967	0.0320662	0.0051857	0.0439462	4	37.1967	32.0662	6.74956	43.9462	11.88
1.9 Hz	0.0455318	0.0134274	0.0178047	11e	NQ7MGWQP54	0.0305188	0.0261416	0.00158554	0.0439462	4	30.5188	26.1416	13.4274	43.9462	17.8047
1.9 Hz	0.0420249	0.0105331	0.0152475	10	RJ757R62DR	0.0334131	0.0286987	0.00192137	0.0439462	4	33.4131	28.6987	10.5331	43.9462	15.2475
1.9 Hz	0.0401273	0.0104195	0.0154633	8	V3KQT9D9NR	0.0335268	0.0284829	0.00381888	0.0439462	4	33.5268	28.4829	10.4195	43.9462	15.4633
1.9 Hz	0.0418151	0.00966093	0.0138261	10	RJ757R62DR	0.0342853	0.0301202	0.00213109	0.0439462	4	34.2853	30.1202	9.66093	43.9462	13.8261
1.9 Hz	0.0311899	0.0094116	0.0127787	9	RJ757R62DR	0.0345346	0.0311675	0.0127563	0.0439462	4	34.5346	31.1675	9.4116	43.9462	12.7787
1.9 Hz	0.0475098	0.00952163	0.0153264	6	NQ7MGWQP54	0.0344246	0.0286198	0.00356362	0.0439462	4	34.4246	28.6198	9.52163	43.9462	15.3264
1.9 Hz	0.0415498	0.00997602	0.0158139	2	JKJ23D9D7J	0.0339702	0.0281323	0.00239639	0.0439462	4	33.9702	28.1323	9.97602	43.9462	15.8139
1.9 Hz	0.0390177	0.0116651	0.0160751	11e	V3KQT9D9NR	0.0322811	0.0278711	0.00492852	0.0439462	4	32.2811	27.8711	11.6651	43.9462	16.0751
1.9 Hz	0.0425796	0.00979973	0.0153174	2	JKJ23D9D7J	0.0341465	0.0286288	0.00136659	0.0439462	4	34.1465	28.6288	9.79973	43.9462	15.3174
1.9 Hz	0.0433894	0.00995351	0.0159728	3	PYQ19P3727	0.0339927	0.0279735	0.000556853	0.0439462	4	33.9927	27.9735	9.95351	43.9462	15.9728
1.9 Hz	0.0475352	0.0115337	0.0170816	2	JKJ23D9D7J	0.0324125	0.0268646	0.00358894	0.0439462	4	32.4125	26.8646	11.5337	43.9462	17.0816
1.9 Hz	0.0413303	0.0103371	0.0144221	6e	D2506Q6G3F	0.0336091	0.0295242	0.00261594	0.0439462	4	33.6091	29.5242	10.3371	43.9462	14.4221
1.9 Hz	0.0434663	0.00831665	0.0134497	1	FXWLJ49CT6	0.0356296	0.0304966	0.000479907	0.0439462	4	35.6296	30.4966	8.31665	43.9462	13.4497
1.9 Hz	0.0589755	0.0132644	0.0210702	3	PYQ19P3727	0.0306818	0.022876	0.0150293	0.0439462	4	30.6818	22.876	13.2644	43.9462	21.0702
1.9 Hz	0.047925	0.0106988	0.0170075	3	PYQ19P3727	0.0332474	0.0269387	0.00397877	0.0439462	4	33.2474	26.9387	10.6988	43.9462	17.0075
1.9 Hz	0.0457038	0.0103134	0.0166558	3	PYQ19P3727	0.0336328	0.0272904	0.00175761	0.0439462	4	33.6328	27.2904	10.3134	43.9462	16.6558
1.9 Hz	0.0405819	0.010316	0.0150775	6e	D2506Q6G3F	0.0336302	0.0288687	0.00336429	0.0439462	4	33.6302	28.8687	10.316	43.9462	15.0775
1.9 Hz	0.0516046	0.0109361	0.0177813	2	FXWLJ49CT6	0.0330101	0.0261649	0.0076584	0.0439462	4	33.0101	26.1649	10.9361	43.9462	17.7813
1.9 Hz	0.0507559	0.0125113	0.0182557	9e	D09YVJVXDD	0.0314349	0.0256905	0.00680967	0.0439462	4	31.4349	25.6905	12.5113	43.9462	18.2557
1.9 Hz	0.0413968	0.0111272	0.0173048	2	JKJ23D9D7J	0.032819	0.0266414	0.0025494	0.0439462	4	32.819	26.6414	11.1272	43.9462	17.3048
1.9 Hz	0.050866	0.0130575	0.0183645	9e	D09YVJVXDD	0.0308887	0.0255818	0.0069198	0.0439462	4	30.8887	25.5818	13.0575	43.9462	18.3645
1.9 Hz	0.0304459	0.00909205	0.0127593	6e	D2506Q6G3F	0.0348542	0.0311869	0.0135003	0.0439462	4	34.8542	31.1869	9.09205	43.9462	12.7593
1.9 Hz	0.0527917	0.0129388	0.0178841	11e	NQ7MGWQP54	0.0310074	0.0260621	0.00884548	0.0439462	4	31.0074	26.0621	12.9388	43.9462	17.8841
1.9 Hz	0.0460212	0.012215	0.0189466	4	PYQ19P3727	0.0317312	0.0249996	0.00207502	0.0439462	4	31.7312	24.9996	12.215	43.9462	18.9466
1.9 Hz	0.0308335	0.00860016	0.0121179	9	RJ757R62DR	0.0353461	0.0318283	0.0131127	0.0439462	4	35.3461	31.8283	8.60016	43.9462	12.1179
1.9 Hz	0.0490475	0.0102057	0.0168039	3	JY3YKH9QJV	0.0337405	0.0271423	0.00510127	0.0439462	4	33.7405	27.1423	10.2057	43.9462	16.8039
1.9 Hz	0.0313385	0.00666906	0.010535	7	GKGGN79P34	0.0372772	0.0334113	0.0126077	0.0439462	4	37.2772	33.4113	6.66906	43.9462	10.535
1.9 Hz	0.0417129	0.00976881	0.013595	10	RJ757R62DR	0.0341774	0.0303512	0.00223328	0.0439462	4	34.1774	30.3512	9.76881	43.9462	13.595
1.9 Hz	0.0351256	0.00955534	0.0132029	10	RJ757R62DR	0.0343909	0.0307433	0.00882066	0.0439462	4	34.3909	30.7433	9.55534	43.9462	13.2029
1.9 Hz	0.0567023	0.0106207	0.017418	2	FXWLJ49CT6	0.0333255	0.0265282	0.0127561	0.0439462	4	33.3255	26.5282	10.6207	43.9462	17.418
1.9 Hz	0.0354752	0.00788734	0.0132088	7	GKGGN79P34	0.0360589	0.0307374	0.00847103	0.0439462	4	36.0589	30.7374	7.88734	43.9462	13.2088
1.9 Hz	0.0315574	0.00561291	0.0100766	1	JKJ23D9D7J	0.0383333	0.0338696	0.0123888	0.0439462	4	38.3333	33.8696	5.61291	43.9462	10.0766
1.9 Hz	0.0482206	0.0105675	0.0147924	11e	GKGGN79P34	0.0333787	0.0291538	0.00427436	0.0439462	4	33.3787	29.1538	10.5675	43.9462	14.7924
1.9 Hz	0.0489254	0.0105355	0.0188736	3	JY3YKH9QJV	0.0334107	0.0250726	0.00497913	0.0439462	4	33.4107	25.0726	10.5355	43.9462	18.8736
1.9 Hz	0.0469772	0.0121407	0.0193266	4	JY3YKH9QJV	0.0318055	0.0246196	0.00303097	0.0439462	4	31.8055	24.6196	12.1407	43.9462	19.3266
1.9 Hz	0.0579371	0.0106148	0.0171156	2	FXWLJ49CT6	0.0333314	0.0268306	0.0139909	0.0439462	4	33.3314	26.8306	10.6148	43.9462	17.1156
1.9 Hz	0.04631	0.0104849	0.015159	8	V3KQT9D9NR	0.0334613	0.0287872	0.00236377	0.0439462	4	33.4613	28.7872	10.485	43.9462	15.159
1.9 Hz	0.0426523	0.00881474	0.0139492	6	NQ7MGWQP54	0.0351315	0.029997	0.00129395	0.0439462	4	35.1315	29.997	8.81474	43.9462	13.9492
1.9 Hz	0.0457532	0.0110993	0.0167218	2	FXWLJ49CT6	0.0328469	0.0272244	0.00180703	0.0439462	4	32.8469	27.2244	11.0993	43.9462	16.7218
1.9 Hz	0.0407251	0.0125313	0.0167674	11e	NQ7MGWQP54	0.0314149	0.0271788	0.00322113	0.0439462	4	31.4149	27.1788	12.5313	43.9462	16.7674
1.9 Hz	0.0431881	0.0100613	0.0142844	10	RJ757R62DR	0.0338849	0.0296618	0.000758126	0.0439462	4	33.8849	29.6618	10.0613	43.9462	14.2844
1.9 Hz	0.0624677	0.011468	0.0198976	4	PYQ19P3727	0.0324782	0.0240486	0.0185215	0.0439462	4	32.4782	24.0486	11.468	43.9462	19.8976
1.9 Hz	0.0606009	0.00984177	0.0163412	3	JY3YKH9QJV	0.0341045	0.027605	0.0166546	0.0439462	4	34.1045	27.605	9.84177	43.9462	16.3412
1.9 Hz	0.0391448	0.00894993	0.0132137	7	V3KQT9D9NR	0.0349963	0.0307325	0.00480146	0.0439462	4	34.9963	30.7325	8.94993	43.9462	13.2137
1.9 Hz	0.0266327	0.00702331	0.0109402	1	JKJ23D9D7J	0.0369229	0.033006	0.0173135	0.0439462	4	36.9229	33.006	7.02331	43.9462	10.9402
1.9 Hz	0.0526402	0.0108716	0.0183909	2	FXWLJ49CT6	0.0330746	0.0255553	0.00869402	0.0439462	4	33.0746	25.5553	10.8716	43.9462	18.3909
1.9 Hz	0.037209	0.00848528	0.013446	7	V3KQT9D9NR	0.0354609	0.0305003	0.00673722	0.0439462	4	35.4609	30.5003	8.48528	43.9462	13.446
1.9 Hz	0.0601676	0.0114422	0.0198559	4	PYQ19P3727	0.0325041	0.0240903	0.0162213	0.0439462	4	32.5041	24.0903	11.4422	43.9462	19.8559
1.9 Hz	0.0485839	0.0120246	0.0162408	11e	V3KQT9D9NR	0.0319217	0.0277054	0.00463765	0.0439462	4	31.9217	27.7054	12.0246	43.9462	16.2408
1.9 Hz	0.0491993	0.00977721	0.0156028	8	GKGGN79P34	0.034169	0.0283434	0.00525305	0.0439462	4	34.169	28.3434	9.77721	43.9462	15.6028
1.9 Hz	0.0430975	0.00916584	0.0147899	3	JY3YKH9QJV	0.0347804	0.0291563	0.000848752	0.0439462	4	34.7804	29.1563	9.16584	43.9462	14.7899
1.9 Hz	0.0427227	0.00897813	0.0138688	6e	D2506Q6G3F	0.0349681	0.0300774	0.00122353	0.0439462	4	34.9681	30.0774	8.97813	43.9462	13.8688
1.9 Hz	0.0416124	0.0120231	0.0169045	9e	D09YVJVXDD	0.0319231	0.0270417	0.00233379	0.0439462	4	31.9231	27.0417	12.0231	43.9462	16.9045
1.9 Hz	0.0405686	0.009001	0.0128961	6e	D2506Q6G3F	0.0349452	0.0310501	0.00337766	0.0439462	4	34.9452	31.0501	9.001	43.9462	12.8961
1.9 Hz	0.0351534	0.00822006	0.012549	1	JKJ23D9D7J	0.0357262	0.0313973	0.00879279	0.0439462	4	35.7262	31.3973	8.22006	43.9462	12.549
1.9 Hz	0.0582682	0.0119006	0.0195487	4	JY3YKH9QJV	0.0320457	0.0243975	0.0143219	0.0439462	4	32.0457	24.3975	11.9006	43.9462	19.5487
1.9 Hz	0.0379746	0.00712495	0.0121297	1	FXWLJ49CT6	0.0368213	0.0318165	0.00597162	0.0439462	4	36.8213	31.8165	7.12495	43.9462	12.1297
1.9 Hz	0.0405653	0.00970717	0.0149179	8	V3KQT9D9NR	0.034239	0.0290283	0.00338093	0.0439462	4	34.239	29.0283	9.70717	43.9462	14.9179
1.9 Hz	0.0436286	0.00893137	0.0144619	1	FXWLJ49CT6	0.0350149	0.0294843	0.000317667	0.0439462	4	35.0149	29.4843	8.93137	43.9462	14.4619
1.9 Hz	0.0428538	0.0105264	0.0156807	8	V3KQT9D9NR	0.0334198	0.0282655	0.00109243	0.0439462	4	33.4198	28.2655	10.5264	43.9462	15.6807
1.9 Hz	0.0407743	0.00954812	0.0134922	9	RJ757R62DR	0.0343981	0.030454	0.00317187	0.0439462	4	34.3981	30.454	9.54812	43.9462	13.4922
1.9 Hz	0.0542553	0.0110675	0.018858	2	FXWLJ49CT6	0.0328787	0.0250882	0.0103091	0.0439462	4	32.8787	25.0882	11.0675	43.9462	18.858
1.9 Hz	0.0534655	0.0103017	0.0157687	8	GKGGN79P34	0.0336445	0.0281775	0.00951928	0.0439462	4	33.6445	28.1775	10.3017	43.9462	15.7687
1.9 Hz	0.0546126	0.00880172	0.0145441	3	JY3YKH9QJV	0.0351445	0.0294021	0.0106664	0.0439462	4	35.1445	29.4021	8.80172	43.9462	14.5441
1.9 Hz	0.0474348	0.0107296	0.0157564	11e	V3KQT9D9NR	0.0332166	0.0281898	0.00348856	0.0439462	4	33.2166	28.1898	10.7296	43.9462	15.7564
1.9 Hz	0.0548659	0.0120526	0.020172	3	PYQ19P3727	0.0318936	0.0237743	0.0109197	0.0439462	4	31.8936	23.7743	12.0526	43.9462	20.172
1.9 Hz	0.0587125	0.0102173	0.0168493	3	PYQ19P3727	0.0337289	0.027097	0.0147662	0.0439462	4	33.7289	27.097	10.2173	43.9462	16.8493
1.9 Hz	0.0713065	0.0110272	0.0190412	4	PYQ19P3727	0.032919	0.024905	0.0273602	0.0439462	4	32.919	24.905	11.0272	43.9462	19.0412
1.9 Hz	0.05598	0.013794	0.0183313	11e	RJ757R62DR	0.0301522	0.025615	0.0120338	0.0439462	4	30.1522	25.615	13.794	43.9462	18.3313
1.9 Hz	0.0297388	0.00940516	0.0129887	9	RJ757R62DR	0.0345411	0.0309575	0.0142075	0.0439462	4	34.5411	30.9575	9.40516	43.9462	12.9887
1.9 Hz	0.0598944	0.010394	0.0175052	4	PYQ19P3727	0.0335522	0.026441	0.0159482	0.0439462	4	33.5522	26.441	10.394	43.9462	17.5052
1.9 Hz	0.0661591	0.0117989	0.0187307	2	FXWLJ49CT6	0.0321473	0.0252156	0.0222129	0.0439462	4	32.1473	25.2156	11.7989	43.9462	18.7307
1.9 Hz	0.0613968	0.0127597	0.0218137	4	PYQ19P3727	0.0311865	0.0221325	0.0174506	0.0439462	4	31.1865	22.1325	12.7597	43.9462	21.8137
1.9 Hz	0.0564676	0.012463	0.0205301	4	PYQ19P3727	0.0314833	0.0234162	0.0125214	0.0439462	4	31.4833	23.4162	12.463	43.9462	20.5301
1.9 Hz	0.061142	0.0124442	0.0200119	4	PYQ19P3727	0.031502	0.0239343	0.0171958	0.0439462	4	31.502	23.9343	12.4442	43.9462	20.0119
1.9 Hz	0.0462285	0.0113686	0.0178133	3	PYQ19P3727	0.0325776	0.0261329	0.00228227	0.0439462	4	32.5776	26.1329	11.3686	43.9462	17.8133
1.9 Hz	0.0508755	0.0115598	0.0158248	11e	V3KQT9D9NR	0.0323864	0.0281214	0.00692933	0.0439462	4	32.3864	28.1214	11.5598	43.9462	15.8248
1.9 Hz	0.0392723	0.0089701	0.0138009	8	GKGGN79P34	0.0349761	0.0301453	0.00467394	0.0439462	4	34.9761	30.1453	8.9701	43.9462	13.8009
1.9 Hz	0.068022	0.014015	0.0231452	4	PYQ19P3727	0.0299313	0.020801	0.0240758	0.0439462	4	29.9313	20.801	14.015	43.9462	23.1452
1.9 Hz	0.0639442	0.0121395	0.0193764	3	PYQ19P3727	0.0318067	0.0245699	0.0199979	0.0439462	4	31.8067	24.5699	12.1395	43.9462	19.3764
[truncated: 2,201 more rows]
