# Supplementary material for: Comparison of raw accelerometry data from ActiGraph, Apple Watch, Garmin, and Fitbit using a mechanical shaker table
Source: PLoS One. 2024 Mar 29;19(3):e0286898. doi: 10.1371/journal.pone.0286898 (PMC10980217; doi:10.1371/journal.pone.0286898)
Supplement: S2 Dataset — (XLSX) [file pone.0286898.s007.xlsx]

## Sheet: Sheet1
trialnumber	speed	id	time	rmsx	meanx	rmsy	meany	rmsz	meanz	rmsmagnitude	meanmagnitude	maxmagnitude	fitbitrmsenmo	fitbitmeanenmo	fitbitmaxenmo	mad	shaker_speed	speed_n	_merge	fitbitrmsenmo_AE	fitbitmeanenmo_AE	fitbitmaxenmo_AE	n	fitbitmeanenmo_AE_g	fitbitrmsenmo_AE_g
1	0.6 Hz	FB1	2022-11-07 15:05:45	0.0328363	0.03158	0.063318	0.0626347	0.990618	0.990617	0.993182	0.993181	0.997288	0	0	0		0.00438245	1	3	0.00438245	0.00438245	0.00438245	1	4.38245	4.38245
1	0.6 Hz	FB1	2022-11-07 15:05:46	0.0440516	0.0434341	0.0574529	0.0567077	0.990036	0.990035	0.99268	0.992678	0.995943	0	0	0		0.00438245	1	3	0.00438245	0.00438245	0.00438245	2	4.38245	4.38245
1	0.6 Hz	FB1	2022-11-07 15:05:47	0.0291344	0.0287826	0.058348	0.0575701	0.991166	0.991164	0.993309	0.993307	0.99694	0	0	0		0.00438245	1	3	0.00438245	0.00438245	0.00438245	3	4.38245	4.38245
1	0.6 Hz	FB1	2022-11-07 15:05:48	0.043305	0.0426303	0.0620652	0.0614718	0.989929	0.989928	0.992817	0.992816	0.997076	0	0	0		0.00438245	1	3	0.00438245	0.00438245	0.00438245	4	4.38245	4.38245
1	0.6 Hz	FB1	2022-11-07 15:05:49	0.0322622	0.0313112	0.0543868	0.0538468	0.991243	0.991242	0.993258	0.993257	0.996191	0	0	0	0.00144398	0.00438245	1	3	0.00438245	0.00438245	0.00438245	5	4.38245	4.38245
1	0.6 Hz	FB1	2022-11-07 15:05:50	0.0400959	0.0387799	0.0652138	0.0647871	0.990284	0.990282	0.993239	0.993236	0.997067	0	0	0		0.00438245	1	3	0.00438245	0.00438245	0.00438245	6	4.38245	4.38245
1	0.6 Hz	FB1	2022-11-07 15:05:51	0.036936	0.0358668	0.0520416	0.051787	0.990602	0.9906	0.992656	0.992653	0.997064	0	0	0		0.00438245	1	3	0.00438245	0.00438245	0.00438245	7	4.38245	4.38245
1	0.6 Hz	FB1	2022-11-07 15:05:52	0.0360196	0.034177	0.0646152	0.0642032	0.990818	0.990817	0.993576	0.993575	0.996195	0	0	0		0.00438245	1	3	0.00438245	0.00438245	0.00438245	8	4.38245	4.38245
1	0.6 Hz	FB1	2022-11-07 15:05:53	0.0427486	0.0419609	0.0537909	0.053363	0.990081	0.990079	0.992462	0.99246	0.996567	0	0	0		0.00438245	1	3	0.00438245	0.00438245	0.00438245	9	4.38245	4.38245
1	0.6 Hz	FB1	2022-11-07 15:05:54	0.0300272	0.0292468	0.0621438	0.0612617	0.990951	0.990949	0.993351	0.99335	0.998431	0	0	0	0.00140038	0.00438245	1	3	0.00438245	0.00438245	0.00438245	10	4.38245	4.38245
1	0.6 Hz	FB1	2022-11-07 15:05:55	0.0439303	0.0434194	0.0598959	0.0591728	0.989677	0.989676	0.992461	0.992459	0.995885	0	0	0		0.00438245	1	3	0.00438245	0.00438245	0.00438245	11	4.38245	4.38245
1	0.6 Hz	FB1	2022-11-07 15:05:56	0.0298928	0.0294325	0.0559226	0.0552345	0.991043	0.991042	0.99307	0.993068	0.997706	0	0	0		0.00438245	1	3	0.00438245	0.00438245	0.00438245	12	4.38245	4.38245
1	0.6 Hz	FB1	2022-11-07 15:05:57	0.0427871	0.0417948	0.0641105	0.0636853	0.990012	0.990011	0.993008	0.993006	0.996241	0	0	0		0.00438245	1	3	0.00438245	0.00438245	0.00438245	13	4.38245	4.38245
1	0.6 Hz	FB1	2022-11-07 15:05:58	0.0342996	0.0331544	0.0527791	0.0524601	0.990719	0.990717	0.992716	0.992715	0.996348	0	0	0		0.00438245	1	3	0.00438245	0.00438245	0.00438245	14	4.38245	4.38245
1	0.6 Hz	FB1	2022-11-07 15:05:59	0.0384778	0.0368254	0.0655028	0.0652611	0.99043	0.990428	0.993339	0.993338	0.997261	0	0	0	0.001363	0.00438245	1	3	0.00438245	0.00438245	0.00438245	15	4.38245	4.38245
1	0.6 Hz	FB1	2022-11-07 15:06:00	0.0395921	0.0386407	0.0522078	0.0519655	0.990575	0.990573	0.992739	0.992737	0.998271	0	0	0		0.00438245	1	3	0.00438245	0.00438245	0.00438245	16	4.38245	4.38245
1	0.6 Hz	FB1	2022-11-07 15:06:01	0.0337114	0.0322616	0.0633538	0.0628106	0.990789	0.990788	0.993385	0.993384	0.997418	0	0	0		0.00438245	1	3	0.00438245	0.00438245	0.00438245	17	4.38245	4.38245
1	0.6 Hz	FB1	2022-11-07 15:06:02	0.0439968	0.0433706	0.0567477	0.0560553	0.989966	0.989964	0.992567	0.992565	0.99749	0	0	0		0.00438245	1	3	0.00438245	0.00438245	0.00438245	18	4.38245	4.38245
1	0.6 Hz	FB1	2022-11-07 15:06:03	0.0293623	0.0288779	0.0587652	0.0579048	0.991149	0.991147	0.993323	0.993321	0.996923	0	0	0		0.00438245	1	3	0.00438245	0.00438245	0.00438245	19	4.38245	4.38245
1	0.6 Hz	FB1	2022-11-07 15:06:04	0.0432775	0.0425717	0.0623661	0.061765	0.990032	0.99003	0.992938	0.992936	0.996872	0	0	0	0.00156425	0.00438245	1	3	0.00438245	0.00438245	0.00438245	20	4.38245	4.38245
1	0.6 Hz	FB1	2022-11-07 15:06:05	0.0321009	0.031172	0.0538745	0.0533874	0.990976	0.990973	0.992959	0.992956	0.998113	0	0	0		0.00438245	1	3	0.00438245	0.00438245	0.00438245	21	4.38245	4.38245
1	0.6 Hz	FB1	2022-11-07 15:06:06	0.0406936	0.0393819	0.0650081	0.0647182	0.990105	0.990104	0.993071	0.99307	0.99771	0	0	0		0.00438245	1	3	0.00438245	0.00438245	0.00438245	22	4.38245	4.38245
1	0.6 Hz	FB1	2022-11-07 15:06:07	0.0367185	0.0355672	0.0512575	0.0510127	0.990687	0.990685	0.992692	0.99269	0.997196	0	0	0		0.00438245	1	3	0.00438245	0.00438245	0.00438245	23	4.38245	4.38245
1	0.6 Hz	FB1	2022-11-07 15:06:08	0.0357403	0.034094	0.064758	0.0644206	0.990574	0.990573	0.993331	0.99333	0.996094	0	0	0		0.00438245	1	3	0.00438245	0.00438245	0.00438245	24	4.38245	4.38245
1	0.6 Hz	FB1	2022-11-07 15:06:09	0.0429939	0.0420757	0.0543682	0.0538468	0.990171	0.990169	0.992594	0.992592	0.996834	0	0	0	0.00150608	0.00438245	1	3	0.00438245	0.00438245	0.00438245	25	4.38245	4.38245
1	0.6 Hz	FB1	2022-11-07 15:06:10	0.0295119	0.0290758	0.0613344	0.0605385	0.990955	0.990954	0.99329	0.993288	0.997788	0	0	0		0.00438245	1	3	0.00438245	0.00438245	0.00438245	26	4.38245	4.38245
1	0.6 Hz	FB1	2022-11-07 15:06:11	0.043838	0.0432509	0.0601614	0.0594195	0.98965	0.989649	0.992445	0.992444	0.995179	0	0	0		0.00438245	1	3	0.00438245	0.00438245	0.00438245	27	4.38245	4.38245
1	0.6 Hz	FB1	2022-11-07 15:06:12	0.0302532	0.0297159	0.0553648	0.0546652	0.990751	0.990748	0.992757	0.992755	0.997035	0	0	0		0.00438245	1	3	0.00438245	0.00438245	0.00438245	28	4.38245	4.38245
1	0.6 Hz	FB1	2022-11-07 15:06:13	0.0416804	0.0406343	0.064943	0.0646088	0.990036	0.990035	0.993039	0.993038	0.996083	0	0	0		0.00438245	1	3	0.00438245	0.00438245	0.00438245	29	4.38245	4.38245
1	0.6 Hz	FB1	2022-11-07 15:06:14	0.0350925	0.0339073	0.0520439	0.0518095	0.990505	0.990503	0.992492	0.99249	0.996558	0	0	0	0.00135903	0.00438245	1	3	0.00438245	0.00438245	0.00438245	30	4.38245	4.38245
1	0.6 Hz	FB1	2022-11-07 15:06:15	0.0376502	0.0357871	0.0652207	0.0648775	0.990811	0.99081	0.993668	0.993668	0.996539	0	0	0		0.00438245	1	3	0.00438245	0.00438245	0.00438245	31	4.38245	4.38245
1	0.6 Hz	FB1	2022-11-07 15:06:16	0.0404611	0.0395177	0.0527028	0.0523393	0.990332	0.990331	0.992559	0.992557	0.996937	0	0	0		0.00438245	1	3	0.00438245	0.00438245	0.00438245	32	4.38245	4.38245
1	0.6 Hz	FB1	2022-11-07 15:06:17	0.0326383	0.0314114	0.0633391	0.0627422	0.990853	0.990851	0.993412	0.99341	0.997682	0	0	0		0.00438245	1	3	0.00438245	0.00438245	0.00438245	33	4.38245	4.38245
1	0.6 Hz	FB1	2022-11-07 15:06:18	0.0442549	0.0436735	0.0577063	0.0570228	0.989927	0.989925	0.992595	0.992593	0.997918	0	0	0		0.00438245	1	3	0.00438245	0.00438245	0.00438245	34	4.38245	4.38245
1	0.6 Hz	FB1	2022-11-07 15:06:19	0.0295524	0.0290318	0.0583365	0.057404	0.990684	0.990682	0.99284	0.992839	0.996677	0	0	0	0.00152719	0.00438245	1	3	0.00438245	0.00438245	0.00438245	35	4.38245	4.38245
1	0.6 Hz	FB1	2022-11-07 15:06:20	0.0433135	0.0423616	0.0634784	0.0628766	0.989854	0.989852	0.992832	0.99283	0.996935	0	0	0		0.00438245	1	3	0.00438245	0.00438245	0.00438245	36	4.38245	4.38245
1	0.6 Hz	FB1	2022-11-07 15:06:21	0.0336033	0.0324887	0.0532098	0.0528067	0.99116	0.991158	0.993156	0.993154	0.9973	0	0	0		0.00438245	1	3	0.00438245	0.00438245	0.00438245	37	4.38245	4.38245
1	0.6 Hz	FB1	2022-11-07 15:06:22	0.0394282	0.0381105	0.065384	0.065134	0.990313	0.990311	0.993252	0.99325	0.998672	0	0	0		0.00438245	1	3	0.00438245	0.00438245	0.00438245	38	4.38245	4.38245
1	0.6 Hz	FB1	2022-11-07 15:06:23	0.0375305	0.0364467	0.0522844	0.0520046	0.990274	0.990272	0.992363	0.992361	0.997952	0	0	0		0.00438245	1	3	0.00438245	0.00438245	0.00438245	39	4.38245	4.38245
1	0.6 Hz	FB1	2022-11-07 15:06:24	0.0352237	0.0336127	0.0647276	0.0643376	0.990668	0.990665	0.993405	0.993403	0.997702	0	0	0	0.00157248	0.00438245	1	3	0.00438245	0.00438245	0.00438245	40	4.38245	4.38245
1	0.6 Hz	FB1	2022-11-07 15:06:25	0.043463	0.0425424	0.0553522	0.0547361	0.99061	0.990597	0.993107	0.993094	1.01138	0.00223672	0.000526668	0.0113765		0.00438245	1	3	0.00214573	0.00385578	0.00699402	41	3.85578	2.14573
1	0.6 Hz	FB1	2022-11-07 15:06:26	0.0331714	0.0325597	0.0629687	0.060304	0.99093	0.990927	0.993483	0.993479	0.99877	0	0	0		0.00438245	1	3	0.00438245	0.00438245	0.00438245	42	4.38245	4.38245
1	0.6 Hz	FB1	2022-11-07 15:06:27	0.0360767	0.0360558	0.0584611	0.0584496	0.990617	0.990617	0.992997	0.992996	0.995714	0	0	0		0.00438245	1	3	0.00438245	0.00438245	0.00438245	43	4.38245	4.38245
1	0.6 Hz	FB1	2022-11-07 15:06:28	0.0363352	0.036323	0.0589159	0.058907	0.990364	0.990363	0.99278	0.992779	0.995833	0	0	0		0.00438245	1	3	0.00438245	0.00438245	0.00438245	44	4.38245	4.38245
1	0.6 Hz	FB1	2022-11-07 15:06:29	0.0361116	0.0360925	0.0581898	0.0581809	0.990268	0.990267	0.992633	0.992632	0.994788	0	0	0	0.00170128	0.00438245	1	3	0.00438245	0.00438245	0.00438245	45	4.38245	4.38245
1	0.6 Hz	FB1	2022-11-07 15:06:30	0.0362093	0.0362	0.0590876	0.0590751	0.990629	0.990629	0.99305	0.99305	0.9964	0	0	0		0.00438245	1	3	0.00438245	0.00438245	0.00438245	46	4.38245	4.38245
1	0.6 Hz	FB1	2022-11-07 15:06:31	0.0360051	0.0359923	0.0587697	0.0587575	0.990351	0.99035	0.992746	0.992746	0.995034	0	0	0		0.00438245	1	3	0.00438245	0.00438245	0.00438245	47	4.38245	4.38245
1	0.6 Hz	FB1	2022-11-07 15:06:32	0.0360018	0.0359874	0.0590638	0.0590555	0.990693	0.990692	0.993105	0.993104	0.995585	0	0	0		0.00438245	1	3	0.00438245	0.00438245	0.00438245	48	4.38245	4.38245
1	0.6 Hz	FB1	2022-11-07 15:06:33	0.0363313	0.0363197	0.0585555	0.0585474	0.99039	0.990389	0.992785	0.992784	0.995186	0	0	0		0.00438245	1	3	0.00438245	0.00438245	0.00438245	49	4.38245	4.38245
1	0.6 Hz	FB1	2022-11-07 15:06:34	0.0362666	0.0362537	0.0586776	0.0586646	0.990585	0.990585	0.992984	0.992984	0.994957	0	0	0	0.0009192	0.00438245	1	3	0.00438245	0.00438245	0.00438245	50	4.38245	4.38245
1	0.6 Hz	FB1	2022-11-07 15:06:35	0.0361162	0.0361022	0.0586632	0.0586548	0.990449	0.990448	0.992842	0.992841	0.99645	0	0	0		0.00438245	1	3	0.00438245	0.00438245	0.00438245	51	4.38245	4.38245
1	0.6 Hz	FB1	2022-11-07 15:06:36	0.0360996	0.0360886	0.0587586	0.058745	0.990479	0.990478	0.992877	0.992876	0.995564	0	0	0		0.00438245	1	3	0.00438245	0.00438245	0.00438245	52	4.38245	4.38245
1	0.6 Hz	FB1	2022-11-07 15:06:37	0.0360968	0.0360851	0.0588075	0.0587941	0.990346	0.990345	0.992747	0.992746	0.995913	0	0	0		0.00438245	1	3	0.00438245	0.00438245	0.00438245	53	4.38245	4.38245
1	0.6 Hz	FB1	2022-11-07 15:06:38	0.0362316	0.0362195	0.0588966	0.0588869	0.990449	0.990448	0.99286	0.992859	0.996694	0	0	0		0.00438245	1	3	0.00438245	0.00438245	0.00438245	54	4.38245	4.38245
1	0.6 Hz	FB1	2022-11-07 15:06:39	0.0362747	0.0362586	0.0586421	0.0586304	0.990466	0.990465	0.992863	0.992862	0.996413	0	0	0	0.00107273	0.00438245	1	3	0.00438245	0.00438245	0.00438245	55	4.38245	4.38245
1	0.6 Hz	FB1	2022-11-07 15:06:40	0.0362064	0.0361877	0.0585362	0.0585278	0.99039	0.990389	0.992779	0.992778	0.995015	0	0	0		0.00438245	1	3	0.00438245	0.00438245	0.00438245	56	4.38245	4.38245
1	0.6 Hz	FB1	2022-11-07 15:06:41	0.0358772	0.0358628	0.0582998	0.0582884	0.99069	0.99069	0.993053	0.993052	0.995422	0	0	0		0.00438245	1	3	0.00438245	0.00438245	0.00438245	57	4.38245	4.38245
1	0.6 Hz	FB1	2022-11-07 15:06:42	0.0360717	0.0360583	0.0587049	0.0586939	0.990532	0.990531	0.992925	0.992925	0.995959	0	0	0		0.00438245	1	3	0.00438245	0.00438245	0.00438245	58	4.38245	4.38245
1	0.6 Hz	FB1	2022-11-07 15:06:43	0.0361108	0.0360949	0.058671	0.0586573	0.990601	0.990599	0.992993	0.992992	0.996214	0	0	0		0.00438245	1	3	0.00438245	0.00438245	0.00438245	59	4.38245	4.38245
1	0.6 Hz	FB1	2022-11-07 15:06:44	0.0363245	0.0363105	0.0582661	0.0582539	0.990431	0.99043	0.992808	0.992808	0.995449	0	0	0		0.00438245	1	3	0.00438245	0.00438245	0.00438245	60	4.38245	4.38245
1	1.0 Hz	FB1	2022-11-07 15:03:45	0.0453968	0.0379554	0.0638008	0.0597152	0.989538	0.989529	0.992631	0.992625	1.00106	0.000114299	1.48883e-05	0.00105915		0.0121735	2	3	0.0120592	0.0121586	0.0111143	61	12.1586	12.0592
1	1.0 Hz	FB1	2022-11-07 15:03:46	0.0459587	0.0383976	0.0626501	0.0584936	0.990493	0.990486	0.993536	0.993529	1.00215	0.000315742	5.79722e-05	0.0021485		0.0121735	2	3	0.0118577	0.0121155	0.010025	62	12.1155	11.8577
1	1.0 Hz	FB1	2022-11-07 15:03:47	0.0455324	0.0383646	0.0616303	0.0578083	0.990779	0.990774	0.993737	0.993731	1.00167	0.00021462	3.01809e-05	0.00166987		0.0121735	2	3	0.0119589	0.0121433	0.0105036	63	12.1433	11.9589
1	1.0 Hz	FB1	2022-11-07 15:03:48	0.0439317	0.036233	0.0624889	0.0574553	0.991055	0.991046	0.993994	0.993986	1.00405	0.000671777	0.000136137	0.00404761		0.0121735	2	3	0.0115017	0.0120373	0.00812586	64	12.0373	11.5017
1	1.0 Hz	FB1	2022-11-07 15:03:49	0.0437876	0.0361017	0.0613608	0.0566968	0.990375	0.990367	0.99324	0.993232	1.00645	0.000804056	0.000143034	0.00645085	0.00285521	0.0121735	2	3	0.0113694	0.0120304	0.00572262	65	12.0304	11.3694
1	1.0 Hz	FB1	2022-11-07 15:03:50	0.0426169	0.0353601	0.060596	0.0565759	0.991152	0.991146	0.993917	0.993911	1.00256	0.000282479	4.23131e-05	0.0025638		0.0121735	2	3	0.011891	0.0121312	0.00960967	66	12.1312	11.891
1	1.0 Hz	FB1	2022-11-07 15:03:51	0.0415802	0.0339804	0.0626203	0.0585559	0.991757	0.991753	0.994602	0.994596	1.00324	0.000439389	7.7204e-05	0.00323698		0.0121735	2	3	0.0117341	0.0120963	0.00893649	67	12.0963	11.7341
1	1.0 Hz	FB1	2022-11-07 15:03:52	0.042583	0.0349002	0.064282	0.0598923	0.991556	0.991552	0.99455	0.994545	1.00298	0.000484023	0.000103918	0.00297742		0.0121735	2	3	0.0116894	0.0120696	0.00919605	68	12.0696	11.6894
1	1.0 Hz	FB1	2022-11-07 15:03:53	0.0434259	0.0357675	0.0642101	0.0601061	0.991056	0.99105	0.994083	0.994076	1.00348	0.000399717	6.6633e-05	0.00348022		0.0121735	2	3	0.0117738	0.0121068	0.00869325	69	12.1068	11.7738
1	1.0 Hz	FB1	2022-11-07 15:03:54	0.0457065	0.038091	0.0646301	0.0603626	0.990607	0.990601	0.993765	0.993758	1.00394	0.000578565	0.000103593	0.00393763	0.00269101	0.0121735	2	3	0.0115949	0.0120699	0.00823584	70	12.0699	11.5949
1	1.0 Hz	FB1	2022-11-07 15:03:55	0.0500456	0.044848	0.0629924	0.0587098	0.990325	0.990318	0.993587	0.99358	1.00554	0.000699163	0.000129382	0.00554304		0.0121735	2	3	0.0114743	0.0120441	0.00663043	71	12.0441	11.4743
1	1.0 Hz	FB1	2022-11-07 15:03:56	0.0469157	0.0391562	0.0592084	0.0549975	0.99092	0.990915	0.993796	0.993789	1.00435	0.000756398	0.000149201	0.00435486		0.0121735	2	3	0.0114171	0.0120243	0.00781861	72	12.0243	11.4171
1	1.0 Hz	FB1	2022-11-07 15:03:57	0.0430907	0.035054	0.0565107	0.0530535	0.991414	0.991408	0.993958	0.993952	1.00188	0.000355048	7.15448e-05	0.00187921		0.0121735	2	3	0.0118184	0.0121019	0.0102943	73	12.1019	11.8184
1	1.0 Hz	FB1	2022-11-07 15:03:58	0.0406849	0.0329628	0.0621708	0.0572574	0.989951	0.98994	0.992735	0.992727	0.998555	0	0	0		0.0121735	2	3	0.0121735	0.0121735	0.0121735	74	12.1735	12.1735
1	1.0 Hz	FB1	2022-11-07 15:03:59	0.0423537	0.0339523	0.0637623	0.05897	0.991379	0.991374	0.99433	0.994325	1.00168	0.000242446	4.13822e-05	0.00167507	0.0027618	0.0121735	2	3	0.011931	0.0121321	0.0104984	75	12.1321	11.931
1	1.0 Hz	FB1	2022-11-07 15:04:00	0.0411864	0.0332511	0.0637355	0.0595808	0.991032	0.991027	0.993933	0.993927	1.00312	0.000447158	7.43923e-05	0.00312171		0.0121735	2	3	0.0117263	0.0120991	0.00905176	76	12.0991	11.7263
1	1.0 Hz	FB1	2022-11-07 15:04:01	0.0445609	0.0366593	0.0662761	0.0630647	0.991655	0.991648	0.994866	0.994857	1.00594	0.00117681	0.00024954	0.00594367		0.0121735	2	3	0.0109967	0.0119239	0.0062298	77	11.9239	10.9967
1	1.0 Hz	FB1	2022-11-07 15:04:02	0.0469112	0.0391317	0.0654591	0.0615719	0.989405	0.989395	0.992677	0.992669	1.00125	0.000178263	2.76591e-05	0.00125388		0.0121735	2	3	0.0119952	0.0121458	0.0109196	78	12.1458	11.9952
1	1.0 Hz	FB1	2022-11-07 15:04:03	0.0467114	0.0397621	0.0639477	0.0593707	0.99111	0.991103	0.994269	0.994259	1.00485	0.000835121	0.000203091	0.00484821		0.0121735	2	3	0.0113383	0.0119704	0.00732526	79	11.9704	11.3383
1	1.0 Hz	FB1	2022-11-07 15:04:04	0.0467696	0.0401223	0.0627148	0.0579472	0.990275	0.990268	0.99336	0.993353	1.00453	0.000678839	0.00012168	0.00453126	0.00315702	0.0121735	2	3	0.0114946	0.0120518	0.00764221	80	12.0518	11.4946
1	1.0 Hz	FB1	2022-11-07 15:04:05	0.0456572	0.038367	0.0598452	0.0555374	0.990605	0.990599	0.99346	0.993454	1.00084	0.000163309	3.26459e-05	0.000841693		0.0121735	2	3	0.0120102	0.0121408	0.0113318	81	12.1408	12.0102
1	1.0 Hz	FB1	2022-11-07 15:04:06	0.0441247	0.0364321	0.0571941	0.0537344	0.990577	0.99057	0.993208	0.9932	1.00159	0.000261776	6.43473e-05	0.00159151		0.0121735	2	3	0.0119117	0.0121091	0.010582	82	12.1091	11.9117
1	1.0 Hz	FB1	2022-11-07 15:04:07	0.039949	0.0325108	0.0613947	0.056781	0.990373	0.990367	0.993078	0.993073	1.00057	8.06499e-05	1.14056e-05	0.000570281		0.0121735	2	3	0.0120928	0.0121621	0.0116032	83	12.1621	12.0928
1	1.0 Hz	FB1	2022-11-07 15:04:08	0.0404754	0.0327796	0.0630731	0.0583494	0.991443	0.991437	0.994271	0.994264	1.00285	0.000506143	0.000109591	0.002848		0.0121735	2	3	0.0116673	0.0120639	0.00932547	84	12.0639	11.6673
1	1.0 Hz	FB1	2022-11-07 15:04:09	0.041928	0.0338155	0.0643918	0.0595148	0.990154	0.990145	0.993131	0.993125	1.00119	0.000167938	2.375e-05	0.0011875	0.00283152	0.0121735	2	3	0.0120055	0.0121497	0.010986	85	12.1497	12.0055
1	1.0 Hz	FB1	2022-11-07 15:04:10	0.0438988	0.0352398	0.0651282	0.0614351	0.991644	0.991638	0.99475	0.994743	1.00231	0.000534823	0.000151046	0.00231084		0.0121735	2	3	0.0116386	0.0120224	0.00986263	86	12.0224	11.6386
1	1.0 Hz	FB1	2022-11-07 15:04:11	0.0467273	0.0387337	0.0660966	0.0625194	0.991431	0.991425	0.99473	0.994723	1.00224	0.000424	0.000101557	0.0022374		0.0121735	2	3	0.0117495	0.0120719	0.00993607	87	12.0719	11.7495
1	1.0 Hz	FB1	2022-11-07 15:04:12	0.0468331	0.0401774	0.0648428	0.0605654	0.989874	0.989866	0.993101	0.993095	0.999501	0	0	0		0.0121735	2	3	0.0121735	0.0121735	0.0121735	88	12.1735	12.1735
1	1.0 Hz	FB1	2022-11-07 15:04:13	0.0465321	0.0398622	0.0636147	0.0588088	0.989483	0.989473	0.992617	0.992609	1.00188	0.000326047	6.43085e-05	0.00187775		0.0121735	2	3	0.0118474	0.0121092	0.0102957	89	12.1092	11.8474
1	1.0 Hz	FB1	2022-11-07 15:04:14	0.0376974	0.0350541	0.0506143	0.0497863	0.990688	0.990685	0.992696	0.992693	0.997196	0	0	0	0.00286541	0.0121735	2	3	0.0121735	0.0121735	0.0121735	90	12.1735	12.1735
1	1.0 Hz	FB1	2022-11-07 15:04:15	0.0348587	0.0333464	0.0646949	0.0642545	0.99042	0.990419	0.993143	0.993142	0.997551	0	0	0		0.0121735	2	3	0.0121735	0.0121735	0.0121735	91	12.1735	12.1735
1	1.0 Hz	FB1	2022-11-07 15:04:16	0.04301	0.0422418	0.0547116	0.0542767	0.990054	0.990052	0.992497	0.992495	0.996626	0	0	0		0.0121735	2	3	0.0121735	0.0121735	0.0121735	92	12.1735	12.1735
1	1.0 Hz	FB1	2022-11-07 15:04:17	0.0301379	0.029645	0.0611587	0.0603675	0.990406	0.990404	0.99275	0.992748	0.996474	0	0	0		0.0121735	2	3	0.0121735	0.0121735	0.0121735	93	12.1735	12.1735
1	1.0 Hz	FB1	2022-11-07 15:04:18	0.0436984	0.0432093	0.0592466	0.0585498	0.989577	0.989576	0.992312	0.99231	0.996002	0	0	0		0.0121735	2	3	0.0121735	0.0121735	0.0121735	94	12.1735	12.1735
1	1.0 Hz	FB1	2022-11-07 15:04:19	0.029453	0.0290983	0.0565809	0.055888	0.991167	0.991166	0.993218	0.993216	0.99609	0	0	0	0.0014181	0.0121735	2	3	0.0121735	0.0121735	0.0121735	95	12.1735	12.1735
1	1.0 Hz	FB1	2022-11-07 15:04:20	0.0428846	0.0419804	0.0636107	0.0631282	0.989765	0.989764	0.992734	0.992732	0.996901	0	0	0		0.0121735	2	3	0.0121735	0.0121735	0.0121735	96	12.1735	12.1735
1	1.0 Hz	FB1	2022-11-07 15:04:21	0.0339425	0.0327967	0.0531268	0.0527571	0.990592	0.99059	0.992596	0.992594	0.997187	0	0	0		0.0121735	2	3	0.0121735	0.0121735	0.0121735	97	12.1735	12.1735
1	1.0 Hz	FB1	2022-11-07 15:04:22	0.0387958	0.0373507	0.0650569	0.0647725	0.990427	0.990426	0.993319	0.993318	0.996476	0	0	0		0.0121735	2	3	0.0121735	0.0121735	0.0121735	98	12.1735	12.1735
1	1.0 Hz	FB1	2022-11-07 15:04:23	0.038296	0.0373018	0.0519732	0.0517896	0.990357	0.990355	0.992459	0.992457	0.997271	0	0	0		0.0121735	2	3	0.0121735	0.0121735	0.0121735	99	12.1735	12.1735
1	1.0 Hz	FB1	2022-11-07 15:04:24	0.034912	0.033146	0.0642059	0.0636804	0.990533	0.990531	0.993226	0.993224	0.997198	0	0	0	0.00153686	0.0121735	2	3	0.0121735	0.0121735	0.0121735	100	12.1735	12.1735
1	1.0 Hz	FB1	2022-11-07 15:04:25	0.0435511	0.0428526	0.0547077	0.0542328	0.990054	0.990052	0.99252	0.992519	0.996393	0	0	0		0.0121735	2	3	0.0121735	0.0121735	0.0121735	101	12.1735	12.1735
1	1.0 Hz	FB1	2022-11-07 15:04:26	0.0292272	0.0286919	0.0612375	0.0604278	0.990819	0.990817	0.99314	0.993138	0.996938	0	0	0		0.0121735	2	3	0.0121735	0.0121735	0.0121735	102	12.1735	12.1735
1	1.0 Hz	FB1	2022-11-07 15:04:27	0.0437722	0.0433315	0.0595336	0.058865	0.989741	0.989739	0.992495	0.992494	0.996616	0	0	0		0.0121735	2	3	0.0121735	0.0121735	0.0121735	103	12.1735	12.1735
1	1.0 Hz	FB1	2022-11-07 15:04:28	0.0295274	0.0291344	0.0565631	0.055899	0.991139	0.991137	0.99319	0.993189	0.997831	0	0	0		0.0121735	2	3	0.0121735	0.0121735	0.0121735	104	12.1735	12.1735
1	1.0 Hz	FB1	2022-11-07 15:04:29	0.0424091	0.0415187	0.0636426	0.0631673	0.989621	0.98962	0.992572	0.99257	0.996333	0	0	0	0.00150138	0.0121735	2	3	0.0121735	0.0121735	0.0121735	105	12.1735	12.1735
1	1.0 Hz	FB1	2022-11-07 15:04:30	0.0344944	0.033256	0.0527412	0.0523173	0.990702	0.9907	0.992704	0.992702	0.99693	0	0	0		0.0121735	2	3	0.0121735	0.0121735	0.0121735	106	12.1735	12.1735
1	1.0 Hz	FB1	2022-11-07 15:04:31	0.0380248	0.0365151	0.0653316	0.0650559	0.990347	0.990345	0.993228	0.993226	0.997527	0	0	0		0.0121735	2	3	0.0121735	0.0121735	0.0121735	107	12.1735	12.1735
1	1.0 Hz	FB1	2022-11-07 15:04:32	0.0396829	0.0386016	0.0520598	0.0517261	0.990556	0.990553	0.992716	0.992714	0.997195	0	0	0		0.0121735	2	3	0.0121735	0.0121735	0.0121735	108	12.1735	12.1735
1	1.0 Hz	FB1	2022-11-07 15:04:33	0.0333897	0.0320711	0.0634134	0.0628082	0.990963	0.990961	0.993551	0.993549	0.997372	0	0	0		0.0121735	2	3	0.0121735	0.0121735	0.0121735	109	12.1735	12.1735
1	1.0 Hz	FB1	2022-11-07 15:04:34	0.0438049	0.0432435	0.055895	0.0552772	0.990325	0.990323	0.992868	0.992866	0.996797	0	0	0	0.00149857	0.0121735	2	3	0.0121735	0.0121735	0.0121735	110	12.1735	12.1735
1	1.0 Hz	FB1	2022-11-07 15:04:35	0.0287704	0.0285187	0.0603341	0.0595955	0.990794	0.990792	0.993046	0.993045	0.997953	0	0	0		0.0121735	2	3	0.0121735	0.0121735	0.0121735	111	12.1735	12.1735
1	1.0 Hz	FB1	2022-11-07 15:04:36	0.0435194	0.043009	0.0603589	0.0597176	0.989685	0.989683	0.992478	0.992476	0.996473	0	0	0		0.0121735	2	3	0.0121735	0.0121735	0.0121735	112	12.1735	12.1735
1	1.0 Hz	FB1	2022-11-07 15:04:37	0.0301912	0.0296499	0.0554991	0.0547947	0.991207	0.991205	0.993218	0.993217	0.99694	0	0	0		0.0121735	2	3	0.0121735	0.0121735	0.0121735	113	12.1735	12.1735
1	1.0 Hz	FB1	2022-11-07 15:04:38	0.0421275	0.041052	0.0646362	0.0642545	0.989555	0.989554	0.992558	0.992557	0.995836	0	0	0		0.0121735	2	3	0.0121735	0.0121735	0.0121735	114	12.1735	12.1735
1	1.0 Hz	FB1	2022-11-07 15:04:39	0.0353115	0.0341355	0.0519616	0.0516528	0.990714	0.990712	0.992704	0.992702	0.996285	0	0	0	0.00141606	0.0121735	2	3	0.0121735	0.0121735	0.0121735	115	12.1735	12.1735
1	1.0 Hz	FB1	2022-11-07 15:04:40	0.0374197	0.0359752	0.0652048	0.0649704	0.989944	0.989942	0.992794	0.992793	0.996959	0	0	0		0.0121735	2	3	0.0121735	0.0121735	0.0121735	116	12.1735	12.1735
1	1.0 Hz	FB1	2022-11-07 15:04:41	0.0402221	0.0390977	0.0522007	0.0518743	0.990185	0.990184	0.992375	0.992374	0.99561	0	0	0		0.0121735	2	3	0.0121735	0.0121735	0.0121735	117	12.1735	12.1735
1	1.0 Hz	FB1	2022-11-07 15:04:42	0.0329452	0.0315824	0.0631681	0.0624955	0.99083	0.990829	0.993388	0.993387	0.997793	0	0	0		0.0121735	2	3	0.0121735	0.0121735	0.0121735	118	12.1735	12.1735
1	1.0 Hz	FB1	2022-11-07 15:04:43	0.0440924	0.0433877	0.0582013	0.0573673	0.989846	0.989845	0.992536	0.992534	0.99639	0	0	0		0.0121735	2	3	0.0121735	0.0121735	0.0121735	119	12.1735	12.1735
1	1.0 Hz	FB1	2022-11-07 15:04:44	0.0292192	0.0288925	0.0586541	0.0578511	0.991202	0.9912	0.993366	0.993364	0.997488	0	0	0		0.0121735	2	3	0.0121735	0.0121735	0.0121735	120	12.1735	12.1735
1	1.5 Hz	FB1	2022-11-07 15:01:55	0.0740388	0.038986	0.0821795	0.0606688	0.991057	0.991026	0.997211	0.997173	1.01214	0.0042736	0.00205241	0.0121383		0.0273903	3	3	0.0231167	0.0253379	0.015252	121	25.3379	23.1167
1	1.5 Hz	FB1	2022-11-07 15:01:56	0.0770087	0.0472674	0.0708426	0.0462168	0.989417	0.989383	0.994934	0.994895	1.01472	0.00318837	0.00131478	0.0147206		0.0273903	3	3	0.0242019	0.0260755	0.0126697	122	26.0755	24.2019
1	1.5 Hz	FB1	2022-11-07 15:01:57	0.0716376	0.0359141	0.0916383	0.0730596	0.99038	0.990353	0.997187	0.997158	1.01111	0.00287376	0.0013329	0.0111115		0.0273903	3	3	0.0245165	0.0260574	0.0162788	123	26.0574	24.5165
1	1.5 Hz	FB1	2022-11-07 15:01:58	0.0641181	0.0279666	0.0714235	0.0433706	0.991132	0.991103	0.995768	0.995741	1.01118	0.00256829	0.000912507	0.0111758		0.0273903	3	3	0.024822	0.0264778	0.0162145	124	26.4778	24.822
1	1.5 Hz	FB1	2022-11-07 15:01:59	0.0841424	0.0549877	0.0866962	0.0668027	0.989149	0.989109	0.9965	0.996457	1.01395	0.00400362	0.00189014	0.0139464	0.00617632	0.0273903	3	3	0.0233867	0.0255002	0.0134439	125	25.5002	23.3867
1	1.5 Hz	FB1	2022-11-07 15:02:00	0.0631693	0.0197196	0.0811991	0.0609064	0.991187	0.991163	0.996512	0.99649	1.00838	0.00235537	0.000995471	0.00837773		0.0273903	3	3	0.0250349	0.0263948	0.0190126	126	26.3948	25.0349
1	1.5 Hz	FB1	2022-11-07 15:02:01	0.0755814	0.0456305	0.0718418	0.045931	0.990011	0.989969	0.995487	0.995446	1.01285	0.00317658	0.00134586	0.0128482		0.0273903	3	3	0.0242137	0.0260445	0.0145421	127	26.0445	24.2137
1	1.5 Hz	FB1	2022-11-07 15:02:02	0.0731804	0.0387384	0.0924237	0.0741517	0.990199	0.990167	0.997192	0.99715	1.0144	0.00424018	0.00194484	0.0144038		0.0273903	3	3	0.0231501	0.0254455	0.0129865	128	25.4455	23.1501
1	1.5 Hz	FB1	2022-11-07 15:02:03	0.0635616	0.0239037	0.0730599	0.0457844	0.991566	0.991535	0.996284	0.996255	1.01652	0.00305645	0.00110819	0.0165214		0.0273903	3	3	0.0243339	0.0262821	0.0108689	129	26.2821	24.3339
1	1.5 Hz	FB1	2022-11-07 15:02:04	0.0830572	0.0557964	0.0818665	0.0625126	0.989506	0.989476	0.996355	0.99632	1.0143	0.00331401	0.00149823	0.0142982	0.00604498	0.0273903	3	3	0.0240763	0.0258921	0.0130921	130	25.8921	24.0763
1	1.5 Hz	FB1	2022-11-07 15:02:05	0.0646864	0.021138	0.086817	0.0670983	0.991141	0.991108	0.997036	0.997004	1.0135	0.00377536	0.00163756	0.0135		0.0273903	3	3	0.023615	0.0257527	0.0138903	131	25.7527	23.615
1	1.5 Hz	FB1	2022-11-07 15:02:06	0.0759319	0.0435978	0.072631	0.0449024	0.989995	0.989959	0.995556	0.995519	1.01405	0.0032055	0.0012505	0.0140522		0.0273903	3	3	0.0241848	0.0261398	0.0133381	132	26.1398	24.1848
1	1.5 Hz	FB1	2022-11-07 15:02:07	0.0746358	0.0398805	0.0932684	0.0730373	0.98921	0.989177	0.996396	0.996358	1.01389	0.0040483	0.00171878	0.0138925		0.0273903	3	3	0.023342	0.0256715	0.0134978	133	25.6715	23.342
1	1.5 Hz	FB1	2022-11-07 15:02:08	0.0626418	0.0236056	0.0734576	0.0497423	0.992033	0.992004	0.99672	0.996693	1.01243	0.00264224	0.00119942	0.0124276		0.0273903	3	3	0.0247481	0.0261909	0.0149627	134	26.1909	24.7481
1	1.5 Hz	FB1	2022-11-07 15:02:09	0.0821522	0.0546603	0.0771034	0.0565513	0.989442	0.989405	0.995836	0.995796	1.0109	0.00298774	0.00154561	0.0109004	0.00625323	0.0273903	3	3	0.0244026	0.0258447	0.0164899	135	25.8447	24.4026
1	1.5 Hz	FB1	2022-11-07 15:02:10	0.0651416	0.0235567	0.0905812	0.0705138	0.990822	0.99079	0.997084	0.997047	1.01805	0.0040442	0.00158173	0.0180465		0.0273903	3	3	0.0233461	0.0258086	0.00934381	136	25.8086	23.3461
1	1.5 Hz	FB1	2022-11-07 15:02:11	0.071546	0.0399819	0.0698289	0.0427109	0.990378	0.990343	0.995411	0.995373	1.01432	0.00326284	0.0011934	0.014321		0.0273903	3	3	0.0241275	0.0261969	0.0130693	137	26.1969	24.1275
1	1.5 Hz	FB1	2022-11-07 15:02:12	0.0767407	0.0447656	0.0925361	0.0735482	0.989752	0.989725	0.997027	0.996994	1.01423	0.0036206	0.001562	0.0142306		0.0273903	3	3	0.0237697	0.0258283	0.0131597	138	25.8283	23.7697
1	1.5 Hz	FB1	2022-11-07 15:02:13	0.0635196	0.0211063	0.0743265	0.0498913	0.991797	0.991767	0.996605	0.996575	1.01365	0.00335612	0.00129449	0.0136459		0.0273903	3	3	0.0240342	0.0260958	0.0137444	139	26.0958	24.0342
1	1.5 Hz	FB1	2022-11-07 15:02:14	0.0831007	0.0542102	0.076458	0.0539559	0.98868	0.98864	0.995107	0.995062	1.01305	0.00357881	0.00152528	0.0130487	0.00631934	0.0273903	3	3	0.0238115	0.025865	0.0143416	140	25.865	23.8115
1	1.5 Hz	FB1	2022-11-07 15:02:15	0.0678224	0.0282085	0.0916154	0.0729057	0.990496	0.99047	0.997033	0.997005	1.01095	0.00293155	0.00139312	0.0109549		0.0273903	3	3	0.0244588	0.0259972	0.0164354	141	25.9972	24.4588
1	1.5 Hz	FB1	2022-11-07 15:02:16	0.0677276	0.034116	0.0699869	0.0419682	0.991146	0.991112	0.995919	0.995884	1.0173	0.00384404	0.00142042	0.0173007		0.0273903	3	3	0.0235463	0.0259699	0.0100896	142	25.9699	23.5463
1	1.5 Hz	FB1	2022-11-07 15:02:17	0.0800812	0.0486771	0.0922121	0.0721263	0.989269	0.989239	0.996779	0.996746	1.01277	0.00358074	0.00162651	0.0127717		0.0273903	3	3	0.0238096	0.0257638	0.0146186	143	25.7638	23.8096
1	1.5 Hz	FB1	2022-11-07 15:02:18	0.0630393	0.0211967	0.0747508	0.0533801	0.99248	0.992454	0.997286	0.997259	1.01167	0.00338666	0.00152004	0.0116717		0.0273903	3	3	0.0240037	0.0258703	0.0157186	144	25.8703	24.0037
1	1.5 Hz	FB1	2022-11-07 15:02:19	0.0797164	0.0504923	0.0747535	0.0514696	0.989501	0.989463	0.995517	0.995472	1.01299	0.00387522	0.00169021	0.0129871	0.0061328	0.0273903	3	3	0.0235151	0.0257001	0.0144032	145	25.7001	23.5151
1	1.5 Hz	FB1	2022-11-07 15:02:20	0.0692573	0.0313968	0.0922601	0.0730645	0.990759	0.990734	0.997453	0.997425	1.01313	0.00348018	0.00159202	0.0131323		0.0273903	3	3	0.0239101	0.0257983	0.014258	146	25.7983	23.9101
1	1.5 Hz	FB1	2022-11-07 15:02:21	0.0651202	0.0301952	0.070364	0.0422987	0.991768	0.991739	0.996392	0.996358	1.01349	0.00347502	0.00139132	0.0134919		0.0273903	3	3	0.0239153	0.025999	0.0138985	147	25.999	23.9153
1	1.5 Hz	FB1	2022-11-07 15:02:22	0.0832872	0.0554421	0.0857668	0.067069	0.99026	0.990231	0.99745	0.99741	1.01508	0.00445124	0.00206551	0.0150804		0.0273903	3	3	0.0229391	0.0253248	0.0123099	148	25.3248	22.9391
1	1.5 Hz	FB1	2022-11-07 15:02:23	0.0628317	0.0204197	0.0817935	0.0619848	0.991469	0.991445	0.996819	0.996798	1.00946	0.00266458	0.0011667	0.00945929		0.0273903	3	3	0.0247257	0.0262236	0.017931	149	26.2236	24.7257
1	1.5 Hz	FB1	2022-11-07 15:02:24	0.0762506	0.0463707	0.0720905	0.0458748	0.989963	0.98993	0.995508	0.995471	1.01349	0.00305499	0.00132731	0.0134873	0.00595379	0.0273903	3	3	0.0243353	0.026063	0.013903	150	26.063	24.3353
1	1.5 Hz	FB1	2022-11-07 15:02:25	0.0725793	0.0395837	0.0924413	0.0743544	0.990546	0.990521	0.997494	0.997463	1.01268	0.00383825	0.00174073	0.0126811		0.0273903	3	3	0.0235521	0.0256496	0.0147092	151	25.6496	23.5521
1	1.5 Hz	FB1	2022-11-07 15:02:26	0.0630685	0.024231	0.07219	0.0468643	0.991618	0.991589	0.99624	0.996212	1.00966	0.0028193	0.00118408	0.00966151		0.0273903	3	3	0.024571	0.0262062	0.0177288	152	26.2062	24.571
1	1.5 Hz	FB1	2022-11-07 15:02:27	0.0849907	0.0572745	0.0802454	0.0597152	0.989332	0.989302	0.996213	0.996179	1.01185	0.00359246	0.00158325	0.0118495		0.0273903	3	3	0.0237978	0.0258071	0.0155408	153	25.8071	23.7978
1	1.5 Hz	FB1	2022-11-07 15:02:28	0.0650064	0.0229356	0.0888785	0.0692455	0.991088	0.991061	0.997186	0.997153	1.01546	0.00390212	0.00169292	0.0154596		0.0273903	3	3	0.0234882	0.0256974	0.0119307	154	25.6974	23.4882
1	1.5 Hz	FB1	2022-11-07 15:02:29	0.0705781	0.0383988	0.0697414	0.0425472	0.991342	0.991313	0.996295	0.99626	1.01391	0.0037626	0.00166428	0.0139123	0.00594579	0.0273903	3	3	0.0236277	0.025726	0.0134781	155	25.726	23.6277
1	1.5 Hz	FB1	2022-11-07 15:02:30	0.0771422	0.0465564	0.0905689	0.0714276	0.989961	0.989935	0.997084	0.997051	1.01356	0.00371762	0.00174435	0.0135555		0.0273903	3	3	0.0236727	0.025646	0.0138348	156	25.646	23.6727
1	1.5 Hz	FB1	2022-11-07 15:02:31	0.0637451	0.0213091	0.075617	0.0522416	0.9922	0.992168	0.997117	0.997087	1.0144	0.0033063	0.00144891	0.0143951		0.0273903	3	3	0.024084	0.0259414	0.0129952	157	25.9414	24.084
1	1.5 Hz	FB1	2022-11-07 15:02:32	0.0797688	0.0522636	0.0754535	0.054179	0.988845	0.988806	0.994923	0.99488	1.01187	0.00262304	0.00118083	0.0118706		0.0273903	3	3	0.0247673	0.0262095	0.0155197	158	26.2095	24.7673
1	1.5 Hz	FB1	2022-11-07 15:02:33	0.0674939	0.0295717	0.0920176	0.0725905	0.990665	0.990641	0.997217	0.997188	1.01188	0.00355199	0.00155697	0.0118804		0.0273903	3	3	0.0238383	0.0258333	0.01551	159	25.8333	23.8383
1	1.5 Hz	FB1	2022-11-07 15:02:34	0.0662192	0.0324204	0.0695316	0.0417532	0.990796	0.990753	0.995437	0.995392	1.01592	0.00353971	0.0014371	0.0159196	0.00638349	0.0273903	3	3	0.0238506	0.0259532	0.0114707	160	25.9532	23.8506
1	1.5 Hz	FB1	2022-11-07 15:02:35	0.0825549	0.0533053	0.0885255	0.0698363	0.990152	0.990124	0.997523	0.99749	1.01364	0.0041329	0.00193632	0.0136444		0.0273903	3	3	0.0232574	0.025454	0.013746	161	25.454	23.2574
1	1.5 Hz	FB1	2022-11-07 15:02:36	0.0618734	0.0194376	0.0794399	0.0597005	0.991939	0.991911	0.997036	0.997007	1.01435	0.00371665	0.00160484	0.0143502		0.0273903	3	3	0.0236737	0.0257855	0.0130401	162	25.7855	23.6737
1	1.5 Hz	FB1	2022-11-07 15:02:37	0.0751482	0.0464025	0.0712933	0.0468594	0.99004	0.990013	0.995444	0.995412	1.01077	0.00299874	0.00127377	0.0107683		0.0273903	3	3	0.0243916	0.0261165	0.016622	163	26.1165	24.3916
1	1.5 Hz	FB1	2022-11-07 15:02:38	0.0730588	0.0382351	0.0936471	0.0747991	0.990136	0.990103	0.997235	0.997199	1.01303	0.00386654	0.00183508	0.0130343		0.0273903	3	3	0.0235238	0.0255552	0.014356	164	25.5552	23.5238
1	1.5 Hz	FB1	2022-11-07 15:02:39	0.0616985	0.0254062	0.0707544	0.0460458	0.992093	0.992063	0.996524	0.996491	1.01526	0.00367964	0.00154687	0.0152626	0.00610872	0.0273903	3	3	0.0237107	0.0258434	0.0121277	165	25.8434	23.7107
1	1.5 Hz	FB1	2022-11-07 15:02:40	0.0841745	0.0563363	0.0797894	0.0594098	0.989152	0.989114	0.995929	0.995882	1.01308	0.00381975	0.00174002	0.0130768		0.0273903	3	3	0.0235706	0.0256503	0.0143135	166	25.6503	23.5706
1	1.5 Hz	FB1	2022-11-07 15:02:41	0.0650448	0.0217732	0.0887448	0.0682417	0.991688	0.991657	0.997773	0.997739	1.01897	0.00451474	0.00179662	0.0189699		0.0273903	3	3	0.0228756	0.0255937	0.00842038	167	25.5937	22.8756
1	1.5 Hz	FB1	2022-11-07 15:02:42	0.0741085	0.0424495	0.0716452	0.0441817	0.989631	0.989586	0.994985	0.994933	1.01693	0.00401667	0.00171283	0.0169293		0.0273903	3	3	0.0233736	0.0256775	0.010461	168	25.6775	23.3736
1	1.5 Hz	FB1	2022-11-07 15:02:43	0.0739312	0.0432061	0.0912256	0.072075	0.989939	0.989909	0.996879	0.996845	1.01456	0.00383971	0.00160484	0.0145617		0.0273903	3	3	0.0235506	0.0257855	0.0128286	169	25.7855	23.5506
1	1.5 Hz	FB1	2022-11-07 15:02:44	0.0621582	0.0220908	0.0747252	0.0529868	0.99185	0.991821	0.996601	0.996574	1.012	0.00288127	0.00110425	0.0120034		0.0273903	3	3	0.024509	0.0262861	0.0153869	170	26.2861	24.509
1	1.9 Hz	FB1	2022-11-07 14:59:45	0.123761	0.0332267	0.128779	0.0566735	0.991377	0.991039	1.00734	1.00696	1.05807	0.0222418	0.0147261	0.0580674		0.0439462	4	3	0.0217044	0.0292201	0.0141212	171	29.2201	21.7044
1	1.9 Hz	FB1	2022-11-07 14:59:46	0.119307	0.0327967	0.127267	0.0560309	0.991135	0.990831	1.00637	1.00602	1.05169	0.0198804	0.0136602	0.0516901		0.0439462	4	3	0.0240658	0.030286	0.00774387	172	30.286	24.0658
1	1.9 Hz	FB1	2022-11-07 14:59:47	0.130219	0.0336829	0.127048	0.0610161	0.993288	0.992961	1.00981	1.00946	1.0559	0.0230246	0.0160712	0.0558976		0.0439462	4	3	0.0209216	0.0278751	0.0119514	173	27.8751	20.9216
1	1.9 Hz	FB1	2022-11-07 14:59:48	0.129086	0.0362684	0.12716	0.0625248	0.991334	0.991005	1.00776	1.0074	1.06136	0.0231457	0.0150231	0.0613644		0.0439462	4	3	0.0208005	0.0289231	0.0174181	174	28.9231	20.8005
1	1.9 Hz	FB1	2022-11-07 14:59:49	0.130458	0.035748	0.130489	0.0613447	0.990624	0.990284	1.00766	1.00728	1.0595	0.0242471	0.0154247	0.0594968	0.021409	0.0439462	4	3	0.0196991	0.0285215	0.0155505	175	28.5215	19.6991
1	1.9 Hz	FB1	2022-11-07 14:59:50	0.131111	0.0396643	0.130061	0.0638563	0.991181	0.990822	1.00824	1.00783	1.05331	0.0234212	0.0156909	0.053314		0.0439462	4	3	0.020525	0.0282553	0.00936779	176	28.2553	20.525
1	1.9 Hz	FB1	2022-11-07 14:59:51	0.129016	0.0429723	0.129043	0.0630647	0.990049	0.989781	1.00672	1.00642	1.04911	0.0213482	0.0133849	0.0491105		0.0439462	4	3	0.022598	0.0305613	0.0051643	177	30.5613	22.598
1	1.9 Hz	FB1	2022-11-07 14:59:52	0.129135	0.0430383	0.130967	0.058821	0.990064	0.989705	1.007	1.00661	1.06062	0.0228895	0.0147613	0.060623		0.0439462	4	3	0.0210567	0.0291849	0.0166768	178	29.1849	21.0567
1	1.9 Hz	FB1	2022-11-07 14:59:53	0.127793	0.0445164	0.127175	0.0556913	0.991639	0.991313	1.0079	1.00754	1.05968	0.0222296	0.0146278	0.0596788		0.0439462	4	3	0.0217166	0.0293184	0.0157326	179	29.3184	21.7166
1	1.9 Hz	FB1	2022-11-07 14:59:54	0.128695	0.0439416	0.128147	0.052869	0.990271	0.989884	1.00679	1.00636	1.06553	0.0233629	0.0150092	0.065529	0.0216624	0.0439462	4	3	0.0205833	0.028937	0.0215827	180	28.937	20.5833
1	1.9 Hz	FB1	2022-11-07 14:59:55	0.130276	0.0384965	0.12554	0.052012	0.990999	0.990712	1.00738	1.00706	1.05589	0.0209957	0.0139224	0.0558944		0.0439462	4	3	0.0229506	0.0300238	0.0119482	181	30.0238	22.9506
1	1.9 Hz	FB1	2022-11-07 14:59:56	0.126261	0.0334661	0.12108	0.0512888	0.991368	0.990983	1.00668	1.00625	1.05287	0.0218436	0.0152725	0.0528748		0.0439462	4	3	0.0221026	0.0286737	0.0089286	182	28.6737	22.1026
1	1.9 Hz	FB1	2022-11-07 14:59:57	0.129165	0.0336493	0.122968	0.0549828	0.991364	0.991027	1.00728	1.00691	1.05985	0.0224896	0.0146709	0.0598494		0.0439462	4	3	0.0214566	0.0292753	0.0159031	183	29.2753	21.4566
1	1.9 Hz	FB1	2022-11-07 14:59:58	0.125816	0.0346901	0.12546	0.056219	0.99047	0.990226	1.00628	1.00601	1.04495	0.0203599	0.0127873	0.0449521		0.0439462	4	3	0.0235863	0.0311589	0.00100587	184	31.1589	23.5863
1	1.9 Hz	FB1	2022-11-07 14:59:59	0.128913	0.0373702	0.130347	0.0584618	0.990943	0.990665	1.00776	1.00745	1.05252	0.0223695	0.0140393	0.0525227	0.0208331	0.0439462	4	3	0.0215768	0.0299069	0.00857649	185	29.9069	21.5768
1	1.9 Hz	FB1	2022-11-07 15:00:00	0.123743	0.0342845	0.126806	0.0535169	0.991633	0.991303	1.00734	1.00697	1.06755	0.0224838	0.0144192	0.0675509		0.0439462	4	3	0.0214624	0.029527	0.0236047	186	29.527	21.4624
1	1.9 Hz	FB1	2022-11-07 15:00:01	0.118385	0.0252541	0.126927	0.0568329	0.992167	0.991861	1.00723	1.0069	1.05033	0.0197075	0.0139284	0.0503287		0.0439462	4	3	0.0242387	0.0300178	0.00638245	187	30.0178	24.2387
1	1.9 Hz	FB1	2022-11-07 15:00:02	0.126781	0.0324204	0.128537	0.0604408	0.992903	0.99262	1.00918	1.00889	1.04703	0.0210326	0.0148712	0.0470286		0.0439462	4	3	0.0229136	0.029075	0.0030824	188	29.075	22.9136
1	1.9 Hz	FB1	2022-11-07 15:00:03	0.127823	0.0362733	0.127563	0.0662335	0.991375	0.991017	1.00769	1.00728	1.05587	0.0229431	0.0156133	0.0558696		0.0439462	4	3	0.0210031	0.0283329	0.0119233	189	28.3329	21.0031
1	1.9 Hz	FB1	2022-11-07 15:00:04	0.131794	0.0404828	0.130263	0.0644133	0.990702	0.990304	1.00788	1.00742	1.06317	0.0242948	0.0160634	0.063166	0.0211339	0.0439462	4	3	0.0196515	0.0278828	0.0192198	190	27.8828	19.6515
1	1.9 Hz	FB1	2022-11-07 15:00:05	0.129607	0.0418949	0.130505	0.0627935	0.989307	0.988992	1.00626	1.00591	1.04981	0.0217529	0.013901	0.0498075		0.0439462	4	3	0.0221933	0.0300452	0.00586123	191	30.0452	22.1933
1	1.9 Hz	FB1	2022-11-07 15:00:06	0.126941	0.0438641	0.127509	0.0594953	0.990289	0.989918	1.0065	1.00612	1.05895	0.0228519	0.0145836	0.0589534		0.0439462	4	3	0.0210943	0.0293626	0.0150071	192	29.3626	21.0943
1	1.9 Hz	FB1	2022-11-07 15:00:07	0.129195	0.0394835	0.125931	0.0553859	0.988795	0.988452	1.00512	1.00473	1.05651	0.0221378	0.0132739	0.0565144		0.0439462	4	3	0.0218084	0.0306723	0.0125682	193	30.6723	21.8084
1	1.9 Hz	FB1	2022-11-07 15:00:08	0.124471	0.0460382	0.127748	0.0542352	0.99113	0.990867	1.00705	1.00677	1.04611	0.0190175	0.0129655	0.0461128		0.0439462	4	3	0.0249287	0.0309808	0.00216658	194	30.9808	24.9287
1	1.9 Hz	FB1	2022-11-07 15:00:09	0.127416	0.0381887	0.126153	0.0533459	0.989622	0.9893	1.00573	1.00536	1.04815	0.0198299	0.0136139	0.0481477	0.0208155	0.0439462	4	3	0.0241163	0.0303324	0.00420151	195	30.3324	24.1163
1	1.9 Hz	FB1	2022-11-07 15:00:10	0.129246	0.0342455	0.125046	0.0538003	0.991134	0.990756	1.00732	1.00692	1.05996	0.0236837	0.0153065	0.0599568		0.0439462	4	3	0.0202625	0.0286397	0.0160106	196	28.6397	20.2625
1	1.9 Hz	FB1	2022-11-07 15:00:11	0.127566	0.0335736	0.119188	0.0541253	0.990758	0.990465	1.00602	1.0057	1.04557	0.0214551	0.0137982	0.0455667		0.0439462	4	3	0.0224911	0.030148	0.00162047	197	30.148	22.4911
1	1.9 Hz	FB1	2022-11-07 15:00:12	0.129126	0.0359019	0.128811	0.0575383	0.989425	0.989085	1.00609	1.00572	1.0443	0.0210402	0.0140697	0.0442983		0.0439462	4	3	0.022906	0.0298765	0.000352114	198	29.8765	22.906
1	1.9 Hz	FB1	2022-11-07 15:00:13	0.126809	0.0361926	0.127648	0.0579024	0.991822	0.991594	1.00801	1.00773	1.05367	0.0203646	0.0138149	0.0536689		0.0439462	4	3	0.0235816	0.0301313	0.00972266	199	30.1313	23.5816
1	1.9 Hz	FB1	2022-11-07 15:00:14	0.125214	0.0353693	0.128231	0.054609	0.989952	0.98963	1.00604	1.00569	1.05623	0.0205939	0.0139058	0.0562304	0.0210775	0.0439462	4	3	0.0233524	0.0300404	0.0122842	200	30.0404	23.3524
1	1.9 Hz	FB1	2022-11-07 15:00:15	0.12118	0.0299797	0.126019	0.0532189	0.991105	0.990751	1.00641	1.00602	1.06697	0.0224162	0.0137752	0.0669717		0.0439462	4	3	0.02153	0.030171	0.0230254	201	30.171	21.53
1	1.9 Hz	FB1	2022-11-07 15:00:16	0.125552	0.0294473	0.129688	0.0622726	0.991797	0.991547	1.00809	1.00781	1.04462	0.0198684	0.013813	0.044616		0.0439462	4	3	0.0240778	0.0301332	0.00066974	202	30.1332	24.0778
1	1.9 Hz	FB1	2022-11-07 15:00:17	0.127111	0.0328064	0.129485	0.0616941	0.991459	0.991071	1.00793	1.00752	1.06087	0.0230141	0.0156735	0.06087		0.0439462	4	3	0.0209322	0.0282728	0.0169237	203	28.2728	20.9322
1	1.9 Hz	FB1	2022-11-07 15:00:18	0.129897	0.0383182	0.127563	0.0660575	0.991042	0.990697	1.00763	1.00723	1.05473	0.0229071	0.015296	0.0547252		0.0439462	4	3	0.0210392	0.0286503	0.010779	204	28.6503	21.0392
1	1.9 Hz	FB1	2022-11-07 15:00:19	0.130871	0.0418632	0.129519	0.064621	0.99072	0.990367	1.00769	1.00726	1.05988	0.0234628	0.0154648	0.0598836	0.021213	0.0439462	4	3	0.0204834	0.0284814	0.0159374	205	28.4814	20.4834
1	1.9 Hz	FB1	2022-11-07 15:00:20	0.128385	0.0436491	0.129315	0.062063	0.991094	0.99079	1.00771	1.00739	1.05265	0.0222749	0.0144183	0.0526489		0.0439462	4	3	0.0216713	0.0295279	0.00870264	206	29.5279	21.6713
1	1.9 Hz	FB1	2022-11-07 15:00:21	0.127863	0.0442794	0.12598	0.0576263	0.989355	0.989082	1.00551	1.0052	1.05174	0.0195324	0.0126317	0.0517406		0.0439462	4	3	0.0244138	0.0313145	0.00779433	207	31.3145	24.4138
1	1.9 Hz	FB1	2022-11-07 15:00:22	0.127553	0.0410129	0.125086	0.0533312	0.99137	0.991073	1.00734	1.00702	1.05269	0.0207576	0.0142069	0.0526928		0.0439462	4	3	0.0231886	0.0297394	0.00874658	208	29.7394	23.1886
1	1.9 Hz	FB1	2022-11-07 15:00:23	0.124521	0.0427109	0.124524	0.0533581	0.99137	0.990963	1.00689	1.00646	1.07475	0.023417	0.0150451	0.0747535		0.0439462	4	3	0.0205292	0.0289011	0.0308073	209	28.9011	20.5292
1	1.9 Hz	FB1	2022-11-07 15:00:24	0.127933	0.0355227	0.121287	0.0494411	0.990948	0.9906	1.00651	1.00611	1.0501	0.0208181	0.0144212	0.0500982	0.0208395	0.0439462	4	3	0.0231282	0.029525	0.00615195	210	29.525	23.1282
1	1.9 Hz	FB1	2022-11-07 15:00:25	0.128702	0.033554	0.121498	0.0544575	0.990766	0.990382	1.00645	1.00605	1.06439	0.0237758	0.0149395	0.0643935		0.0439462	4	3	0.0201704	0.0290067	0.0204473	211	29.0067	20.1704
1	1.9 Hz	FB1	2022-11-07 15:00:26	0.126422	0.0346779	0.125265	0.0562484	0.990575	0.990336	1.00644	1.00618	1.04685	0.0197703	0.0128979	0.0468507		0.0439462	4	3	0.024176	0.0310483	0.00290443	212	31.0483	24.176
1	1.9 Hz	FB1	2022-11-07 15:00:27	0.128244	0.0366984	0.129359	0.0577631	0.990675	0.990404	1.00728	1.00699	1.04764	0.0212819	0.0136909	0.0476394		0.0439462	4	3	0.0226643	0.0302553	0.00369319	213	30.2553	22.6643
1	1.9 Hz	FB1	2022-11-07 15:00:28	0.115666	0.0304928	0.124063	0.0532726	0.990298	0.989972	1.00472	1.00438	1.05546	0.0210209	0.0126076	0.0554639		0.0439462	4	3	0.0229253	0.0313386	0.0115176	214	31.3386	22.9253
1	1.9 Hz	FB1	2022-11-07 15:00:29	0.122442	0.0294374	0.12612	0.056263	0.99074	0.990431	1.00621	1.0059	1.05014	0.0208994	0.0135053	0.0501447	0.0206195	0.0439462	4	3	0.0230468	0.030441	0.00619843	215	30.441	23.0468
1	1.9 Hz	FB1	2022-11-07 15:00:30	0.129098	0.0336078	0.128542	0.0610589	0.991082	0.990785	1.00769	1.00735	1.06194	0.0232811	0.0146021	0.061941		0.0439462	4	3	0.0206651	0.0293441	0.0179948	216	29.3441	20.6651
1	1.9 Hz	FB1	2022-11-07 15:00:31	0.126817	0.0354853	0.127876	0.0673408	0.990773	0.990463	1.00701	1.00665	1.0562	0.0230476	0.014752	0.0561972		0.0439462	4	3	0.0208986	0.0291943	0.012251	217	29.1943	20.8986
1	1.9 Hz	FB1	2022-11-07 15:00:32	0.130126	0.0383475	0.129431	0.0636437	0.990374	0.990045	1.00724	1.00687	1.05946	0.0232396	0.0146118	0.059458		0.0439462	4	3	0.0207066	0.0293344	0.0155118	218	29.3344	20.7066
1	1.9 Hz	FB1	2022-11-07 15:00:33	0.128629	0.0430847	0.129037	0.0642325	0.990274	0.989964	1.0069	1.00655	1.05297	0.0219479	0.014506	0.0529701		0.0439462	4	3	0.0219983	0.0294402	0.00902388	219	29.4402	21.9983
1	1.9 Hz	FB1	2022-11-07 15:00:34	0.129883	0.0430017	0.130162	0.0611591	0.989644	0.989341	1.00658	1.00623	1.05731	0.0224975	0.014188	0.057309	0.0218975	0.0439462	4	3	0.0214487	0.0297583	0.0133628	220	29.7583	21.4487
1	1.9 Hz	FB1	2022-11-07 15:00:35	0.126905	0.0460189	0.128652	0.0558868	0.990798	0.99047	1.00714	1.00677	1.05226	0.02218	0.0144842	0.0522635		0.0439462	4	3	0.0217662	0.029462	0.00831724	221	29.462	21.7662
1	1.9 Hz	FB1	2022-11-07 15:00:36	0.124938	0.0438445	0.122151	0.0517896	0.989035	0.988725	1.00435	1.00401	1.04611	0.0198579	0.012513	0.0461062		0.0439462	4	3	0.0240883	0.0314332	0.00215996	222	31.4332	24.0883
1	1.9 Hz	FB1	2022-11-07 15:00:37	0.128621	0.0380299	0.12499	0.0528939	0.989574	0.989253	1.00569	1.00532	1.05013	0.0220861	0.0137066	0.0501314		0.0439462	4	3	0.0218601	0.0302396	0.00618519	223	30.2396	21.8601
1	1.9 Hz	FB1	2022-11-07 15:00:38	0.125491	0.0321004	0.120162	0.0500868	0.991728	0.991345	1.00683	1.00643	1.07671	0.0229779	0.0150248	0.0767062		0.0439462	4	3	0.0209683	0.0289214	0.03276	224	28.9214	20.9683
1	1.9 Hz	FB1	2022-11-07 15:00:39	0.127183	0.0309705	0.123245	0.0538986	0.989834	0.989513	1.00555	1.00521	1.04706	0.0195953	0.0133552	0.0470593	0.0213457	0.0439462	4	3	0.0243509	0.030591	0.00311311	225	30.591	24.3509
1	1.9 Hz	FB1	2022-11-07 15:00:40	0.131104	0.0362	0.130214	0.0593756	0.992333	0.991999	1.00939	1.00902	1.06174	0.023936	0.0158729	0.0617379		0.0439462	4	3	0.0200103	0.0280733	0.0177917	226	28.0733	20.0103
1	1.9 Hz	FB1	2022-11-07 15:00:41	0.123975	0.0329115	0.127366	0.0576238	0.988936	0.988694	1.00478	1.00448	1.0511	0.0201128	0.0125779	0.0511039		0.0439462	4	3	0.0238334	0.0313683	0.00715765	227	31.3683	23.8334
1	1.9 Hz	FB1	2022-11-07 15:00:42	0.119102	0.0327185	0.129015	0.056351	0.990307	0.989974	1.00575	1.0054	1.05226	0.0217455	0.0138369	0.0522575		0.0439462	4	3	0.0222007	0.0301093	0.00831125	228	30.1093	22.2007
1	1.9 Hz	FB1	2022-11-07 15:00:43	0.125864	0.032181	0.125098	0.0582322	0.991381	0.991044	1.00714	1.00677	1.05472	0.0215725	0.0137841	0.0547199		0.0439462	4	3	0.0223737	0.0301621	0.0107737	229	30.1621	22.3737
1	1.9 Hz	FB1	2022-11-07 15:00:44	0.127154	0.0333488	0.12908	0.0616159	0.991484	0.991154	1.0079	1.00753	1.05246	0.0232794	0.0150491	0.0524623		0.0439462	4	3	0.0206668	0.0288971	0.00851609	230	28.8971	20.6668
1	2.4 Hz	FB1	2022-11-07 14:57:45	0.190804	0.0399771	0.200338	0.090313	0.989968	0.989158	1.0279	1.02696	1.12642	0.0460129	0.0342047	0.126424		0.0701192	5	3	0.0241063	0.0359145	0.0563047	231	35.9145	24.1063
1	2.4 Hz	FB1	2022-11-07 14:57:46	0.185006	0.0160881	0.17734	0.0278664	0.990777	0.99013	1.02338	1.02268	1.12845	0.0396742	0.0290451	0.128449		0.0701192	5	3	0.030445	0.0410741	0.0583301	232	41.0741	30.445
1	2.4 Hz	FB1	2022-11-07 14:57:47	0.205823	0.0712224	0.187943	0.0725856	0.989234	0.988244	1.02775	1.02661	1.13143	0.0498282	0.0358462	0.131433		0.0701192	5	3	0.0202909	0.034273	0.0613139	233	34.273	20.2909
1	2.4 Hz	FB1	2022-11-07 14:57:48	0.187799	0.00328846	0.188748	0.0615231	0.992302	0.991569	1.0274	1.02656	1.13184	0.0444438	0.0327415	0.131837		0.0701192	5	3	0.0256753	0.0373776	0.0617183	234	37.3776	25.6753
1	2.4 Hz	FB1	2022-11-07 14:57:49	0.194854	0.0551202	0.179238	0.0344557	0.98959	0.988987	1.02439	1.02364	1.12126	0.0420788	0.0304511	0.121255	0.0314416	0.0701192	5	3	0.0280404	0.039668	0.0511361	235	39.668	28.0404
1	2.4 Hz	FB1	2022-11-07 14:57:50	0.195387	0.0410985	0.203317	0.0931788	0.988904	0.987914	1.02832	1.02722	1.14338	0.0495459	0.0354923	0.143383		0.0701192	5	3	0.0205733	0.0346269	0.0732639	236	34.6269	20.5733
1	2.4 Hz	FB1	2022-11-07 14:57:51	0.185074	0.0132613	0.17887	0.0280423	0.989756	0.988899	1.02267	1.02177	1.10929	0.0405788	0.0299855	0.109289		0.0701192	5	3	0.0295404	0.0401337	0.0391695	237	40.1337	29.5404
1	2.4 Hz	FB1	2022-11-07 14:57:52	0.204861	0.0758667	0.194396	0.0730107	0.989075	0.988203	1.0286	1.02755	1.13192	0.0485398	0.0362496	0.131922		0.0701192	5	3	0.0215794	0.0338696	0.0618026	238	33.8696	21.5794
1	2.4 Hz	FB1	2022-11-07 14:57:53	0.190097	0.0050524	0.18526	0.0610882	0.99227	0.991494	1.02716	1.02636	1.13742	0.0444561	0.0320375	0.137422		0.0701192	5	3	0.025663	0.0380817	0.0673029	239	38.0817	25.663
1	2.4 Hz	FB1	2022-11-07 14:57:54	0.20051	0.0578169	0.180466	0.0383817	0.988302	0.987389	1.02446	1.02344	1.11382	0.0439746	0.032421	0.113816	0.0326637	0.0701192	5	3	0.0261446	0.0376981	0.0436971	240	37.6981	26.1446
1	2.4 Hz	FB1	2022-11-07 14:57:55	0.189648	0.0299016	0.199571	0.0881997	0.989517	0.98873	1.0271	1.02617	1.13945	0.0457557	0.0340374	0.139449		0.0701192	5	3	0.0243635	0.0360818	0.0693295	241	36.0818	24.3635
1	2.4 Hz	FB1	2022-11-07 14:57:56	0.18061	0.0212528	0.184003	0.0298138	0.991384	0.990667	1.02436	1.02359	1.14025	0.0423061	0.0305829	0.140247		0.0701192	5	3	0.0278131	0.0395363	0.0701274	242	39.5363	27.8131
1	2.4 Hz	FB1	2022-11-07 14:57:57	0.206352	0.0694755	0.194133	0.0737705	0.989051	0.988022	1.02883	1.0276	1.13508	0.0505488	0.0372799	0.135075		0.0701192	5	3	0.0195704	0.0328393	0.0649562	243	32.8393	19.5704
1	2.4 Hz	FB1	2022-11-07 14:57:58	0.191861	0.00805991	0.187015	0.0573136	0.991409	0.990636	1.02697	1.02612	1.14587	0.0443802	0.0327011	0.145868		0.0701192	5	3	0.025739	0.037418	0.0757493	244	37.418	25.739
1	2.4 Hz	FB1	2022-11-07 14:57:59	0.201438	0.0599815	0.181531	0.0460092	0.990143	0.989297	1.0266	1.02566	1.14154	0.0464008	0.0332271	0.141539	0.0322607	0.0701192	5	3	0.0237183	0.0368921	0.0714196	245	36.8921	23.7183
1	2.4 Hz	FB1	2022-11-07 14:58:00	0.191501	0.0225428	0.196144	0.0809509	0.988136	0.987333	1.02546	1.02451	1.12111	0.0442341	0.0326087	0.121106		0.0701192	5	3	0.0258851	0.0375105	0.0509869	246	37.5105	25.8851
1	2.4 Hz	FB1	2022-11-07 14:58:01	0.184949	0.0355965	0.181396	0.0291662	0.991304	0.990455	1.0246	1.02363	1.11681	0.0441565	0.0318894	0.116807		0.0701192	5	3	0.0259627	0.0382298	0.0466878	247	38.2298	25.9627
1	2.4 Hz	FB1	2022-11-07 14:58:02	0.200853	0.055899	0.200387	0.0859984	0.988222	0.987037	1.02814	1.02687	1.14867	0.0507847	0.035888	0.148672		0.0701192	5	3	0.0193345	0.0342312	0.0785526	248	34.2312	19.3344
1	2.4 Hz	FB1	2022-11-07 14:58:03	0.188357	0.0128216	0.178731	0.0402458	0.992544	0.991787	1.02595	1.02513	1.14115	0.0443309	0.0315258	0.141148		0.0701192	5	3	0.0257883	0.0385934	0.0710284	249	38.5934	25.7883
1	2.4 Hz	FB1	2022-11-07 14:58:04	0.207298	0.0672636	0.184893	0.0574561	0.988269	0.987282	1.02656	1.02542	1.1269	0.0476819	0.0353194	0.126899	0.0330537	0.0701192	5	3	0.0224373	0.0347998	0.0567794	250	34.7998	22.4373
1	2.4 Hz	FB1	2022-11-07 14:58:05	0.18987	0.0143681	0.195184	0.07884	0.990559	0.989735	1.0273	1.02634	1.14023	0.0465211	0.033895	0.140229		0.0701192	5	3	0.023598	0.0362242	0.0701098	251	36.2242	23.598
1	2.4 Hz	FB1	2022-11-07 14:58:06	0.189363	0.0471061	0.182403	0.0276075	0.989923	0.989258	1.02424	1.02344	1.14035	0.0428843	0.0304204	0.140355		0.0701192	5	3	0.0272349	0.0396987	0.0702354	252	39.6987	27.2349
1	2.4 Hz	FB1	2022-11-07 14:58:07	0.19342	0.0462461	0.201677	0.0929296	0.992424	0.991371	1.03101	1.02991	1.14901	0.0504443	0.0382937	0.149013		0.0701192	5	3	0.0196748	0.0318255	0.0788934	253	31.8255	19.6748
1	2.4 Hz	FB1	2022-11-07 14:58:08	0.189932	0.0108109	0.178397	0.0315482	0.99436	0.99368	1.02794	1.02713	1.14032	0.0453106	0.033106	0.140316		0.0701192	5	3	0.0248086	0.0370132	0.0701968	254	37.0132	24.8086
1	2.4 Hz	FB1	2022-11-07 14:58:09	0.204186	0.074264	0.18827	0.0665706	0.988393	0.98744	1.02667	1.02554	1.12816	0.0484852	0.0347716	0.128161	0.0330987	0.0701192	5	3	0.021634	0.0353476	0.0580418	255	35.3476	21.634
1	2.4 Hz	FB1	2022-11-07 14:58:10	0.191167	0.0062642	0.192627	0.0709487	0.992464	0.991716	1.0289	1.02807	1.13179	0.0448347	0.034127	0.131785		0.0701192	5	3	0.0252844	0.0359922	0.0616662	256	35.9922	25.2844
1	2.4 Hz	FB1	2022-11-07 14:58:11	0.198026	0.0556962	0.178814	0.0339059	0.991664	0.991122	1.02693	1.02629	1.11844	0.0428246	0.0313016	0.118442		0.0701192	5	3	0.0272946	0.0388176	0.0483232	257	38.8176	27.2945
1	2.4 Hz	FB1	2022-11-07 14:58:12	0.190268	0.0426751	0.200533	0.0876039	0.990505	0.98962	1.02836	1.02735	1.13113	0.04898	0.0350187	0.131132		0.0701192	5	3	0.0211392	0.0351005	0.0610129	258	35.1005	21.1392
1	2.4 Hz	FB1	2022-11-07 14:58:13	0.18528	0.0134519	0.177945	0.0381618	0.993977	0.993209	1.02664	1.02581	1.1416	0.0433347	0.0321767	0.141599		0.0701192	5	3	0.0267845	0.0379424	0.0714803	259	37.9424	26.7845
1	2.4 Hz	FB1	2022-11-07 14:58:14	0.203547	0.0669102	0.185259	0.0603895	0.986351	0.985491	1.02403	1.02305	1.10602	0.043189	0.0323565	0.106019	0.0306002	0.0701192	5	3	0.0269302	0.0377627	0.0358996	260	37.7627	26.9302
1	2.4 Hz	FB1	2022-11-07 14:58:15	0.190295	0.012741	0.191662	0.0672596	0.990835	0.990094	1.02699	1.0261	1.10982	0.044018	0.0333044	0.109825		0.0701192	5	3	0.0261011	0.0368148	0.0397057	261	36.8148	26.1011
1	2.4 Hz	FB1	2022-11-07 14:58:16	0.199031	0.0554275	0.182782	0.042083	0.9921	0.991408	1.02824	1.02744	1.14901	0.0461309	0.0336272	0.149012		0.0701192	5	3	0.0239883	0.036492	0.0788929	262	36.492	23.9883
1	2.4 Hz	FB1	2022-11-07 14:58:17	0.191057	0.0253133	0.196842	0.0826025	0.99229	0.991665	1.02951	1.02879	1.11648	0.0450397	0.0344653	0.116476		0.0701192	5	3	0.0250794	0.0356539	0.0463563	263	35.6539	25.0794
1	2.4 Hz	FB1	2022-11-07 14:58:18	0.180243	0.0303145	0.181943	0.0277027	0.990041	0.989219	1.02263	1.0217	1.14008	0.0428166	0.0298255	0.140077		0.0701192	5	3	0.0273026	0.0402936	0.0699579	264	40.2936	27.3026
1	2.4 Hz	FB1	2022-11-07 14:58:19	0.204808	0.0667563	0.196342	0.0853363	0.991363	0.990443	1.03116	1.03012	1.12656	0.049873	0.0369963	0.126564	0.0316351	0.0701192	5	3	0.0202462	0.0331228	0.0564445	265	33.1228	20.2462
1	2.4 Hz	FB1	2022-11-07 14:58:20	0.188308	-0.000635721	0.185056	0.0516848	0.993945	0.993462	1.02841	1.02784	1.11072	0.04228	0.031943	0.11072		0.0701192	5	3	0.0278391	0.0381762	0.0406009	266	38.1762	27.8391
1	2.4 Hz	FB1	2022-11-07 14:58:21	0.199577	0.0646234	0.180216	0.0395984	0.989807	0.988987	1.02568	1.02471	1.12555	0.0458847	0.0328558	0.125546		0.0701192	5	3	0.0242345	0.0372634	0.055427	267	37.2634	24.2345
1	2.4 Hz	FB1	2022-11-07 14:58:22	0.192174	0.0275855	0.19884	0.0896802	0.98961	0.98884	1.02752	1.02663	1.12452	0.0456191	0.0338484	0.124521		0.0701192	5	3	0.0245001	0.0362708	0.054402	268	36.2708	24.5001
1	2.4 Hz	FB1	2022-11-07 14:58:23	0.177371	0.0232684	0.180054	0.0285554	0.992655	0.991904	1.02433	1.0235	1.12744	0.0422625	0.0299842	0.127437		0.0701192	5	3	0.0278567	0.0401349	0.057318	269	40.1349	27.8567
1	2.4 Hz	FB1	2022-11-07 14:58:24	0.204864	0.0655494	0.195183	0.0781389	0.989787	0.988601	1.02944	1.02812	1.14069	0.0522881	0.0378421	0.140693	0.0319488	0.0701192	5	3	0.0178311	0.0322771	0.0705742	270	32.2771	17.8311
1	2.4 Hz	FB1	2022-11-07 14:58:25	0.189975	0.0101244	0.182456	0.0489043	0.99295	0.992126	1.02729	1.02637	1.13879	0.0451945	0.0338925	0.138794		0.0701192	5	3	0.0249246	0.0362266	0.0686743	271	36.2266	24.9246
1	2.4 Hz	FB1	2022-11-07 14:58:26	0.201967	0.0614723	0.181809	0.0501716	0.991505	0.990867	1.02807	1.02731	1.11982	0.0449607	0.0333807	0.119822		0.0701192	5	3	0.0251585	0.0367385	0.0497028	272	36.7385	25.1585
1	2.4 Hz	FB1	2022-11-07 14:58:27	0.191029	0.0201925	0.196732	0.0809925	0.990982	0.990274	1.02822	1.02738	1.10991	0.045311	0.0346405	0.109908		0.0701192	5	3	0.0248082	0.0354787	0.0397887	273	35.4787	24.8082
1	2.4 Hz	FB1	2022-11-07 14:58:28	0.180997	0.0367057	0.18053	0.0260952	0.989866	0.98916	1.02234	1.02156	1.13645	0.042056	0.0282444	0.136448		0.0701192	5	3	0.0280632	0.0418748	0.0663287	274	41.8748	28.0632
1	2.4 Hz	FB1	2022-11-07 14:58:29	0.201877	0.0624515	0.197417	0.0875694	0.991258	0.990448	1.03069	1.0298	1.13952	0.0491889	0.0359567	0.139515	0.0309128	0.0701192	5	3	0.0209303	0.0341625	0.0693963	275	34.1625	20.9303
1	2.4 Hz	FB1	2022-11-07 14:58:30	0.187344	0.00237962	0.180302	0.0440547	0.994447	0.993666	1.02788	1.02703	1.13568	0.0449055	0.0328813	0.135682		0.0701192	5	3	0.0252137	0.0372379	0.0655633	276	37.2379	25.2137
1	2.4 Hz	FB1	2022-11-07 14:58:31	0.202979	0.0692849	0.180964	0.0478953	0.988847	0.987922	1.02556	1.02446	1.1246	0.0471366	0.0338789	0.124603		0.0701192	5	3	0.0229825	0.0362403	0.0544838	277	36.2403	22.9825
1	2.4 Hz	FB1	2022-11-07 14:58:32	0.191164	0.0192153	0.197242	0.0871247	0.990976	0.990179	1.02834	1.02744	1.13466	0.0462686	0.033965	0.134658		0.0701192	5	3	0.0238506	0.0361542	0.0645386	278	36.1542	23.8506
1	2.4 Hz	FB1	2022-11-07 14:58:33	0.176817	0.0266851	0.182244	0.0264981	0.990601	0.98986	1.02263	1.02182	1.14164	0.0411307	0.0288031	0.141641		0.0701192	5	3	0.0289885	0.0413161	0.0715219	279	41.3161	28.9885
1	2.4 Hz	FB1	2022-11-07 14:58:34	0.202241	0.0675552	0.193043	0.0775085	0.991089	0.990147	1.02977	1.02872	1.13136	0.0497206	0.0366087	0.131356	0.0320967	0.0701192	5	3	0.0203986	0.0335105	0.0612365	280	33.5105	20.3986
1	2.4 Hz	FB1	2022-11-07 14:58:35	0.189749	0.00793776	0.182781	0.0533117	0.990644	0.98984	1.02508	1.0242	1.13864	0.0433276	0.0315748	0.138637		0.0701192	5	3	0.0267915	0.0385444	0.0685178	281	38.5444	26.7915
1	2.4 Hz	FB1	2022-11-07 14:58:36	0.20215	0.0609978	0.182044	0.0482202	0.991826	0.991137	1.02846	1.02758	1.11951	0.0465975	0.0340345	0.119512		0.0701192	5	3	0.0235217	0.0360847	0.0493924	282	36.0847	23.5217
1	2.4 Hz	FB1	2022-11-07 14:58:37	0.189962	0.0209255	0.194498	0.0796145	0.990095	0.989192	1.02674	1.02574	1.12987	0.0459332	0.0338135	0.129875		0.0701192	5	3	0.024186	0.0363057	0.0597555	283	36.3057	24.186
1	2.4 Hz	FB1	2022-11-07 14:58:38	0.189885	0.0406001	0.180417	0.0308299	0.991797	0.991266	1.0258	1.02517	1.11832	0.0413602	0.0299974	0.118318		0.0701192	5	3	0.028759	0.0401218	0.0481987	284	40.1218	28.759
1	2.4 Hz	FB1	2022-11-07 14:58:39	0.196159	0.0493269	0.198265	0.0847622	0.98987	0.989107	1.02841	1.02753	1.1156	0.0460546	0.0347667	0.1156	0.0314892	0.0701192	5	3	0.0240646	0.0353525	0.0454805	285	35.3525	24.0646
1	2.4 Hz	FB1	2022-11-07 14:58:40	0.189311	0.0149605	0.180496	0.0414585	0.992919	0.992121	1.02679	1.02595	1.13831	0.0450011	0.0318237	0.138311		0.0701192	5	3	0.0251181	0.0382954	0.0681917	286	38.2954	25.1181
1	2.4 Hz	FB1	2022-11-07 14:58:41	0.204204	0.0663312	0.182385	0.0539518	0.988234	0.987269	1.02546	1.02436	1.14206	0.0472992	0.032948	0.142059		0.0701192	5	3	0.0228199	0.0371712	0.0719397	287	37.1712	22.8199
1	2.4 Hz	FB1	2022-11-07 14:58:42	0.188602	0.0125626	0.193503	0.0768611	0.992427	0.991594	1.02856	1.02758	1.10263	0.0462169	0.0349933	0.102626		0.0701192	5	3	0.0239023	0.0351259	0.0325066	288	35.1259	23.9023
1	2.4 Hz	FB1	2022-11-07 14:58:43	0.187488	0.0432606	0.178862	0.0255919	0.99031	0.989632	1.02365	1.02282	1.13169	0.0429698	0.0301931	0.131689		0.0701192	5	3	0.0271493	0.039926	0.0615697	289	39.926	27.1493
1	2.4 Hz	FB1	2022-11-07 14:58:44	0.196869	0.0570106	0.199817	0.0929785	0.990896	0.989881	1.02983	1.0287	1.12104	0.0498014	0.0371256	0.121041		0.0701192	5	3	0.0203178	0.0329935	0.050922	290	32.9935	20.3178
1	2.8 Hz	FB1	2022-11-07 14:55:45	0.299748	0.0390193	0.287102	0.0561555	0.989596	0.984834	1.07312	1.0694	1.26018	0.108638	0.0827554	0.260175		0.09544	6	3	0.0131976	0.0126846	0.164735	291	12.6846	13.1976
1	2.8 Hz	FB1	2022-11-07 14:55:46	0.286656	0.0451296	0.284947	0.0522123	0.996782	0.992766	1.07561	1.07216	1.25036	0.109469	0.0822209	0.250358		0.09544	6	3	0.0140287	0.0132191	0.154918	292	13.2191	14.0287
1	2.8 Hz	FB1	2022-11-07 14:55:47	0.300999	0.040065	0.283356	0.0533801	0.991442	0.987059	1.07417	1.07049	1.27786	0.109704	0.0817578	0.277855		0.09544	6	3	0.0142643	0.0136822	0.182415	293	13.6822	14.2643
1	2.8 Hz	FB1	2022-11-07 14:55:48	0.297399	0.043158	0.284332	0.0537466	0.996358	0.992532	1.07797	1.07477	1.24655	0.109719	0.0825989	0.24655		0.09544	6	3	0.0142795	0.0128412	0.15111	294	12.8412	14.2795
1	2.8 Hz	FB1	2022-11-07 14:55:49	0.301445	0.0374747	0.274334	0.0472797	0.98852	0.984353	1.06925	1.06561	1.25393	0.104334	0.0808427	0.253932	0.0681978	0.09544	6	3	0.00889443	0.0145973	0.158492	295	14.5973	8.89443
1	2.8 Hz	FB1	2022-11-07 14:55:50	0.300204	0.0404803	0.283496	0.0540544	0.993715	0.989639	1.07609	1.07279	1.27259	0.109413	0.0806319	0.272591		0.09544	6	3	0.0139727	0.0148081	0.177151	296	14.8081	13.9727
1	2.8 Hz	FB1	2022-11-07 14:55:51	0.297139	0.0364809	0.270439	0.048401	0.994568	0.989857	1.07266	1.06865	1.24012	0.108846	0.0864545	0.240118		0.09544	6	3	0.0134057	0.0089855	0.144678	297	8.9855	13.4057
1	2.8 Hz	FB1	2022-11-07 14:55:52	0.301941	0.0349002	0.282691	0.0547751	0.992573	0.988005	1.07531	1.07134	1.27565	0.112386	0.0845803	0.275653		0.09544	6	3	0.0169459	0.0108597	0.180213	298	10.8597	16.9459
1	2.8 Hz	FB1	2022-11-07 14:55:53	0.289376	0.0377562	0.279034	0.0497911	0.999883	0.995571	1.07767	1.07378	1.25685	0.112737	0.0886213	0.256846		0.09544	6	3	0.0172973	0.0068187	0.161406	299	6.8187	17.2973
1	2.8 Hz	FB1	2022-11-07 14:55:54	0.297699	0.0397279	0.285595	0.0562703	0.994954	0.990384	1.07709	1.07356	1.25729	0.110773	0.0833701	0.257292	0.0702304	0.09544	6	3	0.0153335	0.0120699	0.161852	300	12.0699	15.3335
1	2.8 Hz	FB1	2022-11-07 14:55:55	0.304424	0.0379077	0.28236	0.0543085	0.993466	0.98887	1.07674	1.07274	1.26139	0.113624	0.0856975	0.261391		0.09544	6	3	0.018184	0.00974252	0.165951	301	9.74252	18.184
1	2.8 Hz	FB1	2022-11-07 14:55:56	0.291659	0.0215669	0.281158	0.0503012	0.987684	0.983034	1.06754	1.06385	1.26113	0.103363	0.0798153	0.261126		0.09544	6	3	0.00792331	0.0156247	0.165686	302	15.6247	7.92331
1	2.8 Hz	FB1	2022-11-07 14:55:57	0.292589	0.0347952	0.28447	0.0526692	0.996748	0.992058	1.07705	1.07321	1.26669	0.112042	0.0864878	0.26669		0.09544	6	3	0.0166015	0.00895216	0.17125	303	8.95216	16.6015
1	2.8 Hz	FB1	2022-11-07 14:55:58	0.298982	0.0333635	0.28418	0.052376	0.988882	0.984154	1.07146	1.06766	1.26721	0.108789	0.0802826	0.267214		0.09544	6	3	0.0133494	0.0151574	0.171774	304	15.1574	13.3494
1	2.8 Hz	FB1	2022-11-07 14:55:59	0.293524	0.0300995	0.281881	0.0530625	0.99807	0.994318	1.07785	1.07478	1.24658	0.10752	0.0845904	0.246584	0.068878	0.09544	6	3	0.0120797	0.0108496	0.151144	305	10.8496	12.0797
1	2.8 Hz	FB1	2022-11-07 14:56:00	0.293254	0.0309545	0.286446	0.0576825	0.994516	0.990016	1.07569	1.07195	1.26527	0.111398	0.0832097	0.265267		0.09544	6	3	0.0159582	0.0122303	0.169827	306	12.2303	15.9583
1	2.8 Hz	FB1	2022-11-07 14:56:01	0.297091	0.0390218	0.285351	0.0589114	0.995142	0.990834	1.07703	1.07361	1.2573	0.110203	0.0837122	0.257301		0.09544	6	3	0.0147627	0.0117278	0.161861	307	11.7278	14.7627
1	2.8 Hz	FB1	2022-11-07 14:56:02	0.300695	0.0373287	0.278441	0.0566148	0.995181	0.991076	1.07626	1.07261	1.26365	0.110906	0.083683	0.263654		0.09544	6	3	0.0154659	0.011757	0.168214	308	11.757	15.4659
1	2.8 Hz	FB1	2022-11-07 14:56:03	0.298414	0.0345704	0.287408	0.0594831	0.992696	0.988537	1.07569	1.07246	1.26303	0.106956	0.0825493	0.263035		0.09544	6	3	0.0115164	0.0128907	0.167595	309	12.8907	11.5164
1	2.8 Hz	FB1	2022-11-07 14:56:04	0.294519	0.0361584	0.283679	0.0638955	0.993867	0.989797	1.0747	1.07109	1.24911	0.109164	0.0838647	0.249106	0.0680422	0.09544	6	3	0.0137238	0.0115753	0.153666	310	11.5753	13.7238
1	2.8 Hz	FB1	2022-11-07 14:56:05	0.303782	0.0373092	0.281713	0.0569202	0.993434	0.988503	1.07636	1.07212	1.27046	0.11501	0.0860964	0.270455		0.09544	6	3	0.0195702	0.00934365	0.175015	311	9.34365	19.5702
1	2.8 Hz	FB1	2022-11-07 14:56:06	0.298691	0.036928	0.287049	0.0590751	0.991933	0.988364	1.07496	1.07212	1.25722	0.104877	0.0785471	0.257223		0.09544	6	3	0.00943663	0.0168929	0.161783	312	16.8929	9.43663
1	2.8 Hz	FB1	2022-11-07 14:56:07	0.296666	0.0385747	0.281871	0.0591972	0.994057	0.988987	1.07499	1.07076	1.26796	0.11288	0.0865902	0.267956		0.09544	6	3	0.0174403	0.00884978	0.172516	313	8.84978	17.4403
1	2.8 Hz	FB1	2022-11-07 14:56:08	0.30363	0.0372847	0.286903	0.0577265	0.992599	0.98833	1.07692	1.07327	1.27085	0.112194	0.0837689	0.270849		0.09544	6	3	0.0167544	0.0116711	0.175409	314	11.6711	16.7544
1	2.8 Hz	FB1	2022-11-07 14:56:09	0.300773	0.0387482	0.281277	0.0612983	0.996524	0.99273	1.07826	1.07509	1.26186	0.109114	0.0843647	0.261857	0.0691156	0.09544	6	3	0.0136742	0.0110753	0.166417	315	11.0753	13.6742
1	2.8 Hz	FB1	2022-11-07 14:56:10	0.300495	0.0366837	0.283715	0.0642496	0.99147	0.987296	1.07415	1.07067	1.2574	0.107255	0.0825337	0.2574		0.09544	6	3	0.0118147	0.0129064	0.16196	316	12.9064	11.8147
1	2.8 Hz	FB1	2022-11-07 14:56:11	0.298519	0.0432759	0.288241	0.0661043	0.988914	0.985033	1.07245	1.06904	1.25812	0.106841	0.0785507	0.258125		0.09544	6	3	0.0114009	0.0168893	0.162685	317	16.8893	11.4009
1	2.8 Hz	FB1	2022-11-07 14:56:12	0.298199	0.0445848	0.286316	0.0596565	0.993199	0.98908	1.0758	1.07223	1.25654	0.110431	0.08265	0.256542		0.09544	6	3	0.0149908	0.01279	0.161102	318	12.79	14.9908
1	2.8 Hz	FB1	2022-11-07 14:56:13	0.302885	0.0421368	0.285965	0.0558917	0.995828	0.991332	1.07944	1.07575	1.2788	0.113613	0.0873727	0.278802		0.09544	6	3	0.0181729	0.00806727	0.183362	319	8.06727	18.1729
1	2.8 Hz	FB1	2022-11-07 14:56:14	0.294402	0.0453251	0.285042	0.0585034	0.991508	0.987883	1.07285	1.06948	1.25553	0.106464	0.0799631	0.255531	0.0684284	0.09544	6	3	0.0110241	0.0154769	0.160091	320	15.4769	11.0241
1	2.8 Hz	FB1	2022-11-07 14:56:15	0.295022	0.0437199	0.284908	0.0540056	0.99515	0.990717	1.07635	1.0726	1.24931	0.111188	0.0859637	0.249314		0.09544	6	3	0.0157484	0.00947629	0.153874	321	9.47629	15.7484
1	2.8 Hz	FB1	2022-11-07 14:56:16	0.293637	0.0404144	0.288284	0.0560163	0.993651	0.989151	1.07549	1.0718	1.27634	0.111113	0.0824636	0.276339		0.09544	6	3	0.0156725	0.0129764	0.180899	322	12.9764	15.6725
1	2.8 Hz	FB1	2022-11-07 14:56:17	0.291252	0.0452298	0.279475	0.0545577	0.995146	0.990475	1.07389	1.06986	1.24521	0.110809	0.0849095	0.245213		0.09544	6	3	0.0153691	0.0105305	0.149773	323	10.5305	15.3691
1	2.8 Hz	FB1	2022-11-07 14:56:18	0.3016	0.0402263	0.282401	0.0534094	0.996627	0.992134	1.07888	1.07519	1.26527	0.112627	0.0867386	0.265267		0.09544	6	3	0.0171873	0.00870143	0.169827	324	8.70143	17.1873
1	2.8 Hz	FB1	2022-11-07 14:56:19	0.297195	0.0425978	0.276189	0.04985	0.989134	0.985238	1.06911	1.06581	1.26075	0.10292	0.0781173	0.260748	0.0696963	0.09544	6	3	0.00747989	0.0173227	0.165308	325	17.3227	7.47989
1	2.8 Hz	FB1	2022-11-07 14:56:20	0.298654	0.0360998	0.278733	0.0536733	0.993138	0.98854	1.07388	1.06998	1.25872	0.109718	0.0853715	0.258721		0.09544	6	3	0.0142777	0.0100685	0.163281	326	10.0685	14.2777
1	2.8 Hz	FB1	2022-11-07 14:56:21	0.295901	0.0399355	0.285303	0.0566955	0.996212	0.991765	1.07768	1.07387	1.25215	0.112822	0.086338	0.252145		0.09544	6	3	0.0173819	0.00910197	0.156705	327	9.10197	17.3819
1	2.8 Hz	FB1	2022-11-07 14:56:22	0.295487	0.0394127	0.27725	0.0528695	0.996475	0.991371	1.07571	1.07148	1.2666	0.113027	0.0884172	0.266602		0.09544	6	3	0.0175874	0.00702281	0.171162	328	7.02281	17.5874
1	2.8 Hz	FB1	2022-11-07 14:56:23	0.303526	0.038863	0.283085	0.0529061	0.996265	0.992246	1.07926	1.07589	1.26408	0.11141	0.0855405	0.264077		0.09544	6	3	0.0159702	0.00989945	0.168637	329	9.89945	15.9702
1	2.8 Hz	FB1	2022-11-07 14:56:24	0.300524	0.0352789	0.279455	0.0564682	0.993671	0.988953	1.07508	1.07136	1.26241	0.109216	0.085673	0.262414	0.0701926	0.09544	6	3	0.0137756	0.009767	0.166974	330	9.767	13.7756
1	2.8 Hz	FB1	2022-11-07 14:56:25	0.299597	0.0348587	0.283968	0.0539811	0.994868	0.99034	1.07711	1.07375	1.24748	0.108783	0.0851645	0.247485		0.09544	6	3	0.0133432	0.0102756	0.152045	331	10.2755	13.3432
1	2.8 Hz	FB1	2022-11-07 14:56:26	0.301086	0.0399184	0.287715	0.0583617	0.992392	0.987787	1.07623	1.07237	1.27238	0.113161	0.082867	0.272379		0.09544	6	3	0.0177207	0.012573	0.176939	332	12.573	17.7207
1	2.8 Hz	FB1	2022-11-07 14:56:27	0.291882	0.0262463	0.283234	0.0522258	0.990725	0.985761	1.07096	1.06701	1.27106	0.107614	0.0828301	0.271058		0.09544	6	3	0.0121743	0.0126099	0.175618	333	12.6099	12.1743
1	2.8 Hz	FB1	2022-11-07 14:56:28	0.30196	0.0357113	0.279054	0.0555056	0.994356	0.989744	1.07601	1.07235	1.26759	0.11058	0.0854503	0.267587		0.09544	6	3	0.0151401	0.00998969	0.172147	334	9.98969	15.1401
1	2.8 Hz	FB1	2022-11-07 14:56:29	0.295852	0.0385258	0.285187	0.0541375	0.994578	0.990184	1.07613	1.07239	1.25402	0.109611	0.0878371	0.254016	0.0701978	0.09544	6	3	0.0141712	0.00760292	0.158576	335	7.60292	14.1712
1	2.8 Hz	FB1	2022-11-07 14:56:30	0.288001	0.0304244	0.284224	0.0549462	0.993376	0.988767	1.07263	1.06885	1.26111	0.108594	0.0829841	0.261106		0.09544	6	3	0.013154	0.0124559	0.165666	336	12.4559	13.154
1	2.8 Hz	FB1	2022-11-07 14:56:31	0.302997	0.0353155	0.283722	0.0538614	0.996493	0.991772	1.07949	1.0755	1.27141	0.114949	0.0888075	0.271407		0.09544	6	3	0.0195092	0.00663246	0.175967	337	6.63246	19.5092
1	2.8 Hz	FB1	2022-11-07 14:56:32	0.294262	0.0301581	0.282937	0.0600792	0.989426	0.985317	1.07033	1.0669	1.25324	0.104881	0.0788078	0.253236		0.09544	6	3	0.0094405	0.0166322	0.157796	338	16.6322	9.4405
1	2.8 Hz	FB1	2022-11-07 14:56:33	0.296905	0.0329139	0.287301	0.0603553	0.999578	0.995065	1.0816	1.07781	1.24419	0.114826	0.0912886	0.244187		0.09544	6	3	0.0193855	0.00415139	0.148747	339	4.15139	19.3855
1	2.8 Hz	FB1	2022-11-07 14:56:34	0.302121	0.0366396	0.289334	0.0647382	0.993228	0.988788	1.07773	1.07414	1.25855	0.111709	0.0838693	0.258551	0.069959	0.09544	6	3	0.0162691	0.0115707	0.163111	340	11.5707	16.2691
1	2.8 Hz	FB1	2022-11-07 14:56:35	0.298779	0.0373409	0.280821	0.0581247	0.992764	0.988945	1.07411	1.07073	1.25476	0.108149	0.0802467	0.254761		0.09544	6	3	0.0127094	0.0151933	0.159321	341	15.1933	12.7094
1	2.8 Hz	FB1	2022-11-07 14:56:36	0.302576	0.0357846	0.282384	0.0607706	0.991316	0.987113	1.07424	1.07078	1.28702	0.106936	0.0837711	0.287017		0.09544	6	3	0.0114962	0.0116689	0.191577	342	11.6689	11.4962
1	2.8 Hz	FB1	2022-11-07 14:56:37	0.240182	0.0624466	0.229796	0.0802815	0.990426	0.988493	1.04472	1.04298	1.19376	0.0700904	0.0527381	0.193755		0.09544	6	3	0.0253496	0.0427019	0.0983154	343	42.7019	25.3496
1	2.8 Hz	FB1	2022-11-07 14:56:38	0.190305	0.0187633	0.182241	0.0330801	0.992704	0.99197	1.02708	1.02625	1.12635	0.0451859	0.0324564	0.126355		0.09544	6	3	0.0502541	0.0629836	0.0309147	344	62.9836	50.2541
1	2.8 Hz	FB1	2022-11-07 14:56:39	0.203763	0.0649581	0.196965	0.0784101	0.990086	0.989378	1.02985	1.02901	1.13698	0.0478852	0.0353403	0.136975	0.0523723	0.09544	6	3	0.0475548	0.0600997	0.0415352	345	60.0997	47.5548
1	2.8 Hz	FB1	2022-11-07 14:56:40	0.19162	0.00865359	0.184693	0.0498131	0.99259	0.991906	1.02765	1.02687	1.13115	0.044126	0.0329907	0.131152		0.09544	6	3	0.051314	0.0624493	0.0357125	346	62.4493	51.314
1	2.8 Hz	FB1	2022-11-07 14:56:41	0.201798	0.0637903	0.185181	0.0530112	0.987885	0.986898	1.02515	1.02402	1.1288	0.0461928	0.0339718	0.128801		0.09544	6	3	0.0492472	0.0614682	0.033361	347	61.4682	49.2472
1	2.8 Hz	FB1	2022-11-07 14:56:42	0.191757	0.0150552	0.195314	0.077415	0.993378	0.992732	1.0304	1.02967	1.12143	0.0469202	0.0348055	0.12143		0.09544	6	3	0.0485198	0.0606345	0.0259903	348	60.6345	48.5198
1	2.8 Hz	FB1	2022-11-07 14:56:43	0.185045	0.0382302	0.182411	0.0256407	0.990142	0.989236	1.02367	1.02266	1.14324	0.0445036	0.0311955	0.143239		0.09544	6	3	0.0509364	0.0642445	0.0477993	349	64.2445	50.9364
1	2.8 Hz	FB1	2022-11-07 14:56:44	0.202594	0.0563998	0.202344	0.0908652	0.989027	0.988142	1.02964	1.02861	1.12854	0.0494101	0.0361082	0.128544		0.09544	6	3	0.0460299	0.0593318	0.0331042	350	59.3318	46.0299
1	3.2 Hz	FB1	2022-11-07 14:53:45	0.469981	0.0373751	0.424426	0.00264103	1.00534	0.987284	1.18817	1.17525	1.54788	0.244734	0.188279	0.547883		0.124656	7	3	0.120078	0.0636229	0.423226	351	63.6229	120.078
1	3.2 Hz	FB1	2022-11-07 14:53:46	0.46666	-0.00118737	0.442941	0.0889595	1.00235	0.982923	1.19108	1.17893	1.51487	0.243598	0.193452	0.514871		0.124656	7	3	0.118941	0.0687955	0.390214	352	68.7955	118.941
1	3.2 Hz	FB1	2022-11-07 14:53:47	0.453392	0.102399	0.428448	0.0418851	1.00873	0.987929	1.18603	1.17148	1.52648	0.248229	0.192386	0.52648		0.124656	7	3	0.123572	0.0677301	0.401824	353	67.7301	123.572
1	3.2 Hz	FB1	2022-11-07 14:53:48	0.452153	-0.0185874	0.437746	0.0311256	1.00971	0.991068	1.18978	1.17691	1.53529	0.245185	0.193046	0.535286		0.124656	7	3	0.120529	0.0683901	0.41063	354	68.3901	120.529
1	3.2 Hz	FB1	2022-11-07 14:53:49	0.473577	0.0643254	0.44134	0.0973248	1.00663	0.988899	1.19681	1.18482	1.53523	0.246903	0.200549	0.535225	0.14401	0.124656	7	3	0.122247	0.0758924	0.410569	355	75.8924	122.247
1	3.2 Hz	FB1	2022-11-07 14:53:50	0.459164	0.0418574	0.429357	0.0149181	0.998703	0.981463	1.18008	1.16753	1.55106	0.235785	0.185412	0.551057		0.124656	7	3	0.111129	0.0607556	0.4264	356	60.7556	111.129
1	3.2 Hz	FB1	2022-11-07 14:53:51	0.461228	0.00871956	0.439596	0.081398	1.00087	0.986224	1.18648	1.1758	1.56313	0.234294	0.187037	0.563127		0.124656	7	3	0.109638	0.0623811	0.438471	357	62.3811	109.638
1	3.2 Hz	FB1	2022-11-07 14:53:52	0.455475	0.102888	0.440578	0.0461606	1.01747	0.996632	1.19867	1.18434	1.55523	0.256782	0.204984	0.555229		0.124656	7	3	0.132125	0.080328	0.430573	358	80.3279	132.125
1	3.2 Hz	FB1	2022-11-07 14:53:53	0.456791	-0.0121424	0.433537	0.0232294	1.0106	0.993604	1.19077	1.17813	1.5467	0.245377	0.192729	0.546703		0.124656	7	3	0.120721	0.0680728	0.422047	359	68.0728	120.721
1	3.2 Hz	FB1	2022-11-07 14:53:54	0.473201	0.0586158	0.434858	0.0937456	1.0102	0.992525	1.1973	1.18526	1.53386	0.247305	0.2027	0.533865	0.136915	0.124656	7	3	0.122649	0.0780435	0.409208	360	78.0435	122.649
1	3.2 Hz	FB1	2022-11-07 14:53:55	0.460658	0.0592021	0.420127	0.0178691	1.00092	0.982024	1.17921	1.16707	1.48965	0.234334	0.182334	0.489653		0.124656	7	3	0.109677	0.0576774	0.364997	361	57.6774	109.677
1	3.2 Hz	FB1	2022-11-07 14:53:56	0.457655	0.000332263	0.446034	0.0598276	1.01134	0.993758	1.19633	1.18535	1.53641	0.243135	0.197843	0.536413		0.124656	7	3	0.118479	0.0731862	0.411757	362	73.1862	118.479
1	3.2 Hz	FB1	2022-11-07 14:53:57	0.459214	0.0813589	0.444048	0.0877453	0.999517	0.980546	1.18621	1.17386	1.50967	0.240789	0.188273	0.50967		0.124656	7	3	0.116132	0.0636164	0.385014	363	63.6164	116.132
1	3.2 Hz	FB1	2022-11-07 14:53:58	0.456127	-0.00175507	0.433773	0.00299409	1.00613	0.987588	1.18681	1.17427	1.55244	0.241702	0.188618	0.552437		0.124656	7	3	0.117045	0.0639621	0.42778	364	63.9621	117.045
1	3.2 Hz	FB1	2022-11-07 14:53:59	0.471834	0.0452078	0.440129	0.11169	1.00324	0.985777	1.19282	1.18108	1.54712	0.242774	0.195849	0.547125	0.136963	0.124656	7	3	0.118118	0.0711922	0.422468	365	71.1922	118.118
1	3.2 Hz	FB1	2022-11-07 14:54:00	0.462067	0.0661699	0.4303	0.00784735	1.01033	0.991215	1.1914	1.17809	1.54642	0.247768	0.194842	0.546417		0.124656	7	3	0.123112	0.0701858	0.421761	366	70.1858	123.112
1	3.2 Hz	FB1	2022-11-07 14:54:01	0.458254	0.00087709	0.456218	0.0664069	1.01188	0.991608	1.20085	1.18812	1.53465	0.25367	0.201996	0.534645		0.124656	7	3	0.129014	0.0773393	0.409989	367	77.3393	129.014
1	3.2 Hz	FB1	2022-11-07 14:54:02	0.459057	0.0791283	0.437147	0.0769026	1.00362	0.986363	1.18705	1.17408	1.54916	0.243402	0.189906	0.549159		0.124656	7	3	0.118746	0.0652494	0.424503	368	65.2494	118.746
1	3.2 Hz	FB1	2022-11-07 14:54:03	0.461308	0.0246342	0.424359	0.0147663	1.01233	0.994511	1.19067	1.17713	1.55381	0.247351	0.195954	0.553811		0.124656	7	3	0.122695	0.0712977	0.429154	369	71.2977	122.695
1	3.2 Hz	FB1	2022-11-07 14:54:04	0.47201	0.0151646	0.429685	0.0861133	1.0002	0.980934	1.18652	1.17515	1.50758	0.237104	0.189415	0.507584	0.140105	0.124656	7	3	0.112448	0.0647585	0.382928	370	64.7585	112.448
1	3.2 Hz	FB1	2022-11-07 14:54:05	0.459522	0.0921332	0.439941	0.0403362	1.0137	0.996299	1.19679	1.18443	1.52469	0.249398	0.196543	0.524689		0.124656	7	3	0.124741	0.0718871	0.400032	371	71.8871	124.741
1	3.2 Hz	FB1	2022-11-07 14:54:06	0.463976	-0.0163241	0.453057	0.0372853	1.00933	0.988346	1.1997	1.18583	1.53029	0.255824	0.206109	0.530293		0.124656	7	3	0.131167	0.0814524	0.405636	372	81.4524	131.167
1	3.2 Hz	FB1	2022-11-07 14:54:07	0.464689	0.0833012	0.438133	0.0936919	0.998576	0.98102	1.18535	1.17396	1.49637	0.237094	0.186757	0.496366		0.124656	7	3	0.112438	0.0621011	0.37171	373	62.1011	112.438
1	3.2 Hz	FB1	2022-11-07 14:54:08	0.465989	0.0228751	0.427528	0.00892478	1.00813	0.990533	1.19007	1.17755	1.54631	0.244769	0.190741	0.546313		0.124656	7	3	0.120113	0.0660851	0.421656	374	66.0851	120.113
1	3.2 Hz	FB1	2022-11-07 14:54:09	0.468109	0.0186851	0.437319	0.0760744	1.00513	0.98626	1.19191	1.17928	1.53156	0.245606	0.196948	0.531563	0.142623	0.124656	7	3	0.12095	0.0722921	0.406907	375	72.2921	120.95
1	3.2 Hz	FB1	2022-11-07 14:54:10	0.455184	0.0868193	0.437502	0.0546285	1.00609	0.988584	1.18777	1.17605	1.54188	0.240038	0.187629	0.541884		0.124656	7	3	0.115382	0.062973	0.417228	376	62.973	115.382
1	3.2 Hz	FB1	2022-11-07 14:54:11	0.453619	-0.00631306	0.438858	0.0193936	1.01374	0.997912	1.19417	1.18284	1.55723	0.242958	0.195102	0.557225		0.124656	7	3	0.118302	0.0704456	0.432569	377	70.4456	118.302
1	3.2 Hz	FB1	2022-11-07 14:54:12	0.473417	0.0531993	0.440339	0.110391	1.00636	0.988159	1.19616	1.18467	1.52187	0.245055	0.197273	0.521867		0.124656	7	3	0.120399	0.0726169	0.397211	378	72.6169	120.399
1	3.2 Hz	FB1	2022-11-07 14:54:13	0.462561	0.0536393	0.434622	0.00209911	1.01087	0.992323	1.19362	1.18063	1.53629	0.249717	0.192138	0.536286		0.124656	7	3	0.125061	0.0674821	0.41163	379	67.4821	125.061
1	3.2 Hz	FB1	2022-11-07 14:54:14	0.464954	0.0100462	0.446758	0.0884098	1.00917	0.991694	1.19758	1.18666	1.55829	0.24428	0.198203	0.558295	0.135512	0.124656	7	3	0.119623	0.0735465	0.433638	380	73.5465	119.623
1	3.2 Hz	FB1	2022-11-07 14:54:15	0.450591	0.0956586	0.438961	0.0462804	1.00251	0.982798	1.18353	1.16963	1.52311	0.24372	0.189354	0.523106		0.124656	7	3	0.119064	0.0646974	0.39845	381	64.6974	119.064
1	3.2 Hz	FB1	2022-11-07 14:54:16	0.453055	-0.00392367	0.442947	0.0332462	1.00667	0.98594	1.18947	1.1761	1.50332	0.24707	0.192808	0.503319		0.124656	7	3	0.122414	0.068152	0.378663	382	68.152	122.414
1	3.2 Hz	FB1	2022-11-07 14:54:17	0.476395	0.0497936	0.435232	0.0912414	1.00809	0.989258	1.19692	1.18412	1.50741	0.250437	0.199638	0.507407		0.124656	7	3	0.125781	0.0749815	0.382751	383	74.9815	125.781
1	3.2 Hz	FB1	2022-11-07 14:54:18	0.465892	0.0720408	0.428835	0.0221764	1.00858	0.989075	1.19088	1.17667	1.53579	0.250557	0.196951	0.53579		0.124656	7	3	0.125901	0.0722944	0.411134	384	72.2944	125.901
1	3.2 Hz	FB1	2022-11-07 14:54:19	0.455678	-0.0115047	0.440577	0.0539152	1.00765	0.988442	1.19042	1.17903	1.51805	0.240907	0.190807	0.518054	0.14626	0.124656	7	3	0.116251	0.066151	0.393398	385	66.151	116.251
1	3.2 Hz	FB1	2022-11-07 14:54:20	0.460623	0.0854683	0.44166	0.0887567	1.00206	0.986106	1.18801	1.17677	1.53447	0.238172	0.187471	0.534467		0.124656	7	3	0.113516	0.0628149	0.40981	386	62.8149	113.516
1	3.2 Hz	FB1	2022-11-07 14:54:21	0.466911	0.00241072	0.430588	0.00788784	0.996936	0.977385	1.18207	1.16924	1.55971	0.240131	0.184215	0.559708		0.124656	7	3	0.115475	0.059559	0.435052	387	59.5589	115.475
1	3.2 Hz	FB1	2022-11-07 14:54:22	0.472112	0.031944	0.439969	0.0980969	1.00061	0.984108	1.19067	1.18068	1.51146	0.235476	0.191738	0.511464		0.124656	7	3	0.11082	0.0670815	0.386807	388	67.0815	110.82
1	3.2 Hz	FB1	2022-11-07 14:54:23	0.459806	0.085285	0.427976	0.0296915	1.00738	0.989439	1.18718	1.17486	1.54147	0.241569	0.188662	0.541469		0.124656	7	3	0.116913	0.0640056	0.416812	389	64.0056	116.913
1	3.2 Hz	FB1	2022-11-07 14:54:24	0.454628	-0.0190809	0.454752	0.0478464	1.01048	0.991264	1.19773	1.18497	1.57025	0.251663	0.198164	0.570248	0.138197	0.124656	7	3	0.127007	0.0735082	0.445592	390	73.5081	127.007
1	3.2 Hz	FB1	2022-11-07 14:54:25	0.463007	0.0849919	0.441882	0.0917032	1.00371	0.986915	1.19041	1.17873	1.51871	0.241514	0.191909	0.518709		0.124656	7	3	0.116858	0.0672528	0.394052	391	67.2528	116.858
1	3.2 Hz	FB1	2022-11-07 14:54:26	0.423315	0.00125088	0.396377	0.0109306	1.00699	0.991713	1.16204	1.15012	1.54669	0.218168	0.170546	0.546693		0.124656	7	3	0.0935119	0.0458894	0.422037	392	45.8894	93.5119
1	3.2 Hz	FB1	2022-11-07 14:54:27	0.31628	0.0381703	0.288589	0.0584907	0.996554	0.991909	1.08464	1.08098	1.29708	0.117381	0.0912658	0.297084		0.124656	7	3	0.0072758	0.0333905	0.172428	393	33.3905	7.2758
1	3.2 Hz	FB1	2022-11-07 14:54:28	0.305107	0.0366862	0.285841	0.0590189	0.991474	0.987401	1.07602	1.07256	1.25174	0.108758	0.0835385	0.251742		0.124656	7	3	0.0158985	0.0411179	0.127086	394	41.1179	15.8985
1	3.2 Hz	FB1	2022-11-07 14:54:29	0.296315	0.037854	0.28495	0.0537979	0.992182	0.988415	1.07398	1.07066	1.25177	0.107698	0.0795491	0.251766	0.103946	0.124656	7	3	0.0169586	0.0451072	0.127109	395	45.1072	16.9586
1	3.2 Hz	FB1	2022-11-07 14:54:30	0.301823	0.0395764	0.28425	0.0562606	0.993482	0.989224	1.07652	1.07297	1.24627	0.110356	0.0840432	0.246268		0.124656	7	3	0.0143002	0.0406131	0.121612	396	40.6131	14.3002
1	3.2 Hz	FB1	2022-11-07 14:54:31	0.304785	0.0374118	0.284012	0.0545772	0.994402	0.989791	1.07814	1.07413	1.27155	0.11428	0.0871241	0.271553		0.124656	7	3	0.0103761	0.0375322	0.146897	397	37.5322	10.3761
1	3.2 Hz	FB1	2022-11-07 14:54:32	0.294406	0.0372578	0.286235	0.0557329	0.99344	0.989192	1.07496	1.07123	1.26436	0.111015	0.0812777	0.264359		0.124656	7	3	0.0136414	0.0433786	0.139702	398	43.3786	13.6414
1	3.2 Hz	FB1	2022-11-07 14:54:33	0.298708	0.0391488	0.287309	0.0583837	0.997279	0.992701	1.07997	1.0763	1.23912	0.112996	0.0884569	0.239123		0.124656	7	3	0.0116604	0.0361995	0.114467	399	36.1995	11.6604
1	3.2 Hz	FB1	2022-11-07 14:54:34	0.30326	0.0354646	0.283158	0.0553884	0.993152	0.988608	1.07633	1.07276	1.26019	0.110901	0.0827925	0.260192	0.0690534	0.124656	7	3	0.0137551	0.0418638	0.135536	400	41.8638	13.7551
1	3.2 Hz	FB1	2022-11-07 14:54:35	0.301805	0.0379484	0.278292	0.0696269	0.991781	0.987414	1.07339	1.06962	1.25735	0.109304	0.0826813	0.257346		0.124656	7	3	0.0153526	0.041975	0.132689	401	41.975	15.3526
1	3.2 Hz	FB1	2022-11-07 14:54:36	0.300335	0.0345924	0.287535	0.0579023	0.993342	0.988537	1.07685	1.07298	1.26036	0.112818	0.0863543	0.260358		0.124656	7	3	0.0118385	0.038302	0.135702	402	38.302	11.8385
1	3.2 Hz	FB1	2022-11-07 14:54:37	0.296848	0.0425033	0.283393	0.0624295	0.992802	0.988149	1.07428	1.0704	1.26604	0.110139	0.0842943	0.266041		0.124656	7	3	0.0145171	0.0403621	0.141385	403	40.3621	14.5171
1	3.2 Hz	FB1	2022-11-07 14:54:38	0.302217	0.0407833	0.278811	0.0601647	0.989023	0.985156	1.07109	1.06777	1.25559	0.104834	0.0774883	0.255591		0.124656	7	3	0.0198221	0.047168	0.130934	404	47.168	19.8221
1	3.2 Hz	FB1	2022-11-07 14:54:39	0.300081	0.0365078	0.286096	0.056952	0.989548	0.98498	1.0729	1.06904	1.26081	0.109633	0.0831182	0.260815	0.0697049	0.124656	7	3	0.0150231	0.0415381	0.136158	405	41.5381	15.0231
1	3.2 Hz	FB1	2022-11-07 14:54:40	0.298089	0.0413526	0.285341	0.0554592	0.995173	0.990937	1.07733	1.07389	1.26124	0.110643	0.0833529	0.26124		0.124656	7	3	0.0140132	0.0413034	0.136584	406	41.3034	14.0132
1	3.2 Hz	FB1	2022-11-07 14:54:41	0.302097	0.0383719	0.286123	0.0566466	0.99577	0.991674	1.07921	1.07585	1.25436	0.110754	0.0861032	0.254362		0.124656	7	3	0.0139027	0.0385531	0.129706	407	38.5531	13.9027
1	3.2 Hz	FB1	2022-11-07 14:54:42	0.28927	0.0507101	0.287887	0.0576281	0.989595	0.98539	1.07045	1.06686	1.2602	0.106149	0.0783788	0.2602		0.124656	7	3	0.0185078	0.0462775	0.135543	408	46.2775	18.5078
1	3.2 Hz	FB1	2022-11-07 14:54:43	0.296628	0.0396961	0.280683	0.0537661	0.994771	0.990858	1.07533	1.07186	1.25066	0.108789	0.0833771	0.250665		0.124656	7	3	0.015867	0.0412793	0.126008	409	41.2793	15.867
1	3.2 Hz	FB1	2022-11-07 14:54:44	0.300865	0.0365469	0.284981	0.0591923	0.992668	0.988237	1.0757	1.07215	1.25925	0.108601	0.0844976	0.259246		0.124656	7	3	0.0160551	0.0401587	0.134589	410	40.1587	16.0551
3	0.6 Hz	FB10	2022-11-22 11:59:35	0.0277513	-0.0272605	0.0734719	0.0731426	0.994658	0.994655	0.997754	0.997751	1.00358	0.000823585	0.000294207	0.00357578		0.00438245	1	3	0.00355887	0.00408824	0.000806666	1	4.08824	3.55887
3	0.6 Hz	FB10	2022-11-22 11:59:36	0.038799	-0.0386066	0.0751908	0.0749221	0.99427	0.994267	0.997864	0.997861	1.00327	0.000614344	0.000192715	0.00326522		0.00438245	1	3	0.00376811	0.00418974	0.00111723	2	4.18974	3.76811
3	0.6 Hz	FB10	2022-11-22 11:59:37	0.0280426	-0.0273314	0.0717403	0.0713518	0.994419	0.994416	0.997398	0.997394	1.00526	0.000973066	0.000283393	0.00525664		0.00438245	1	3	0.00340938	0.00409906	0.000874193	3	4.09906	3.40938
3	0.6 Hz	FB10	2022-11-22 11:59:38	0.0385318	-0.0381765	0.0764313	0.0760573	0.994467	0.994464	0.998144	0.998141	1.0025	0.000555516	0.000185213	0.00249905		0.00438245	1	3	0.00382693	0.00419724	0.0018834	4	4.19724	3.82693
3	0.6 Hz	FB10	2022-11-22 11:59:39	0.029289	-0.0285772	0.0703026	0.0701529	0.995105	0.9951	0.998015	0.99801	1.00587	0.00156488	0.000601355	0.0058665	0.00208735	0.00438245	1	3	0.00281757	0.0037811	0.00148405	5	3.7811	2.81757
3	0.6 Hz	FB10	2022-11-22 11:59:40	0.0372598	-0.0367863	0.0780316	0.0777724	0.994101	0.994098	0.997855	0.997851	1.00313	0.000508672	0.000128798	0.00313445		0.00438245	1	3	0.00387378	0.00425365	0.001248	6	4.25365	3.87378
3	0.6 Hz	FB10	2022-11-22 11:59:41	0.0306126	-0.0301079	0.0689373	0.0688342	0.994294	0.99429	0.997151	0.997147	1.00403	0.000780408	0.0002445	0.00403028		0.00438245	1	3	0.00360204	0.00413795	0.000352171	7	4.13795	3.60204
3	0.6 Hz	FB10	2022-11-22 11:59:42	0.0351158	-0.0343456	0.0793952	0.0792456	0.994514	0.994511	0.998296	0.998293	1.00396	0.00110755	0.000449014	0.00395848		0.00438245	1	3	0.0032749	0.00393344	0.000423966	8	3.93344	3.2749
3	0.6 Hz	FB10	2022-11-22 11:59:43	0.0331159	-0.0323911	0.0679434	0.0678386	0.994572	0.994567	0.99744	0.997435	1.00495	0.0011616	0.000389292	0.00494617		0.00438245	1	3	0.00322085	0.00399316	0.000563719	9	3.99316	3.22085
3	0.6 Hz	FB10	2022-11-22 11:59:44	0.0333934	-0.0324638	0.0793918	0.0792075	0.99416	0.994155	0.997884	0.997879	1.00733	0.00130996	0.000423219	0.00733102	0.00227074	0.00438245	1	3	0.00307249	0.00395923	0.00294857	10	3.95923	3.07249
3	0.6 Hz	FB10	2022-11-22 11:59:45	0.0346713	-0.0341648	0.0684906	0.0683297	0.99435	0.994347	0.997309	0.997306	1.00257	0.000549267	0.000165443	0.00257188		0.00438245	1	3	0.00383318	0.00421701	0.00181057	11	4.21701	3.83318
3	0.6 Hz	FB10	2022-11-22 11:59:46	0.0308069	-0.0300017	0.0783826	0.0782635	0.994444	0.994438	0.998003	0.997998	1.00585	0.00170032	0.000630371	0.00584627		0.00438245	1	3	0.00268213	0.00375208	0.00146382	12	3.75208	2.68213
3	0.6 Hz	FB10	2022-11-22 11:59:47	0.0378027	-0.0375121	0.070039	0.0698862	0.994144	0.99414	0.997324	0.997321	1.00318	0.000582065	0.000203318	0.00317731		0.00438245	1	3	0.00380039	0.00417913	0.00120514	13	4.17913	3.80039
3	0.6 Hz	FB10	2022-11-22 11:59:48	0.0286012	-0.0279226	0.0770228	0.0766828	0.994317	0.994313	0.997706	0.997702	1.00355	0.00100239	0.000386111	0.00354551		0.00438245	1	3	0.00338006	0.00399634	0.000836936	14	3.99634	3.38006
3	0.6 Hz	FB10	2022-11-22 11:59:49	0.0384203	-0.0382301	0.071743	0.0715066	0.994516	0.994512	0.99784	0.997836	1.00626	0.00108635	0.000335654	0.00626376	0.0022742	0.00438245	1	3	0.0032961	0.0040468	0.00188131	15	4.0468	3.2961
3	0.6 Hz	FB10	2022-11-22 11:59:50	0.0277869	-0.0272141	0.0752651	0.0749139	0.994307	0.994303	0.997539	0.997535	1.00368	0.000881659	0.000350784	0.00368035		0.00438245	1	3	0.00350079	0.00403167	0.000702102	16	4.03167	3.50079
3	0.6 Hz	FB10	2022-11-22 11:59:51	0.0387629	-0.0386284	0.0734231	0.0731622	0.994581	0.994577	0.998041	0.998037	1.00485	0.00109891	0.000407076	0.00485478		0.00438245	1	3	0.00328354	0.00397537	0.000472332	17	3.97537	3.28354
3	0.6 Hz	FB10	2022-11-22 11:59:52	0.027263	-0.0268172	0.0728067	0.0725313	0.994381	0.994377	0.997416	0.997411	1.00621	0.00125476	0.000348687	0.00620752		0.00438245	1	3	0.00312769	0.00403376	0.00182507	18	4.03376	3.12769
3	0.6 Hz	FB10	2022-11-22 11:59:53	0.0388647	-0.0386382	0.0756183	0.0752731	0.994347	0.994345	0.997975	0.997973	1.00222	0.00045541	0.000144709	0.00221691		0.00438245	1	3	0.00392704	0.00423774	0.00216554	19	4.23774	3.92704
3	0.6 Hz	FB10	2022-11-22 11:59:54	0.0281587	-0.0275952	0.0706814	0.0705309	0.9944	0.994396	0.997307	0.997302	1.00462	0.00094903	0.00034481	0.0046194	0.00211344	0.00438245	1	3	0.00343342	0.00403764	0.000236953	20	4.03764	3.43342
3	0.6 Hz	FB10	2022-11-22 11:59:55	0.0380641	-0.0377265	0.0777743	0.0775347	0.994487	0.994484	0.99825	0.998247	1.0026	0.000753587	0.00028702	0.00260269		0.00438245	1	3	0.00362886	0.00409543	0.00177976	21	4.09543	3.62886
3	0.6 Hz	FB10	2022-11-22 11:59:56	0.0303997	-0.0298063	0.0693439	0.0692507	0.994255	0.994249	0.997134	0.997128	1.00639	0.00128899	0.000396502	0.00639063		0.00438245	1	3	0.00309346	0.00398595	0.00200818	22	3.98595	3.09346
3	0.6 Hz	FB10	2022-11-22 11:59:57	0.0360225	-0.0353913	0.078898	0.078779	0.994463	0.99446	0.998238	0.998235	1.00393	0.000812116	0.000336996	0.00392996		0.00438245	1	3	0.00357033	0.00404545	0.000452488	23	4.04545	3.57033
3	0.6 Hz	FB10	2022-11-22 11:59:58	0.0322783	-0.0316411	0.0681866	0.0680937	0.994267	0.994265	0.997125	0.997123	1.00152	0.000359574	0.000121445	0.0015229		0.00438245	1	3	0.00402288	0.004261	0.00285955	24	4.261	4.02288
3	0.6 Hz	FB10	2022-11-22 11:59:59	0.0338097	-0.0329506	0.0795012	0.0793922	0.994433	0.99443	0.998179	0.998176	1.00535	0.000985617	0.000290898	0.0053488	0.00213015	0.00438245	1	3	0.00339683	0.00409155	0.000966353	25	4.09155	3.39683
3	0.6 Hz	FB10	2022-11-22 12:00:00	0.0334845	-0.0328235	0.068149	0.0680829	0.994634	0.994631	0.997528	0.997525	1.00464	0.000874994	0.000306912	0.0046435		0.00438245	1	3	0.00350746	0.00407554	0.000261047	26	4.07554	3.50746
3	0.6 Hz	FB10	2022-11-22 12:00:01	0.0326262	-0.0317059	0.0790705	0.0789059	0.994052	0.994048	0.997725	0.997721	1.00356	0.000859592	0.000312683	0.00355573		0.00438245	1	3	0.00352286	0.00406977	0.000826716	27	4.06977	3.52286
3	0.6 Hz	FB10	2022-11-22 12:00:02	0.0359542	-0.0355037	0.0687891	0.0686937	0.994522	0.994518	0.997546	0.997542	1.00221	0.000568618	0.000200894	0.00220678		0.00438245	1	3	0.00381383	0.00418156	0.00217567	28	4.18156	3.81383
3	0.6 Hz	FB10	2022-11-22 12:00:03	0.0302419	-0.0293476	0.0782503	0.0780408	0.994118	0.994113	0.997651	0.997646	1.00489	0.00111199	0.000434391	0.00489179		0.00438245	1	3	0.00327046	0.00394806	0.000509337	29	3.94806	3.27046
3	0.6 Hz	FB10	2022-11-22 12:00:04	0.0373965	-0.0371015	0.0696588	0.0694975	0.994662	0.994657	0.9978	0.997795	1.00593	0.00116473	0.000400882	0.00593385	0.0022858	0.00438245	1	3	0.00321772	0.00398157	0.0015514	30	3.98157	3.21772
3	0.6 Hz	FB10	2022-11-22 12:00:05	0.0286916	-0.0278176	0.0769646	0.0766608	0.994244	0.994242	0.997631	0.997629	1.00111	0.000288319	8.55402e-05	0.00110986		0.00438245	1	3	0.00409413	0.00429691	0.00327259	31	4.29691	4.09413
3	0.6 Hz	FB10	2022-11-22 12:00:06	0.0384318	-0.0382501	0.0713262	0.0711053	0.994052	0.994048	0.997348	0.997344	1.0025	0.000716085	0.000258603	0.00249889		0.00438245	1	3	0.00366637	0.00412385	0.00188356	32	4.12385	3.66637
3	0.6 Hz	FB10	2022-11-22 12:00:07	0.0276366	-0.0271188	0.0746733	0.0743667	0.994906	0.994902	0.998087	0.998083	1.00438	0.00135164	0.000554251	0.00437841		0.00438245	1	3	0.00303081	0.0038282	4.03821e-06	33	3.8282	3.03081
3	0.6 Hz	FB10	2022-11-22 12:00:08	0.0388249	-0.0386675	0.0735827	0.0732819	0.994413	0.994411	0.997887	0.997885	1.00126	0.000224556	5.78654e-05	0.00126266		0.00438245	1	3	0.00415789	0.00432458	0.00311979	34	4.32458	4.15789
3	0.6 Hz	FB10	2022-11-22 12:00:09	0.0276722	-0.0271138	0.0725724	0.0722994	0.994511	0.994507	0.997539	0.997535	1.00643	0.00119423	0.00037071	0.00643336	0.00205051	0.00438245	1	3	0.00318822	0.00401174	0.00205091	35	4.01174	3.18822
3	0.6 Hz	FB10	2022-11-22 12:00:10	0.0399863	-0.037402	0.0758735	0.074975	0.995221	0.995207	0.99891	0.998897	1.01256	0.00309784	0.00139994	0.0125565		0.00438245	1	3	0.00128461	0.00298251	0.00817407	36	2.98251	1.28461
3	0.6 Hz	FB10	2022-11-22 12:00:11	0.0441946	-0.0332975	0.0720002	0.0708828	0.993367	0.993338	0.996953	0.996924	1.02993	0.00475728	0.00143147	0.0299296		0.00438245	1	3	0.000374833	0.00295098	0.0255472	37	2.95098	0.374833
3	0.6 Hz	FB10	2022-11-22 12:00:12	0.038812	-0.038639	0.0764711	0.076171	0.994289	0.994287	0.997981	0.997979	1.00328	0.000585829	0.000177748	0.00327856		0.00438245	1	3	0.00379662	0.0042047	0.00110389	38	4.2047	3.79662
3	0.6 Hz	FB10	2022-11-22 12:00:13	0.0282875	-0.0274413	0.0706714	0.0703624	0.99464	0.994638	0.997548	0.997546	1.00217	0.000404349	0.000106538	0.00216963		0.00438245	1	3	0.0039781	0.00427591	0.00221282	39	4.27591	3.9781
3	0.6 Hz	FB10	2022-11-22 12:00:14	0.0389891	-0.0387335	0.0760934	0.0756982	0.994581	0.994579	0.998249	0.998248	1.00206	0.000485867	0.000149539	0.00205568	0.00279291	0.00438245	1	3	0.00389658	0.00423291	0.00232677	40	4.23291	3.89658
3	0.6 Hz	FB10	2022-11-22 12:00:15	0.0275065	-0.0268521	0.0723784	0.0719604	0.994508	0.994507	0.997518	0.997516	1.00145	0.00031396	9.00823e-05	0.0014453		0.00438245	1	3	0.00406849	0.00429237	0.00293715	41	4.29237	4.06849
3	0.6 Hz	FB10	2022-11-22 12:00:16	0.0391938	-0.039012	0.0748024	0.0744131	0.994263	0.994262	0.997843	0.997841	1.00176	0.000261516	5.32777e-05	0.00175674		0.00438245	1	3	0.00412093	0.00432917	0.00262571	42	4.32917	4.12093
3	0.6 Hz	FB10	2022-11-22 12:00:17	0.0274015	-0.0268147	0.0720523	0.071721	0.994333	0.99433	0.997316	0.997313	1.00342	0.00070161	0.000208276	0.00341876		0.00438245	1	3	0.00368084	0.00417417	0.000963687	43	4.17417	3.68084
3	0.6 Hz	FB10	2022-11-22 12:00:18	0.0393691	-0.0392319	0.0750153	0.0746281	0.994165	0.994164	0.997768	0.997767	1.00083	0.000150505	3.90059e-05	0.000829444		0.00438245	1	3	0.00423195	0.00434344	0.00355301	44	4.34344	4.23195
3	0.6 Hz	FB10	2022-11-22 12:00:19	0.0267493	-0.0261904	0.0734328	0.072957	0.994317	0.994315	0.997384	0.997382	1.0007	0.000144812	3.66048e-05	0.000695096	0.00156381	0.00438245	1	3	0.00423764	0.00434585	0.00368735	45	4.34585	4.23764
3	0.6 Hz	FB10	2022-11-22 12:00:20	0.0399843	-0.0398032	0.0732718	0.0728728	0.994438	0.994437	0.997935	0.997934	1.00157	0.000282517	7.41576e-05	0.00157471		0.00438245	1	3	0.00409993	0.00430829	0.00280774	46	4.30829	4.09993
3	0.6 Hz	FB10	2022-11-22 12:00:21	0.027184	-0.0265765	0.0743505	0.0739464	0.994423	0.99442	0.997569	0.997566	1.00378	0.000806376	0.000236283	0.00377555		0.00438245	1	3	0.00357607	0.00414617	0.000606903	47	4.14617	3.57607
3	0.6 Hz	FB10	2022-11-22 12:00:22	0.0391735	-0.0390145	0.0728951	0.0725539	0.994383	0.994381	0.997821	0.997819	1.0014	0.000258567	6.67984e-05	0.00140438		0.00438245	1	3	0.00412388	0.00431565	0.00297807	48	4.31565	4.12388
3	0.6 Hz	FB10	2022-11-22 12:00:23	0.0274182	-0.0265305	0.0758105	0.0753633	0.994075	0.994073	0.997338	0.997336	1.00229	0.000335529	6.9881e-05	0.00228802		0.00438245	1	3	0.00404692	0.00431257	0.00209443	49	4.31257	4.04692
3	0.6 Hz	FB10	2022-11-22 12:00:24	0.0394867	-0.0392563	0.0711009	0.0706922	0.994312	0.994311	0.997633	0.997631	1.00243	0.000385743	7.45195e-05	0.0024303	0.00159184	0.00438245	1	3	0.00399671	0.00430793	0.00195215	50	4.30793	3.99671
3	0.6 Hz	FB10	2022-11-22 12:00:25	0.0280537	-0.0270113	0.0779505	0.0776136	0.994566	0.994565	0.99801	0.998009	1.00127	0.000271744	8.1892e-05	0.00126587		0.00438245	1	3	0.00411071	0.00430056	0.00311658	51	4.30056	4.11071
3	0.6 Hz	FB10	2022-11-22 12:00:26	0.0383532	-0.0380157	0.0690938	0.0687594	0.994459	0.994457	0.997594	0.997592	1.00251	0.000379735	7.64617e-05	0.00250756		0.00438245	1	3	0.00400271	0.00430599	0.00187489	52	4.30599	4.00272
3	0.6 Hz	FB10	2022-11-22 12:00:27	0.0297142	-0.0285896	0.078522	0.0782097	0.994434	0.994433	0.997972	0.99797	1.00381	0.000571304	0.000128423	0.00380625		0.00438245	1	3	0.00381115	0.00425403	0.000576196	53	4.25403	3.81115
3	0.6 Hz	FB10	2022-11-22 12:00:28	0.0374682	-0.036834	0.0681299	0.0679566	0.994521	0.994519	0.997556	0.997554	1.00228	0.00034531	6.45664e-05	0.00227881		0.00438245	1	3	0.00403714	0.00431788	0.00210364	54	4.31788	4.03714
3	0.6 Hz	FB10	2022-11-22 12:00:29	0.0308722	-0.0298771	0.0789306	0.0786935	0.994537	0.994535	0.998142	0.99814	1.00138	0.000275424	8.95054e-05	0.00138488	0.00153343	0.00438245	1	3	0.00410703	0.00429294	0.00299757	55	4.29294	4.10703
3	0.6 Hz	FB10	2022-11-22 12:00:30	0.0363555	-0.0357089	0.0681247	0.0679656	0.994375	0.994372	0.997368	0.997365	1.00149	0.000357838	0.000136076	0.00148792		0.00438245	1	3	0.00402461	0.00424637	0.00289453	56	4.24637	4.02461
3	0.6 Hz	FB10	2022-11-22 12:00:31	0.030957	-0.0299858	0.0790094	0.0787962	0.994771	0.994768	0.998384	0.998381	1.00284	0.000812413	0.000304813	0.0028399		0.00438245	1	3	0.00357004	0.00407764	0.00154255	57	4.07764	3.57004
3	0.6 Hz	FB10	2022-11-22 12:00:32	0.0378097	-0.0375207	0.0683731	0.0681768	0.99441	0.994407	0.997475	0.997472	1.00331	0.000616023	0.000186063	0.00331187		0.00438245	1	3	0.00376643	0.00419639	0.00107058	58	4.19639	3.76643
3	1.0 Hz	FB10	2022-11-22 11:57:35	0.0447461	-0.034184	0.0800101	0.0751863	0.994672	0.994669	0.998888	0.998883	1.00753	0.00183195	0.000741691	0.00752682		0.0121735	2	3	0.0103415	0.0114318	0.00464665	59	11.4318	10.3415
3	1.0 Hz	FB10	2022-11-22 11:57:36	0.043218	-0.0328724	0.0797043	0.075317	0.994428	0.994423	0.998552	0.998546	1.0079	0.00183791	0.000831392	0.00790472		0.0121735	2	3	0.0103356	0.0113421	0.00426875	60	11.3421	10.3356
3	1.0 Hz	FB10	2022-11-22 11:57:37	0.0442074	-0.033212	0.07922	0.0743862	0.994229	0.994225	0.998359	0.998353	1.00508	0.00144837	0.000695616	0.00507712		0.0121735	2	3	0.0107251	0.0114779	0.00709635	61	11.4779	10.7251
3	1.0 Hz	FB10	2022-11-22 11:57:38	0.0440572	-0.0330721	0.0797817	0.0754306	0.994614	0.994611	0.998781	0.998776	1.00583	0.00162965	0.000759535	0.00582622		0.0121735	2	3	0.0105438	0.0114139	0.00634725	62	11.4139	10.5438
3	1.0 Hz	FB10	2022-11-22 11:57:39	0.0435878	-0.0327869	0.0789007	0.0742372	0.994308	0.994303	0.998386	0.99838	1.00527	0.00137765	0.000648194	0.00526802	0.00266352	0.0121735	2	3	0.0107958	0.0115253	0.00690545	63	11.5253	10.7958
3	1.0 Hz	FB10	2022-11-22 11:57:40	0.0430155	-0.032203	0.0793465	0.0748675	0.994476	0.994472	0.998563	0.998558	1.00807	0.00141238	0.000550521	0.00807294		0.0121735	2	3	0.0107611	0.0116229	0.00410053	64	11.6229	10.7611
3	1.0 Hz	FB10	2022-11-22 11:57:41	0.042515	-0.0319054	0.0797879	0.0756999	0.994758	0.994753	0.998858	0.998853	1.00617	0.00167586	0.000765105	0.0061727		0.0121735	2	3	0.0104976	0.0114084	0.00600077	65	11.4084	10.4976
3	1.0 Hz	FB10	2022-11-22 11:57:42	0.0427058	-0.0323032	0.0794862	0.0749726	0.994628	0.994623	0.998713	0.998707	1.00711	0.00159971	0.000761485	0.00710915		0.0121735	2	3	0.0105738	0.011412	0.00506432	66	11.412	10.5738
3	1.0 Hz	FB10	2022-11-22 11:57:43	0.0420838	-0.0318732	0.0792967	0.0750287	0.994463	0.994457	0.998507	0.998499	1.00653	0.00194916	0.000852638	0.00653481		0.0121735	2	3	0.0102243	0.0113208	0.00563866	67	11.3208	10.2243
3	1.0 Hz	FB10	2022-11-22 11:57:44	0.0426933	-0.0322176	0.0791974	0.0744839	0.994739	0.994733	0.998799	0.998792	1.00686	0.00182019	0.000875732	0.00686268	0.00265608	0.0121735	2	3	0.0103533	0.0112977	0.00531079	68	11.2977	10.3533
3	1.0 Hz	FB10	2022-11-22 11:57:45	0.0415415	-0.0309855	0.0792395	0.074401	0.994396	0.994392	0.998413	0.998407	1.00532	0.00141603	0.000652706	0.00531612		0.0121735	2	3	0.0107574	0.0115208	0.00685735	69	11.5208	10.7574
3	1.0 Hz	FB10	2022-11-22 11:57:46	0.0412128	-0.0314236	0.0787986	0.0742983	0.994764	0.99476	0.998731	0.998725	1.00825	0.0017683	0.000770416	0.00825302		0.0121735	2	3	0.0104052	0.0114031	0.00392045	70	11.4031	10.4052
3	1.0 Hz	FB10	2022-11-22 11:57:47	0.0418486	-0.0318145	0.0783411	0.0737876	0.99444	0.994435	0.998398	0.998392	1.00866	0.00197746	0.000766182	0.00866466		0.0121735	2	3	0.010196	0.0114073	0.00350881	71	11.4073	10.196
3	1.0 Hz	FB10	2022-11-22 11:57:48	0.0418849	-0.0312148	0.0778494	0.0730598	0.994658	0.994654	0.998579	0.998573	1.01046	0.00201522	0.000757305	0.0104614		0.0121735	2	3	0.0101582	0.0114162	0.00171203	72	11.4162	10.1582
3	1.0 Hz	FB10	2022-11-22 11:57:49	0.0430634	-0.0328407	0.078355	0.0736533	0.994578	0.994574	0.998589	0.998583	1.00838	0.00174213	0.000718453	0.00837566	0.00261928	0.0121735	2	3	0.0104313	0.011455	0.00379781	73	11.455	10.4313
3	1.0 Hz	FB10	2022-11-22 11:57:50	0.0424129	-0.0319054	0.0766588	0.0721249	0.99466	0.994654	0.998511	0.998503	1.00846	0.00216724	0.00102021	0.00845651		0.0121735	2	3	0.0100062	0.0111533	0.00371696	74	11.1533	10.0062
3	1.0 Hz	FB10	2022-11-22 11:57:51	0.0418899	-0.0321541	0.0763731	0.0722533	0.994658	0.994653	0.998464	0.998458	1.00944	0.00201803	0.000754463	0.00944114		0.0121735	2	3	0.0101554	0.011419	0.00273233	75	11.419	10.1554
3	1.0 Hz	FB10	2022-11-22 11:57:52	0.0424046	-0.0323252	0.076385	0.0722778	0.99438	0.994376	0.99821	0.998206	1.00409	0.00112484	0.000497739	0.00408518		0.0121735	2	3	0.0110486	0.0116757	0.00808829	76	11.6757	11.0486
3	1.0 Hz	FB10	2022-11-22 11:57:53	0.0435915	-0.0333488	0.076336	0.0721673	0.994279	0.994275	0.998158	0.998153	1.00697	0.00135928	0.000512678	0.00696915		0.0121735	2	3	0.0108142	0.0116608	0.00520432	77	11.6608	10.8142
3	1.0 Hz	FB10	2022-11-22 11:57:54	0.0436834	-0.0347243	0.0766637	0.072549	0.994657	0.994653	0.998563	0.998557	1.00443	0.00139091	0.000711881	0.0044333	0.00263293	0.0121735	2	3	0.0107826	0.0114616	0.00774017	78	11.4616	10.7826
3	1.0 Hz	FB10	2022-11-22 11:57:55	0.0443797	-0.0345411	0.0788025	0.0739929	0.994462	0.994457	0.998566	0.99856	1.00678	0.00168464	0.000748043	0.00678271		0.0121735	2	3	0.0104888	0.0114254	0.00539076	79	11.4254	10.4888
3	1.0 Hz	FB10	2022-11-22 11:57:56	0.0430895	-0.0352435	0.0782782	0.0738949	0.994322	0.994317	0.998329	0.998322	1.00766	0.00165847	0.000631089	0.00766309		0.0121735	2	3	0.010515	0.0115424	0.00451038	80	11.5424	10.515
3	1.0 Hz	FB10	2022-11-22 11:57:57	0.0432451	-0.034607	0.0783881	0.0741541	0.994025	0.99402	0.998048	0.998041	1.00667	0.00183412	0.000707248	0.00666913		0.0121735	2	3	0.0103394	0.0114662	0.00550434	81	11.4662	10.3394
3	1.0 Hz	FB10	2022-11-22 11:57:58	0.0434512	-0.0352936	0.078907	0.0746061	0.994389	0.994384	0.998461	0.998454	1.00429	0.0014137	0.000752296	0.00429366		0.0121735	2	3	0.0107598	0.0114212	0.00787981	82	11.4212	10.7598
3	1.0 Hz	FB10	2022-11-22 11:57:59	0.0435627	-0.0346427	0.0800545	0.0758694	0.994413	0.994407	0.99858	0.998574	1.01146	0.0020873	0.000800651	0.0114649	0.00274891	0.0121735	2	3	0.0100862	0.0113728	0.000708574	83	11.3728	10.0862
3	1.0 Hz	FB10	2022-11-22 11:58:00	0.0434035	-0.033427	0.0798184	0.0759694	0.994682	0.994677	0.998823	0.998816	1.01128	0.0019024	0.000745904	0.0112831		0.0121735	2	3	0.0102711	0.0114276	0.000890388	84	11.4276	10.2711
3	1.0 Hz	FB10	2022-11-22 11:58:01	0.0421156	-0.0326721	0.0800684	0.0764995	0.994524	0.994518	0.99863	0.998625	1.00804	0.00179954	0.000719231	0.00803576		0.0121735	2	3	0.0103739	0.0114542	0.00413771	85	11.4542	10.3739
3	1.0 Hz	FB10	2022-11-22 11:58:02	0.0416627	-0.0319004	0.0800609	0.0762334	0.994279	0.994272	0.998366	0.998359	1.01009	0.00201619	0.000831154	0.0100867		0.0121735	2	3	0.0101573	0.0113423	0.00208674	86	11.3423	10.1573
3	1.0 Hz	FB10	2022-11-22 11:58:03	0.0423626	-0.0323813	0.0793559	0.0752364	0.994533	0.994528	0.998593	0.998587	1.00749	0.00174913	0.00071527	0.00748838		0.0121735	2	3	0.0104243	0.0114582	0.00468509	87	11.4582	10.4243
3	1.0 Hz	FB10	2022-11-22 11:58:04	0.0407345	-0.0313235	0.079384	0.0752291	0.994527	0.994521	0.998521	0.998514	1.00791	0.00192432	0.00079087	0.00791188	0.00275277	0.0121735	2	3	0.0102492	0.0113826	0.00426159	88	11.3826	10.2492
3	1.0 Hz	FB10	2022-11-22 11:58:05	0.0407085	-0.0305367	0.0790533	0.0744135	0.994905	0.9949	0.998871	0.998865	1.00968	0.00190977	0.000738211	0.00967924		0.0121735	2	3	0.0102637	0.0114353	0.00249423	89	11.4353	10.2637
3	1.0 Hz	FB10	2022-11-22 11:58:06	0.0417525	-0.0319025	0.0780493	0.0735678	0.994681	0.994675	0.998612	0.998604	1.00761	0.00189694	0.000882679	0.00761165		0.0121735	2	3	0.0102765	0.0112908	0.00456182	90	11.2908	10.2765
3	1.0 Hz	FB10	2022-11-22 11:58:07	0.0399819	-0.0307982	0.0773307	0.0731671	0.995058	0.995053	0.998859	0.998854	1.00523	0.00145033	0.000707255	0.00522674		0.0121735	2	3	0.0107231	0.0114662	0.00694673	91	11.4662	10.7231
3	1.0 Hz	FB10	2022-11-22 11:58:08	0.0413131	-0.0312622	0.0761207	0.0719978	0.994398	0.994394	0.998163	0.998157	1.00498	0.00129649	0.000594334	0.00497967		0.0121735	2	3	0.010877	0.0115791	0.0071938	92	11.5791	10.877
3	1.0 Hz	FB10	2022-11-22 11:58:09	0.0411027	-0.0316533	0.0757913	0.0720261	0.994456	0.994452	0.998187	0.998182	1.00578	0.00129846	0.000556233	0.00577671	0.00268322	0.0121735	2	3	0.010875	0.0116172	0.00639676	93	11.6172	10.875
3	1.0 Hz	FB10	2022-11-22 11:58:10	0.0428536	-0.0330728	0.0762525	0.0722265	0.994529	0.994526	0.998368	0.998363	1.00357	0.00116272	0.000564634	0.00356688		0.0121735	2	3	0.0110108	0.0116088	0.00860659	94	11.6088	11.0108
3	1.0 Hz	FB10	2022-11-22 11:58:11	0.0437851	-0.0350416	0.0747142	0.0711103	0.994897	0.994893	0.998659	0.998653	1.00475	0.00154427	0.000803562	0.00474523		0.0121735	2	3	0.0106292	0.0113699	0.00742824	95	11.3699	10.6292
3	1.0 Hz	FB10	2022-11-22 11:58:12	0.0431685	-0.0353351	0.0774587	0.0733381	0.994698	0.994692	0.998643	0.998636	1.00812	0.00189287	0.00083615	0.00811639		0.0121735	2	3	0.0102806	0.0113373	0.00405708	96	11.3373	10.2806
3	1.0 Hz	FB10	2022-11-22 11:58:13	0.0434829	-0.0336102	0.0784442	0.0736948	0.994371	0.994367	0.998407	0.998401	1.00614	0.00164553	0.000748264	0.00613542		0.0121735	2	3	0.0105279	0.0114252	0.00603805	97	11.4252	10.5279
3	1.0 Hz	FB10	2022-11-22 11:58:14	0.0444934	-0.0351612	0.078753	0.0740994	0.994261	0.994257	0.998367	0.998362	1.00454	0.00129147	0.000547286	0.00453663	0.00268928	0.0121735	2	3	0.010882	0.0116262	0.00763684	98	11.6262	10.882
3	1.0 Hz	FB10	2022-11-22 11:58:15	0.0443422	-0.0344507	0.0791455	0.0745157	0.994088	0.994083	0.998219	0.998212	1.00863	0.00183768	0.000755136	0.0086273		0.0121735	2	3	0.0103358	0.0114183	0.00354617	99	11.4183	10.3358
3	1.0 Hz	FB10	2022-11-22 11:58:16	0.0435963	-0.034761	0.0785581	0.0739758	0.994561	0.994557	0.99861	0.998606	1.00583	0.00139827	0.000642074	0.00582882		0.0121735	2	3	0.0107752	0.0115314	0.00634466	100	11.5314	10.7752
3	1.0 Hz	FB10	2022-11-22 11:58:17	0.0439608	-0.0351363	0.0797309	0.0756475	0.99403	0.994025	0.998191	0.998185	1.00334	0.0011516	0.000592888	0.00334303		0.0121735	2	3	0.0110219	0.0115806	0.00883044	101	11.5806	11.0219
3	1.0 Hz	FB10	2022-11-22 11:58:18	0.0434898	-0.0336347	0.0795915	0.0756004	0.994588	0.994584	0.998715	0.99871	1.01088	0.00196443	0.000681048	0.0108833		0.0121735	2	3	0.010209	0.0114924	0.00129016	102	11.4924	10.209
3	1.0 Hz	FB10	2022-11-22 11:58:19	0.042361	-0.0323471	0.0797746	0.0760793	0.994356	0.99435	0.99845	0.998444	1.0094	0.00206315	0.000663528	0.00939772	0.00261661	0.0121735	2	3	0.0101103	0.0115099	0.00277575	103	11.5099	10.1103
3	1.0 Hz	FB10	2022-11-22 11:58:20	0.0420017	-0.0315903	0.0802211	0.0760808	0.993713	0.993708	0.99783	0.997824	1.00481	0.00117155	0.000417722	0.00481456		0.0121735	2	3	0.0110019	0.0117557	0.00735891	104	11.7557	11.0019
3	1.0 Hz	FB10	2022-11-22 11:58:21	0.0370668	-0.0266709	0.0820153	0.0774882	0.994291	0.994287	0.998356	0.998351	1.00914	0.00162861	0.000539969	0.00914396		0.0121735	2	3	0.0105449	0.0116335	0.00302951	105	11.6335	10.5449
3	1.0 Hz	FB10	2022-11-22 11:58:32	0.0392481	-0.0290919	0.0759186	0.0714299	0.99461	0.994607	0.998275	0.998269	1.00681	0.00160269	0.000651428	0.00680542		0.0121735	2	3	0.0105708	0.011522	0.00536805	106	11.522	10.5708
3	1.0 Hz	FB10	2022-11-22 11:58:33	0.0427965	-0.0323398	0.0772099	0.0727444	0.994582	0.994577	0.998492	0.998484	1.0087	0.00205188	0.000900521	0.00869998		0.0121735	2	3	0.0101216	0.0112729	0.00347349	107	11.2729	10.1216
3	1.0 Hz	FB10	2022-11-22 11:58:34	0.0429713	-0.0324189	0.0775254	0.0730049	0.994493	0.994489	0.998435	0.998431	1.00627	0.00113873	0.000434094	0.00627434		0.0121735	2	3	0.0110347	0.0117394	0.00589913	108	11.7394	11.0347
3	1.5 Hz	FB10	2022-11-22 11:55:35	0.120687	-0.041314	0.118163	0.0635066	0.993705	0.993602	1.00796	1.00781	1.03915	0.0165074	0.0117564	0.0391465		0.0273903	3	3	0.010883	0.0156339	0.0117562	109	15.6339	10.883
3	1.5 Hz	FB10	2022-11-22 11:55:36	0.121466	-0.0375168	0.128762	0.0726369	0.993194	0.993106	1.00884	1.00871	1.04146	0.0166407	0.0119185	0.0414566		0.0273903	3	3	0.0107496	0.0154718	0.0140663	110	15.4718	10.7496
3	1.5 Hz	FB10	2022-11-22 11:55:37	0.117007	-0.0427818	0.129223	0.0741761	0.993728	0.993614	1.0089	1.00873	1.04423	0.0178119	0.0128335	0.0442342		0.0273903	3	3	0.00957838	0.0145568	0.0168438	111	14.5568	9.57838
3	1.5 Hz	FB10	2022-11-22 11:55:38	0.121842	-0.0378462	0.128482	0.081526	0.995511	0.995407	1.01114	1.011	1.05067	0.0181345	0.0135515	0.0506672		0.0273903	3	3	0.00925586	0.0138388	0.0232769	112	13.8388	9.25586
3	1.5 Hz	FB10	2022-11-22 11:55:39	0.120435	-0.0299675	0.129769	0.0795608	0.993398	0.993277	1.00905	1.00888	1.04843	0.0181744	0.0129784	0.0484326	0.0134786	0.0273903	3	3	0.00921588	0.0144119	0.0210423	113	14.4119	9.21588
3	1.5 Hz	FB10	2022-11-22 11:55:40	0.116134	-0.0272483	0.129329	0.0793091	0.99416	0.994034	1.00924	1.00906	1.05419	0.0186179	0.0127834	0.0541901		0.0273903	3	3	0.00877244	0.0146069	0.0267998	114	14.6069	8.77244
3	1.5 Hz	FB10	2022-11-22 11:55:41	0.116007	-0.0240724	0.130585	0.0749445	0.994751	0.994629	1.00997	1.00981	1.05289	0.0183197	0.0134049	0.0528937		0.0273903	3	3	0.00907066	0.0139854	0.0255034	115	13.9854	9.07065
3	1.5 Hz	FB10	2022-11-22 11:55:42	0.11663	-0.0268892	0.127569	0.0724317	0.994862	0.994723	1.00977	1.00958	1.05207	0.0192295	0.0135737	0.0520727		0.0273903	3	3	0.00816084	0.0138167	0.0246823	116	13.8167	8.16084
3	1.5 Hz	FB10	2022-11-22 11:55:43	0.117894	-0.0290782	0.117157	0.0645697	0.994941	0.994836	1.00873	1.00858	1.05119	0.0172823	0.012196	0.0511898		0.0273903	3	3	0.010108	0.0151943	0.0237995	117	15.1943	10.108
3	1.5 Hz	FB10	2022-11-22 11:55:44	0.122138	-0.0403616	0.118618	0.0638232	0.99241	0.9923	1.00691	1.00674	1.05017	0.0162742	0.011349	0.0501685	0.0141973	0.0273903	3	3	0.0111161	0.0160413	0.0227782	118	16.0413	11.1161
3	1.5 Hz	FB10	2022-11-22 11:55:45	0.119475	-0.0386749	0.127009	0.0725416	0.994471	0.994347	1.00964	1.00947	1.05341	0.0186946	0.0128776	0.0534145		0.0273903	3	3	0.00869576	0.0145127	0.0260242	119	14.5127	8.69576
3	1.5 Hz	FB10	2022-11-22 11:55:46	0.115608	-0.0432118	0.128238	0.0739391	0.994248	0.994132	1.00913	1.00897	1.05122	0.0178268	0.0127982	0.0512227		0.0273903	3	3	0.00956355	0.0145922	0.0238324	120	14.5922	9.56355
3	1.5 Hz	FB10	2022-11-22 11:55:47	0.122242	-0.0346701	0.130626	0.0812767	0.995033	0.994918	1.01099	1.01084	1.05322	0.0185863	0.0136402	0.0532187		0.0273903	3	3	0.00880402	0.0137502	0.0258284	121	13.7502	8.80402
3	1.5 Hz	FB10	2022-11-22 11:55:48	0.119667	-0.0307542	0.128257	0.0808508	0.994655	0.994545	1.01	1.00985	1.05115	0.0180389	0.0132268	0.0511476		0.0273903	3	3	0.00935139	0.0141635	0.0237573	122	14.1635	9.35139
3	1.5 Hz	FB10	2022-11-22 11:55:49	0.11888	-0.0283844	0.13018	0.0784369	0.994846	0.994719	1.01035	1.01018	1.05179	0.0187185	0.0135589	0.0517919	0.0135891	0.0273903	3	3	0.00867181	0.0138314	0.0244016	123	13.8314	8.67181
3	1.5 Hz	FB10	2022-11-22 11:55:50	0.11516	-0.0239602	0.130463	0.0752087	0.993647	0.993524	1.00877	1.0086	1.03943	0.0179389	0.0128797	0.0394278		0.0273903	3	3	0.00945146	0.0145107	0.0120374	124	14.5107	9.45146
3	1.5 Hz	FB10	2022-11-22 11:55:51	0.113911	-0.0272043	0.125855	0.0698127	0.995395	0.995268	1.00977	1.0096	1.05686	0.0183443	0.0129909	0.0568649		0.0273903	3	3	0.00904596	0.0143994	0.0294745	125	14.3994	9.04596
3	1.5 Hz	FB10	2022-11-22 11:55:52	0.119936	-0.0289096	0.121366	0.0661015	0.995195	0.995026	1.00972	1.00951	1.05025	0.0196867	0.0137713	0.05025		0.0273903	3	3	0.00770356	0.013619	0.0228597	126	13.619	7.70356
3	1.5 Hz	FB10	2022-11-22 11:55:53	0.0910868	-0.0549877	0.0951734	0.0655127	0.994871	0.994843	1.00356	1.00352	1.0269	0.00837991	0.00540177	0.0268971		0.0273903	3	3	0.0190104	0.0219885	0.000493171	127	21.9885	19.0104
3	1.5 Hz	FB10	2022-11-22 11:55:54	0.0679029	-0.0134996	0.101562	0.0821193	0.993745	0.993731	1.00123	1.0012	1.01276	0.00508167	0.00353522	0.0127566	0.0118133	0.0273903	3	3	0.0223086	0.0238551	0.0146337	128	23.8551	22.3086
3	1.5 Hz	FB10	2022-11-22 11:55:55	0.0818684	-0.0528842	0.0910117	0.0696538	0.994142	0.99413	1.00165	1.00163	1.01381	0.00492081	0.00342549	0.0138128		0.0273903	3	3	0.0224695	0.0239648	0.0135775	129	23.9648	22.4695
3	1.5 Hz	FB10	2022-11-22 11:55:56	0.0657926	-0.0131636	0.0937602	0.0731353	0.994573	0.99455	1.00115	1.00111	1.02517	0.00607598	0.00362829	0.0251723		0.0273903	3	3	0.0213143	0.023762	0.00221803	130	23.762	21.3143
3	1.5 Hz	FB10	2022-11-22 11:55:57	0.081228	-0.0509569	0.0992694	0.0799828	0.994248	0.99423	1.00249	1.00246	1.01699	0.00605155	0.00423347	0.0169919		0.0273903	3	3	0.0213388	0.0231568	0.0103984	131	23.1568	21.3388
3	1.5 Hz	FB10	2022-11-22 11:55:58	0.0688375	-0.018111	0.0859564	0.0624759	0.994763	0.994741	1.00084	1.0008	1.02261	0.00628157	0.00386281	0.022609		0.0273903	3	3	0.0211087	0.0235275	0.00478131	132	23.5275	21.1087
3	1.5 Hz	FB10	2022-11-22 11:55:59	0.0807558	-0.0472747	0.105644	0.0860253	0.994169	0.994154	1.00302	1.003	1.01765	0.00601197	0.00422296	0.0176497	0.00544982	0.0273903	3	3	0.0213783	0.0231673	0.00974066	133	23.1673	21.3783
3	1.5 Hz	FB10	2022-11-22 11:56:00	0.0686923	-0.0233145	0.08448	0.0608441	0.99412	0.994105	1.00007	1.00004	1.01482	0.00475222	0.00284874	0.014821		0.0273903	3	3	0.0226381	0.0245416	0.0125693	134	24.5416	22.6381
3	1.5 Hz	FB10	2022-11-22 11:56:01	0.0777846	-0.0386358	0.108058	0.0905476	0.993747	0.993734	1.00263	1.00261	1.01192	0.00547554	0.00410959	0.011917		0.0273903	3	3	0.0219148	0.0232807	0.0154733	135	23.2807	21.9148
3	1.5 Hz	FB10	2022-11-22 11:56:02	0.0736156	-0.028851	0.0824385	0.0572989	0.99477	0.994748	1.00089	1.00086	1.02639	0.00613485	0.00347275	0.0263947		0.0273903	3	3	0.0212555	0.0239176	0.000995606	136	23.9176	21.2555
3	1.5 Hz	FB10	2022-11-22 11:56:03	0.0731987	-0.0329749	0.108313	0.0919467	0.994403	0.994382	1.00296	1.00293	1.02602	0.00687708	0.00459844	0.0260156		0.0273903	3	3	0.0205132	0.0227919	0.00137473	137	22.7919	20.5132
3	1.5 Hz	FB10	2022-11-22 11:56:04	0.0752489	-0.0379786	0.0815022	0.0568396	0.994958	0.994931	1.00112	1.00109	1.02577	0.00639832	0.00367213	0.0257739	0.00570805	0.0273903	3	3	0.020992	0.0237182	0.00161646	138	23.7182	20.992
3	1.5 Hz	FB10	2022-11-22 11:56:05	0.072934	-0.0250886	0.108046	0.0906038	0.994192	0.994174	1.0027	1.00267	1.02063	0.00659698	0.00456928	0.0206339		0.0273903	3	3	0.0207933	0.022821	0.00675645	139	22.821	20.7933
3	1.5 Hz	FB10	2022-11-22 11:56:06	0.0770909	-0.0457266	0.0835051	0.0592685	0.993929	0.993916	1.00041	1.00038	1.01693	0.00468351	0.00290716	0.016931		0.0273903	3	3	0.0227068	0.0244832	0.0104593	140	24.4832	22.7068
3	1.5 Hz	FB10	2022-11-22 11:56:07	0.069645	-0.0166158	0.104674	0.0864113	0.993986	0.993966	1.00191	1.00187	1.02486	0.00639462	0.00422992	0.0248641		0.0273903	3	3	0.0209957	0.0231604	0.00252617	141	23.1604	20.9957
3	1.5 Hz	FB10	2022-11-22 11:56:08	0.0795624	-0.0496323	0.0871785	0.0637512	0.993896	0.993885	1.00088	1.00086	1.01271	0.00427924	0.00283699	0.0127068		0.0273903	3	3	0.0231111	0.0245533	0.0146836	142	24.5533	23.1111
3	1.5 Hz	FB10	2022-11-22 11:56:09	0.0688093	-0.0124949	0.0999357	0.0796737	0.994812	0.994776	1.00218	1.00214	1.02261	0.00749876	0.00505788	0.0226111	0.00584619	0.0273903	3	3	0.0198915	0.0223324	0.00477923	143	22.3324	19.8915
3	1.5 Hz	FB10	2022-11-22 11:56:10	0.0812495	-0.0527327	0.094189	0.0743447	0.993944	0.993929	1.0017	1.00167	1.01404	0.00509853	0.00365745	0.0140426		0.0273903	3	3	0.0222918	0.0237329	0.0133477	144	23.7329	22.2918
3	1.5 Hz	FB10	2022-11-22 11:56:11	0.0678867	-0.0137084	0.0941394	0.071088	0.993771	0.993756	1.00053	1.0005	1.0126	0.00515832	0.00329952	0.0126013		0.0273903	3	3	0.022232	0.0240908	0.014789	145	24.0908	22.232
3	1.5 Hz	FB10	2022-11-22 11:56:12	0.084282	-0.0529862	0.100326	0.078325	0.994877	0.994858	1.00347	1.00344	1.02421	0.0068429	0.00478681	0.0242086		0.0273903	3	3	0.0205474	0.0226035	0.00318171	146	22.6035	20.5474
3	1.5 Hz	FB10	2022-11-22 11:56:13	0.0700717	-0.0143314	0.0907	0.0669884	0.994301	0.994279	1.00089	1.00085	1.01786	0.00593011	0.00362593	0.0178621		0.0273903	3	3	0.0214602	0.0237644	0.00952819	147	23.7644	21.4602
3	1.5 Hz	FB10	2022-11-22 11:56:14	0.0820346	-0.0505387	0.102461	0.0819697	0.99411	0.994098	1.00274	1.00272	1.01449	0.00598423	0.00410729	0.0144873	0.00548286	0.0273903	3	3	0.0214061	0.023283	0.012903	148	23.283	21.4061
3	1.5 Hz	FB10	2022-11-22 11:56:15	0.0695176	-0.0175308	0.0876091	0.0641897	0.994234	0.994212	1.0005	1.00047	1.02004	0.00610998	0.00370661	0.0200357		0.0273903	3	3	0.0212803	0.0236837	0.00735463	149	23.6837	21.2803
3	1.5 Hz	FB10	2022-11-22 11:56:16	0.0782728	-0.0446899	0.105452	0.0877551	0.99388	0.993868	1.00252	1.0025	1.0142	0.00538755	0.0038715	0.0141997		0.0273903	3	3	0.0220028	0.0235188	0.0131906	150	23.5188	22.0028
3	1.5 Hz	FB10	2022-11-22 11:56:17	0.0708879	-0.025135	0.0828058	0.0579732	0.994868	0.994843	1.00082	1.00079	1.02341	0.00621563	0.00365702	0.0234132		0.0273903	3	3	0.0211747	0.0237333	0.00397711	151	23.7333	21.1747
3	1.5 Hz	FB10	2022-11-22 11:56:18	0.0771359	-0.0381503	0.108797	0.090977	0.993636	0.993619	1.00255	1.00252	1.019	0.00622186	0.00437611	0.0189973		0.0273903	3	3	0.0211684	0.0230142	0.00839305	152	23.0142	21.1684
3	1.5 Hz	FB10	2022-11-22 11:56:19	0.0730255	-0.0314481	0.0808947	0.0566051	0.994523	0.994506	1.00048	1.00045	1.01459	0.00493993	0.00296166	0.0145935	0.00578912	0.0273903	3	3	0.0224504	0.0244287	0.0127968	153	24.4287	22.4504
3	1.5 Hz	FB10	2022-11-22 11:56:20	0.0721281	-0.0306321	0.107584	0.0905036	0.993736	0.993724	1.00214	1.00212	1.01516	0.00541146	0.00373166	0.0151576		0.0273903	3	3	0.0219788	0.0236587	0.0122327	154	23.6587	21.9788
3	1.5 Hz	FB10	2022-11-22 11:56:21	0.0777287	-0.0454892	0.0845155	0.0600037	0.994181	0.994164	1.00079	1.00076	1.02678	0.00512087	0.00307495	0.0267754		0.0273903	3	3	0.0222694	0.0243154	0.000614867	155	24.3154	22.2694
3	1.5 Hz	FB10	2022-11-22 11:56:22	0.0706733	-0.0162629	0.104396	0.0851779	0.994404	0.994383	1.00236	1.00233	1.02701	0.00665499	0.0045378	0.0270092		0.0273903	3	3	0.0207353	0.0228525	0.000381079	156	22.8525	20.7353
3	1.5 Hz	FB10	2022-11-22 11:56:23	0.0805227	-0.049658	0.0878001	0.0644903	0.994375	0.994358	1.00149	1.00146	1.02494	0.00578314	0.00354202	0.0249373		0.0273903	3	3	0.0216072	0.0238483	0.00245305	157	23.8483	21.6072
3	1.5 Hz	FB10	2022-11-22 11:56:24	0.0686317	-0.0139543	0.0999856	0.0797894	0.99474	0.99472	1.00211	1.00207	1.0213	0.00640581	0.0041675	0.0213001	0.00550577	0.0273903	3	3	0.0209845	0.0232228	0.00609019	158	23.2228	20.9845
3	1.5 Hz	FB10	2022-11-22 11:56:25	0.0820692	-0.0512491	0.0938342	0.0718825	0.994296	0.99428	1.00208	1.00206	1.02911	0.00579145	0.00372095	0.0291098		0.0273903	3	3	0.0215989	0.0236694	0.00171948	159	23.6694	21.5989
3	1.5 Hz	FB10	2022-11-22 11:56:26	0.0691401	-0.015437	0.0953981	0.0739929	0.994574	0.994552	1.00153	1.00149	1.02625	0.00641709	0.00405551	0.0262522		0.0273903	3	3	0.0209732	0.0233348	0.00113809	160	23.3348	20.9732
3	1.5 Hz	FB10	2022-11-22 11:56:27	0.0810309	-0.0497401	0.0978252	0.0770366	0.993935	0.993919	1.00202	1.002	1.02635	0.00566209	0.00369387	0.0263548		0.0273903	3	3	0.0217282	0.0236964	0.00103549	161	23.6964	21.7282
3	1.5 Hz	FB10	2022-11-22 11:56:28	0.0692791	-0.0186221	0.0923735	0.0683758	0.99438	0.994358	1.00106	1.00103	1.02202	0.0057402	0.00367899	0.0220224		0.0273903	3	3	0.0216501	0.0237113	0.00536788	162	23.7113	21.6501
3	1.5 Hz	FB10	2022-11-22 11:56:29	0.0791459	-0.0449024	0.100698	0.0807139	0.994061	0.994045	1.00228	1.00226	1.02491	0.00570801	0.00391348	0.0249095	0.00539169	0.0273903	3	3	0.0216823	0.0234768	0.00248083	163	23.4768	21.6823
3	1.5 Hz	FB10	2022-11-22 11:56:30	0.070805	-0.0215934	0.0881359	0.0648345	0.995198	0.99517	1.0016	1.00156	1.02721	0.00694209	0.00404571	0.0272056		0.0273903	3	3	0.0204482	0.0233446	0.00018475	164	23.3446	20.4482
3	1.5 Hz	FB10	2022-11-22 11:56:31	0.0768866	-0.0409719	0.103728	0.0844178	0.993818	0.993803	1.00217	1.00215	1.01617	0.00577077	0.00400199	0.0161651		0.0273903	3	3	0.0216195	0.0233883	0.0112252	165	23.3883	21.6195
3	1.5 Hz	FB10	2022-11-22 11:56:32	0.07268	-0.0290147	0.085895	0.0621498	0.994257	0.994235	1.0006	1.00057	1.0252	0.00581894	0.00347683	0.0252014		0.0273903	3	3	0.0215714	0.0239135	0.00218887	166	23.9135	21.5714
3	1.5 Hz	FB10	2022-11-22 11:56:33	0.0765833	-0.0345716	0.105274	0.0870287	0.994772	0.994747	1.00325	1.00322	1.02928	0.00737247	0.00494779	0.029282		0.0273903	3	3	0.0200178	0.0224425	0.00189166	167	22.4425	20.0178
3	1.5 Hz	FB10	2022-11-22 11:56:34	0.0750532	-0.0339399	0.0858278	0.0616979	0.994728	0.994707	1.00124	1.00121	1.02172	0.00590016	0.00374264	0.0217166		0.0273903	3	3	0.0214901	0.0236477	0.00567371	168	23.6477	21.4901
3	1.9 Hz	FB10	2022-11-22 11:53:35	0.204129	-0.0333415	0.212184	0.105563	0.991726	0.991332	1.03451	1.03395	1.10936	0.0471045	0.0370537	0.10936		0.0439462	4	3	0.0031583	0.00689253	0.0654141	169	6.89253	3.1583
3	1.9 Hz	FB10	2022-11-22 11:53:36	0.20313	-0.0365399	0.190437	0.0394143	0.993998	0.99343	1.03226	1.03145	1.11812	0.0489204	0.0373301	0.11812		0.0439462	4	3	0.0049742	0.00661612	0.0741738	170	6.61612	4.9742
3	1.9 Hz	FB10	2022-11-22 11:53:37	0.209191	-0.0277247	0.210401	0.106491	0.995664	0.995095	1.03893	1.03819	1.10627	0.0530141	0.0431001	0.106271		0.0439462	4	3	0.0090679	0.000846084	0.0623245	171	0.846084	9.0679
3	1.9 Hz	FB10	2022-11-22 11:53:38	0.208721	-0.0309057	0.190624	0.040903	0.994936	0.994489	1.03431	1.03359	1.1169	0.0498442	0.037858	0.116896		0.0439462	4	3	0.00589797	0.00608818	0.0729496	172	6.08818	5.89797
3	1.9 Hz	FB10	2022-11-22 11:53:39	0.2046	-0.0337677	0.212203	0.105927	0.995161	0.994384	1.0379	1.03703	1.11221	0.0535069	0.0429847	0.11221	0.0297538	0.0439462	4	3	0.00956068	0.000961483	0.0682641	173	0.961483	9.56068
3	1.9 Hz	FB10	2022-11-22 11:53:40	0.212513	-0.0280912	0.191727	0.0450124	0.994916	0.994367	1.03527	1.03445	1.12063	0.0516436	0.0401328	0.12063		0.0439462	4	3	0.00769734	0.0038134	0.0766833	174	3.8134	7.69734
3	1.9 Hz	FB10	2022-11-22 11:53:41	0.202611	-0.0422492	0.209336	0.104166	0.99544	0.995041	1.03719	1.03665	1.10362	0.0491282	0.0396932	0.103619		0.0439462	4	3	0.00518193	0.00425306	0.0596724	175	4.25306	5.18193
3	1.9 Hz	FB10	2022-11-22 11:53:42	0.208366	-0.0256131	0.193484	0.0412292	0.994776	0.994277	1.03462	1.03384	1.11875	0.0506812	0.0385244	0.118748		0.0439462	4	3	0.00673499	0.00542179	0.0748016	176	5.42179	6.73499
3	1.9 Hz	FB10	2022-11-22 11:53:43	0.15688	-0.0215778	0.169248	0.0861939	0.995283	0.99487	1.02169	1.02116	1.09222	0.0365451	0.0265121	0.0922162		0.0439462	4	3	0.00740115	0.0174341	0.04827	177	17.4341	7.40115
3	1.9 Hz	FB10	2022-11-22 11:53:44	0.121759	-0.0348001	0.124557	0.0685911	0.993482	0.993394	1.00864	1.0085	1.04534	0.0171405	0.011878	0.0453401	0.0278947	0.0439462	4	3	0.0268057	0.0320683	0.00139392	178	32.0683	26.8057
3	1.9 Hz	FB10	2022-11-22 11:53:45	0.119721	-0.0383084	0.125022	0.0698053	0.99488	0.994758	1.00983	1.00966	1.04767	0.0186253	0.0131536	0.0476653		0.0439462	4	3	0.0253209	0.0307926	0.00371904	179	30.7926	25.3209
3	1.9 Hz	FB10	2022-11-22 11:53:46	0.119356	-0.0431363	0.131424	0.0726235	0.993913	0.993774	1.00964	1.00945	1.05017	0.019147	0.0137146	0.0501659		0.0439462	4	3	0.0247992	0.0302316	0.00621969	180	30.2316	24.7992
3	1.9 Hz	FB10	2022-11-22 11:53:47	0.121982	-0.038648	0.131587	0.0775672	0.994702	0.99454	1.01076	1.01055	1.05269	0.0204179	0.014332	0.0526901		0.0439462	4	3	0.0235283	0.0296142	0.00874392	181	29.6142	23.5283
3	1.9 Hz	FB10	2022-11-22 11:53:48	0.119953	-0.0370746	0.128585	0.0810853	0.993452	0.993353	1.0089	1.00875	1.05088	0.0168292	0.0120725	0.0508791		0.0439462	4	3	0.0271171	0.0318737	0.00693286	182	31.8737	27.1171
3	1.9 Hz	FB10	2022-11-22 11:53:49	0.123228	-0.0297913	0.132069	0.0818725	0.993262	0.993123	1.00955	1.00935	1.04866	0.0191979	0.0138693	0.0486634	0.0145824	0.0439462	4	3	0.0247483	0.0300769	0.00471717	183	30.0769	24.7483
3	1.9 Hz	FB10	2022-11-22 11:53:50	0.118909	-0.0275708	0.13093	0.0778286	0.993854	0.993749	1.00947	1.0093	1.04605	0.0187317	0.0132195	0.0460477		0.0439462	4	3	0.0252145	0.0307267	0.0021015	184	30.7267	25.2145
3	1.9 Hz	FB10	2022-11-22 11:53:51	0.118731	-0.0288632	0.129903	0.0766314	0.994742	0.994569	1.01019	1.00997	1.05507	0.0203587	0.014413	0.0550699		0.0439462	4	3	0.0235876	0.0295332	0.0111237	185	29.5332	23.5876
3	1.9 Hz	FB10	2022-11-22 11:53:52	0.116877	-0.0249449	0.129053	0.0710878	0.994506	0.994332	1.00963	1.0094	1.05732	0.0205968	0.0139161	0.0573238		0.0439462	4	3	0.0233494	0.0300301	0.0133776	186	30.0301	23.3494
3	1.9 Hz	FB10	2022-11-22 11:53:53	0.116347	-0.028658	0.118501	0.0658523	0.99507	0.994953	1.00883	1.00867	1.04881	0.0175599	0.0123282	0.0488058		0.0439462	4	3	0.0263864	0.031618	0.00485961	187	31.618	26.3864
3	1.9 Hz	FB10	2022-11-22 11:53:54	0.122308	-0.0356771	0.121522	0.0667538	0.995371	0.995178	1.01019	1.00996	1.05838	0.0211626	0.0142312	0.0583791	0.0152242	0.0439462	4	3	0.0227836	0.029715	0.0144328	188	29.715	22.7836
3	1.9 Hz	FB10	2022-11-22 11:53:55	0.120255	-0.0419771	0.124155	0.067822	0.995556	0.995416	1.01045	1.01028	1.0509	0.0191648	0.0136862	0.0509044		0.0439462	4	3	0.0247814	0.03026	0.00695822	189	30.26	24.7814
3	1.9 Hz	FB10	2022-11-22 11:53:56	0.120882	-0.0393174	0.129098	0.0723682	0.993255	0.99314	1.00888	1.00871	1.04194	0.0177272	0.0128045	0.0419352		0.0439462	4	3	0.026219	0.0311417	0.00201102	190	31.1417	26.219
3	1.9 Hz	FB10	2022-11-22 11:53:57	0.119955	-0.0403826	0.131685	0.0746208	0.993513	0.993402	1.00936	1.00919	1.04319	0.018201	0.0131	0.0431866		0.0439462	4	3	0.0257452	0.0308463	0.000759646	191	30.8463	25.7452
3	1.9 Hz	FB10	2022-11-22 11:53:58	0.123889	-0.0366919	0.130961	0.082932	0.994566	0.994464	1.01077	1.01063	1.03599	0.0183448	0.0136497	0.0359899		0.0439462	4	3	0.0256014	0.0302965	0.00795632	192	30.2965	25.6014
3	1.9 Hz	FB10	2022-11-22 11:53:59	0.120642	-0.0338204	0.130013	0.0780069	0.994029	0.993912	1.00973	1.00957	1.04624	0.0179967	0.0132237	0.046237	0.0139148	0.0439462	4	3	0.0259495	0.0307225	0.00229082	193	30.7225	25.9495
3	1.9 Hz	FB10	2022-11-22 11:54:00	0.118057	-0.0278738	0.130086	0.0794801	0.993828	0.993736	1.00923	1.0091	1.0446	0.0171415	0.0122533	0.0446041		0.0439462	4	3	0.0268047	0.0316929	0.000657897	194	31.6929	26.8047
3	1.9 Hz	FB10	2022-11-22 11:54:01	0.11613	-0.0240699	0.131605	0.0773876	0.994478	0.994327	1.00985	1.00963	1.04692	0.0199794	0.0139907	0.0469198		0.0439462	4	3	0.0239668	0.0299555	0.00297354	195	29.9555	23.9668
3	1.9 Hz	FB10	2022-11-22 11:54:02	0.117751	-0.0294056	0.127594	0.0713323	0.994398	0.994284	1.00944	1.00929	1.04029	0.0179921	0.01262	0.0402927		0.0439462	4	3	0.0259541	0.0313262	0.00365356	196	31.3262	25.9541
3	1.9 Hz	FB10	2022-11-22 11:54:03	0.115543	-0.0262051	0.121677	0.0674795	0.994816	0.994682	1.00887	1.00869	1.04291	0.0181134	0.0127097	0.0429114		0.0439462	4	3	0.0258329	0.0312366	0.00103479	197	31.2366	25.8329
3	1.9 Hz	FB10	2022-11-22 11:54:04	0.124197	-0.0355626	0.118093	0.0635988	0.995442	0.995279	1.01009	1.00988	1.05123	0.020226	0.0138394	0.051229	0.0146072	0.0439462	4	3	0.0237202	0.0301068	0.00728277	198	30.1068	23.7202
3	1.9 Hz	FB10	2022-11-22 11:54:05	0.121159	-0.0385796	0.12562	0.0694902	0.993876	0.993739	1.00908	1.00892	1.05249	0.0182273	0.0127241	0.0524922		0.0439462	4	3	0.0257189	0.0312222	0.008546	199	31.2222	25.7189
3	1.9 Hz	FB10	2022-11-22 11:54:06	0.120771	-0.0368181	0.128192	0.0743325	0.994322	0.994183	1.0098	1.0096	1.04821	0.0194211	0.0137578	0.0482133		0.0439462	4	3	0.0245252	0.0301884	0.00426707	200	30.1884	24.5252
3	1.9 Hz	FB10	2022-11-22 11:54:07	0.116908	-0.044677	0.130743	0.0766746	0.994974	0.994821	1.01031	1.01012	1.05142	0.0193338	0.013549	0.0514222		0.0439462	4	3	0.0246125	0.0303972	0.00747598	201	30.3972	24.6125
3	1.9 Hz	FB10	2022-11-22 11:54:08	0.120251	-0.0342479	0.128226	0.0828541	0.994096	0.993973	1.00952	1.00935	1.04365	0.0182141	0.0131388	0.0436492		0.0439462	4	3	0.0257322	0.0308074	0.000297029	202	30.8074	25.7322
3	1.9 Hz	FB10	2022-11-22 11:54:09	0.119083	-0.0293738	0.129405	0.08013	0.993749	0.993641	1.00919	1.00902	1.04256	0.0181117	0.0127165	0.0425612	0.0144593	0.0439462	4	3	0.0258345	0.0312297	0.00138503	203	31.2297	25.8345
3	1.9 Hz	FB10	2022-11-22 11:54:10	0.116968	-0.0260194	0.129447	0.0765998	0.99532	0.99519	1.01049	1.01032	1.0512	0.0191573	0.0139744	0.0512007		0.0439462	4	3	0.0247889	0.0299718	0.00725448	204	29.9718	24.7889
3	1.9 Hz	FB10	2022-11-22 11:54:11	0.114246	-0.0258337	0.128	0.0736948	0.994351	0.994227	1.00904	1.00887	1.05009	0.0178298	0.0126786	0.0500926		0.0439462	4	3	0.0261164	0.0312677	0.0061464	205	31.2677	26.1164
3	1.9 Hz	FB10	2022-11-22 11:54:12	0.118821	-0.0266815	0.127729	0.0705896	0.995661	0.995466	1.01083	1.01058	1.06104	0.0216844	0.015066	0.061044		0.0439462	4	3	0.0222618	0.0288802	0.0170978	206	28.8802	22.2618
3	1.9 Hz	FB10	2022-11-22 11:54:13	0.124611	-0.0320624	0.117662	0.0630005	0.995426	0.995272	1.01007	1.00986	1.05339	0.0203325	0.013777	0.0533918		0.0439462	4	3	0.0236138	0.0301692	0.00944559	207	30.1692	23.6138
3	1.9 Hz	FB10	2022-11-22 11:54:14	0.122099	-0.038174	0.123638	0.0678068	0.994598	0.994496	1.00966	1.00952	1.0438	0.0174602	0.0124769	0.0437955	0.0146512	0.0439462	4	3	0.026486	0.0314694	0.00015071	208	31.4694	26.486
3	1.9 Hz	FB10	2022-11-22 11:54:15	0.12201	-0.0344043	0.12868	0.0724366	0.995465	0.995305	1.01114	1.01093	1.05735	0.0208887	0.0147928	0.0573454		0.0439462	4	3	0.0230576	0.0291534	0.0133991	209	29.1534	23.0576
3	1.9 Hz	FB10	2022-11-22 11:54:16	0.114288	-0.0465916	0.1288	0.0741991	0.99227	0.992178	1.0071	1.00695	1.04025	0.0157334	0.011035	0.0402535		0.0439462	4	3	0.0282128	0.0329112	0.00369272	210	32.9112	28.2128
3	1.9 Hz	FB10	2022-11-22 11:54:17	0.122641	-0.0358775	0.130851	0.0785102	0.995882	0.995764	1.0119	1.01176	1.04771	0.019205	0.014433	0.0477074		0.0439462	4	3	0.0247412	0.0295133	0.0037612	211	29.5133	24.7412
3	1.9 Hz	FB10	2022-11-22 11:54:18	0.121282	-0.0325255	0.129342	0.0817401	0.994818	0.994716	1.0105	1.01035	1.03833	0.0183056	0.0134235	0.0383295		0.0439462	4	3	0.0256406	0.0305227	0.00561667	212	30.5227	25.6406
3	1.9 Hz	FB10	2022-11-22 11:54:19	0.120403	-0.0311915	0.127985	0.0772325	0.993609	0.993468	1.00903	1.00881	1.05152	0.0193987	0.0133553	0.0515231	0.014241	0.0439462	4	3	0.0245476	0.0305909	0.00757686	213	30.5909	24.5476
3	1.9 Hz	FB10	2022-11-22 11:54:20	0.11764	-0.0247954	0.130947	0.0785219	0.994617	0.994469	1.01007	1.00986	1.04942	0.0200408	0.0141751	0.0494173		0.0439462	4	3	0.0239054	0.0297711	0.0054711	214	29.7711	23.9054
3	1.9 Hz	FB10	2022-11-22 11:54:21	0.114178	-0.0254673	0.127595	0.0731744	0.994773	0.994662	1.0094	1.00924	1.04963	0.0180314	0.0126147	0.0496309		0.0439462	4	3	0.0259148	0.0313315	0.00568468	215	31.3315	25.9148
3	1.9 Hz	FB10	2022-11-22 11:54:22	0.119147	-0.0259022	0.121909	0.0655708	0.994189	0.994085	1.0087	1.00853	1.04059	0.0176785	0.0125964	0.0405876		0.0439462	4	3	0.0262677	0.0313499	0.00335863	216	31.3499	26.2677
3	1.9 Hz	FB10	2022-11-22 11:54:23	0.121343	-0.0346217	0.120649	0.0678435	0.994306	0.994203	1.00892	1.00877	1.03902	0.0177134	0.0125734	0.0390154		0.0439462	4	3	0.0262328	0.0313728	0.0049308	217	31.3728	26.2328
3	1.9 Hz	FB10	2022-11-22 11:54:24	0.119875	-0.0391073	0.123235	0.0685178	0.993854	0.993761	1.00861	1.00849	1.03533	0.0163943	0.0116242	0.0353273	0.0143325	0.0439462	4	3	0.0275519	0.032322	0.00861888	218	32.322	27.5519
3	1.9 Hz	FB10	2022-11-22 11:54:25	0.118532	-0.0434953	0.129379	0.0724266	0.993451	0.993302	1.00883	1.00862	1.05677	0.0192636	0.0131165	0.0567724		0.0439462	4	3	0.0246826	0.0308297	0.0128262	219	30.8297	24.6826
3	1.9 Hz	FB10	2022-11-22 11:54:26	0.117152	-0.0382253	0.12925	0.0776063	0.994401	0.994303	1.00959	1.00945	1.04496	0.0173548	0.0124283	0.0449626		0.0439462	4	3	0.0265914	0.0315179	0.00101634	220	31.5179	26.5914
3	1.9 Hz	FB10	2022-11-22 11:54:27	0.121701	-0.0346681	0.129287	0.0817596	0.993851	0.993753	1.00959	1.00944	1.04143	0.0176864	0.0127648	0.041426		0.0439462	4	3	0.0262598	0.0311814	0.00252021	221	31.1814	26.2598
3	1.9 Hz	FB10	2022-11-22 11:54:28	0.12189	-0.0300213	0.130281	0.0804134	0.994314	0.994135	1.01019	1.00995	1.05873	0.0208544	0.0145103	0.0587307		0.0439462	4	3	0.0230918	0.0294359	0.0147844	222	29.4359	23.0918
3	1.9 Hz	FB10	2022-11-22 11:54:29	0.115284	-0.0236685	0.130349	0.0802795	0.994599	0.994474	1.00971	1.00953	1.04891	0.0185362	0.0132413	0.048907	0.0143214	0.0439462	4	3	0.02541	0.0307049	0.00496076	223	30.7049	25.41
3	1.9 Hz	FB10	2022-11-22 11:54:30	0.121964	-0.0300726	0.130686	0.0738585	0.995519	0.995361	1.01144	1.01124	1.04775	0.0210849	0.0148843	0.0477485		0.0439462	4	3	0.0228613	0.0290619	0.0038023	224	29.0619	22.8613
3	1.9 Hz	FB10	2022-11-22 11:54:31	0.114699	-0.0250813	0.126983	0.0710025	0.994683	0.99454	1.00929	1.0091	1.04378	0.0185594	0.013337	0.043777		0.0439462	4	3	0.0253868	0.0306092	0.000169173	225	30.6092	25.3868
3	1.9 Hz	FB10	2022-11-22 11:54:32	0.123227	-0.0290634	0.122281	0.0655858	0.995846	0.995726	1.01086	1.0107	1.04704	0.0193788	0.0143183	0.0470436		0.0439462	4	3	0.0245674	0.029628	0.0030974	226	29.628	24.5674
3	1.9 Hz	FB10	2022-11-22 11:54:33	0.12271	-0.0364198	0.121147	0.0666903	0.99442	0.994281	1.00926	1.00909	1.04979	0.0185015	0.0129332	0.049794		0.0439462	4	3	0.0254447	0.031013	0.00584781	227	31.0131	25.4447
3	1.9 Hz	FB10	2022-11-22 11:54:34	0.121019	-0.0361682	0.126689	0.0706604	0.993498	0.993365	1.00883	1.00864	1.054	0.0187386	0.0126628	0.0540022		0.0439462	4	3	0.0252076	0.0312835	0.0100559	228	31.2835	25.2076
3	2.4 Hz	FB10	2022-11-22 11:51:35	0.201939	-0.00114927	0.20431	0.0735609	0.99247	0.991961	1.03321	1.03238	1.12285	0.0503278	0.0380509	0.122854		0.0701192	5	3	0.0197914	0.0320683	0.0527344	229	32.0683	19.7914
3	2.4 Hz	FB10	2022-11-22 11:51:36	0.210837	-0.0664265	0.201764	0.069368	0.993806	0.993272	1.03577	1.03508	1.11309	0.0498167	0.0394365	0.11309		0.0701192	5	3	0.0203024	0.0306827	0.0429707	230	30.6827	20.3024
3	2.4 Hz	FB10	2022-11-22 11:51:37	0.199792	0.000781804	0.207491	0.0827246	0.993384	0.992972	1.0343	1.03365	1.10516	0.0487504	0.0371878	0.105159		0.0701192	5	3	0.0213688	0.0329314	0.0350394	231	32.9314	21.3688
3	2.4 Hz	FB10	2022-11-22 11:51:38	0.211904	-0.0657478	0.196764	0.0586004	0.993437	0.992911	1.03467	1.03399	1.1165	0.048752	0.0383114	0.116496		0.0701192	5	3	0.0213672	0.0318078	0.046377	232	31.8078	21.3672
3	2.4 Hz	FB10	2022-11-22 11:51:39	0.201469	0.00180303	0.207418	0.0845374	0.995055	0.994328	1.03622	1.03526	1.11534	0.0538062	0.0418576	0.115339	0.0309131	0.0701192	5	3	0.016313	0.0282615	0.0452198	233	28.2615	16.313
3	2.4 Hz	FB10	2022-11-22 11:51:40	0.211501	-0.066253	0.19863	0.055083	0.994557	0.994147	1.03602	1.03543	1.1079	0.048766	0.0389893	0.107898		0.0701192	5	3	0.0213532	0.0311299	0.0377792	234	31.1299	21.3532
3	2.4 Hz	FB10	2022-11-22 11:51:41	0.208028	-0.000937366	0.21202	0.0960253	0.995021	0.994387	1.03841	1.03755	1.12902	0.0546777	0.0431822	0.129024		0.0701192	5	3	0.0154415	0.026937	0.0589052	235	26.937	15.4415
3	2.4 Hz	FB10	2022-11-22 11:51:42	0.210921	-0.0585473	0.197067	0.0489141	0.992948	0.992468	1.03405	1.03336	1.1249	0.048618	0.0384711	0.124897		0.0701192	5	3	0.0215012	0.0316481	0.054778	236	31.6481	21.5012
3	2.4 Hz	FB10	2022-11-22 11:51:43	0.214519	-0.0182869	0.214367	0.106342	0.993325	0.992776	1.03859	1.03786	1.11566	0.0530355	0.0419649	0.115656		0.0701192	5	3	0.0170837	0.0281543	0.0455373	237	28.1543	17.0837
3	2.4 Hz	FB10	2022-11-22 11:51:44	0.208072	-0.0415259	0.194027	0.0390179	0.995237	0.994766	1.0351	1.03442	1.11509	0.0495	0.0386685	0.115092	0.0296089	0.0701192	5	3	0.0206192	0.0314507	0.0449723	238	31.4507	20.6192
3	2.4 Hz	FB10	2022-11-22 11:51:45	0.215099	-0.0299822	0.21151	0.103078	0.993563	0.993025	1.03835	1.03759	1.13317	0.0533006	0.0417679	0.133171		0.0701192	5	3	0.0168185	0.0283513	0.0630515	239	28.3513	16.8185
3	2.4 Hz	FB10	2022-11-22 11:51:46	0.208796	-0.0283254	0.191995	0.0404788	0.995394	0.994928	1.03502	1.03429	1.11715	0.0502282	0.0389772	0.117149		0.0701192	5	3	0.019891	0.031142	0.0470297	240	31.142	19.891
3	2.4 Hz	FB10	2022-11-22 11:51:47	0.20703	-0.0376585	0.212257	0.103897	0.993863	0.993228	1.03715	1.03638	1.11635	0.0521137	0.041322	0.116346		0.0701192	5	3	0.0180054	0.0287972	0.0462272	241	28.7972	18.0054
3	2.4 Hz	FB10	2022-11-22 11:51:48	0.206062	-0.0238426	0.192081	0.0451394	0.994146	0.993639	1.03329	1.03253	1.11393	0.0494366	0.0381711	0.113929		0.0701192	5	3	0.0206826	0.031948	0.0438096	242	31.948	20.6826
3	2.4 Hz	FB10	2022-11-22 11:51:49	0.206617	-0.0496356	0.213971	0.100423	0.991432	0.990939	1.03509	1.03444	1.12305	0.04897	0.0377941	0.123046	0.0304499	0.0701192	5	3	0.0211492	0.0323251	0.0529271	243	32.3251	21.1492
3	2.4 Hz	FB10	2022-11-22 11:51:50	0.210168	-0.0145684	0.194012	0.0465027	0.996259	0.995671	1.03651	1.03566	1.12193	0.052881	0.0408649	0.121929		0.0701192	5	3	0.0172382	0.0292542	0.0518096	244	29.2542	17.2382
3	2.4 Hz	FB10	2022-11-22 11:51:51	0.209348	-0.0549852	0.212456	0.0884123	0.992574	0.992009	1.03642	1.03565	1.12297	0.0513971	0.0409516	0.122968		0.0701192	5	3	0.0187221	0.0291676	0.052849	245	29.1676	18.7221
3	2.4 Hz	FB10	2022-11-22 11:51:52	0.20951	-0.00303398	0.201059	0.0616867	0.993895	0.99336	1.03545	1.03468	1.12791	0.0511681	0.0397025	0.127909		0.0701192	5	3	0.0189511	0.0304167	0.0577896	246	30.4167	18.9511
3	2.4 Hz	FB10	2022-11-22 11:51:53	0.211335	-0.0629596	0.21029	0.0813076	0.993461	0.993011	1.03723	1.0366	1.13033	0.0503465	0.0402126	0.130331		0.0701192	5	3	0.0197727	0.0299065	0.0602119	247	29.9065	19.7727
3	2.4 Hz	FB10	2022-11-22 11:51:54	0.201416	0.00185434	0.206253	0.0782342	0.994547	0.99401	1.03549	1.03469	1.11676	0.0516167	0.0403965	0.116758	0.0308135	0.0701192	5	3	0.0185025	0.0297227	0.0466386	248	29.7227	18.5025
3	2.4 Hz	FB10	2022-11-22 11:51:55	0.210391	-0.0671788	0.196812	0.0690161	0.99413	0.993719	1.03503	1.03448	1.1126	0.0472764	0.0376138	0.1126		0.0701192	5	3	0.0228427	0.0325054	0.042481	249	32.5054	22.8427
3	2.4 Hz	FB10	2022-11-22 11:51:56	0.202669	0.00141213	0.204921	0.0754172	0.994287	0.9936	1.03522	1.03428	1.12028	0.0529932	0.0407959	0.120283		0.0701192	5	3	0.017126	0.0293233	0.0501639	250	29.3233	17.126
3	2.4 Hz	FB10	2022-11-22 11:51:57	0.209618	-0.06767	0.197416	0.0664949	0.995521	0.995029	1.03633	1.03569	1.11437	0.0496377	0.0397461	0.114367		0.0701192	5	3	0.0204814	0.0303731	0.0442474	251	30.3731	20.4814
3	2.4 Hz	FB10	2022-11-22 11:51:58	0.199671	-0.00169774	0.209753	0.0837522	0.993133	0.992664	1.03449	1.03376	1.10882	0.0498112	0.0385964	0.108824		0.0701192	5	3	0.020308	0.0315227	0.0387049	252	31.5227	20.308
3	2.4 Hz	FB10	2022-11-22 11:51:59	0.213049	-0.0665926	0.201736	0.0562337	0.994128	0.993602	1.03652	1.03581	1.1208	0.0504889	0.0408003	0.120797	0.0296637	0.0701192	5	3	0.0196302	0.0293188	0.0506775	253	29.3188	19.6302
3	2.4 Hz	FB10	2022-11-22 11:52:00	0.20675	-0.00410691	0.211007	0.0961521	0.994786	0.994086	1.03772	1.03682	1.12869	0.0543952	0.0426019	0.128687		0.0701192	5	3	0.0157239	0.0275172	0.0585678	254	27.5172	15.7239
3	2.4 Hz	FB10	2022-11-22 11:52:01	0.209316	-0.0577752	0.193493	0.0440762	0.994086	0.993617	1.03415	1.03346	1.10472	0.0485021	0.0387788	0.104717		0.0701192	5	3	0.0216171	0.0313403	0.034598	255	31.3403	21.6171
3	2.4 Hz	FB10	2022-11-22 11:52:02	0.21281	-0.0136718	0.212967	0.103179	0.995272	0.994621	1.03981	1.039	1.12239	0.0548778	0.0436336	0.122392		0.0701192	5	3	0.0152414	0.0264856	0.0522732	256	26.4856	15.2414
3	2.4 Hz	FB10	2022-11-22 11:52:03	0.20655	-0.0501716	0.194506	0.0411519	0.994392	0.993953	1.03407	1.03335	1.12858	0.0494158	0.0380752	0.128584		0.0701192	5	3	0.0207034	0.032044	0.0584643	257	32.044	20.7034
3	2.4 Hz	FB10	2022-11-22 11:52:04	0.214719	-0.0200899	0.211472	0.10784	0.995689	0.995153	1.0403	1.03958	1.11248	0.0539162	0.0434429	0.112484	0.0309153	0.0701192	5	3	0.016203	0.0266763	0.0423647	258	26.6763	16.203
3	2.4 Hz	FB10	2022-11-22 11:52:05	0.208379	-0.031988	0.190627	0.0403948	0.994856	0.994418	1.03417	1.03346	1.11565	0.0492167	0.0379735	0.115645		0.0701192	5	3	0.0209025	0.0321456	0.0455262	259	32.1456	20.9025
3	2.4 Hz	FB10	2022-11-22 11:52:06	0.204949	-0.0330871	0.213519	0.106381	0.9939	0.993193	1.03703	1.03624	1.11409	0.0521545	0.041512	0.114093		0.0701192	5	3	0.0179647	0.0286072	0.0439743	260	28.6072	17.9647
3	2.4 Hz	FB10	2022-11-22 11:52:07	0.210361	-0.03083	0.191432	0.0410105	0.995257	0.994785	1.0351	1.03433	1.12187	0.0510385	0.0390924	0.121867		0.0701192	5	3	0.0190806	0.0310268	0.051748	261	31.0268	19.0806
3	2.4 Hz	FB10	2022-11-22 11:52:08	0.207384	-0.0406978	0.212708	0.104747	0.991627	0.991127	1.03517	1.03451	1.11771	0.0489107	0.0384909	0.117713		0.0701192	5	3	0.0212085	0.0316283	0.0475939	262	31.6283	21.2085
3	2.4 Hz	FB10	2022-11-22 11:52:09	0.210905	-0.0188047	0.194822	0.0437072	0.995919	0.995414	1.03648	1.03571	1.1204	0.0518868	0.0401808	0.120404	0.0304816	0.0701192	5	3	0.0182323	0.0299383	0.0502844	263	29.9383	18.2323
3	2.4 Hz	FB10	2022-11-22 11:52:10	0.207376	-0.0482642	0.211001	0.0998437	0.994024	0.993377	1.03712	1.03633	1.11353	0.0519995	0.0417501	0.113527		0.0701192	5	3	0.0181196	0.0283691	0.0434074	264	28.3691	18.1196
3	2.4 Hz	FB10	2022-11-22 11:52:11	0.209521	-0.0118126	0.196472	0.0526667	0.99516	0.994543	1.03578	1.03487	1.1224	0.0532638	0.0410278	0.122399		0.0701192	5	3	0.0168554	0.0290914	0.0522801	265	29.0914	16.8554
3	2.4 Hz	FB10	2022-11-22 11:52:12	0.209198	-0.0578625	0.211125	0.0923182	0.994714	0.99419	1.03817	1.03747	1.11762	0.0516976	0.0418641	0.11762		0.0701192	5	3	0.0184216	0.028255	0.0475004	266	28.255	18.4216
3	2.4 Hz	FB10	2022-11-22 11:52:13	0.206896	-0.00758106	0.196879	0.0557548	0.995781	0.995168	1.03593	1.0351	1.12473	0.0522477	0.040755	0.124726		0.0701192	5	3	0.0178715	0.0293642	0.0546071	267	29.3642	17.8715
3	2.4 Hz	FB10	2022-11-22 11:52:14	0.209323	-0.0620752	0.207841	0.0850969	0.995414	0.99497	1.0382	1.03762	1.10836	0.0500763	0.0410313	0.108358	0.0307649	0.0701192	5	3	0.0200428	0.0290878	0.0382387	268	29.0878	20.0428
3	2.4 Hz	FB10	2022-11-22 11:52:15	0.205519	-0.00109442	0.19998	0.0659697	0.991927	0.991328	1.03254	1.03169	1.11843	0.0502687	0.0378064	0.118432		0.0701192	5	3	0.0198505	0.0323128	0.0483124	269	32.3128	19.8505
3	2.4 Hz	FB10	2022-11-22 11:52:16	0.209824	-0.0632748	0.207034	0.0796609	0.994982	0.994504	1.03773	1.03706	1.12259	0.0509149	0.0408651	0.122588		0.0701192	5	3	0.0192042	0.0292541	0.0524684	270	29.2541	19.2042
3	2.4 Hz	FB10	2022-11-22 11:52:17	0.202814	-1.46571e-05	0.204451	0.0734309	0.993281	0.992737	1.03419	1.03339	1.10779	0.0505371	0.0388948	0.107788		0.0701192	5	3	0.0195821	0.0312244	0.0376692	271	31.2244	19.5821
3	2.4 Hz	FB10	2022-11-22 11:52:18	0.211103	-0.0657379	0.201653	0.0726135	0.99479	0.99429	1.03674	1.03611	1.114	0.0496181	0.0397866	0.114003		0.0701192	5	3	0.0205011	0.0303326	0.0438838	272	30.3326	20.5011
3	2.4 Hz	FB10	2022-11-22 11:52:19	0.204006	-0.000354249	0.204292	0.0797294	0.996438	0.995806	1.03742	1.03653	1.11082	0.0540201	0.0429965	0.110816	0.0306706	0.0701192	5	3	0.016099	0.0271227	0.0406969	273	27.1227	16.099
3	2.4 Hz	FB10	2022-11-22 11:52:20	0.209406	-0.0671863	0.197723	0.0640688	0.993077	0.992701	1.034	1.03346	1.107	0.0461891	0.0367609	0.106999		0.0701192	5	3	0.02393	0.0333583	0.0368795	274	33.3583	23.93
3	2.4 Hz	FB10	2022-11-22 11:52:21	0.204466	0.00190714	0.207285	0.0842409	0.995707	0.995107	1.0374	1.03656	1.13011	0.0533584	0.0423872	0.130109		0.0701192	5	3	0.0167608	0.027732	0.0599897	275	27.732	16.7608
3	2.4 Hz	FB10	2022-11-22 11:52:22	0.211076	-0.0666952	0.198997	0.0607071	0.992555	0.992117	1.03408	1.03347	1.11732	0.0473705	0.037535	0.117319		0.0701192	5	3	0.0227487	0.0325842	0.0471999	276	32.5842	22.7487
3	2.4 Hz	FB10	2022-11-22 11:52:23	0.203924	-0.00169065	0.207932	0.0915664	0.997539	0.996866	1.03918	1.03833	1.10825	0.0548755	0.0440897	0.10825		0.0701192	5	3	0.0152437	0.0260295	0.0381305	277	26.0295	15.2437
3	2.4 Hz	FB10	2022-11-22 11:52:24	0.209117	-0.0622701	0.195227	0.0488378	0.994962	0.994561	1.03527	1.0347	1.10313	0.0479175	0.0378123	0.103134	0.0289676	0.0701192	5	3	0.0222016	0.0323069	0.0330146	278	32.3069	22.2016
3	2.4 Hz	FB10	2022-11-22 11:52:25	0.204734	-0.00425839	0.208619	0.0974592	0.995189	0.994508	1.03723	1.03632	1.11699	0.0538112	0.0428938	0.116991		0.0701192	5	3	0.016308	0.0272253	0.0468722	279	27.2253	16.308
3	2.4 Hz	FB10	2022-11-22 11:52:26	0.208379	-0.0589798	0.192984	0.0464636	0.993833	0.993409	1.03362	1.03297	1.11296	0.0476589	0.0372458	0.112959		0.0701192	5	3	0.0224603	0.0328734	0.0428394	280	32.8734	22.4603
3	2.4 Hz	FB10	2022-11-22 11:52:27	0.206106	-0.0144544	0.214255	0.102869	0.993708	0.99324	1.03723	1.03658	1.11354	0.0503284	0.040523	0.113539		0.0701192	5	3	0.0197908	0.0295962	0.04342	281	29.5962	19.7908
3	2.4 Hz	FB10	2022-11-22 11:52:28	0.208034	-0.0510029	0.19196	0.0419658	0.994635	0.994103	1.03413	1.03336	1.12252	0.0496523	0.038894	0.122521		0.0701192	5	3	0.0204669	0.0312252	0.0524017	282	31.2252	20.4669
3	2.4 Hz	FB10	2022-11-22 11:52:29	0.211501	-0.0216193	0.213413	0.105314	0.993213	0.992605	1.03767	1.03688	1.11382	0.0529025	0.0415346	0.113816	0.0302815	0.0701192	5	3	0.0172167	0.0285846	0.0436966	283	28.5846	17.2167
3	2.4 Hz	FB10	2022-11-22 11:52:30	0.207208	-0.0374224	0.190474	0.0418874	0.996642	0.996159	1.03562	1.0349	1.11037	0.0502991	0.0398629	0.110372		0.0701192	5	3	0.01982	0.0302563	0.0402527	284	30.2563	19.82
3	2.4 Hz	FB10	2022-11-22 11:52:31	0.207944	-0.0299235	0.211766	0.107755	0.994708	0.99422	1.03804	1.03741	1.10151	0.0510665	0.0413808	0.101511		0.0701192	5	3	0.0190527	0.0287384	0.0313916	285	28.7384	19.0527
3	2.4 Hz	FB10	2022-11-22 11:52:32	0.209577	-0.0283648	0.191853	0.0420171	0.994851	0.994342	1.03463	1.03387	1.12152	0.0502761	0.0388935	0.121522		0.0701192	5	3	0.0198431	0.0312256	0.0514024	286	31.2256	19.8431
3	2.4 Hz	FB10	2022-11-22 11:52:33	0.204055	-0.0375096	0.211063	0.105606	0.995208	0.994713	1.03761	1.03699	1.09564	0.0500666	0.0413353	0.0956443		0.0701192	5	3	0.0200526	0.0287839	0.0255251	287	28.7839	20.0526
3	2.4 Hz	FB10	2022-11-22 11:52:34	0.20564	-0.0302167	0.191336	0.0430725	0.993014	0.992522	1.03198	1.03121	1.11049	0.0481896	0.0368912	0.110494		0.0701192	5	3	0.0219296	0.033228	0.0403744	288	33.228	21.9296
3	2.8 Hz	FB10	2022-11-22 11:49:35	0.309273	-0.0323491	0.293566	0.0708634	0.996766	0.995357	1.08415	1.08287	1.16041	0.0978235	0.084741	0.160413		0.09544	6	3	0.00238346	0.010699	0.0649732	289	10.699	2.38346
3	2.8 Hz	FB10	2022-11-22 11:49:36	0.30313	-0.0305441	0.286711	0.0633921	0.994033	0.992764	1.07805	1.07676	1.15767	0.0929679	0.0783552	0.157672		0.09544	6	3	0.00247205	0.0170848	0.0622325	290	17.0848	2.47205
3	2.8 Hz	FB10	2022-11-22 11:49:37	0.311008	-0.0224744	0.287701	0.0718966	0.993818	0.992417	1.08036	1.07908	1.1617	0.0946476	0.0811222	0.161703		0.09544	6	3	0.000792392	0.0143178	0.0662634	291	14.3178	0.792392
3	2.8 Hz	FB10	2022-11-22 11:49:38	0.312162	-0.029183	0.293363	0.071918	0.992765	0.991348	1.08124	1.07978	1.16465	0.0971664	0.0828878	0.164648		0.09544	6	3	0.0017264	0.0125522	0.0692084	292	12.5522	1.7264
3	2.8 Hz	FB10	2022-11-22 11:49:39	0.304968	-0.0266766	0.287565	0.077853	0.995133	0.993849	1.07981	1.07854	1.15632	0.094205	0.080368	0.156322	0.0447611	0.09544	6	3	0.00123505	0.015072	0.0608817	293	15.072	1.23505
3	2.8 Hz	FB10	2022-11-22 11:49:40	0.308484	-0.026789	0.291144	0.0775452	0.996506	0.994938	1.08303	1.08162	1.1716	0.0982661	0.0836678	0.171599		0.09544	6	3	0.00282605	0.0117722	0.0761588	294	11.7722	2.82605
3	2.8 Hz	FB10	2022-11-22 11:49:41	0.309229	-0.0319253	0.292044	0.0737827	0.994887	0.993457	1.082	1.08066	1.16321	0.0966792	0.0824201	0.163208		0.09544	6	3	0.00123916	0.0130199	0.0677677	295	13.0199	1.23916
3	2.8 Hz	FB10	2022-11-22 11:49:42	0.30555	-0.0309155	0.299338	0.0820406	0.9932	0.991797	1.08139	1.08014	1.16038	0.0952491	0.0820644	0.160382		0.09544	6	3	0.000190906	0.0133756	0.0649422	296	13.3756	0.190906
3	2.8 Hz	FB10	2022-11-22 11:49:43	0.309438	-0.0355012	0.303573	0.0925949	0.996844	0.995473	1.08702	1.08577	1.15889	0.100157	0.0875853	0.158893		0.09544	6	3	0.00471695	0.00785472	0.063453	297	7.85472	4.71695
3	2.8 Hz	FB10	2022-11-22 11:49:44	0.307621	-0.0334336	0.291464	0.0729451	0.994437	0.993036	1.08097	1.0796	1.16485	0.0960047	0.0818961	0.164847	0.0445038	0.09544	6	3	0.00056468	0.0135439	0.0694068	298	13.5439	0.56468
3	2.8 Hz	FB10	2022-11-22 11:49:45	0.308131	-0.0401163	0.288587	0.0752315	0.994362	0.992947	1.08027	1.07898	1.16069	0.0946784	0.0810346	0.160693		0.09544	6	3	0.000761636	0.0144054	0.0652532	299	14.4054	0.761636
3	2.8 Hz	FB10	2022-11-22 11:49:46	0.31161	-0.0501649	0.286401	0.0745914	0.994855	0.993419	1.08114	1.07985	1.16147	0.0955143	0.0818229	0.16147		0.09544	6	3	7.43121e-05	0.0136171	0.06603	300	13.6171	0.0743121
3	2.8 Hz	FB10	2022-11-22 11:49:47	0.300286	-0.0298636	0.287946	0.0733265	0.996223	0.995015	1.0796	1.07839	1.1564	0.0934189	0.0799064	0.156402		0.09544	6	3	0.0020211	0.0155336	0.0609623	301	15.5336	2.0211
3	2.8 Hz	FB10	2022-11-22 11:49:48	0.31128	-0.0417825	0.288297	0.0711515	0.992024	0.99057	1.07894	1.07753	1.16617	0.0948037	0.0802518	0.166166		0.09544	6	3	0.000636294	0.0151882	0.0707258	302	15.1882	0.636294
3	2.8 Hz	FB10	2022-11-22 11:49:49	0.308978	-0.0339696	0.290475	0.0726435	0.994046	0.992609	1.08073	1.07935	1.169	0.0960517	0.0815246	0.168997	0.0447883	0.09544	6	3	0.000611685	0.0139154	0.0735574	303	13.9154	0.611685
3	2.8 Hz	FB10	2022-11-22 11:49:50	0.299637	-0.0429552	0.285246	0.0653979	0.997267	0.995781	1.07967	1.07836	1.15851	0.094319	0.0805579	0.158505		0.09544	6	3	0.00112104	0.0148821	0.0630651	304	14.8821	1.12104
3	2.8 Hz	FB10	2022-11-22 11:49:51	0.307955	-0.0360265	0.293823	0.0640713	0.994694	0.993316	1.08194	1.08061	1.1653	0.0964303	0.0828921	0.165302		0.09544	6	3	0.000990309	0.0125479	0.0698618	305	12.5479	0.990309
3	2.8 Hz	FB10	2022-11-22 11:49:52	0.304441	-0.0328153	0.287009	0.0738276	0.992553	0.991211	1.07714	1.07585	1.16191	0.0920541	0.0777885	0.161914		0.09544	6	3	0.00338588	0.0176515	0.0664743	306	17.6515	3.38588
3	2.8 Hz	FB10	2022-11-22 11:49:53	0.298328	-0.0397914	0.288652	0.064836	0.996525	0.995302	1.07953	1.07835	1.16014	0.0928796	0.0802542	0.160143		0.09544	6	3	0.00256044	0.0151858	0.064703	307	15.1858	2.56044
3	2.8 Hz	FB10	2022-11-22 11:49:54	0.30549	-0.0328333	0.29109	0.065911	0.993733	0.992361	1.07961	1.07819	1.16253	0.095535	0.0803499	0.162532	0.0443028	0.09544	6	3	9.49875e-05	0.0150901	0.0670917	308	15.0901	0.0949875
3	2.8 Hz	FB10	2022-11-22 11:49:55	0.305795	-0.0336505	0.288602	0.0737429	0.994693	0.993285	1.07992	1.07864	1.1584	0.0943732	0.080309	0.158404		0.09544	6	3	0.00106685	0.015131	0.0629644	309	15.131	1.06685
3	2.8 Hz	FB10	2022-11-22 11:49:56	0.304	-0.0297623	0.289817	0.0666781	0.996003	0.994726	1.08094	1.07979	1.1574	0.0938388	0.0816154	0.157397		0.09544	6	3	0.00160124	0.0138246	0.0619569	310	13.8246	1.60124
3	2.8 Hz	FB10	2022-11-22 11:49:57	0.307781	-0.0246879	0.284958	0.062019	0.993752	0.99262	1.07864	1.07748	1.15372	0.0920478	0.0794248	0.153719		0.09544	6	3	0.00339225	0.0160152	0.058279	311	16.0152	3.39225
3	2.8 Hz	FB10	2022-11-22 11:49:58	0.299792	-0.0373277	0.285977	0.073526	0.995443	0.994175	1.07822	1.07701	1.15814	0.092184	0.0786848	0.158137		0.09544	6	3	0.003256	0.0167552	0.0626972	312	16.7552	3.256
3	2.8 Hz	FB10	2022-11-22 11:49:59	0.313435	-0.0210769	0.288415	0.0722216	0.993918	0.992649	1.08134	1.0801	1.14926	0.095056	0.0822004	0.149257	0.0427208	0.09544	6	3	0.000383966	0.0132396	0.0538166	313	13.2396	0.383966
3	2.8 Hz	FB10	2022-11-22 11:50:00	0.308632	-0.0184432	0.287748	0.0779361	0.992882	0.991474	1.07883	1.07738	1.1635	0.0951569	0.0795582	0.163496		0.09544	6	3	0.000283062	0.0158818	0.068056	314	15.8818	0.283062
3	2.8 Hz	FB10	2022-11-22 11:50:01	0.30425	-0.034169	0.288523	0.0723318	0.994311	0.992941	1.07911	1.07779	1.16936	0.0940163	0.079791	0.169359		0.09544	6	3	0.00142374	0.015649	0.0739188	315	15.649	1.42374
3	2.8 Hz	FB10	2022-11-22 11:50:02	0.307969	-0.0252034	0.29144	0.0759571	0.996395	0.994894	1.08286	1.08144	1.16576	0.0981988	0.0839915	0.165757		0.09544	6	3	0.00275881	0.0114485	0.0703169	316	11.4485	2.75881
3	2.8 Hz	FB10	2022-11-22 11:50:03	0.300474	-0.0310132	0.285678	0.0762748	0.994276	0.992996	1.07726	1.0761	1.15368	0.0908598	0.0774412	0.153677		0.09544	6	3	0.00458023	0.0179988	0.0582365	317	17.9988	4.58023
3	2.8 Hz	FB10	2022-11-22 11:50:04	0.302874	-0.0261092	0.294812	0.0763456	0.995615	0.994133	1.08162	1.08012	1.16119	0.0978913	0.0828237	0.161192	0.0463409	0.09544	6	3	0.00245129	0.0126163	0.0657523	318	12.6163	2.45129
3	2.8 Hz	FB10	2022-11-22 11:50:05	0.305851	-0.0306272	0.300971	0.082925	0.992811	0.991391	1.08157	1.08029	1.17333	0.0957962	0.0823287	0.173327		0.09544	6	3	0.000356153	0.0131113	0.0778867	319	13.1113	0.356153
3	2.8 Hz	FB10	2022-11-22 11:50:06	0.301834	-0.033598	0.291693	0.0786861	0.995719	0.994289	1.08058	1.07923	1.16603	0.0956068	0.0811812	0.166031		0.09544	6	3	0.000166759	0.0142588	0.0705913	320	14.2588	0.166759
3	2.8 Hz	FB10	2022-11-22 11:50:07	0.307954	-0.0382226	0.291771	0.0729326	0.995965	0.994723	1.08255	1.0813	1.15128	0.0962187	0.0832863	0.151283		0.09544	6	3	0.00077872	0.0121537	0.0558429	321	12.1537	0.77872
3	2.8 Hz	FB10	2022-11-22 11:50:08	0.307515	-0.0386822	0.289496	0.0767243	0.994068	0.992781	1.08007	1.07882	1.15705	0.0941503	0.0807904	0.157052		0.09544	6	3	0.00128974	0.0146496	0.0616117	322	14.6496	1.28974
3	2.8 Hz	FB10	2022-11-22 11:50:09	0.307856	-0.0396033	0.285149	0.0730669	0.993522	0.992192	1.0785	1.07724	1.1581	0.0930205	0.0792522	0.158099	0.0437931	0.09544	6	3	0.00241949	0.0161878	0.0626586	323	16.1878	2.41949
3	2.8 Hz	FB10	2022-11-22 11:50:10	0.30965	-0.0331843	0.293268	0.072818	0.995751	0.994377	1.08324	1.08194	1.16532	0.0973103	0.0839487	0.165317		0.09544	6	3	0.00187034	0.0114913	0.0698769	324	11.4913	1.87034
3	2.8 Hz	FB10	2022-11-22 11:50:11	0.31054	-0.0423933	0.28755	0.0714129	0.992714	0.991345	1.07917	1.07787	1.15346	0.0938361	0.0796914	0.153459		0.09544	6	3	0.00160394	0.0157486	0.0580194	325	15.7486	1.60394
3	2.8 Hz	FB10	2022-11-22 11:50:12	0.309469	-0.0373165	0.292122	0.0650583	0.99822	0.996717	1.08515	1.08383	1.16037	0.0990511	0.086302	0.160373		0.09544	6	3	0.00361114	0.00913796	0.0649327	326	9.13796	3.61114
3	2.8 Hz	FB10	2022-11-22 11:50:13	0.310889	-0.0347324	0.295001	0.0704396	0.995726	0.99426	1.08404	1.0827	1.16344	0.0984866	0.0845035	0.163443		0.09544	6	3	0.00304656	0.0109365	0.0680028	327	10.9365	3.04656
3	2.8 Hz	FB10	2022-11-22 11:50:14	0.304256	-0.0350566	0.291259	0.0643351	0.994685	0.993314	1.08019	1.07887	1.16098	0.0948745	0.0813187	0.160978	0.0446847	0.09544	6	3	0.000565469	0.0141213	0.0655385	328	14.1213	0.565469
3	2.8 Hz	FB10	2022-11-22 11:50:15	0.305083	-0.0296792	0.290465	0.0660869	0.993358	0.991828	1.07898	1.07741	1.16848	0.0964433	0.0803269	0.168484		0.09544	6	3	0.00100327	0.0151131	0.0730435	329	15.1131	1.00327
3	2.8 Hz	FB10	2022-11-22 11:50:16	0.305693	-0.0336929	0.28916	0.0724964	0.99381	0.992475	1.07922	1.07789	1.16292	0.0942388	0.0799065	0.162922		0.09544	6	3	0.0012012	0.0155335	0.0674819	330	15.5335	1.20121
3	2.8 Hz	FB10	2022-11-22 11:50:17	0.302006	-0.0307567	0.288089	0.0665779	0.996775	0.995451	1.08063	1.07942	1.15592	0.0942291	0.081297	0.155924		0.09544	6	3	0.00121088	0.014143	0.0604844	331	14.143	1.21088
3	2.8 Hz	FB10	2022-11-22 11:50:18	0.30507	-0.025885	0.284315	0.0624808	0.991755	0.990514	1.07586	1.0746	1.1567	0.0907108	0.0766835	0.156704		0.09544	6	3	0.00472921	0.0187565	0.0612641	332	18.7565	4.72921
3	2.8 Hz	FB10	2022-11-22 11:50:19	0.30398	-0.035054	0.287917	0.0725637	0.995343	0.993926	1.07982	1.07852	1.16336	0.0945236	0.0803065	0.163363	0.0452839	0.09544	6	3	0.000916444	0.0151335	0.0679229	333	15.1335	0.916444
3	2.8 Hz	FB10	2022-11-22 11:50:20	0.313391	-0.0206641	0.289306	0.0710074	0.994823	0.993443	1.0824	1.08106	1.16252	0.0970282	0.0830635	0.162519		0.09544	6	3	0.00158818	0.0123765	0.0670788	334	12.3765	1.58818
3	2.8 Hz	FB10	2022-11-22 11:50:21	0.314398	-0.0203709	0.292675	0.0758741	0.994244	0.992857	1.08306	1.0816	1.16674	0.0987574	0.084092	0.166738		0.09544	6	3	0.00331742	0.011348	0.0712982	335	11.348	3.31742
3	2.8 Hz	FB10	2022-11-22 11:50:22	0.305364	-0.0341466	0.287903	0.0720327	0.995511	0.99406	1.08036	1.07909	1.17489	0.094563	0.0807328	0.174889		0.09544	6	3	0.00087703	0.0147072	0.079449	336	14.7072	0.87703
3	2.8 Hz	FB10	2022-11-22 11:50:23	0.30936	-0.0260536	0.294162	0.0777382	0.995601	0.994025	1.08326	1.08186	1.16772	0.0984331	0.0838657	0.167718		0.09544	6	3	0.00299308	0.0115743	0.0722779	337	11.5743	2.99308
3	2.8 Hz	FB10	2022-11-22 11:50:24	0.305827	-0.0301605	0.30007	0.0832963	0.991054	0.989507	1.0797	1.07825	1.16096	0.0957652	0.0811427	0.160962	0.0458687	0.09544	6	3	0.000325158	0.0142973	0.0655222	338	14.2973	0.325158
3	2.8 Hz	FB10	2022-11-22 11:50:25	0.30288	-0.0381852	0.295103	0.0781854	0.996236	0.994771	1.08227	1.08086	1.16471	0.0976617	0.0829645	0.164714		0.09544	6	3	0.0022217	0.0124755	0.0692737	339	12.4755	2.2217
3	2.8 Hz	FB10	2022-11-22 11:50:26	0.305871	-0.0360314	0.294838	0.0805331	0.995623	0.994257	1.08248	1.08116	1.16396	0.0969103	0.0830901	0.163959		0.09544	6	3	0.00147033	0.0123499	0.0685189	340	12.3499	1.47033
3	2.8 Hz	FB10	2022-11-22 11:50:27	0.311488	-0.0407344	0.292438	0.0777431	0.994992	0.993597	1.08285	1.08153	1.16526	0.097166	0.0833691	0.165263		0.09544	6	3	0.00172602	0.0120709	0.0698225	341	12.0709	1.72602
3	2.8 Hz	FB10	2022-11-22 11:50:28	0.306236	-0.0314217	0.289927	0.071554	0.993685	0.992315	1.07947	1.07811	1.15547	0.0946312	0.0804885	0.155472		0.09544	6	3	0.00080879	0.0149515	0.0600325	342	14.9515	0.80879
3	2.8 Hz	FB10	2022-11-22 11:50:29	0.318361	-0.0499768	0.288793	0.0699715	0.99222	0.990741	1.08132	1.07975	1.17033	0.098409	0.0827605	0.17033	0.0463615	0.09544	6	3	0.00296898	0.0126795	0.0748899	343	12.6795	2.96898
3	2.8 Hz	FB10	2022-11-22 11:50:30	0.306242	-0.0395153	0.285142	0.0713885	0.993153	0.991843	1.0777	1.07644	1.16305	0.0923811	0.0779185	0.16305		0.09544	6	3	0.0030589	0.0175215	0.06761	344	17.5215	3.0589
3	2.8 Hz	FB10	2022-11-22 11:50:31	0.307095	-0.0321671	0.290382	0.0718407	0.995534	0.99409	1.08153	1.08016	1.15813	0.0966585	0.0822748	0.158131		0.09544	6	3	0.00121854	0.0131652	0.0626907	345	13.1652	1.21853
3	2.8 Hz	FB10	2022-11-22 11:50:32	0.306771	-0.0411913	0.288895	0.0621192	0.996361	0.995009	1.08181	1.0806	1.15817	0.0952747	0.0822837	0.158165		0.09544	6	3	0.000165313	0.0131563	0.0627255	346	13.1563	0.165313
3	2.8 Hz	FB10	2022-11-22 11:50:33	0.301738	-0.0356258	0.287258	0.0667465	0.992865	0.991457	1.07673	1.07538	1.1663	0.0925109	0.0768904	0.166295		0.09544	6	3	0.00292911	0.0185496	0.0708551	347	18.5496	2.92911
3	2.8 Hz	FB10	2022-11-22 11:50:34	0.306639	-0.0320849	0.291686	0.0714817	0.995181	0.993871	1.08143	1.08016	1.16273	0.0955312	0.0823169	0.162729		0.09544	6	3	9.12249e-05	0.0131231	0.067289	348	13.1231	0.0912249
3	3.2 Hz	FB10	2022-11-22 11:47:35	0.410774	-0.00508906	0.392179	0.111664	0.994135	0.991144	1.14492	1.14231	1.26752	0.161312	0.145114	0.267522		0.124656	7	3	0.0366555	0.0204572	0.142865	349	20.4572	36.6555
3	3.2 Hz	FB10	2022-11-22 11:47:36	0.415451	-0.0664907	0.379059	0.0322519	0.995951	0.992238	1.14377	1.14052	1.26303	0.16438	0.143167	0.263029		0.124656	7	3	0.0397241	0.0185109	0.138373	350	18.5109	39.7241
3	3.2 Hz	FB10	2022-11-22 11:47:37	0.415795	0.00805258	0.396148	0.109225	0.997226	0.993438	1.15077	1.14721	1.26792	0.172196	0.150714	0.267915		0.124656	7	3	0.0475398	0.0260572	0.143259	351	26.0572	47.5398
3	3.2 Hz	FB10	2022-11-22 11:47:38	0.41316	-0.0725221	0.373431	0.0352032	0.988427	0.985268	1.13452	1.13102	1.25519	0.157178	0.136697	0.255192		0.124656	7	3	0.0325219	0.012041	0.130536	352	12.041	32.5219
3	3.2 Hz	FB10	2022-11-22 11:47:39	0.412892	0.0101739	0.393485	0.108974	0.998446	0.99495	1.14987	1.14675	1.26391	0.169015	0.149011	0.263906	0.0702172	0.124656	7	3	0.0443592	0.0243552	0.13925	353	24.3552	44.3592
3	3.2 Hz	FB10	2022-11-22 11:47:40	0.420377	-0.0762577	0.380358	0.0404681	0.997633	0.994071	1.14746	1.14463	1.26883	0.165378	0.145946	0.268834		0.124656	7	3	0.0407212	0.0212894	0.144177	354	21.2894	40.7212
3	3.2 Hz	FB10	2022-11-22 11:47:41	0.412951	0.00984829	0.392433	0.106323	0.998565	0.995207	1.14964	1.14673	1.27039	0.167539	0.148788	0.270388		0.124656	7	3	0.0428831	0.0241312	0.145732	355	24.1312	42.8831
3	3.2 Hz	FB10	2022-11-22 11:47:42	0.420427	-0.0752137	0.378297	0.0427973	0.992106	0.989004	1.14199	1.13915	1.25896	0.160325	0.141251	0.258965		0.124656	7	3	0.0356685	0.0165948	0.134308	356	16.5948	35.6685
3	3.2 Hz	FB10	2022-11-22 11:47:43	0.410906	0.012697	0.392706	0.102162	0.998368	0.994528	1.14883	1.14545	1.26788	0.169521	0.148108	0.267877		0.124656	7	3	0.0448645	0.0234518	0.143221	357	23.4518	44.8645
3	3.2 Hz	FB10	2022-11-22 11:47:44	0.422225	-0.0765533	0.382198	0.0406098	0.999529	0.995745	1.1504	1.14741	1.27559	0.16899	0.148618	0.275593	0.0687657	0.124656	7	3	0.0443334	0.0239618	0.150936	358	23.9618	44.3334
3	3.2 Hz	FB10	2022-11-22 11:47:45	0.40612	0.0219808	0.392173	0.105003	0.996163	0.992739	1.14502	1.14185	1.26448	0.165058	0.145361	0.264475		0.124656	7	3	0.0404012	0.0207044	0.139819	359	20.7044	40.4012
3	3.2 Hz	FB10	2022-11-22 11:47:46	0.415605	-0.079485	0.376599	0.0456842	0.997249	0.993658	1.14414	1.14104	1.25883	0.163888	0.14327	0.258831		0.124656	7	3	0.0392312	0.0186135	0.134175	360	18.6135	39.2312
3	3.2 Hz	FB10	2022-11-22 11:47:47	0.411311	0.0148421	0.39008	0.0975936	0.995975	0.99273	1.146	1.14308	1.26586	0.164336	0.145439	0.265863		0.124656	7	3	0.0396793	0.0207823	0.141206	361	20.7823	39.6793
3	3.2 Hz	FB10	2022-11-22 11:47:48	0.41717	-0.074578	0.382956	0.0449612	0.996431	0.993342	1.14611	1.14341	1.26532	0.163054	0.145349	0.265321		0.124656	7	3	0.0383975	0.0206928	0.140665	362	20.6928	38.3975
3	3.2 Hz	FB10	2022-11-22 11:47:49	0.409925	0.0179961	0.38888	0.0931886	0.995355	0.992165	1.14455	1.14175	1.25779	0.16229	0.144422	0.257794	0.0675267	0.124656	7	3	0.0376333	0.0197654	0.133138	363	19.7654	37.6333
3	3.2 Hz	FB10	2022-11-22 11:47:50	0.416498	-0.0810804	0.37924	0.0502407	0.996221	0.992872	1.14444	1.14138	1.26348	0.163842	0.144235	0.263475		0.124656	7	3	0.0391858	0.0195792	0.138819	364	19.5792	39.1858
3	3.2 Hz	FB10	2022-11-22 11:47:51	0.417671	0.0181116	0.383308	0.0810424	0.992593	0.989486	1.14307	1.13997	1.267	0.162421	0.144195	0.266997		0.124656	7	3	0.0377649	0.019539	0.142341	365	19.539	37.7649
3	3.2 Hz	FB10	2022-11-22 11:47:52	0.414855	-0.0887054	0.391034	0.0652415	0.999598	0.996316	1.15074	1.1483	1.27027	0.166166	0.148329	0.270272		0.124656	7	3	0.0415101	0.0236725	0.145615	366	23.6725	41.5101
3	3.2 Hz	FB10	2022-11-22 11:47:53	0.409361	0.0180206	0.385756	0.0875547	0.993584	0.990494	1.14175	1.13884	1.26364	0.160414	0.141738	0.263642		0.124656	7	3	0.0357572	0.0170812	0.138986	367	17.0812	35.7572
3	3.2 Hz	FB10	2022-11-22 11:47:54	0.423954	-0.082942	0.38537	0.0624197	0.995112	0.991827	1.14826	1.14495	1.2792	0.168208	0.148989	0.279199	0.0677199	0.124656	7	3	0.043552	0.0243324	0.154542	368	24.3324	43.552
3	3.2 Hz	FB10	2022-11-22 11:47:55	0.412493	0.0114876	0.393475	0.0815983	0.990307	0.987208	1.14266	1.13973	1.26877	0.161223	0.142738	0.268775		0.124656	7	3	0.0365663	0.0180819	0.144119	369	18.0819	36.5663
3	3.2 Hz	FB10	2022-11-22 11:47:56	0.419731	-0.081894	0.386579	0.0531138	0.997169	0.993578	1.1489	1.14568	1.26402	0.168648	0.148317	0.264019		0.124656	7	3	0.0439912	0.0236608	0.139363	370	23.6608	43.9912
3	3.2 Hz	FB10	2022-11-22 11:47:57	0.416489	0.0190091	0.380989	0.0832212	0.997314	0.994033	1.14597	1.14312	1.27463	0.163898	0.145307	0.274631		0.124656	7	3	0.0392421	0.0206507	0.149975	371	20.6507	39.2421
3	3.2 Hz	FB10	2022-11-22 11:47:58	0.415503	-0.0773204	0.388806	0.0604848	0.998038	0.99465	1.14887	1.14608	1.27498	0.166291	0.147288	0.274979		0.124656	7	3	0.0416346	0.0226321	0.150323	372	22.6321	41.6346
3	3.2 Hz	FB10	2022-11-22 11:47:59	0.409767	0.0167599	0.386879	0.0881484	0.994833	0.991608	1.14336	1.14062	1.25949	0.16116	0.142633	0.259493	0.0677988	0.124656	7	3	0.0365042	0.0179763	0.134837	373	17.9763	36.5042
3	3.2 Hz	FB10	2022-11-22 11:48:00	0.421253	-0.0827301	0.380721	0.0647706	0.9978	0.994631	1.14804	1.14526	1.2688	0.165328	0.148014	0.268802		0.124656	7	3	0.0406718	0.023358	0.144145	374	23.358	40.6718
3	3.2 Hz	FB10	2022-11-22 11:48:01	0.411658	0.0172021	0.381648	0.0671447	0.99425	0.991105	1.14178	1.13837	1.27248	0.16321	0.142688	0.272478		0.124656	7	3	0.0385535	0.0180318	0.147822	375	18.0318	38.5535
3	3.2 Hz	FB10	2022-11-22 11:48:02	0.423307	-0.0763879	0.397313	0.0781829	0.999786	0.995564	1.15612	1.15313	1.26951	0.174226	0.153491	0.269514		0.124656	7	3	0.04957	0.0288347	0.144858	376	28.8347	49.57
3	3.2 Hz	FB10	2022-11-22 11:48:03	0.413017	0.0174709	0.38583	0.072097	0.995666	0.991997	1.1449	1.14134	1.26564	0.167138	0.144563	0.265638		0.124656	7	3	0.0424815	0.0199069	0.140981	377	19.9069	42.4815
3	3.2 Hz	FB10	2022-11-22 11:48:04	0.41796	-0.0831546	0.390529	0.0680218	0.995695	0.992175	1.14831	1.14541	1.26038	0.166305	0.147994	0.260375	0.0703271	0.124656	7	3	0.0416488	0.0233374	0.135719	378	23.3374	41.6488
3	3.2 Hz	FB10	2022-11-22 11:48:05	0.414892	0.0203528	0.376055	0.0683804	0.997854	0.99434	1.14423	1.14127	1.26265	0.163271	0.142902	0.262646		0.124656	7	3	0.0386144	0.0182453	0.13799	379	18.2453	38.6144
3	3.2 Hz	FB10	2022-11-22 11:48:06	0.422139	-0.0823362	0.396593	0.0722753	0.993054	0.989351	1.14963	1.14614	1.27538	0.17045	0.15045	0.275378		0.124656	7	3	0.0457933	0.0257941	0.150722	380	25.7941	45.7933
3	3.2 Hz	FB10	2022-11-22 11:48:07	0.412088	0.017637	0.38283	0.0755003	0.991836	0.988579	1.14023	1.13703	1.25767	0.160435	0.141052	0.257669		0.124656	7	3	0.0357783	0.0163957	0.133013	381	16.3957	35.7783
3	3.2 Hz	FB10	2022-11-22 11:48:08	0.423564	-0.0826454	0.388776	0.0761187	0.996649	0.9933	1.15059	1.14768	1.26509	0.168515	0.149718	0.265086		0.124656	7	3	0.0438584	0.0250618	0.14043	382	25.0618	43.8584
3	3.2 Hz	FB10	2022-11-22 11:48:09	0.407885	0.0218856	0.388624	0.0631087	0.99136	0.988183	1.14026	1.13652	1.27501	0.163538	0.142472	0.275006	0.0716138	0.124656	7	3	0.0388814	0.0178159	0.150349	383	17.8159	38.8814
3	3.2 Hz	FB10	2022-11-22 11:48:10	0.419375	-0.0810609	0.389532	0.065095	0.994755	0.991677	1.14767	1.14495	1.26119	0.164456	0.147588	0.261194		0.124656	7	3	0.0397992	0.0229315	0.136537	384	22.9315	39.7992
3	3.2 Hz	FB10	2022-11-22 11:48:11	0.411673	0.0151973	0.371331	0.0667026	0.996777	0.993622	1.14058	1.13711	1.2602	0.162572	0.141953	0.2602		0.124656	7	3	0.0379155	0.0172966	0.135543	385	17.2966	37.9155
3	3.2 Hz	FB10	2022-11-22 11:48:12	0.417191	-0.0840317	0.398751	0.0822409	0.99658	0.992564	1.15162	1.14875	1.27369	0.169445	0.148992	0.273695		0.124656	7	3	0.0447889	0.0243353	0.149039	386	24.3353	44.7889
3	3.2 Hz	FB10	2022-11-22 11:48:13	0.415567	0.0170091	0.386176	0.0714813	0.99053	0.987379	1.14148	1.13797	1.27388	0.16326	0.14303	0.273885		0.124656	7	3	0.038604	0.0183738	0.149229	387	18.3738	38.604
3	3.2 Hz	FB10	2022-11-22 11:48:14	0.425461	-0.0830343	0.389596	0.0752536	0.995232	0.992166	1.15034	1.14767	1.27278	0.166686	0.149874	0.272778	0.0685181	0.124656	7	3	0.0420302	0.0252177	0.148122	388	25.2177	42.0302
3	3.2 Hz	FB10	2022-11-22 11:48:15	0.406709	0.0122841	0.387318	0.0691261	0.99458	0.990971	1.1422	1.13858	1.26085	0.164705	0.143031	0.260847		0.124656	7	3	0.0400492	0.0183744	0.13619	389	18.3744	40.0492
3	3.2 Hz	FB10	2022-11-22 11:48:16	0.41667	-0.0812685	0.388126	0.0695268	0.995647	0.992275	1.14698	1.14411	1.27545	0.164938	0.146351	0.275452		0.124656	7	3	0.0402819	0.0216949	0.150796	390	21.6949	40.2819
3	3.2 Hz	FB10	2022-11-22 11:48:17	0.416439	0.0141777	0.375558	0.0620407	0.995909	0.992839	1.14294	1.13959	1.27018	0.163987	0.143554	0.270183		0.124656	7	3	0.0393304	0.0188977	0.145527	391	18.8977	39.3304
3	3.2 Hz	FB10	2022-11-22 11:48:18	0.415528	-0.0776551	0.39135	0.0912365	0.991958	0.988349	1.14446	1.14139	1.26194	0.163807	0.144511	0.26194		0.124656	7	3	0.0391512	0.019855	0.137284	392	19.855	39.1512
3	3.2 Hz	FB10	2022-11-22 11:48:19	0.412755	0.0166769	0.382536	0.0620728	0.999392	0.996485	1.14695	1.14439	1.27397	0.163214	0.145628	0.273972	0.069575	0.124656	7	3	0.0385576	0.0209714	0.149316	393	20.9714	38.5576
3	3.2 Hz	FB10	2022-11-22 11:48:20	0.421993	-0.0818598	0.3983	0.0708608	0.990651	0.987089	1.14809	1.14448	1.26858	0.16957	0.149606	0.268583		0.124656	7	3	0.0449132	0.0249499	0.143926	394	24.9499	44.9132
3	3.2 Hz	FB10	2022-11-22 11:48:21	0.416693	0.0157183	0.375606	0.0636437	0.994999	0.992061	1.14225	1.13907	1.26682	0.162218	0.142565	0.266818		0.124656	7	3	0.0375615	0.0179091	0.142161	395	17.9091	37.5615
3	3.2 Hz	FB10	2022-11-22 11:48:22	0.413163	-0.0789549	0.388391	0.0901591	0.993106	0.989361	1.1436	1.14045	1.24883	0.163728	0.143053	0.248835		0.124656	7	3	0.0390715	0.0183971	0.124178	396	18.3971	39.0715
3	3.2 Hz	FB10	2022-11-22 11:48:23	0.409225	0.0130537	0.375265	0.0513059	1.00051	0.997518	1.14425	1.14143	1.26448	0.162276	0.143624	0.264484		0.124656	7	3	0.0376192	0.0189681	0.139828	397	18.9681	37.6192
3	3.2 Hz	FB10	2022-11-22 11:48:24	0.426388	-0.0753159	0.395131	0.088469	0.993422	0.989087	1.15101	1.14767	1.25638	0.171477	0.14961	0.256377	0.070916	0.124656	7	3	0.0468211	0.0249536	0.131721	398	24.9536	46.8211
3	3.2 Hz	FB10	2022-11-22 11:48:25	0.41064	0.012438	0.375969	0.0500697	0.999454	0.996387	1.14407	1.14093	1.2668	0.163825	0.143922	0.266801		0.124656	7	3	0.0391688	0.0192653	0.142144	399	19.2653	39.1688
3	3.2 Hz	FB10	2022-11-22 11:48:26	0.417641	-0.0771421	0.392733	0.091107	0.992677	0.988906	1.14633	1.14337	1.27013	0.164876	0.145968	0.270133		0.124656	7	3	0.0402196	0.0213114	0.145477	400	21.3114	40.2196
3	3.2 Hz	FB10	2022-11-22 11:48:27	0.41607	0.0119838	0.377534	0.052515	1.00225	0.999218	1.14898	1.14646	1.27612	0.164975	0.146995	0.276119		0.124656	7	3	0.0403188	0.0223385	0.151462	401	22.3385	40.3188
3	3.2 Hz	FB10	2022-11-22 11:48:28	0.41976	-0.0748748	0.395026	0.0959884	0.99301	0.989082	1.14818	1.14481	1.27284	0.16884	0.147769	0.272841		0.124656	7	3	0.0441835	0.0231129	0.148185	402	23.1129	44.1835
3	3.2 Hz	FB10	2022-11-22 11:48:29	0.409577	0.0114779	0.375598	0.0493147	1.00007	0.996898	1.1441	1.14102	1.26194	0.16361	0.143737	0.261936	0.0689807	0.124656	7	3	0.0389536	0.0190807	0.137279	403	19.0807	38.9536
3	3.2 Hz	FB10	2022-11-22 11:48:30	0.417207	-0.0697117	0.393731	0.0954718	0.992147	0.989059	1.14606	1.14341	1.27553	0.162865	0.145695	0.27553		0.124656	7	3	0.0382082	0.0210391	0.150874	404	21.0391	38.2082
3	3.2 Hz	FB10	2022-11-22 11:48:31	0.415205	0.0104542	0.384562	0.0472845	1.00206	0.99797	1.15083	1.14686	1.25511	0.174488	0.150909	0.255111		0.124656	7	3	0.0498312	0.0262528	0.130454	405	26.2528	49.8312
2	0.6 Hz	FB2	2022-11-16 13:28:15	0.0690566	-0.0681073	0.0187813	-0.0175442	1.01327	1.01327	1.0158	1.0158	1.02272	0.0159911	0.015796	0.0227218		0.00438245	1	3	0.0116086	0.0114135	0.0183393	1	11.4135	11.6086
2	0.6 Hz	FB2	2022-11-16 13:28:16	0.0639097	-0.0632137	0.0303132	-0.0297989	1.01393	1.01392	1.01639	1.01638	1.0323	0.017061	0.0163815	0.0323007		0.00438245	1	3	0.0126786	0.011999	0.0279182	2	11.999	12.6786
2	0.6 Hz	FB2	2022-11-16 13:28:17	0.0727206	-0.0723584	0.0212004	-0.0195549	1.01302	1.01302	1.01585	1.01584	1.02074	0.0160509	0.0158435	0.0207449		0.00438245	1	3	0.0116685	0.0114611	0.0163624	3	11.4611	11.6685
2	0.6 Hz	FB2	2022-11-16 13:28:18	0.0611305	-0.0606778	0.0279174	-0.0267255	1.0142	1.0142	1.01642	1.01642	1.02268	0.0166959	0.0164197	0.0226835		0.00438245	1	3	0.0123135	0.0120373	0.018301	4	12.0373	12.3135
2	0.6 Hz	FB2	2022-11-16 13:28:19	0.0745198	-0.0743764	0.0256896	-0.0239037	1.01302	1.01302	1.01608	1.01608	1.02578	0.016385	0.0160774	0.0257833	0.00254279	0.00438245	1	3	0.0120026	0.0116949	0.0214009	5	11.6949	12.0026
2	0.6 Hz	FB2	2022-11-16 13:28:20	0.0615018	-0.0609783	0.0234132	-0.0214752	1.01453	1.01453	1.01666	1.01666	1.03029	0.0170571	0.0166577	0.0302912		0.00438245	1	3	0.0126746	0.0122753	0.0259088	6	12.2753	12.6746
2	0.6 Hz	FB2	2022-11-16 13:28:21	0.0731022	-0.0727737	0.0293782	-0.0283404	1.01336	1.01335	1.01642	1.01641	1.0245	0.0167715	0.0164125	0.0244956		0.00438245	1	3	0.0123891	0.0120301	0.0201131	7	12.0301	12.3891
2	0.6 Hz	FB2	2022-11-16 13:28:22	0.0647477	-0.0639491	0.0200171	-0.0186533	1.01415	1.01414	1.01641	1.0164	1.02589	0.0167655	0.0164039	0.025886		0.00438245	1	3	0.0123831	0.0120214	0.0215036	8	12.0214	12.3831
2	0.6 Hz	FB2	2022-11-16 13:28:23	0.0685409	-0.0677604	0.0308757	-0.030483	1.0137	1.01369	1.01648	1.01648	1.02429	0.0168041	0.0164759	0.0242867		0.00438245	1	3	0.0124216	0.0120935	0.0199043	9	12.0935	12.4216
2	0.6 Hz	FB2	2022-11-16 13:28:24	0.0699509	-0.069197	0.0188893	-0.0177054	1.01367	1.01367	1.01626	1.01625	1.02592	0.0165337	0.0162516	0.0259219	0.00257477	0.00438245	1	3	0.0121512	0.0118691	0.0215395	10	11.8691	12.1512
2	0.6 Hz	FB2	2022-11-16 13:28:25	0.0630162	-0.0623196	0.0304043	-0.029904	1.01413	1.01413	1.01654	1.01654	1.02161	0.0167791	0.0165378	0.0216129		0.00438245	1	3	0.0123967	0.0121553	0.0172304	11	12.1553	12.3967
2	0.6 Hz	FB2	2022-11-16 13:28:26	0.0732265	-0.0729594	0.0223637	-0.0205004	1.01331	1.01331	1.0162	1.0162	1.01985	0.0163373	0.0161968	0.019852		0.00438245	1	3	0.0119549	0.0118144	0.0154696	12	11.8144	11.9549
2	0.6 Hz	FB2	2022-11-16 13:28:27	0.0608561	-0.0604432	0.0270047	-0.0255332	1.01409	1.01408	1.01627	1.01626	1.03106	0.0166672	0.016264	0.0310644		0.00438245	1	3	0.0122848	0.0118815	0.026682	13	11.8815	12.2848
2	0.6 Hz	FB2	2022-11-16 13:28:28	0.0744769	-0.0742641	0.0265905	-0.0250446	1.01341	1.01341	1.01649	1.01649	1.02174	0.0167003	0.0164893	0.0217404		0.00438245	1	3	0.0123178	0.0121069	0.0173579	14	12.1069	12.3178
2	0.6 Hz	FB2	2022-11-16 13:28:29	0.0619006	-0.0612519	0.0229751	-0.0211844	1.01401	1.01401	1.01616	1.01616	1.02383	0.0164489	0.0161552	0.0238263	0.00225346	0.00438245	1	3	0.0120664	0.0117728	0.0194439	15	11.7728	12.0664
2	0.6 Hz	FB2	2022-11-16 13:28:30	0.0720798	-0.0717256	0.0293468	-0.0285652	1.01331	1.01331	1.01629	1.01629	1.02152	0.0164888	0.0162903	0.0215199		0.00438245	1	3	0.0121063	0.0119078	0.0171375	16	11.9078	12.1063
2	0.6 Hz	FB2	2022-11-16 13:28:31	0.0650887	-0.0642301	0.0197733	-0.0185654	1.0138	1.0138	1.01608	1.01608	1.02283	0.0163411	0.0160794	0.0228349		0.00438245	1	3	0.0119586	0.011697	0.0184524	17	11.697	11.9586
2	0.6 Hz	FB2	2022-11-16 13:28:32	0.0684483	-0.0676554	0.0308657	-0.0305001	1.01388	1.01388	1.01666	1.01665	1.02439	0.0169716	0.0166546	0.0243882		0.00438245	1	3	0.0125891	0.0122721	0.0200058	18	12.2721	12.5891
2	0.6 Hz	FB2	2022-11-16 13:28:33	0.0698684	-0.0691579	0.0198245	-0.0186289	1.01375	1.01374	1.01635	1.01634	1.02439	0.0165484	0.0163417	0.0243945		0.00438245	1	3	0.0121659	0.0119592	0.020012	19	11.9592	12.1659
2	0.6 Hz	FB2	2022-11-16 13:28:34	0.064004	-0.0634165	0.0304348	-0.0299431	1.01391	1.01391	1.01639	1.01638	1.02478	0.0167252	0.0163814	0.0247815	0.00233402	0.00438245	1	3	0.0123427	0.0119989	0.020399	20	11.9989	12.3427
2	0.6 Hz	FB2	2022-11-16 13:28:35	0.0723815	-0.0720041	0.0212778	-0.019743	1.0134	1.0134	1.01621	1.01621	1.02226	0.0164131	0.0162057	0.0222603		0.00438245	1	3	0.0120306	0.0118233	0.0178778	21	11.8233	12.0306
2	0.6 Hz	FB2	2022-11-16 13:28:36	0.0610855	-0.0605434	0.0281791	-0.0269307	1.01435	1.01435	1.01658	1.01658	1.02396	0.0167553	0.0165803	0.0239555		0.00438245	1	3	0.0123729	0.0121978	0.0195731	22	12.1978	12.3729
2	0.6 Hz	FB2	2022-11-16 13:28:37	0.0747643	-0.0746403	0.0252865	-0.0235641	1.01297	1.01296	1.01604	1.01603	1.02267	0.0162113	0.016034	0.0226722		0.00438245	1	3	0.0118289	0.0116515	0.0182898	23	11.6515	11.8289
2	0.6 Hz	FB2	2022-11-16 13:28:38	0.0611938	-0.0606191	0.0236295	-0.0216071	1.01454	1.01454	1.01666	1.01666	1.022	0.0168427	0.0166563	0.0219976		0.00438245	1	3	0.0124603	0.0122738	0.0176152	24	12.2738	12.4603
2	0.6 Hz	FB2	2022-11-16 13:28:39	0.0728644	-0.0725245	0.0286716	-0.0278493	1.01291	1.01291	1.01594	1.01593	1.02419	0.0163476	0.0159295	0.0241898	0.00220987	0.00438245	1	3	0.0119652	0.0115471	0.0198074	25	11.5471	11.9652
2	0.6 Hz	FB2	2022-11-16 13:28:40	0.0644281	-0.063568	0.0202323	-0.0187877	1.0142	1.0142	1.01645	1.01645	1.02304	0.0165973	0.0164462	0.0230383		0.00438245	1	3	0.0122148	0.0120638	0.0186559	26	12.0638	12.2148
2	0.6 Hz	FB2	2022-11-16 13:28:41	0.0690713	-0.0683052	0.0316931	-0.0312819	1.01352	1.01352	1.01637	1.01636	1.02311	0.0166555	0.0163616	0.0231105		0.00438245	1	3	0.012273	0.0119792	0.018728	27	11.9792	12.273
2	0.6 Hz	FB2	2022-11-16 13:28:42	0.0698735	-0.0691041	0.0194318	-0.0183846	1.01354	1.01353	1.01613	1.01613	1.02264	0.016379	0.0161251	0.022639		0.00438245	1	3	0.0119966	0.0117426	0.0182566	28	11.7426	11.9966
2	0.6 Hz	FB2	2022-11-16 13:28:43	0.0636214	-0.0630061	0.0310573	-0.0306052	1.01423	1.01422	1.0167	1.01669	1.03091	0.0172024	0.0166882	0.030907		0.00438245	1	3	0.01282	0.0123057	0.0265245	29	12.3057	12.82
2	0.6 Hz	FB2	2022-11-16 13:28:44	0.0730469	-0.0726956	0.0224099	-0.0206616	1.01321	1.01321	1.01609	1.01609	1.02194	0.0163114	0.0160872	0.0219361	0.00231319	0.00438245	1	3	0.011929	0.0117048	0.0175536	30	11.7048	11.929
2	0.6 Hz	FB2	2022-11-16 13:28:45	0.0607979	-0.0603675	0.0280052	-0.0265862	1.01454	1.01454	1.01675	1.01674	1.02461	0.0170849	0.0167433	0.0246074		0.00438245	1	3	0.0127024	0.0123609	0.020225	31	12.3609	12.7024
2	0.6 Hz	FB2	2022-11-16 13:28:46	0.074512	-0.0743911	0.0263259	-0.0247539	1.01335	1.01335	1.01642	1.01642	1.02298	0.0165816	0.0164219	0.0229805		0.00438245	1	3	0.0121991	0.0120395	0.018598	32	12.0395	12.1991
2	0.6 Hz	FB2	2022-11-16 13:28:47	0.0615931	-0.0610467	0.0231001	-0.0213286	1.01429	1.01429	1.01643	1.01642	1.02354	0.0166582	0.0164217	0.0235374		0.00438245	1	3	0.0122758	0.0120393	0.0191549	33	12.0393	12.2758
2	0.6 Hz	FB2	2022-11-16 13:28:48	0.0725243	-0.0721874	0.0295676	-0.0287655	1.01325	1.01324	1.01627	1.01626	1.02214	0.0165158	0.0162649	0.0221437		0.00438245	1	3	0.0121333	0.0118825	0.0177613	34	11.8825	12.1333
2	0.6 Hz	FB2	2022-11-16 13:28:49	0.0651971	-0.0642667	0.019824	-0.0184261	1.0143	1.0143	1.01659	1.01658	1.02272	0.0167901	0.0165822	0.0227244	0.00216835	0.00438245	1	3	0.0124076	0.0121998	0.0183419	35	12.1998	12.4076
2	0.6 Hz	FB2	2022-11-16 13:28:50	0.0683123	-0.0675869	0.0307833	-0.0304586	1.01378	1.01377	1.01654	1.01654	1.02351	0.0168306	0.0165357	0.023515		0.00438245	1	3	0.0124481	0.0121532	0.0191326	36	12.1532	12.4481
2	0.6 Hz	FB2	2022-11-16 13:28:51	0.069499	-0.0688012	0.0190908	-0.0179106	1.01352	1.01352	1.01608	1.01608	1.02274	0.0163464	0.0160779	0.0227425		0.00438245	1	3	0.0119639	0.0116955	0.01836	37	11.6955	11.9639
2	0.6 Hz	FB2	2022-11-16 13:28:52	0.0643154	-0.0637952	0.0302854	-0.0299187	1.01432	1.01431	1.01681	1.0168	1.02775	0.0171645	0.0168035	0.0277489		0.00438245	1	3	0.0127821	0.012421	0.0233665	38	12.421	12.7821
2	0.6 Hz	FB2	2022-11-16 13:28:53	0.0720996	-0.0716401	0.020864	-0.019379	1.01351	1.01351	1.01629	1.01629	1.02173	0.0163888	0.0162866	0.021727		0.00438245	1	3	0.0120063	0.0119042	0.0173446	39	11.9042	12.0063
2	0.6 Hz	FB2	2022-11-16 13:28:54	0.0611494	-0.0605996	0.027908	-0.0264347	1.01431	1.0143	1.01653	1.01653	1.0207	0.0166829	0.0165275	0.0207023	0.00221249	0.00438245	1	3	0.0123004	0.0121451	0.0163199	40	12.1451	12.3004
2	0.6 Hz	FB2	2022-11-16 13:28:55	0.0745593	-0.0744351	0.0250118	-0.0231878	1.01347	1.01346	1.01651	1.01651	1.02116	0.016626	0.0165116	0.0211645		0.00438245	1	3	0.0122436	0.0121291	0.0167821	41	12.1291	12.2436
2	0.6 Hz	FB2	2022-11-16 13:28:56	0.0611996	-0.0606436	0.0239961	-0.022042	1.01418	1.01418	1.01631	1.01631	1.02054	0.0164571	0.0163066	0.0205367		0.00438245	1	3	0.0120746	0.0119242	0.0161543	42	11.9242	12.0746
2	0.6 Hz	FB2	2022-11-16 13:28:57	0.0730495	-0.0727811	0.0289092	-0.0280057	1.01334	1.01334	1.01638	1.01638	1.02187	0.0165569	0.016381	0.0218675		0.00438245	1	3	0.0121745	0.0119985	0.0174851	43	11.9985	12.1745
2	0.6 Hz	FB2	2022-11-16 13:28:58	0.0644655	-0.0636169	0.0191477	-0.0178129	1.01394	1.01393	1.01617	1.01616	1.02682	0.0164545	0.0161622	0.0268217		0.00438245	1	3	0.0120721	0.0117797	0.0224392	44	11.7797	12.0721
2	0.6 Hz	FB2	2022-11-16 13:28:59	0.0691775	-0.0684811	0.0311782	-0.0308397	1.01353	1.01353	1.01637	1.01636	1.02139	0.0165827	0.0163627	0.0213922	0.00198348	0.00438245	1	3	0.0122003	0.0119802	0.0170097	45	11.9802	12.2003
2	0.6 Hz	FB2	2022-11-16 13:29:00	0.0691306	-0.068337	0.0187839	-0.0177445	1.01362	1.01362	1.01615	1.01614	1.02228	0.0163501	0.0161448	0.0222772		0.00438245	1	3	0.0119677	0.0117623	0.0178948	46	11.7623	11.9677
2	0.6 Hz	FB2	2022-11-16 13:29:01	0.064424	-0.0638465	0.0304804	-0.0301263	1.01439	1.01439	1.01689	1.01689	1.02682	0.0172465	0.0168867	0.0268199		0.00438245	1	3	0.0128641	0.0125043	0.0224374	47	12.5043	12.8641
2	0.6 Hz	FB2	2022-11-16 13:29:02	0.0721573	-0.0717354	0.0210655	-0.0194254	1.01326	1.01325	1.01604	1.01604	1.02269	0.0162057	0.0160369	0.0226917		0.00438245	1	3	0.0118232	0.0116545	0.0183092	48	11.6545	11.8232
2	0.6 Hz	FB2	2022-11-16 13:29:03	0.0610843	-0.0605751	0.0277735	-0.0266131	1.01422	1.01421	1.01643	1.01643	1.02538	0.0167202	0.0164302	0.0253835		0.00438245	1	3	0.0123378	0.0120477	0.0210011	49	12.0477	12.3378
2	0.6 Hz	FB2	2022-11-16 13:29:04	0.0747377	-0.0746354	0.0248799	-0.0232245	1.01325	1.01324	1.0163	1.0163	1.02244	0.0164448	0.0163022	0.0224406	0.00215092	0.00438245	1	3	0.0120623	0.0119198	0.0180581	50	11.9198	12.0623
2	0.6 Hz	FB2	2022-11-16 13:29:05	0.0611724	-0.0606558	0.0243315	-0.0225306	1.01423	1.01422	1.01636	1.01636	1.02284	0.0166149	0.016357	0.0228389		0.00438245	1	3	0.0122324	0.0119746	0.0184565	51	11.9746	12.2324
2	0.6 Hz	FB2	2022-11-16 13:29:06	0.073281	-0.0729995	0.0290789	-0.0280242	1.01318	1.01317	1.01624	1.01623	1.02131	0.0164516	0.0162344	0.0213119		0.00438245	1	3	0.0120692	0.0118519	0.0169295	52	11.8519	12.0692
2	0.6 Hz	FB2	2022-11-16 13:29:07	0.0643947	-0.0635607	0.020177	-0.0188122	1.014	1.01399	1.01624	1.01624	1.02937	0.016544	0.0162358	0.0293722		0.00438245	1	3	0.0121615	0.0118534	0.0249897	53	11.8534	12.1615
2	0.6 Hz	FB2	2022-11-16 13:29:08	0.0691405	-0.0684689	0.0310106	-0.0306321	1.0138	1.0138	1.01663	1.01663	1.02618	0.017034	0.0166254	0.0261829		0.00438245	1	3	0.0126516	0.0122429	0.0218005	54	12.2429	12.6516
2	0.6 Hz	FB2	2022-11-16 13:29:09	0.068436	-0.0676847	0.0187112	-0.0177054	1.01366	1.01365	1.01614	1.01613	1.02554	0.0164165	0.0161332	0.0255396	0.00240756	0.00438245	1	3	0.0120341	0.0117508	0.0211572	55	11.7508	12.0341
2	0.6 Hz	FB2	2022-11-16 13:29:10	0.0653255	-0.0647847	0.0300503	-0.0297183	1.01418	1.01417	1.01672	1.01672	1.02525	0.0170394	0.0167169	0.0252522		0.00438245	1	3	0.012657	0.0123345	0.0208697	56	12.3345	12.657
2	0.6 Hz	FB2	2022-11-16 13:29:11	0.0715776	-0.0709536	0.0203239	-0.0185801	1.01331	1.01331	1.01604	1.01604	1.02145	0.0162564	0.0160394	0.0214471		0.00438245	1	3	0.011874	0.0116569	0.0170647	57	11.6569	11.874
2	0.6 Hz	FB2	2022-11-16 13:29:12	0.0613935	-0.0608512	0.0288297	-0.0278029	1.0142	1.0142	1.01647	1.01647	1.02215	0.0166526	0.0164661	0.0221461		0.00438245	1	3	0.0122702	0.0120836	0.0177636	58	12.0836	12.2702
2	0.6 Hz	FB2	2022-11-16 13:29:13	0.0746899	-0.0745646	0.0246789	-0.0229777	1.01336	1.01336	1.01641	1.01641	1.02157	0.0166115	0.0164055	0.0215744		0.00438245	1	3	0.0122291	0.0120231	0.017192	59	12.0231	12.2291
2	0.6 Hz	FB2	2022-11-16 13:29:14	0.0655792	-0.0654455	0.0357373	-0.0357003	1.0136	1.0136	1.01635	1.01634	1.0197	0.0164798	0.0163447	0.0196984		0.00438245	1	3	0.0120974	0.0119622	0.015316	60	11.9622	12.0974
2	1.0 Hz	FB2	2022-11-16 13:26:15	0.0748608	-0.0724195	0.0311616	-0.0229704	1.01334	1.01334	1.01658	1.01658	1.02629	0.0169293	0.016577	0.0262899		0.0121735	2	3	0.00475583	0.00440348	0.0141164	61	4.40348	4.75583
2	1.0 Hz	FB2	2022-11-16 13:26:16	0.0726012	-0.0682833	0.0272413	-0.0197992	1.01298	1.01297	1.01594	1.01593	1.02544	0.0165392	0.0159309	0.0254389		0.0121735	2	3	0.00436571	0.00375746	0.0132655	62	3.75746	4.36571
2	1.0 Hz	FB2	2022-11-16 13:26:17	0.0682405	-0.0641348	0.0283928	-0.0205297	1.01352	1.01351	1.01621	1.0162	1.03185	0.0169425	0.0162019	0.0318499		0.0121735	2	3	0.00476901	0.00402845	0.0196765	63	4.02845	4.76901
2	1.0 Hz	FB2	2022-11-16 13:26:18	0.0662477	-0.0627935	0.0325633	-0.0243288	1.01259	1.01258	1.01528	1.01527	1.02426	0.0156707	0.0152711	0.0242575		0.0121735	2	3	0.0034972	0.00309766	0.0120841	64	3.09766	3.4972
2	1.0 Hz	FB2	2022-11-16 13:26:19	0.0687418	-0.0644573	0.0344768	-0.0272337	1.01331	1.0133	1.01622	1.01621	1.03056	0.017009	0.0162114	0.0305604	0.00326651	0.0121735	2	3	0.00483548	0.00403788	0.018387	65	4.03788	4.83548
2	1.0 Hz	FB2	2022-11-16 13:26:20	0.0707503	-0.0666195	0.0350662	-0.0304732	1.01332	1.01331	1.01639	1.01638	1.03347	0.0172062	0.0164212	0.0334736		0.0121735	2	3	0.00503271	0.00424776	0.0213002	66	4.24776	5.03271
2	1.0 Hz	FB2	2022-11-16 13:26:21	0.0753702	-0.0727493	0.0328437	-0.0252938	1.01338	1.01338	1.01671	1.01671	1.02521	0.0171483	0.0167067	0.0252095		0.0121735	2	3	0.00497478	0.00453326	0.013036	67	4.53326	4.97478
2	1.0 Hz	FB2	2022-11-16 13:26:22	0.074719	-0.0717305	0.0312242	-0.0227627	1.01304	1.01303	1.01627	1.01626	1.02287	0.0165936	0.0162622	0.0228681		0.0121735	2	3	0.00442016	0.00408873	0.0106946	68	4.08873	4.42017
2	1.0 Hz	FB2	2022-11-16 13:26:23	0.0710942	-0.0671765	0.0261604	-0.0194303	1.01522	1.0152	1.01804	1.01803	1.03372	0.0186795	0.0180257	0.0337164		0.0121735	2	3	0.00650606	0.00585224	0.0215429	69	5.85224	6.50606
2	1.0 Hz	FB2	2022-11-16 13:26:24	0.068179	-0.063954	0.0289855	-0.0209621	1.01281	1.01279	1.01552	1.0155	1.03107	0.0165587	0.0155469	0.0310669	0.00352031	0.0121735	2	3	0.00438522	0.00337344	0.0188935	70	3.37344	4.38522
2	1.0 Hz	FB2	2022-11-16 13:26:25	0.0667244	-0.0630525	0.0337401	-0.0248711	1.01388	1.01385	1.01663	1.01661	1.03572	0.0178256	0.0166103	0.0357154		0.0121735	2	3	0.00565216	0.00443679	0.023542	71	4.43679	5.65216
2	1.0 Hz	FB2	2022-11-16 13:26:26	0.0687031	-0.0650852	0.0343622	-0.028785	1.01369	1.01367	1.0166	1.01658	1.0372	0.0174074	0.016582	0.0372049		0.0121735	2	3	0.0052339	0.00440851	0.0250315	72	4.40851	5.2339
2	1.0 Hz	FB2	2022-11-16 13:26:27	0.0725562	-0.0690773	0.0332887	-0.0285969	1.01507	1.01505	1.0182	1.01819	1.03071	0.0187899	0.0181891	0.0307127		0.0121735	2	3	0.00661645	0.00601565	0.0185392	73	6.01565	6.61645
2	1.0 Hz	FB2	2022-11-16 13:26:28	0.0749998	-0.0720457	0.0329313	-0.0246073	1.01289	1.01287	1.01619	1.01618	1.03551	0.0168698	0.0161834	0.0355054		0.0121735	2	3	0.00469635	0.00400992	0.0233319	74	4.00992	4.69635
2	1.0 Hz	FB2	2022-11-16 13:26:29	0.0743648	-0.0713103	0.0297315	-0.0216315	1.01322	1.01321	1.01638	1.01637	1.03171	0.0169327	0.0163714	0.0317079	0.00379564	0.0121735	2	3	0.00475926	0.0041979	0.0195345	75	4.1979	4.75926
2	1.0 Hz	FB2	2022-11-16 13:26:30	0.0705846	-0.0663971	0.0276521	-0.020129	1.01351	1.01349	1.01634	1.01632	1.03035	0.0172706	0.0163841	0.0303495		0.0121735	2	3	0.00509718	0.00421067	0.018176	76	4.21067	5.09718
2	1.0 Hz	FB2	2022-11-16 13:26:31	0.0676742	-0.0636535	0.029536	-0.0215192	1.01406	1.01405	1.01675	1.01674	1.02722	0.0170947	0.0167413	0.0272164		0.0121735	2	3	0.00492127	0.00456785	0.015043	77	4.56785	4.92127
2	1.0 Hz	FB2	2022-11-16 13:26:32	0.065955	-0.0626396	0.0326283	-0.0248565	1.01502	1.015	1.01768	1.01766	1.03639	0.0185112	0.0176641	0.0363909		0.0121735	2	3	0.0063377	0.00549058	0.0242174	78	5.49058	6.3377
2	1.0 Hz	FB2	2022-11-16 13:26:33	0.0689363	-0.0645624	0.0344708	-0.0293592	1.01357	1.01356	1.0165	1.01648	1.03856	0.0175235	0.0164837	0.0385593		0.0121735	2	3	0.00535002	0.00431024	0.0263858	79	4.31024	5.35002
2	1.0 Hz	FB2	2022-11-16 13:26:34	0.0747387	-0.0714618	0.0341866	-0.0280985	1.01351	1.0135	1.01684	1.01683	1.03741	0.0176174	0.0168275	0.0374143	0.00380474	0.0121735	2	3	0.00544388	0.00465403	0.0252408	80	4.65403	5.44388
2	1.0 Hz	FB2	2022-11-16 13:26:35	0.0741192	-0.0715619	0.0316874	-0.0234859	1.01448	1.01446	1.01767	1.01766	1.03583	0.0183312	0.0176615	0.0358322		0.0121735	2	3	0.00615769	0.00548806	0.0236588	81	5.48806	6.15769
2	1.0 Hz	FB2	2022-11-16 13:26:36	0.0731435	-0.0693588	0.0297704	-0.0218206	1.01245	1.01243	1.01552	1.01551	1.02937	0.0163179	0.0155728	0.0293714		0.0121735	2	3	0.00414442	0.00339937	0.0171979	82	3.39937	4.14442
2	1.0 Hz	FB2	2022-11-16 13:26:37	0.0701709	-0.0661577	0.0277669	-0.0199238	1.01355	1.01354	1.01636	1.01634	1.02897	0.0170736	0.0163434	0.0289743		0.0121735	2	3	0.00490014	0.00416995	0.0168008	83	4.16995	4.90014
2	1.0 Hz	FB2	2022-11-16 13:26:38	0.0661282	-0.0627422	0.0303554	-0.0226552	1.01314	1.01313	1.01575	1.01574	1.03062	0.0165444	0.0157388	0.0306161		0.0121735	2	3	0.00437093	0.00356529	0.0184427	84	3.56529	4.37093
2	1.0 Hz	FB2	2022-11-16 13:26:39	0.0671636	-0.0633676	0.033925	-0.0259852	1.01349	1.01348	1.01628	1.01627	1.02451	0.016911	0.0162698	0.0245065	0.00384572	0.0121735	2	3	0.00473757	0.00409637	0.012333	85	4.09637	4.73757
2	1.0 Hz	FB2	2022-11-16 13:26:40	0.0691662	-0.0650876	0.0340464	-0.0289805	1.01461	1.0146	1.01754	1.01752	1.03548	0.0184322	0.0175192	0.0354823		0.0121735	2	3	0.00625872	0.00534578	0.0233088	86	5.34578	6.25872
2	1.0 Hz	FB2	2022-11-16 13:26:41	0.0744976	-0.0712956	0.0334245	-0.0271677	1.01459	1.01457	1.01787	1.01785	1.03474	0.0185712	0.0178549	0.0347412		0.0121735	2	3	0.00639774	0.00568139	0.0225677	87	5.68139	6.39774
2	1.0 Hz	FB2	2022-11-16 13:26:42	0.0756171	-0.0726565	0.0331304	-0.0242017	1.01246	1.01245	1.01582	1.01581	1.0276	0.016215	0.0158127	0.0276017		0.0121735	2	3	0.00404158	0.00363926	0.0154282	88	3.63926	4.04158
2	1.0 Hz	FB2	2022-11-16 13:26:43	0.074289	-0.0702329	0.028308	-0.0201657	1.01321	1.0132	1.01632	1.01632	1.0281	0.0167283	0.0163163	0.0281004		0.0121735	2	3	0.00455482	0.00414279	0.015927	89	4.14279	4.55482
2	1.0 Hz	FB2	2022-11-16 13:26:44	0.0690781	-0.0650119	0.0269208	-0.019787	1.01423	1.01421	1.01693	1.01692	1.0346	0.0175341	0.0169207	0.0346025	0.00341595	0.0121735	2	3	0.0053606	0.00474727	0.022429	90	4.74727	5.3606
2	1.0 Hz	FB2	2022-11-16 13:26:45	0.0665364	-0.0628057	0.0313889	-0.0227236	1.01346	1.01344	1.01612	1.0161	1.03401	0.0172283	0.0161389	0.0340117		0.0121735	2	3	0.00505479	0.00396543	0.0218382	91	3.96543	5.05479
2	1.0 Hz	FB2	2022-11-16 13:26:46	0.0681315	-0.0643596	0.0338874	-0.0267695	1.01412	1.0141	1.01697	1.01696	1.03769	0.0179435	0.0169556	0.0376862		0.0121735	2	3	0.00577002	0.00478211	0.0255127	92	4.78211	5.77002
2	1.0 Hz	FB2	2022-11-16 13:26:47	0.0695574	-0.0651854	0.0339277	-0.0286433	1.01457	1.01456	1.01752	1.01751	1.02971	0.0180421	0.0175122	0.0297099		0.0121735	2	3	0.00586866	0.00533873	0.0175365	93	5.33873	5.86866
2	1.0 Hz	FB2	2022-11-16 13:26:48	0.0745248	-0.0716206	0.0335834	-0.0271872	1.01413	1.01412	1.01742	1.01741	1.02907	0.0179922	0.0174085	0.0290728		0.0121735	2	3	0.00581874	0.005235	0.0168993	94	5.235	5.81874
2	1.0 Hz	FB2	2022-11-16 13:26:49	0.0751341	-0.072505	0.0315857	-0.0235372	1.01269	1.01268	1.01596	1.01596	1.02309	0.0163275	0.0159557	0.0230917	0.00370023	0.0121735	2	3	0.00415404	0.00378222	0.0109182	95	3.78222	4.15404
2	1.0 Hz	FB2	2022-11-16 13:26:50	0.0739326	-0.0701278	0.0278773	-0.0202634	1.01304	1.01302	1.01611	1.0161	1.03714	0.0171556	0.0160971	0.0371371		0.0121735	2	3	0.00498212	0.00392359	0.0249636	96	3.92359	4.98212
2	1.0 Hz	FB2	2022-11-16 13:26:51	0.0694288	-0.0650632	0.0279649	-0.0197528	1.01463	1.01461	1.01739	1.01737	1.03201	0.0182005	0.0173738	0.0320121		0.0121735	2	3	0.00602701	0.00520034	0.0198387	97	5.20034	6.02701
2	1.0 Hz	FB2	2022-11-16 13:26:52	0.0663607	-0.0629792	0.0310618	-0.0224353	1.01505	1.01504	1.01769	1.01768	1.03451	0.0182792	0.0176824	0.0345118		0.0121735	2	3	0.00610571	0.00550892	0.0223383	98	5.50892	6.10571
2	1.0 Hz	FB2	2022-11-16 13:26:53	0.0672644	-0.0633628	0.0334725	-0.0258728	1.01568	1.01566	1.01845	1.01844	1.03698	0.0191861	0.0184381	0.0369834		0.0121735	2	3	0.0070126	0.00626462	0.0248099	99	6.26462	7.0126
2	1.0 Hz	FB2	2022-11-16 13:26:54	0.0696723	-0.0652758	0.0341599	-0.0293519	1.01322	1.01321	1.01618	1.01618	1.02377	0.0165132	0.0161768	0.0237671	0.00368685	0.0121735	2	3	0.00433978	0.00400332	0.0115936	100	4.00332	4.33978
2	1.0 Hz	FB2	2022-11-16 13:26:55	0.0756777	-0.0728544	0.0337279	-0.0266986	1.01229	1.01227	1.01567	1.01566	1.02939	0.0163275	0.0156601	0.0293876		0.0121735	2	3	0.00415405	0.00348668	0.0172141	101	3.48668	4.15405
2	1.0 Hz	FB2	2022-11-16 13:26:56	0.0748558	-0.0718087	0.0321402	-0.0229435	1.01288	1.01287	1.01615	1.01615	1.02579	0.0165754	0.0161457	0.0257949		0.0121735	2	3	0.00440193	0.00397226	0.0136214	102	3.97226	4.40193
2	1.0 Hz	FB2	2022-11-16 13:26:57	0.0738227	-0.0699568	0.0283726	-0.0203806	1.01274	1.01272	1.01582	1.01581	1.03062	0.0168035	0.0158056	0.0306161		0.0121735	2	3	0.00463005	0.00363213	0.0184427	103	3.63213	4.63005
2	1.0 Hz	FB2	2022-11-16 13:26:58	0.0690913	-0.0650339	0.0287976	-0.0210159	1.01397	1.01396	1.01673	1.01672	1.02992	0.0172537	0.0167218	0.0299226		0.0121735	2	3	0.00508028	0.00454829	0.0177491	104	4.54829	5.08028
2	1.0 Hz	FB2	2022-11-16 13:26:59	0.066481	-0.0628131	0.031802	-0.0232391	1.015	1.01499	1.01767	1.01766	1.03016	0.0183426	0.0176596	0.0301574	0.0036155	0.0121735	2	3	0.0061691	0.00548615	0.017984	105	5.48615	6.1691
2	1.0 Hz	FB2	2022-11-16 13:27:00	0.0664051	-0.0630256	0.0338222	-0.0272556	1.01367	1.01366	1.01641	1.01639	1.03047	0.0173838	0.0164127	0.0304703		0.0121735	2	3	0.0052103	0.00423921	0.0182969	106	4.23921	5.2103
2	1.0 Hz	FB2	2022-11-16 13:27:01	0.0701036	-0.066402	0.0341547	-0.0298796	1.01325	1.01323	1.01625	1.01623	1.03509	0.0172869	0.0162298	0.0350898		0.0121735	2	3	0.00511348	0.00405637	0.0229163	107	4.05637	5.11348
2	1.0 Hz	FB2	2022-11-16 13:27:02	0.0742393	-0.0714227	0.0334068	-0.0253866	1.01456	1.01454	1.01782	1.0178	1.03337	0.0186317	0.0178033	0.0333705		0.0121735	2	3	0.00645827	0.00562979	0.021197	108	5.62979	6.45827
2	1.0 Hz	FB2	2022-11-16 13:27:03	0.0374272	-0.0368303	0.0235326	-0.023393	1.0158	1.01576	1.01676	1.01673	1.0303	0.0186825	0.0167278	0.0302996		0.0121735	2	3	0.00650907	0.00455428	0.0181261	109	4.55428	6.50907
2	1.0 Hz	FB2	2022-11-16 13:27:14	0.0795916	-0.0773316	0.0278097	-0.0182734	1.01335	1.01334	1.01685	1.01684	1.0227	0.017036	0.0168434	0.0227038		0.0121735	2	3	0.00486252	0.00466998	0.0105303	110	4.66998	4.86252
2	1.5 Hz	FB2	2022-11-16 13:24:15	0.0790518	-0.0492048	0.0558022	-0.0172388	1.01481	1.01475	1.01941	1.01936	1.04903	0.0215663	0.0194164	0.0490314		0.0273903	3	3	0.00582406	0.00797389	0.0216411	111	7.97389	5.82406
2	1.5 Hz	FB2	2022-11-16 13:24:16	0.101759	-0.0837385	0.0536125	-0.0190907	1.01264	1.01261	1.01915	1.01913	1.0419	0.0201484	0.0191287	0.0419018		0.0273903	3	3	0.00724187	0.0082616	0.0145115	112	8.2616	7.24187
2	1.5 Hz	FB2	2022-11-16 13:24:17	0.0842651	-0.0609954	0.0639074	-0.0364272	1.01349	1.01346	1.019	1.01897	1.041	0.0203715	0.0189683	0.0410044		0.0273903	3	3	0.00701882	0.00842199	0.0136141	113	8.42199	7.01882
2	1.5 Hz	FB2	2022-11-16 13:24:18	0.0857794	-0.0618554	0.0547076	-0.0110674	1.01405	1.01403	1.01914	1.01913	1.03213	0.0197027	0.0191333	0.0321253		0.0273903	3	3	0.00768762	0.00825706	0.00473496	114	8.25706	7.68762
2	1.5 Hz	FB2	2022-11-16 13:24:19	0.097347	-0.079832	0.0550923	-0.0286922	1.01284	1.01283	1.019	1.01899	1.03353	0.0196078	0.0189906	0.0335344	0.00467222	0.0273903	3	3	0.00778252	0.00839968	0.0061441	115	8.39968	7.78252
2	1.5 Hz	FB2	2022-11-16 13:24:20	0.07967	-0.0557377	0.0596756	-0.0331509	1.01434	1.01432	1.01922	1.0192	1.03532	0.0199738	0.0192002	0.0353188		0.0273903	3	3	0.00741654	0.00819006	0.00792845	116	8.19006	7.41654
2	1.5 Hz	FB2	2022-11-16 13:24:21	0.0911563	-0.0676138	0.0538476	-0.00804769	1.01421	1.0142	1.01972	1.01971	1.02924	0.020219	0.0197144	0.0292381		0.0273903	3	3	0.00717136	0.0076759	0.00184775	117	7.6759	7.17136
2	1.5 Hz	FB2	2022-11-16 13:24:22	0.0974875	-0.0787472	0.0647424	-0.0369329	1.01259	1.01256	1.01933	1.01931	1.04926	0.0205829	0.0193104	0.0492623		0.0273903	3	3	0.00680742	0.00807992	0.0218719	118	8.07992	6.80742
2	1.5 Hz	FB2	2022-11-16 13:24:23	0.0770847	-0.0474091	0.0542412	-0.0215265	1.01571	1.01568	1.02007	1.02005	1.03793	0.0208458	0.0200544	0.0379307		0.0273903	3	3	0.00654455	0.00733594	0.0105404	119	7.33594	6.54455
2	1.5 Hz	FB2	2022-11-16 13:24:24	0.100016	-0.0814884	0.052917	-0.0150595	1.01269	1.01267	1.01899	1.01897	1.03939	0.0200007	0.0189743	0.039386	0.00418555	0.0273903	3	3	0.00738966	0.00841597	0.0119957	120	8.41597	7.38966
2	1.5 Hz	FB2	2022-11-16 13:24:25	0.0872645	-0.0629597	0.066581	-0.0389509	1.01445	1.01441	1.02038	1.02034	1.04627	0.0218805	0.020344	0.0462704		0.0273903	3	3	0.00550984	0.00704633	0.0188801	121	7.04633	5.50984
2	1.5 Hz	FB2	2022-11-16 13:24:26	0.0866561	-0.061677	0.0540052	-0.0108231	1.01347	1.01345	1.0186	1.01859	1.03418	0.0193242	0.0185895	0.0341816		0.0273903	3	3	0.00806612	0.0088008	0.00679127	122	8.8008	8.06612
2	1.5 Hz	FB2	2022-11-16 13:24:27	0.0998929	-0.0819404	0.0582205	-0.0294471	1.01309	1.01307	1.01967	1.01965	1.03233	0.0202435	0.0196541	0.0323338		0.0273903	3	3	0.00714685	0.00773623	0.00494346	123	7.73623	7.14685
2	1.5 Hz	FB2	2022-11-16 13:24:28	0.0799759	-0.0513059	0.0604218	-0.0314652	1.01485	1.01482	1.01978	1.01977	1.03272	0.0204649	0.0197697	0.0327224		0.0273903	3	3	0.00692539	0.00762066	0.00533208	124	7.62066	6.92539
2	1.5 Hz	FB2	2022-11-16 13:24:29	0.0974914	-0.0760427	0.0551096	-0.00889547	1.0131	1.01306	1.01927	1.01924	1.04465	0.0205518	0.0192432	0.0446518	0.00443478	0.0273903	3	3	0.00683849	0.0081471	0.0172615	125	8.1471	6.83849
2	1.5 Hz	FB2	2022-11-16 13:24:30	0.0901277	-0.0702231	0.0653319	-0.0390902	1.01375	1.01372	1.01984	1.01982	1.04283	0.0208197	0.0198217	0.0428306		0.0273903	3	3	0.00657057	0.00756864	0.0154403	126	7.56864	6.57057
2	1.5 Hz	FB2	2022-11-16 13:24:31	0.0801974	-0.0528329	0.0544727	-0.0141384	1.01474	1.01471	1.01936	1.01934	1.03623	0.0204264	0.0193379	0.0362307		0.0273903	3	3	0.00696391	0.00805241	0.00884037	127	8.05241	6.96391
2	1.5 Hz	FB2	2022-11-16 13:24:32	0.102921	-0.0834576	0.0572633	-0.0252914	1.01291	1.01289	1.01974	1.01972	1.03302	0.0203783	0.0197238	0.0330182		0.0273903	3	3	0.00701198	0.00766649	0.00562787	128	7.66649	7.01198
2	1.5 Hz	FB2	2022-11-16 13:24:33	0.0807991	-0.0551929	0.061839	-0.0334392	1.01508	1.01505	1.02016	1.02014	1.03976	0.0212199	0.0201423	0.0397607		0.0273903	3	3	0.00617038	0.00724803	0.0123704	129	7.24803	6.17038
2	1.5 Hz	FB2	2022-11-16 13:24:34	0.0914281	-0.0688574	0.0533365	-0.0088857	1.0133	1.01328	1.01881	1.0188	1.02865	0.0191559	0.0188035	0.0286547	0.00418509	0.0273903	3	3	0.00823445	0.00858685	0.0012644	130	8.58685	8.23445
2	1.5 Hz	FB2	2022-11-16 13:24:35	0.0971729	-0.0779239	0.065613	-0.0376732	1.01237	1.01235	1.01914	1.01912	1.03651	0.0199775	0.0191237	0.0365083		0.0273903	3	3	0.00741285	0.00826659	0.00911803	131	8.26659	7.41285
2	1.5 Hz	FB2	2022-11-16 13:24:36	0.0792219	-0.0475435	0.0572488	-0.0183553	1.01561	1.01557	1.02031	1.02027	1.04792	0.0219766	0.0202705	0.0479196		0.0273903	3	3	0.0054137	0.00711978	0.0205293	132	7.11978	5.4137
2	1.5 Hz	FB2	2022-11-16 13:24:37	0.101865	-0.0833501	0.0538632	-0.019506	1.01241	1.01238	1.01894	1.01892	1.04225	0.0200475	0.018922	0.0422453		0.0273903	3	3	0.00734277	0.00846834	0.014855	133	8.46834	7.34277
2	1.5 Hz	FB2	2022-11-16 13:24:38	0.0836161	-0.0596883	0.0647495	-0.0372627	1.0139	1.01388	1.0194	1.01938	1.03245	0.0205178	0.0193803	0.0324456		0.0273903	3	3	0.00687247	0.00801	0.00505529	134	8.01	6.87247
2	1.5 Hz	FB2	2022-11-16 13:24:39	0.0893365	-0.0642618	0.0552549	-0.00970414	1.0143	1.01427	1.01972	1.0197	1.04391	0.0207725	0.0197036	0.0439093	0.00495619	0.0273903	3	3	0.00661783	0.0076867	0.016519	135	7.6867	6.61783
2	1.5 Hz	FB2	2022-11-16 13:24:40	0.0981654	-0.0801471	0.0616367	-0.0337862	1.01281	1.01278	1.01942	1.0194	1.04121	0.0203024	0.0194001	0.0412097		0.0273903	3	3	0.00708796	0.00799022	0.0138194	136	7.99022	7.08796
2	1.5 Hz	FB2	2022-11-16 13:24:41	0.0778863	-0.049239	0.0556663	-0.0258093	1.015	1.01496	1.0195	1.01947	1.0434	0.0209886	0.0194999	0.0433978		0.0273903	3	3	0.00640166	0.00789039	0.0160075	137	7.89039	6.40166
2	1.5 Hz	FB2	2022-11-16 13:24:42	0.0996795	-0.079402	0.0555166	-0.011644	1.01297	1.01295	1.01938	1.01937	1.02876	0.0197967	0.0193669	0.0287595		0.0273903	3	3	0.00759364	0.00802339	0.0013692	138	8.02339	7.59364
2	1.5 Hz	FB2	2022-11-16 13:24:43	0.0892769	-0.0640737	0.0665361	-0.0393418	1.01426	1.01422	1.02036	1.02032	1.04573	0.0219652	0.0203221	0.0457344		0.0273903	3	3	0.00542514	0.00706824	0.0183441	139	7.06824	5.42514
2	1.5 Hz	FB2	2022-11-16 13:24:44	0.0831202	-0.0597029	0.0543239	-0.0117686	1.01424	1.01422	1.01909	1.01908	1.04065	0.0198074	0.0190781	0.040647	0.00455356	0.0273903	3	3	0.0075829	0.00831223	0.0132567	140	8.31223	7.5829
2	1.5 Hz	FB2	2022-11-16 13:24:45	0.100283	-0.0821529	0.056539	-0.0276294	1.01293	1.01291	1.01945	1.01943	1.04488	0.0205112	0.0194329	0.0448794		0.0273903	3	3	0.00687908	0.00795742	0.0174891	141	7.95742	6.87908
2	1.5 Hz	FB2	2022-11-16 13:24:46	0.0807592	-0.052525	0.0615657	-0.0329628	1.01482	1.01477	1.01989	1.01985	1.04659	0.0217312	0.0198495	0.0465897		0.0273903	3	3	0.00565909	0.00754085	0.0191994	142	7.54085	5.65909
2	1.5 Hz	FB2	2022-11-16 13:24:47	0.0929972	-0.0723755	0.0536684	-0.00940363	1.01362	1.01359	1.01929	1.01927	1.04042	0.0204052	0.0192656	0.0404159		0.0273903	3	3	0.00698508	0.00812466	0.0130256	143	8.12466	6.98508
2	1.5 Hz	FB2	2022-11-16 13:24:48	0.0941187	-0.0754978	0.0648938	-0.0379004	1.01335	1.01332	1.01978	1.01975	1.0437	0.0212114	0.0197491	0.043702		0.0273903	3	3	0.00617887	0.0076412	0.0163117	144	7.6412	6.17887
2	1.5 Hz	FB2	2022-11-16 13:24:49	0.0809353	-0.0512867	0.0565033	-0.0151235	1.01448	1.01445	1.01927	1.01924	1.04133	0.0204308	0.0192435	0.0413312	0.00507957	0.0273903	3	3	0.00695955	0.00814678	0.0139409	145	8.14678	6.95955
2	1.5 Hz	FB2	2022-11-16 13:24:50	0.10317	-0.0835333	0.0575726	-0.024468	1.01281	1.01278	1.01968	1.01966	1.04821	0.0206762	0.0196581	0.0482074		0.0273903	3	3	0.00671414	0.0077322	0.0208171	146	7.7322	6.71414
2	1.5 Hz	FB2	2022-11-16 13:24:51	0.0817304	-0.0560651	0.0618415	-0.034309	1.01475	1.01472	1.01991	1.01989	1.03568	0.0207614	0.0198923	0.0356839		0.0273903	3	3	0.00662891	0.00749805	0.00829362	147	7.49805	6.62891
2	1.5 Hz	FB2	2022-11-16 13:24:52	0.0192615	0.0159415	0.00592555	-0.00574138	1.02325	1.02325	1.02345	1.02345	1.02539	0.0235259	0.0234452	0.0253927		0.0273903	3	3	0.00386436	0.00394511	0.00199756	148	3.94511	3.86436
2	1.5 Hz	FB2	2022-11-16 13:25:03	0.0873406	-0.0650812	0.058285	-0.0119089	1.01455	1.01453	1.01997	1.01995	1.04095	0.0207145	0.0199541	0.0409483		0.0273903	3	3	0.00667576	0.00743623	0.013558	149	7.43623	6.67577
2	1.5 Hz	FB2	2022-11-16 13:25:04	0.102091	-0.0828932	0.0571272	-0.0264641	1.01276	1.01274	1.0195	1.01948	1.03996	0.0203811	0.0194802	0.0399587	0.00404177	0.0273903	3	3	0.00700916	0.0079101	0.0125684	150	7.9101	7.00916
2	1.5 Hz	FB2	2022-11-16 13:25:05	0.0799728	-0.054201	0.0608569	-0.0323032	1.01439	1.01436	1.01935	1.01933	1.03959	0.0205802	0.0193303	0.0395892		0.0273903	3	3	0.0068101	0.00806001	0.0121989	151	8.06001	6.8101
2	1.5 Hz	FB2	2022-11-16 13:25:06	0.092089	-0.070443	0.0540069	-0.00937676	1.01413	1.0141	1.01974	1.01971	1.04489	0.0210059	0.0197125	0.0448946		0.0273903	3	3	0.00638445	0.00767779	0.0175043	152	7.67779	6.38445
2	1.5 Hz	FB2	2022-11-16 13:25:07	0.096188	-0.0761795	0.0654834	-0.0390829	1.01279	1.01276	1.01945	1.01943	1.04248	0.020701	0.0194765	0.0424777		0.0273903	3	3	0.00668931	0.00791377	0.0150874	153	7.91377	6.68931
2	1.5 Hz	FB2	2022-11-16 13:25:08	0.0796632	-0.049195	0.056236	-0.0163153	1.01486	1.01484	1.01954	1.01952	1.03071	0.0201293	0.0195238	0.0307089		0.0273903	3	3	0.00726103	0.00786655	0.00331859	154	7.86655	7.26103
2	1.5 Hz	FB2	2022-11-16 13:25:09	0.102285	-0.0837117	0.0542077	-0.019936	1.013	1.01298	1.01959	1.01958	1.02952	0.0199443	0.0195818	0.0295181	0.0043759	0.0273903	3	3	0.00744597	0.00780849	0.00212777	155	7.80849	7.44597
2	1.5 Hz	FB2	2022-11-16 13:25:10	0.0837846	-0.0597469	0.0629811	-0.0358799	1.01437	1.01433	1.01977	1.01974	1.04284	0.0211726	0.0197409	0.0428405		0.0273903	3	3	0.00621774	0.00764944	0.0154502	156	7.64944	6.21774
2	1.5 Hz	FB2	2022-11-16 13:25:11	0.0893523	-0.064858	0.0559529	-0.00920574	1.01406	1.01403	1.01952	1.0195	1.04261	0.0205554	0.0195005	0.0426081		0.0273903	3	3	0.00683486	0.00788978	0.0152178	157	7.88978	6.83486
2	1.5 Hz	FB2	2022-11-16 13:25:12	0.0970444	-0.0783807	0.061904	-0.0340085	1.01291	1.01289	1.01943	1.01941	1.0322	0.0200443	0.0194144	0.0322049		0.0273903	3	3	0.00734602	0.00797588	0.00481463	158	7.97588	7.34602
2	1.5 Hz	FB2	2022-11-16 13:25:13	0.077958	-0.0484254	0.0554853	-0.0246488	1.01562	1.01558	1.02012	1.02009	1.04463	0.021683	0.0201048	0.0446286		0.0273903	3	3	0.00570728	0.00728548	0.0172382	159	7.28548	5.70727
2	1.5 Hz	FB2	2022-11-16 13:25:14	0.100463	-0.0808825	0.0561188	-0.0129584	1.01328	1.01325	1.01979	1.01977	1.04492	0.020742	0.0197741	0.04492		0.0273903	3	3	0.0066483	0.00761619	0.0175297	160	7.61619	6.6483
2	1.9 Hz	FB2	2022-11-16 13:22:15	0.140345	-0.066297	0.104685	-0.0223376	1.01427	1.01414	1.02928	1.02916	1.07131	0.032868	0.0291636	0.0713064		0.0439462	4	3	0.0110783	0.0147826	0.0273602	161	14.7826	11.0783
2	1.9 Hz	FB2	2022-11-16 13:22:16	0.139975	-0.0673084	0.104255	-0.0220689	1.01399	1.01384	1.0289	1.02875	1.08715	0.0337132	0.0288712	0.0871497		0.0439462	4	3	0.010233	0.015075	0.0432035	162	15.075	10.233
2	1.9 Hz	FB2	2022-11-16 13:22:17	0.139003	-0.067714	0.106682	-0.0206372	1.01391	1.01376	1.02894	1.0288	1.07486	0.0334153	0.0289784	0.0748621		0.0439462	4	3	0.0105309	0.0149679	0.0309159	163	14.9679	10.5309
2	1.9 Hz	FB2	2022-11-16 13:22:18	0.139787	-0.0633701	0.107322	-0.0192104	1.01444	1.01432	1.02963	1.02953	1.07231	0.0328807	0.0295286	0.0723091		0.0439462	4	3	0.0110655	0.0144176	0.0283629	164	14.4176	11.0655
2	1.9 Hz	FB2	2022-11-16 13:22:19	0.134205	-0.0589969	0.108159	-0.0220102	1.01416	1.01406	1.0287	1.02861	1.06473	0.0317505	0.0286127	0.0647333	0.0121092	0.0439462	4	3	0.0121957	0.0153335	0.0207871	165	15.3335	12.1957
2	1.9 Hz	FB2	2022-11-16 13:22:20	0.140615	-0.0625272	0.109777	-0.026982	1.01473	1.01459	1.03029	1.03016	1.07583	0.0343499	0.0302052	0.0758334		0.0439462	4	3	0.00959632	0.013741	0.0318871	166	13.741	9.59632
2	1.9 Hz	FB2	2022-11-16 13:22:21	0.133544	-0.0615524	0.109595	-0.028917	1.01351	1.01337	1.02813	1.028	1.07986	0.0323039	0.0281231	0.0798596		0.0439462	4	3	0.0116423	0.0158231	0.0359134	167	15.8231	11.6423
2	1.9 Hz	FB2	2022-11-16 13:22:22	0.137595	-0.0650901	0.105278	-0.0292419	1.01405	1.01393	1.02874	1.02862	1.07178	0.0328454	0.0287368	0.0717822		0.0439462	4	3	0.0111008	0.0152094	0.027836	168	15.2094	11.1008
2	1.9 Hz	FB2	2022-11-16 13:22:23	0.143455	-0.0665169	0.106003	-0.0276172	1.0146	1.01449	1.03016	1.03006	1.06839	0.0331504	0.0300618	0.068389		0.0439462	4	3	0.0107958	0.0138845	0.0244427	169	13.8845	10.7958
2	1.9 Hz	FB2	2022-11-16 13:22:24	0.137964	-0.0666162	0.106143	-0.0283236	1.01355	1.01345	1.02839	1.0283	1.07252	0.0315822	0.0283486	0.0725228	0.0117148	0.0439462	4	3	0.012364	0.0155976	0.0285766	170	15.5976	12.364
2	1.9 Hz	FB2	2022-11-16 13:22:25	0.140342	-0.0693851	0.108854	-0.0313284	1.0138	1.0137	1.02924	1.02914	1.06501	0.0324557	0.0291441	0.0650125		0.0439462	4	3	0.0114905	0.0148022	0.0210663	171	14.8022	11.4905
2	1.9 Hz	FB2	2022-11-16 13:22:26	0.140592	-0.0754148	0.109201	-0.0277589	1.01306	1.01295	1.02858	1.02847	1.06181	0.0319761	0.0285329	0.061811		0.0439462	4	3	0.0119702	0.0154133	0.0178648	172	15.4133	11.9702
2	1.9 Hz	FB2	2022-11-16 13:22:27	0.143032	-0.0720921	0.107963	-0.02363	1.01397	1.01385	1.02968	1.02957	1.08536	0.0332144	0.0295729	0.0853649		0.0439462	4	3	0.0107319	0.0143734	0.0414187	173	14.3734	10.7319
2	1.9 Hz	FB2	2022-11-16 13:22:28	0.139371	-0.0737266	0.109889	-0.022235	1.01282	1.0127	1.02825	1.02814	1.07331	0.0318452	0.0282793	0.0733136		0.0439462	4	3	0.0121011	0.0156669	0.0293674	174	15.6669	12.1011
2	1.9 Hz	FB2	2022-11-16 13:22:29	0.140035	-0.0680756	0.105832	-0.0208033	1.01408	1.01393	1.02915	1.02902	1.07643	0.0334833	0.0293785	0.0764306	0.0116533	0.0439462	4	3	0.0104629	0.0145677	0.0324844	175	14.5677	10.4629
2	1.9 Hz	FB2	2022-11-16 13:22:30	0.14398	-0.0679901	0.103958	-0.0226943	1.01355	1.0134	1.02899	1.02886	1.0765	0.0331289	0.0291037	0.0765021		0.0439462	4	3	0.0108173	0.0148425	0.0325558	176	14.8425	10.8173
2	1.9 Hz	FB2	2022-11-16 13:22:31	0.140237	-0.0667319	0.105849	-0.0215534	1.01548	1.01538	1.03056	1.03047	1.06424	0.0333574	0.0304746	0.0642392		0.0439462	4	3	0.0105888	0.0134716	0.020293	177	13.4716	10.5888
2	1.9 Hz	FB2	2022-11-16 13:22:32	0.13816	-0.0653735	0.105185	-0.0186387	1.01342	1.01334	1.02818	1.02811	1.06255	0.0307092	0.0281667	0.0625547		0.0439462	4	3	0.0132371	0.0157795	0.0186085	178	15.7795	13.2371
2	1.9 Hz	FB2	2022-11-16 13:22:33	0.137627	-0.0610613	0.108331	-0.0206323	1.01446	1.0143	1.02946	1.02932	1.08765	0.0340283	0.0295134	0.0876478		0.0439462	4	3	0.00991793	0.0144328	0.0437016	179	14.4328	9.91793
2	1.9 Hz	FB2	2022-11-16 13:22:34	0.134208	-0.0588039	0.108105	-0.0246244	1.015	1.01487	1.02952	1.0294	1.07844	0.0335048	0.0295756	0.0784432	0.0114559	0.0439462	4	3	0.0104414	0.0143707	0.034497	180	14.3707	10.4414
2	1.9 Hz	FB2	2022-11-16 13:22:35	0.140821	-0.064406	0.110256	-0.0273485	1.0145	1.01433	1.03014	1.02998	1.08182	0.0349769	0.0303159	0.0818154		0.0439462	4	3	0.00896937	0.0136303	0.0378692	181	13.6303	8.96937
2	1.9 Hz	FB2	2022-11-16 13:22:36	0.133615	-0.0613936	0.109408	-0.0306614	1.01411	1.01401	1.02871	1.02861	1.07422	0.031973	0.0286786	0.0742207		0.0439462	4	3	0.0119733	0.0152676	0.0302745	182	15.2676	11.9733
2	1.9 Hz	FB2	2022-11-16 13:22:37	0.140459	-0.0665584	0.103301	-0.0291393	1.01371	1.01362	1.02859	1.02851	1.06043	0.0314441	0.0285501	0.0604346		0.0439462	4	3	0.0125021	0.0153962	0.0164883	183	15.3962	12.5021
2	1.9 Hz	FB2	2022-11-16 13:22:38	0.143198	-0.0671276	0.107019	-0.0271213	1.01416	1.01403	1.0298	1.02968	1.07638	0.0336804	0.0297064	0.07638		0.0439462	4	3	0.0102658	0.0142398	0.0324338	184	14.2398	10.2658
2	1.9 Hz	FB2	2022-11-16 13:22:39	0.138244	-0.070465	0.107212	-0.0294349	1.01418	1.01407	1.02916	1.02906	1.06992	0.0324879	0.0290575	0.0699199	0.0114391	0.0439462	4	3	0.0114583	0.0148887	0.0259737	185	14.8887	11.4583
2	1.9 Hz	FB2	2022-11-16 13:22:40	0.14393	-0.0813851	0.11273	-0.0312176	1.01312	1.01299	1.02949	1.02936	1.08748	0.0333382	0.0293647	0.0874818		0.0439462	4	3	0.010608	0.0145816	0.0435356	186	14.5816	10.608
2	1.9 Hz	FB2	2022-11-16 13:22:52	0.146223	-0.0760506	0.10129	-0.0109994	1.01372	1.01363	1.02921	1.02913	1.07766	0.0318451	0.0293344	0.0776629		0.0439462	4	3	0.0121011	0.0146119	0.0337167	187	14.6119	12.1011
2	1.9 Hz	FB2	2022-11-16 13:22:53	0.140269	-0.0650607	0.104584	-0.018194	1.0129	1.01281	1.0279	1.02781	1.05683	0.030858	0.0278142	0.0568255		0.0439462	4	3	0.0130882	0.016132	0.0128792	188	16.132	13.0882
2	1.9 Hz	FB2	2022-11-16 13:22:54	0.140946	-0.0620215	0.109747	-0.0213652	1.01481	1.01467	1.03041	1.03027	1.08709	0.0347358	0.0304192	0.0870883	0.0106887	0.0439462	4	3	0.00921043	0.013527	0.0431421	189	13.527	9.21043
2	1.9 Hz	FB2	2022-11-16 13:22:55	0.1347	-0.0593878	0.105875	-0.0251643	1.01459	1.01443	1.02895	1.02881	1.08771	0.0335651	0.0289533	0.0877088		0.0439462	4	3	0.0103812	0.0149929	0.0437626	190	14.9929	10.3812
2	1.9 Hz	FB2	2022-11-16 13:22:56	0.140566	-0.065503	0.110161	-0.0252718	1.01399	1.01385	1.0296	1.02946	1.07608	0.0338728	0.0295082	0.0760834		0.0439462	4	3	0.0100735	0.014438	0.0321372	191	14.438	10.0735
2	1.9 Hz	FB2	2022-11-16 13:22:57	0.133202	-0.0638392	0.109049	-0.0258728	1.01437	1.01426	1.02887	1.02877	1.07989	0.0322971	0.0287674	0.0798903		0.0439462	4	3	0.0116491	0.0151788	0.0359441	192	15.1788	11.6491
2	1.9 Hz	FB2	2022-11-16 13:22:58	0.135896	-0.06026	0.105704	-0.030356	1.01408	1.01395	1.02859	1.02846	1.08469	0.0325992	0.0285786	0.0846878		0.0439462	4	3	0.011347	0.0153677	0.0407415	193	15.3677	11.347
2	1.9 Hz	FB2	2022-11-16 13:22:59	0.139891	-0.0640835	0.108609	-0.0310156	1.01478	1.01469	1.03012	1.03003	1.06568	0.0329037	0.0300349	0.0656791	0.0116721	0.0439462	4	3	0.0110426	0.0139113	0.0217329	194	13.9113	11.0426
2	1.9 Hz	FB2	2022-11-16 13:23:00	0.142456	-0.0729961	0.106089	-0.0328846	1.01338	1.01326	1.02883	1.02872	1.06789	0.0325576	0.0288729	0.0678925		0.0439462	4	3	0.0113886	0.0150733	0.0239463	195	15.0733	11.3886
2	1.9 Hz	FB2	2022-11-16 13:23:01	0.144966	-0.0726003	0.108712	-0.0256676	1.01335	1.01317	1.02942	1.02925	1.08717	0.0345769	0.0298436	0.0871703		0.0439462	4	3	0.00936933	0.0141027	0.0432241	196	14.1027	9.36933
2	1.9 Hz	FB2	2022-11-16 13:23:02	0.142106	-0.0675674	0.109913	-0.0243898	1.01394	1.01384	1.02974	1.02964	1.06351	0.0329808	0.0296351	0.0635138		0.0439462	4	3	0.0109654	0.0143111	0.0195676	197	14.3111	10.9654
2	1.9 Hz	FB2	2022-11-16 13:23:03	0.138581	-0.0714667	0.109313	-0.0277272	1.01302	1.01291	1.02828	1.02818	1.07547	0.0317426	0.0282983	0.0754698		0.0439462	4	3	0.0122036	0.0156479	0.0315236	198	15.6479	12.2036
2	1.9 Hz	FB2	2022-11-16 13:23:04	0.1436	-0.0749506	0.109429	-0.0243947	1.0128	1.01271	1.02876	1.02867	1.05883	0.0318487	0.0286857	0.0588269	0.011712	0.0439462	4	3	0.0120975	0.0152605	0.0148807	199	15.2605	12.0975
2	1.9 Hz	FB2	2022-11-16 13:23:05	0.140245	-0.072417	0.103036	-0.0184017	1.01445	1.01432	1.02927	1.02915	1.08271	0.0330069	0.0292757	0.0827097		0.0439462	4	3	0.0109394	0.0146705	0.0387635	200	14.6705	10.9394
2	1.9 Hz	FB2	2022-11-16 13:23:06	0.14068	-0.0650754	0.104008	-0.0172974	1.0141	1.01394	1.02908	1.02894	1.08413	0.0335645	0.0290538	0.0841285		0.0439462	4	3	0.0103817	0.0148924	0.0401823	201	14.8924	10.3817
2	1.9 Hz	FB2	2022-11-16 13:23:07	0.138536	-0.0621241	0.106791	-0.0231854	1.01443	1.01431	1.0294	1.02928	1.0795	0.0333884	0.0294707	0.0795003		0.0439462	4	3	0.0105579	0.0144755	0.0355541	202	14.4755	10.5579
2	1.9 Hz	FB2	2022-11-16 13:23:08	0.139633	-0.0644597	0.106232	-0.0228067	1.01369	1.01357	1.02876	1.02865	1.07326	0.0323185	0.0288533	0.0732619		0.0439462	4	3	0.0116277	0.0150929	0.0293157	203	15.0929	11.6277
2	1.9 Hz	FB2	2022-11-16 13:23:09	0.140104	-0.0652318	0.110301	-0.022235	1.01365	1.01351	1.02922	1.02908	1.0875	0.0336206	0.0293206	0.0874999	0.0118487	0.0439462	4	3	0.0103256	0.0146256	0.0435537	204	14.6256	10.3256
2	1.9 Hz	FB2	2022-11-16 13:23:10	0.136684	-0.0610369	0.105482	-0.0207764	1.01485	1.01474	1.02943	1.02933	1.07824	0.0327168	0.0293944	0.0782401		0.0439462	4	3	0.0112294	0.0145518	0.0342939	205	14.5518	11.2294
2	1.9 Hz	FB2	2022-11-16 13:23:11	0.133485	-0.057531	0.11032	-0.0262222	1.01486	1.01477	1.02953	1.02944	1.06791	0.0324696	0.0294424	0.0679054		0.0439462	4	3	0.0114766	0.0145038	0.0239592	206	14.5038	11.4766
2	1.9 Hz	FB2	2022-11-16 13:23:12	0.134863	-0.0618725	0.105665	-0.0333586	1.01459	1.01446	1.02895	1.02884	1.07145	0.0326858	0.0288411	0.0714527		0.0439462	4	3	0.0112604	0.0151052	0.0275065	207	15.1052	11.2604
2	1.9 Hz	FB2	2022-11-16 13:23:13	0.139089	-0.0697955	0.105509	-0.0330752	1.01396	1.01387	1.02888	1.02879	1.07567	0.0317935	0.0287914	0.0756745		0.0439462	4	3	0.0121527	0.0151548	0.0317283	208	15.1548	12.1527
2	1.9 Hz	FB2	2022-11-16 13:23:14	0.142875	-0.0711026	0.106393	-0.027241	1.01365	1.01353	1.02918	1.02907	1.08267	0.0327608	0.0291007	0.0826655		0.0439462	4	3	0.0111854	0.0148455	0.0387193	209	14.8455	11.1854
2	2.4 Hz	FB2	2022-11-16 13:20:15	0.204213	-0.0530698	0.177224	-0.0542206	1.01594	1.01538	1.05131	1.05068	1.15097	0.0622255	0.0518863	0.150966		0.0701192	5	3	0.00789367	0.0182328	0.0808468	210	18.2328	7.89367
2	2.4 Hz	FB2	2022-11-16 13:20:16	0.209486	-0.0712419	0.177029	0.00135838	1.01195	1.01151	1.04846	1.04793	1.13386	0.0582179	0.0487632	0.133859		0.0701192	5	3	0.0119012	0.021356	0.0637393	211	21.356	11.9012
2	2.4 Hz	FB2	2022-11-16 13:20:17	0.201484	-0.0697394	0.17813	-0.0521366	1.01555	1.01505	1.05056	1.04997	1.15474	0.0610769	0.0508331	0.154741		0.0701192	5	3	0.00904228	0.0192861	0.0846213	212	19.2861	9.04228
2	2.4 Hz	FB2	2022-11-16 13:20:18	0.209416	-0.0606216	0.177517	0.00301483	1.01439	1.01384	1.05088	1.05029	1.1462	0.0612925	0.051376	0.146196		0.0701192	5	3	0.00882668	0.0187432	0.0760769	213	18.7432	8.82668
2	2.4 Hz	FB2	2022-11-16 13:20:19	0.203226	-0.081657	0.179471	-0.0525323	1.01157	1.01114	1.04727	1.04678	1.15533	0.0566074	0.0475468	0.155327	0.0260968	0.0701192	5	3	0.0135118	0.0225724	0.0852074	214	22.5724	13.5118
2	2.4 Hz	FB2	2022-11-16 13:20:20	0.203007	-0.0382546	0.174149	-0.00264592	1.01742	1.01679	1.05199	1.0513	1.14636	0.0637105	0.0527219	0.146365		0.0701192	5	3	0.00640864	0.0173973	0.0762457	215	17.3973	6.40864
2	2.4 Hz	FB2	2022-11-16 13:20:21	0.217912	-0.102753	0.174153	-0.0397865	1.01239	1.01195	1.05012	1.04965	1.14505	0.0586763	0.0501474	0.145054		0.0701192	5	3	0.0114429	0.0199718	0.0749345	216	19.9718	11.4429
2	2.4 Hz	FB2	2022-11-16 13:20:22	0.198476	-0.0286605	0.179365	-0.0245828	1.01736	1.01682	1.05195	1.05131	1.15572	0.0629187	0.0522285	0.15572		0.0701192	5	3	0.00720048	0.0178907	0.0856005	217	17.8907	7.20048
2	2.4 Hz	FB2	2022-11-16 13:20:23	0.218591	-0.0980553	0.1728	-0.0168259	1.01185	1.01138	1.04952	1.049	1.15231	0.0589744	0.0496431	0.152308		0.0701192	5	3	0.0111448	0.0204761	0.0821888	218	20.4761	11.1448
2	2.4 Hz	FB2	2022-11-16 13:20:24	0.201249	-0.0459872	0.177576	-0.0421563	1.01583	1.01531	1.05069	1.05008	1.14507	0.0613863	0.0507564	0.145071	0.0265443	0.0701192	5	3	0.0087329	0.0193628	0.0749523	219	19.3628	8.7329
2	2.4 Hz	FB2	2022-11-16 13:20:25	0.212008	-0.085246	0.17651	-0.00467373	1.01332	1.01283	1.0502	1.04969	1.1514	0.0593607	0.0503827	0.151404		0.0701192	5	3	0.0107585	0.0197364	0.0812845	220	19.7364	10.7585
2	2.4 Hz	FB2	2022-11-16 13:20:26	0.201617	-0.0519216	0.177477	-0.0462852	1.01738	1.01685	1.05224	1.05168	1.14873	0.0619491	0.0521454	0.148731		0.0701192	5	3	0.00817011	0.0179737	0.0786121	221	17.9737	8.17011
2	2.4 Hz	FB2	2022-11-16 13:20:27	0.210785	-0.080433	0.175072	0.00116049	1.01277	1.01232	1.04919	1.0487	1.15618	0.0580955	0.0495484	0.156182		0.0701192	5	3	0.0120237	0.0205707	0.0860625	222	20.5707	12.0237
2	2.4 Hz	FB2	2022-11-16 13:20:28	0.205487	-0.0614669	0.183699	-0.0566246	1.01492	1.0143	1.05168	1.05096	1.16044	0.0640044	0.0521895	0.160441		0.0701192	5	3	0.00611481	0.0179296	0.0903215	223	17.9296	6.11481
2	2.4 Hz	FB2	2022-11-16 13:20:29	0.208948	-0.0599693	0.174357	0.0102172	1.01455	1.01401	1.05041	1.04984	1.15691	0.0605984	0.0507896	0.156909	0.026148	0.0701192	5	3	0.00952078	0.0193296	0.0867902	224	19.3296	9.52078
2	2.4 Hz	FB2	2022-11-16 13:20:30	0.208112	-0.0900785	0.180242	-0.0557817	1.01145	1.011	1.04825	1.04772	1.15547	0.0581359	0.0481348	0.155474		0.0701192	5	3	0.0119833	0.0219844	0.0853552	225	21.9844	11.9833
2	2.4 Hz	FB2	2022-11-16 13:20:31	0.198958	-0.0334417	0.1725	-0.0084899	1.01928	1.01874	1.05274	1.05217	1.15971	0.0625493	0.0529013	0.159709		0.0701192	5	3	0.00756992	0.0172179	0.0895896	226	17.2179	7.56992
2	2.4 Hz	FB2	2022-11-16 13:20:32	0.217768	-0.0968851	0.178669	-0.035467	1.01101	1.01062	1.04952	1.04904	1.144	0.0583023	0.0499852	0.143996		0.0701192	5	3	0.0118169	0.020134	0.0738764	227	20.134	11.8169
2	2.4 Hz	FB2	2022-11-16 13:20:33	0.198863	-0.0390194	0.177638	-0.0192324	1.01803	1.01746	1.05237	1.05173	1.15492	0.0632064	0.0524876	0.154921		0.0701192	5	3	0.00691273	0.0176315	0.084802	228	17.6315	6.91273
2	2.4 Hz	FB2	2022-11-16 13:20:34	0.215326	-0.096201	0.175729	-0.0284039	1.01203	1.01153	1.0495	1.04894	1.15025	0.0596748	0.0496998	0.150246	0.0255551	0.0701192	5	3	0.0104444	0.0204194	0.0801264	229	20.4194	10.4444
2	2.4 Hz	FB2	2022-11-16 13:20:35	0.201425	-0.0356796	0.175813	-0.0351054	1.01582	1.01531	1.05041	1.04981	1.15566	0.0610168	0.0509248	0.155656		0.0701192	5	3	0.0091024	0.0191944	0.0855365	230	19.1944	9.1024
2	2.4 Hz	FB2	2022-11-16 13:20:36	0.216973	-0.0938629	0.179049	-0.00654028	1.01168	1.01117	1.05007	1.04947	1.14529	0.0606406	0.0509245	0.145291		0.0701192	5	3	0.00947854	0.0191947	0.0751717	231	19.1947	9.47854
2	2.4 Hz	FB2	2022-11-16 13:20:37	0.203824	-0.0455238	0.179182	-0.0498184	1.01579	1.01521	1.05142	1.05077	1.14985	0.0627278	0.0519199	0.14985		0.0701192	5	3	0.00739134	0.0181993	0.0797307	232	18.1993	7.39134
2	2.4 Hz	FB2	2022-11-16 13:20:38	0.208319	-0.0818036	0.175215	0.000674308	1.01408	1.01364	1.04998	1.04951	1.14016	0.0586526	0.0498904	0.140162		0.0701192	5	3	0.0114666	0.0202288	0.0700431	233	20.2288	11.4666
2	2.4 Hz	FB2	2022-11-16 13:20:39	0.207773	-0.0564951	0.181278	-0.0509883	1.01373	1.01317	1.05057	1.04992	1.15647	0.061819	0.051064	0.156466	0.026864	0.0701192	5	3	0.00830022	0.0190552	0.0863468	234	19.0552	8.30022
2	2.4 Hz	FB2	2022-11-16 13:20:40	0.207641	-0.0730914	0.172944	0.00125333	1.01368	1.01323	1.04908	1.04856	1.1527	0.0585699	0.0494566	0.152704		0.0701192	5	3	0.0115493	0.0206625	0.0825844	235	20.6625	11.5493
2	2.4 Hz	FB2	2022-11-16 13:20:41	0.204545	-0.0606497	0.176754	-0.0222729	1.016	1.0154	1.05135	1.05072	1.15583	0.0623833	0.0518754	0.15583		0.0701192	5	3	0.00773583	0.0182438	0.0857106	236	18.2438	7.73583
2	2.4 Hz	FB2	2022-11-16 13:20:42	0.20735	-0.0742653	0.176106	-0.0222435	1.013	1.01261	1.04889	1.04846	1.15821	0.0570286	0.0489444	0.158212		0.0701192	5	3	0.0130906	0.0211747	0.0880927	237	21.1747	13.0906
2	2.4 Hz	FB2	2022-11-16 13:20:43	0.205049	-0.0621669	0.17357	-0.0344666	1.01505	1.01453	1.05	1.04942	1.16099	0.06049	0.0501723	0.160995		0.0701192	5	3	0.00962919	0.0199469	0.0908753	238	19.9469	9.62919
2	2.4 Hz	FB2	2022-11-16 13:20:44	0.20861	-0.0637915	0.175357	-0.0192079	1.01417	1.01366	1.05015	1.04955	1.14713	0.0607371	0.0507862	0.147132	0.026129	0.0701192	5	3	0.00938207	0.019333	0.0770125	239	19.333	9.38207
2	2.4 Hz	FB2	2022-11-16 13:20:45	0.209556	-0.071634	0.17622	-0.0268953	1.01302	1.01246	1.04937	1.04876	1.17606	0.0602264	0.0500511	0.176061		0.0701192	5	3	0.00989275	0.0200681	0.105942	240	20.0681	9.89275
2	2.4 Hz	FB2	2022-11-16 13:20:46	0.208035	-0.0657192	0.175725	-0.0289304	1.01401	1.01343	1.04994	1.04931	1.16199	0.0611152	0.050509	0.161992		0.0701192	5	3	0.00900402	0.0196102	0.0918727	241	19.6102	9.00402
2	2.4 Hz	FB2	2022-11-16 13:20:47	0.207654	-0.064307	0.174762	-0.0216975	1.01454	1.01402	1.05021	1.04964	1.1547	0.0604224	0.0503929	0.154702		0.0701192	5	3	0.00969676	0.0197263	0.0845829	242	19.7263	9.69676
2	2.4 Hz	FB2	2022-11-16 13:20:48	0.206929	-0.0696062	0.176214	-0.0219601	1.01428	1.0138	1.05006	1.04952	1.16046	0.0598502	0.0502068	0.160458		0.0701192	5	3	0.010269	0.0199124	0.090339	243	19.9124	10.269
2	2.4 Hz	FB2	2022-11-16 13:20:49	0.20809	-0.0693472	0.177971	-0.0299895	1.0142	1.01372	1.05052	1.04994	1.15321	0.0606971	0.0510027	0.153214	0.0264485	0.0701192	5	3	0.00942205	0.0191165	0.0830944	244	19.1165	9.42205
2	2.4 Hz	FB2	2022-11-16 13:20:50	0.206185	-0.0598349	0.17811	-0.021182	1.01397	1.01348	1.04994	1.04936	1.14782	0.0602501	0.0503941	0.147824		0.0701192	5	3	0.00986909	0.0197251	0.0777052	245	19.7251	9.86909
2	2.4 Hz	FB2	2022-11-16 13:20:51	0.204377	-0.0804061	0.177918	-0.0233845	1.01323	1.01269	1.04883	1.04825	1.16062	0.0595037	0.0490687	0.160623		0.0701192	5	3	0.0106154	0.0210505	0.0905038	246	21.0505	10.6154
2	2.4 Hz	FB2	2022-11-16 13:20:52	0.202643	-0.0577277	0.177582	-0.0326501	1.01532	1.01475	1.05046	1.04983	1.15625	0.0615343	0.0511342	0.15625		0.0701192	5	3	0.00858485	0.018985	0.0861308	247	18.985	8.58485
2	2.4 Hz	FB2	2022-11-16 13:20:53	0.210551	-0.0666183	0.175447	-0.0159293	1.0139	1.01343	1.05029	1.04974	1.15686	0.0599535	0.0507858	0.156855		0.0701192	5	3	0.0101657	0.0193334	0.0867359	248	19.3334	10.1657
2	2.4 Hz	FB2	2022-11-16 13:20:54	0.206331	-0.0690101	0.176778	-0.0317632	1.01364	1.01314	1.04942	1.04886	1.14753	0.0594981	0.0498979	0.147533	0.0264992	0.0701192	5	3	0.0106211	0.0202213	0.077414	249	20.2213	10.6211
2	2.4 Hz	FB2	2022-11-16 13:20:55	0.208175	-0.0640615	0.175226	-0.0254147	1.01336	1.01286	1.04926	1.04868	1.14886	0.0596884	0.0497486	0.14886		0.0701192	5	3	0.0104307	0.0203706	0.0787407	250	20.3706	10.4307
2	2.4 Hz	FB2	2022-11-16 13:20:56	0.209695	-0.0665498	0.176033	-0.029099	1.01395	1.01339	1.05026	1.04963	1.1704	0.0613422	0.0507213	0.170403		0.0701192	5	3	0.00877696	0.0193979	0.100284	251	19.3979	8.77696
2	2.4 Hz	FB2	2022-11-16 13:20:57	0.207654	-0.0679314	0.176388	-0.0185825	1.01334	1.01277	1.04933	1.04867	1.1438	0.0609249	0.0502294	0.143801		0.0701192	5	3	0.00919428	0.0198898	0.0736815	252	19.8898	9.19428
2	2.4 Hz	FB2	2022-11-16 13:20:58	0.210069	-0.0702671	0.178999	-0.0340415	1.01447	1.01396	1.05135	1.05079	1.15072	0.0611169	0.0517842	0.150724		0.0701192	5	3	0.00900232	0.0183349	0.0806043	253	18.3349	9.00232
2	2.4 Hz	FB2	2022-11-16 13:20:59	0.204871	-0.0587208	0.177104	-0.0195463	1.0139	1.01334	1.04944	1.04884	1.15438	0.0603268	0.0498557	0.154382	0.0276488	0.0701192	5	3	0.00979241	0.0202635	0.0842625	254	20.2635	9.79241
2	2.4 Hz	FB2	2022-11-16 13:21:00	0.209479	-0.0766986	0.178591	-0.0283783	1.01339	1.0129	1.05011	1.04954	1.16258	0.0604495	0.0503242	0.162582		0.0701192	5	3	0.00966968	0.019795	0.0924623	255	19.795	9.66968
2	2.4 Hz	FB2	2022-11-16 13:21:01	0.206853	-0.0611163	0.178832	-0.0267108	1.0151	1.01456	1.05128	1.05071	1.15371	0.061339	0.0515554	0.153707		0.0701192	5	3	0.00878019	0.0185638	0.0835882	256	18.5638	8.78019
2	2.4 Hz	FB2	2022-11-16 13:21:02	0.203812	-0.0727102	0.176945	-0.0219247	1.01482	1.01423	1.0501	1.04948	1.16183	0.0611442	0.0507168	0.161826		0.0701192	5	3	0.00897496	0.0194023	0.0917066	257	19.4023	8.97496
2	2.4 Hz	FB2	2022-11-16 13:21:03	0.204221	-0.0639393	0.178387	-0.0286947	1.0148	1.01428	1.05041	1.04984	1.16018	0.0605907	0.050524	0.16018		0.0701192	5	3	0.00952845	0.0195952	0.0900611	258	19.5952	9.52845
2	2.4 Hz	FB2	2022-11-16 13:21:04	0.210919	-0.0691799	0.176409	-0.024137	1.01412	1.01362	1.05074	1.05016	1.17174	0.0609095	0.0511317	0.171736	0.0263947	0.0701192	5	3	0.00920967	0.0189875	0.101617	259	18.9875	9.20967
2	2.4 Hz	FB2	2022-11-16 13:21:05	0.208928	-0.06316	0.176052	-0.0282732	1.01517	1.01462	1.05129	1.05069	1.15684	0.0617407	0.0515645	0.15684		0.0701192	5	3	0.00837851	0.0185547	0.0867208	260	18.5547	8.37851
2	2.4 Hz	FB2	2022-11-16 13:21:06	0.207552	-0.0687096	0.173984	-0.0197845	1.01522	1.01464	1.05073	1.0501	1.15569	0.0616571	0.0511012	0.155689		0.0701192	5	3	0.00846208	0.0190179	0.0855694	261	19.0179	8.46208
2	2.4 Hz	FB2	2022-11-16 13:21:07	0.209467	-0.0686106	0.176659	-0.0302436	1.01228	1.01185	1.04871	1.04819	1.14225	0.0582087	0.0491154	0.142249		0.0701192	5	3	0.0119105	0.0210038	0.0721296	262	21.0038	11.9105
2	2.4 Hz	FB2	2022-11-16 13:21:08	0.207694	-0.0656691	0.175756	-0.0216914	1.01404	1.01352	1.04991	1.04932	1.16668	0.0603227	0.0504583	0.166675		0.0701192	5	3	0.00979652	0.0196609	0.096556	263	19.6609	9.79652
2	2.4 Hz	FB2	2022-11-16 13:21:09	0.210157	-0.067433	0.176944	-0.0252502	1.01497	1.01435	1.05149	1.05082	1.15713	0.0630572	0.0519879	0.157125	0.026714	0.0701192	5	3	0.00706202	0.0181313	0.0870062	264	18.1313	7.06202
2	2.4 Hz	FB2	2022-11-16 13:21:10	0.207929	-0.0656345	0.17836	-0.0271817	1.01349	1.01297	1.04986	1.04928	1.14911	0.0602311	0.0506059	0.149108		0.0701192	5	3	0.00988805	0.0195132	0.0789892	265	19.5132	9.88805
2	2.4 Hz	FB2	2022-11-16 13:21:11	0.206874	-0.0665694	0.177161	-0.0238401	1.01446	1.01393	1.05039	1.04981	1.14834	0.060719	0.0509433	0.148345		0.0701192	5	3	0.00940014	0.0191759	0.0782256	266	19.1759	9.40014
2	2.4 Hz	FB2	2022-11-16 13:21:12	0.209052	-0.068668	0.177841	-0.0249176	1.01352	1.01296	1.05002	1.04938	1.14993	0.0613604	0.0505747	0.149928		0.0701192	5	3	0.00875875	0.0195444	0.0798084	267	19.5444	8.75875
2	2.4 Hz	FB2	2022-11-16 13:21:13	0.206419	-0.0670189	0.179025	-0.026447	1.01481	1.01425	1.05095	1.05035	1.14755	0.0615024	0.0512903	0.147551		0.0701192	5	3	0.00861676	0.0188289	0.077432	268	18.8289	8.61676
2	2.4 Hz	FB2	2022-11-16 13:21:14	0.202979	-0.0667343	0.179016	-0.0245034	1.01428	1.01379	1.04976	1.04922	1.14761	0.0595327	0.0502593	0.147608		0.0701192	5	3	0.0105865	0.0198598	0.0774884	269	19.8598	10.5865
2	2.8 Hz	FB2	2022-11-16 13:18:15	0.297901	-0.0668989	0.251151	-0.0281967	1.01542	1.01383	1.08761	1.08521	1.24236	0.110495	0.0901398	0.242365		0.09544	6	3	0.0150553	0.00530019	0.146925	270	5.30019	15.0553
2	2.8 Hz	FB2	2022-11-16 13:18:16	0.294729	-0.0754196	0.26001	-0.0313113	1.01697	1.01551	1.09027	1.08806	1.24946	0.111499	0.0915757	0.249458		0.09544	6	3	0.0160586	0.00386433	0.154018	271	3.86433	16.0586
2	2.8 Hz	FB2	2022-11-16 13:18:17	0.299281	-0.0797929	0.253989	-0.02331	1.01268	1.01155	1.08609	1.08452	1.24761	0.102566	0.0864115	0.247613		0.09544	6	3	0.00712598	0.00902848	0.152173	272	9.02848	7.12598
2	2.8 Hz	FB2	2022-11-16 13:18:18	0.305296	-0.071518	0.254212	-0.017229	1.01593	1.01482	1.09084	1.08928	1.21808	0.106264	0.091755	0.218084		0.09544	6	3	0.0108237	0.00368503	0.122644	273	3.68503	10.8237
2	2.8 Hz	FB2	2022-11-16 13:18:19	0.308347	-0.0648824	0.257099	-0.0219198	1.01493	1.01355	1.09145	1.08939	1.23751	0.110731	0.0937156	0.237512	0.0505188	0.09544	6	3	0.0152912	0.00172437	0.142072	274	1.72437	15.2912
2	2.8 Hz	FB2	2022-11-16 13:18:20	0.29748	-0.0681684	0.251605	-0.0243483	1.01577	1.01429	1.08793	1.08562	1.22935	0.109754	0.0913662	0.229347		0.09544	6	3	0.014314	0.00407376	0.133907	275	4.07376	14.314
2	2.8 Hz	FB2	2022-11-16 13:18:21	0.301995	-0.065608	0.256819	-0.0230779	1.01659	1.01507	1.09115	1.08891	1.24292	0.112591	0.0923824	0.242916		0.09544	6	3	0.0171509	0.00305757	0.147476	276	3.05757	17.1509
2	2.8 Hz	FB2	2022-11-16 13:18:22	0.308514	-0.0701156	0.252583	-0.0236569	1.01672	1.01536	1.09211	1.09019	1.24777	0.11079	0.092283	0.247767		0.09544	6	3	0.0153498	0.003157	0.152327	277	3.157	15.3498
2	2.8 Hz	FB2	2022-11-16 13:18:23	0.301661	-0.0675332	0.251698	-0.0171704	1.0129	1.01187	1.08642	1.08481	1.23586	0.102885	0.0874127	0.235859		0.09544	6	3	0.00744502	0.00802726	0.140419	278	8.02726	7.44501
2	2.8 Hz	FB2	2022-11-16 13:18:24	0.301196	-0.058843	0.257121	-0.0209597	1.01425	1.01285	1.08882	1.08673	1.23463	0.108931	0.091231	0.234626	0.0520406	0.09544	6	3	0.0134908	0.00420902	0.139186	279	4.20902	13.4908
2	2.8 Hz	FB2	2022-11-16 13:18:25	0.301051	-0.0616672	0.253275	-0.0231023	1.01425	1.01275	1.08788	1.08552	1.24668	0.110247	0.0906712	0.246675		0.09544	6	3	0.0148066	0.00476882	0.151235	280	4.76882	14.8066
2	2.8 Hz	FB2	2022-11-16 13:18:26	0.3037	-0.0641397	0.257298	-0.025394	1.01476	1.01328	1.09004	1.08782	1.25425	0.111296	0.0916414	0.254247		0.09544	6	3	0.015856	0.00379859	0.158807	281	3.79859	15.856
2	2.8 Hz	FB2	2022-11-16 13:18:27	0.306622	-0.0669737	0.259587	-0.0223523	1.01464	1.01342	1.09128	1.08955	1.251	0.108319	0.0916194	0.250998		0.09544	6	3	0.0128792	0.00382064	0.155558	282	3.82064	12.8792
2	2.8 Hz	FB2	2022-11-16 13:18:28	0.295793	-0.0582126	0.251906	-0.0269429	1.01383	1.0126	1.08573	1.08374	1.23123	0.105402	0.0880871	0.231228		0.09544	6	3	0.00996178	0.00735294	0.135788	283	7.35294	9.96178
2	2.8 Hz	FB2	2022-11-16 13:18:29	0.295675	-0.0618944	0.258849	-0.0276514	1.01526	1.01365	1.08866	1.08627	1.24707	0.111067	0.092353	0.247067	0.0528019	0.09544	6	3	0.0156267	0.00308704	0.151627	284	3.08704	15.6267
2	2.8 Hz	FB2	2022-11-16 13:18:30	0.294578	-0.0553151	0.254415	-0.0335736	1.01877	1.01728	1.0906	1.08827	1.24517	0.112498	0.0922209	0.245167		0.09544	6	3	0.0170578	0.0032191	0.149727	285	3.2191	17.0578
2	2.8 Hz	FB2	2022-11-16 13:18:31	0.30438	-0.0663483	0.255615	-0.0321761	1.01674	1.01542	1.09168	1.08978	1.24672	0.110165	0.0921014	0.246715		0.09544	6	3	0.0147253	0.00333858	0.151275	286	3.33858	14.7253
2	2.8 Hz	FB2	2022-11-16 13:18:32	0.308034	-0.0697956	0.252102	-0.0350322	1.01672	1.01552	1.09186	1.09013	1.2455	0.108834	0.0919393	0.245495		0.09544	6	3	0.0133941	0.00350067	0.150055	287	3.50067	13.3941
2	2.8 Hz	FB2	2022-11-16 13:18:33	0.30406	-0.0734041	0.251258	-0.0314725	1.01382	1.01266	1.08784	1.08609	1.24516	0.105424	0.0887672	0.245158		0.09544	6	3	0.00998399	0.00667276	0.149718	288	6.67276	9.98399
2	2.8 Hz	FB2	2022-11-16 13:18:34	0.301654	-0.0642618	0.258065	-0.0283209	1.01489	1.01333	1.08977	1.08743	1.24104	0.11144	0.0934552	0.241043	0.0512205	0.09544	6	3	0.0159996	0.00198481	0.145603	289	1.98481	15.9996
2	2.8 Hz	FB2	2022-11-16 13:18:35	0.299996	-0.0729667	0.257034	-0.0295888	1.01491	1.01333	1.08909	1.08681	1.24147	0.11058	0.0917853	0.241472		0.09544	6	3	0.0151398	0.00365472	0.146032	290	3.65472	15.1398
2	2.8 Hz	FB2	2022-11-16 13:18:36	0.305707	-0.0703648	0.256173	-0.0292028	1.01435	1.01319	1.08995	1.08812	1.25221	0.108187	0.0898724	0.252208		0.09544	6	3	0.0127466	0.00556757	0.156768	291	5.56757	12.7466
2	2.8 Hz	FB2	2022-11-16 13:18:37	0.303754	-0.0715375	0.261851	-0.0283379	1.01605	1.01461	1.09233	1.09034	1.254	0.111236	0.0937331	0.254005		0.09544	6	3	0.0157957	0.00170685	0.158565	292	1.70685	15.7957
2	2.8 Hz	FB2	2022-11-16 13:18:38	0.29513	-0.0835822	0.253838	-0.0280619	1.01497	1.01389	1.08706	1.08554	1.23995	0.102716	0.0877797	0.239948		0.09544	6	3	0.00727645	0.00766025	0.144508	293	7.66025	7.27645
2	2.8 Hz	FB2	2022-11-16 13:18:39	0.30044	-0.0741468	0.256674	-0.0207691	1.01252	1.01111	1.0869	1.08469	1.21995	0.108028	0.0907555	0.219953	0.0504118	0.09544	6	3	0.0125882	0.00468451	0.124513	294	4.68451	12.5882
2	2.8 Hz	FB2	2022-11-16 13:18:40	0.30155	-0.0637659	0.257839	-0.0220591	1.01693	1.01552	1.09158	1.08953	1.23429	0.110947	0.0937405	0.234285		0.09544	6	3	0.015507	0.00169948	0.138845	295	1.69948	15.507
2	2.8 Hz	FB2	2022-11-16 13:18:41	0.302619	-0.0683517	0.248479	-0.0191493	1.01477	1.01324	1.08769	1.0854	1.25587	0.109988	0.0897086	0.255874		0.09544	6	3	0.0145476	0.00573138	0.160434	296	5.73138	14.5476
2	2.8 Hz	FB2	2022-11-16 13:18:42	0.307471	-0.0670568	0.256177	-0.0233637	1.01297	1.01138	1.08916	1.08683	1.24369	0.111302	0.091611	0.243694		0.09544	6	3	0.015862	0.00382902	0.148254	297	3.82902	15.862
2	2.8 Hz	FB2	2022-11-16 13:18:43	0.300466	-0.0651267	0.256961	-0.0238988	1.01727	1.01592	1.0914	1.08955	1.25694	0.109451	0.0914878	0.256944		0.09544	6	3	0.0140113	0.00395216	0.161504	298	3.95216	14.0113
2	2.8 Hz	FB2	2022-11-16 13:18:44	0.303962	-0.0653393	0.250921	-0.0199384	1.01617	1.01506	1.08994	1.08844	1.23733	0.10505	0.0902268	0.23733	0.0505733	0.09544	6	3	0.00960953	0.00521322	0.14189	299	5.21322	9.60953
2	2.8 Hz	FB2	2022-11-16 13:18:45	0.30422	-0.0638441	0.253903	-0.0192715	1.01612	1.01482	1.09065	1.08884	1.24971	0.108487	0.0907148	0.249705		0.09544	6	3	0.013047	0.00472525	0.154265	300	4.72525	13.047
2	2.8 Hz	FB2	2022-11-16 13:18:46	0.303969	-0.0613081	0.254831	-0.0182478	1.0159	1.01481	1.09059	1.08906	1.25195	0.105834	0.0909967	0.251954		0.09544	6	3	0.0103943	0.00444327	0.156514	301	4.44327	10.3943
2	2.8 Hz	FB2	2022-11-16 13:18:47	0.306445	-0.0625517	0.259984	-0.0263615	1.0156	1.01422	1.09222	1.09019	1.24414	0.111276	0.0940103	0.244139		0.09544	6	3	0.0158362	0.00142974	0.148699	302	1.42974	15.8362
2	2.8 Hz	FB2	2022-11-16 13:18:48	0.289463	-0.0547556	0.25853	-0.0279446	1.01299	1.01186	1.08479	1.08302	1.21657	0.102727	0.08682	0.216566		0.09544	6	3	0.00728685	0.00862002	0.121126	303	8.62002	7.28685
2	2.8 Hz	FB2	2022-11-16 13:18:49	0.296529	-0.0583885	0.252611	-0.0322958	1.01537	1.01391	1.08753	1.08514	1.25124	0.110084	0.0912406	0.251237	0.0495376	0.09544	6	3	0.0146437	0.00419936	0.155797	304	4.19936	14.6437
2	2.8 Hz	FB2	2022-11-16 13:18:50	0.300964	-0.0664827	0.257427	-0.0286385	1.01545	1.01378	1.08995	1.08749	1.24872	0.113147	0.0925225	0.24872		0.09544	6	3	0.0177069	0.00291753	0.15328	305	2.91753	17.7069
2	2.8 Hz	FB2	2022-11-16 13:18:51	0.29883	-0.0632626	0.25082	-0.0302998	1.01552	1.01404	1.08788	1.08563	1.25045	0.109566	0.08988	0.250452		0.09544	6	3	0.0141259	0.00555999	0.155012	306	5.55999	14.1259
2	2.8 Hz	FB2	2022-11-16 13:18:52	0.306078	-0.0701449	0.251666	-0.0287948	1.01497	1.01379	1.08958	1.08765	1.24661	0.108567	0.0902324	0.246613		0.09544	6	3	0.0131266	0.00520762	0.151173	307	5.20762	13.1266
2	2.8 Hz	FB2	2022-11-16 13:18:53	0.305863	-0.0665242	0.251097	-0.0334808	1.01365	1.01221	1.08816	1.08607	1.25791	0.108867	0.088874	0.257908		0.09544	6	3	0.0134268	0.00656603	0.162468	308	6.56603	13.4268
2	2.8 Hz	FB2	2022-11-16 13:18:54	0.29991	-0.0691677	0.254445	-0.0332535	1.01823	1.01721	1.09155	1.09015	1.23158	0.105592	0.0917403	0.231579	0.0511967	0.09544	6	3	0.010152	0.00369968	0.136139	309	3.69968	10.152
2	2.8 Hz	FB2	2022-11-16 13:18:55	0.309712	-0.0727762	0.253827	-0.0272434	1.01172	1.01058	1.08808	1.08627	1.25533	0.106522	0.0876513	0.255327		0.09544	6	3	0.0110819	0.0077887	0.159887	310	7.7887	11.0819
2	2.8 Hz	FB2	2022-11-16 13:18:56	0.298999	-0.0778799	0.256854	-0.0259266	1.01577	1.01465	1.08957	1.08797	1.241	0.105477	0.09035	0.241002		0.09544	6	3	0.0100368	0.00508999	0.145562	311	5.08999	10.0368
2	2.8 Hz	FB2	2022-11-16 13:18:57	0.29927	-0.0761624	0.254794	-0.0261904	1.01271	1.01129	1.08631	1.08422	1.24751	0.106793	0.0885799	0.247506		0.09544	6	3	0.0113532	0.00686014	0.152066	312	6.86014	11.3532
2	2.8 Hz	FB2	2022-11-16 13:18:58	0.296858	-0.0708974	0.257193	-0.0250373	1.01334	1.01222	1.0868	1.08498	1.21092	0.104815	0.0891411	0.210918		0.09544	6	3	0.00937544	0.00629894	0.115478	313	6.29894	9.37544
2	2.8 Hz	FB2	2022-11-16 13:18:59	0.303132	-0.0698786	0.256009	-0.0226112	1.0178	1.01626	1.09241	1.09016	1.25643	0.113371	0.0935517	0.256428	0.0512255	0.09544	6	3	0.0179312	0.0018883	0.160988	314	1.8883	17.9312
2	2.8 Hz	FB2	2022-11-16 13:19:00	0.30665	-0.0670929	0.256669	-0.0269583	1.01585	1.01445	1.09173	1.08964	1.25357	0.111761	0.0926888	0.253573		0.09544	6	3	0.0163211	0.00275118	0.158133	315	2.75118	16.3211
2	2.8 Hz	FB2	2022-11-16 13:19:01	0.301044	-0.0717916	0.251726	-0.0157069	1.0151	1.01391	1.08831	1.08658	1.2559	0.105748	0.0886682	0.255902		0.09544	6	3	0.0103079	0.00677182	0.160462	316	6.77182	10.3079
2	2.8 Hz	FB2	2022-11-16 13:19:02	0.302066	-0.0621656	0.254111	-0.0190443	1.01483	1.01339	1.0889	1.08682	1.24509	0.108623	0.0916723	0.245095		0.09544	6	3	0.0131832	0.0037677	0.149655	317	3.7677	13.1832
2	2.8 Hz	FB2	2022-11-16 13:19:03	0.308262	-0.065911	0.258265	-0.0258875	1.01545	1.01427	1.09219	1.0904	1.23311	0.109216	0.0932447	0.233105		0.09544	6	3	0.0137756	0.00219532	0.137665	318	2.19532	13.7756
2	2.8 Hz	FB2	2022-11-16 13:19:04	0.296417	-0.0675601	0.251346	-0.0198823	1.01177	1.01043	1.08384	1.08186	1.20648	0.103712	0.0872646	0.206485	0.0496831	0.09544	6	3	0.00827179	0.0081754	0.111045	319	8.1754	8.27179
2	2.8 Hz	FB2	2022-11-16 13:19:05	0.300243	-0.0601354	0.255272	-0.0221568	1.01194	1.01073	1.08597	1.08398	1.22698	0.105586	0.0884664	0.226984		0.09544	6	3	0.0101464	0.00697356	0.131544	320	6.97356	10.1464
2	2.8 Hz	FB2	2022-11-16 13:19:06	0.303834	-0.0641739	0.249607	-0.0201852	1.01245	1.01107	1.08613	1.0839	1.23266	0.107676	0.0888257	0.232657		0.09544	6	3	0.0122359	0.00661434	0.137217	321	6.61434	12.2359
2	2.8 Hz	FB2	2022-11-16 13:19:07	0.300019	-0.0618529	0.256608	-0.0209841	1.01581	1.01426	1.08983	1.08743	1.25994	0.11256	0.0922828	0.259942		0.09544	6	3	0.0171203	0.00315724	0.164502	322	3.15724	17.1203
2	2.8 Hz	FB2	2022-11-16 13:19:08	0.299614	-0.0568885	0.256441	-0.0247759	1.01471	1.0133	1.08866	1.0864	1.24628	0.110247	0.091222	0.246277		0.09544	6	3	0.0148074	0.00421803	0.150837	323	4.21803	14.8074
2	2.8 Hz	FB2	2022-11-16 13:19:09	0.285041	-0.0510933	0.256253	-0.0330239	1.01578	1.01421	1.08569	1.08332	1.24566	0.108684	0.0884148	0.245664	0.0555767	0.09544	6	3	0.0132441	0.00702517	0.150224	324	7.02517	13.2441
2	2.8 Hz	FB2	2022-11-16 13:19:10	0.305539	-0.0654052	0.251519	-0.0315287	1.01678	1.01516	1.09108	1.08872	1.25279	0.113518	0.0923114	0.252793		0.09544	6	3	0.0180781	0.0031286	0.157353	325	3.1286	18.0781
2	2.8 Hz	FB2	2022-11-16 13:19:11	0.297491	-0.0691994	0.254715	-0.0285236	1.01491	1.01322	1.08786	1.08547	1.25868	0.110828	0.0898019	0.258683		0.09544	6	3	0.0153876	0.00563809	0.163243	326	5.63809	15.3876
2	2.8 Hz	FB2	2022-11-16 13:19:12	0.302233	-0.0643596	0.253052	-0.0345753	1.01567	1.01458	1.08948	1.08773	1.25153	0.107019	0.0896535	0.251529		0.09544	6	3	0.0115794	0.00578648	0.156089	327	5.78648	11.5794
2	2.8 Hz	FB2	2022-11-16 13:19:13	0.304883	-0.0721996	0.255429	-0.0275268	1.0137	1.01269	1.08894	1.08737	1.25683	0.104897	0.0889002	0.256834		0.09544	6	3	0.00945677	0.00653981	0.161394	328	6.53981	9.45677
2	2.8 Hz	FB2	2022-11-16 13:19:14	0.303195	-0.0673866	0.250603	-0.0350395	1.01524	1.01429	1.08878	1.08736	1.22744	0.103395	0.088637	0.227436		0.09544	6	3	0.00795478	0.00680301	0.131996	329	6.80301	7.95478
2	3.2 Hz	FB2	2022-11-16 13:16:15	0.462765	-0.0708754	0.37712	0.02084	1.01566	1.01326	1.17811	1.17496	1.36532	0.194796	0.176159	0.365321		0.124656	7	3	0.0701397	0.0515023	0.240664	330	51.5023	70.1397
2	3.2 Hz	FB2	2022-11-16 13:16:16	0.436459	-0.0388557	0.383344	-0.0754026	1.01718	1.01467	1.17137	1.16789	1.36981	0.190287	0.170595	0.369807		0.124656	7	3	0.0656304	0.0459384	0.245151	331	45.9384	65.6304
2	3.2 Hz	FB2	2022-11-16 13:16:17	0.447166	-0.103401	0.388124	-0.00413379	1.01143	1.00963	1.172	1.16917	1.36422	0.187631	0.16997	0.364222		0.124656	7	3	0.062975	0.0453135	0.239566	332	45.3135	62.975
2	3.2 Hz	FB2	2022-11-16 13:16:18	0.431076	-0.066038	0.389306	-0.0392992	1.01211	1.00991	1.16694	1.16362	1.36415	0.18577	0.163616	0.364146		0.124656	7	3	0.0611132	0.0389598	0.23949	333	38.9598	61.1132
2	3.2 Hz	FB2	2022-11-16 13:16:19	0.453439	-0.0816008	0.380125	-0.0126365	1.01823	1.01567	1.17767	1.17462	1.34471	0.193915	0.176064	0.344712	0.0672802	0.124656	7	3	0.0692589	0.0514079	0.220055	334	51.4079	69.2589
2	3.2 Hz	FB2	2022-11-16 13:16:20	0.473045	-0.0685409	0.373732	-0.0299203	1.01335	1.01094	1.17912	1.17587	1.32201	0.196106	0.178842	0.322005		0.124656	7	3	0.07145	0.0541853	0.197349	335	54.1853	71.45
2	3.2 Hz	FB2	2022-11-16 13:16:21	0.45537	-0.0688015	0.371444	-0.0292389	1.0104	1.0084	1.16887	1.16584	1.37642	0.185775	0.167051	0.376415		0.124656	7	3	0.0611189	0.0423949	0.251759	336	42.3949	61.1189
2	3.2 Hz	FB2	2022-11-16 13:16:22	0.437653	-0.06464	0.380074	-0.0243879	1.01359	1.01141	1.16763	1.16424	1.36681	0.18671	0.16478	0.366813		0.124656	7	3	0.0620539	0.0401241	0.242157	337	40.1241	62.0539
2	3.2 Hz	FB2	2022-11-16 13:16:23	0.430373	-0.0569631	0.39314	-0.0379175	1.01599	1.01384	1.17133	1.16822	1.37247	0.188465	0.169243	0.372471		0.124656	7	3	0.0638089	0.0445865	0.247815	338	44.5865	63.8089
2	3.2 Hz	FB2	2022-11-16 13:16:24	0.441415	-0.0772113	0.390426	-0.0104376	1.01083	1.00827	1.17007	1.16643	1.36539	0.190042	0.168359	0.365389	0.0669714	0.124656	7	3	0.0653855	0.0437026	0.240733	339	43.7026	65.3855
2	3.2 Hz	FB2	2022-11-16 13:16:25	0.42153	-0.00871967	0.382977	-0.0419405	1.02146	1.01898	1.1695	1.16597	1.37168	0.189197	0.166145	0.371678		0.124656	7	3	0.0645411	0.0414891	0.247021	340	41.4891	64.5411
2	3.2 Hz	FB2	2022-11-16 13:16:26	0.472321	-0.0842475	0.369943	-0.0290435	1.01796	1.01547	1.18161	1.17849	1.32942	0.197873	0.180044	0.329423		0.124656	7	3	0.0732165	0.0553874	0.204767	341	55.3874	73.2165
2	3.2 Hz	FB2	2022-11-16 13:16:27	0.443157	-0.0709808	0.382838	-0.055813	1.0163	1.01392	1.17295	1.17005	1.36409	0.188785	0.171636	0.364091		0.124656	7	3	0.0641283	0.0469795	0.239435	342	46.9795	64.1283
2	3.2 Hz	FB2	2022-11-16 13:16:28	0.43235	-0.0587017	0.394363	-0.0272888	1.01426	1.01175	1.17097	1.1678	1.3135	0.188091	0.171418	0.313497		0.124656	7	3	0.063435	0.0467617	0.188841	343	46.7617	63.435
2	3.2 Hz	FB2	2022-11-16 13:16:29	0.433575	-0.0667628	0.392614	-0.0360118	1.00957	1.00729	1.16678	1.16311	1.35659	0.187128	0.165426	0.356594	0.0676547	0.124656	7	3	0.0624718	0.0407693	0.231937	344	40.7693	62.4718
2	3.2 Hz	FB2	2022-11-16 13:16:30	0.45041	-0.0826622	0.380067	-0.0103616	1.00996	1.00769	1.16933	1.16564	1.38462	0.18991	0.165637	0.384622		0.124656	7	3	0.0652537	0.0409807	0.259966	345	40.9807	65.2537
2	3.2 Hz	FB2	2022-11-16 13:16:31	0.466471	-0.010424	0.368661	-0.0295925	1.02204	1.01963	1.1824	1.17902	1.37828	0.200078	0.17914	0.378282		0.124656	7	3	0.0754215	0.0544834	0.253625	346	54.4834	75.4215
2	3.2 Hz	FB2	2022-11-16 13:16:32	0.475397	-0.0758811	0.374551	0.0676016	1.01493	1.01257	1.18169	1.17868	1.37801	0.197479	0.179411	0.378013		0.124656	7	3	0.0728225	0.0547543	0.253357	347	54.7543	72.8225
2	3.2 Hz	FB2	2022-11-16 13:16:33	0.435976	-0.00928935	0.369714	-0.112493	1.02527	1.02233	1.17386	1.17028	1.37086	0.192984	0.173063	0.370863		0.124656	7	3	0.0683278	0.0484066	0.246207	348	48.4066	68.3278
2	3.2 Hz	FB2	2022-11-16 13:16:34	0.461251	-0.152598	0.392267	0.0275776	1.01024	1.00836	1.1778	1.17506	1.36113	0.192553	0.175065	0.361128	0.0692871	0.124656	7	3	0.0678965	0.0504083	0.236471	349	50.4083	67.8965
2	3.2 Hz	FB2	2022-11-16 13:16:35	0.426673	0.0388101	0.375394	0.00957591	1.02205	1.01917	1.16942	1.16566	1.36505	0.190141	0.16703	0.365049		0.124656	7	3	0.0654844	0.042374	0.240392	350	42.374	65.4844
2	3.2 Hz	FB2	2022-11-16 13:16:36	0.465709	-0.0840792	0.372184	-0.0202482	1.01594	1.01366	1.17794	1.17441	1.36795	0.196773	0.174408	0.367945		0.124656	7	3	0.0721163	0.0497518	0.243289	351	49.7518	72.1163
2	3.2 Hz	FB2	2022-11-16 13:16:37	0.460014	-0.0256448	0.374684	0.0600225	1.02566	1.02283	1.1849	1.18176	1.38209	0.201102	0.18284	0.38209		0.124656	7	3	0.0764453	0.0581834	0.257434	352	58.1834	76.4453
2	3.2 Hz	FB2	2022-11-16 13:16:38	0.44341	-0.0476683	0.378912	-0.122496	1.01778	1.01499	1.17306	1.16915	1.36372	0.193951	0.172226	0.363718		0.124656	7	3	0.0692943	0.04757	0.239062	353	47.57	69.2943
2	3.2 Hz	FB2	2022-11-16 13:16:39	0.464292	-0.133211	0.388144	0.032301	1.00841	1.00686	1.17606	1.17343	1.37404	0.190356	0.173803	0.374045	0.0690283	0.124656	7	3	0.0656997	0.0491466	0.249388	354	49.1466	65.6997
2	3.2 Hz	FB2	2022-11-16 13:16:40	0.417254	0.0314405	0.382556	-0.0362372	1.02532	1.02263	1.17121	1.1676	1.36099	0.191133	0.167723	0.360988		0.124656	7	3	0.0664764	0.0430665	0.236331	355	43.0665	66.4763
2	3.2 Hz	FB2	2022-11-16 13:16:41	0.451575	-0.164097	0.390227	-0.0632393	1.00289	1.00031	1.16705	1.16355	1.32524	0.186137	0.168049	0.325239		0.124656	7	3	0.0614807	0.0433926	0.200583	356	43.3926	61.4807
2	3.2 Hz	FB2	2022-11-16 13:16:42	0.455149	-0.025005	0.373596	0.0535392	1.01991	1.01749	1.17769	1.17427	1.37736	0.195854	0.175292	0.37736		0.124656	7	3	0.0711974	0.050636	0.252704	357	50.636	71.1974
2	3.2 Hz	FB2	2022-11-16 13:16:43	0.448794	-0.0554429	0.378044	-0.123001	1.02157	1.01887	1.17811	1.1742	1.39	0.198848	0.17475	0.390001		0.124656	7	3	0.0741915	0.0500939	0.265345	358	50.0939	74.1915
2	3.2 Hz	FB2	2022-11-16 13:16:44	0.469015	-0.111008	0.381938	0.0388024	1.01491	1.01239	1.18148	1.17831	1.3797	0.197916	0.180286	0.379697	0.0710621	0.124656	7	3	0.0732593	0.0556293	0.255041	359	55.6293	73.2593
2	3.2 Hz	FB2	2022-11-16 13:16:45	0.413409	0.00685859	0.37999	-0.0943178	1.01989	1.01725	1.16425	1.16068	1.37615	0.184475	0.162964	0.376153		0.124656	7	3	0.059819	0.0383076	0.251496	360	38.3076	59.819
2	3.2 Hz	FB2	2022-11-16 13:16:46	0.460026	-0.159522	0.389935	-0.0879733	1.00514	1.00281	1.17217	1.16855	1.35739	0.191843	0.170428	0.357388		0.124656	7	3	0.0671867	0.0457721	0.232732	361	45.7721	67.1867
2	3.2 Hz	FB2	2022-11-16 13:16:47	0.44307	-7.3288e-05	0.379329	0.0311256	1.02213	1.01962	1.17684	1.17356	1.37851	0.194484	0.173749	0.378512		0.124656	7	3	0.0698272	0.0490931	0.253856	362	49.0931	69.8272
2	3.2 Hz	FB2	2022-11-16 13:16:48	0.446081	-0.0788346	0.379951	-0.101035	1.01638	1.01367	1.1732	1.16951	1.37725	0.193077	0.171816	0.377251		0.124656	7	3	0.0684205	0.0471595	0.252595	363	47.1595	68.4205
2	3.2 Hz	FB2	2022-11-16 13:16:49	0.470796	-0.0668809	0.367132	0.0504788	1.01535	1.0132	1.17787	1.17497	1.37085	0.193412	0.175779	0.370855	0.0694416	0.124656	7	3	0.0687557	0.0511225	0.246198	364	51.1225	68.7557
2	3.2 Hz	FB2	2022-11-16 13:16:50	0.413314	-0.00371707	0.383536	-0.0878084	1.02632	1.02382	1.17101	1.16789	1.3679	0.188361	0.168525	0.367896		0.124656	7	3	0.063705	0.0438686	0.24324	365	43.8686	63.705
2	3.2 Hz	FB2	2022-11-16 13:16:51	0.445994	-0.158351	0.407031	0.00327279	1.00919	1.00729	1.17603	1.17305	1.36295	0.192195	0.17305	0.362949		0.124656	7	3	0.067539	0.0483941	0.238293	366	48.3941	67.539
2	3.2 Hz	FB2	2022-11-16 13:16:52	0.453586	-0.0638012	0.386961	0.0479995	1.01971	1.01747	1.18122	1.17839	1.36732	0.196211	0.178678	0.36732		0.124656	7	3	0.0715546	0.0540214	0.242664	367	54.0214	71.5546
2	3.2 Hz	FB2	2022-11-16 13:16:53	0.437562	-0.0223737	0.379485	-0.0868427	1.02571	1.02286	1.17794	1.17459	1.35374	0.195463	0.177247	0.353735		0.124656	7	3	0.0708067	0.0525906	0.229079	368	52.5906	70.8067
2	3.2 Hz	FB2	2022-11-16 13:16:54	0.467439	-0.140315	0.38503	-0.00812479	1.00405	1.0022	1.17254	1.16922	1.3939	0.190859	0.169216	0.393899	0.0672124	0.124656	7	3	0.0662025	0.0445596	0.269243	369	44.5596	66.2025
2	3.2 Hz	FB2	2022-11-16 13:16:55	0.439915	-0.00280164	0.38573	0.00860674	1.01939	1.01685	1.17536	1.17194	1.37906	0.193797	0.173043	0.379058		0.124656	7	3	0.0691402	0.0483865	0.254402	370	48.3865	69.1402
2	3.2 Hz	FB2	2022-11-16 13:16:56	0.449586	-0.065777	0.380536	-0.0820328	1.01395	1.01112	1.17262	1.16906	1.35254	0.191691	0.172241	0.352536		0.124656	7	3	0.0670347	0.047585	0.22788	371	47.585	67.0347
2	3.2 Hz	FB2	2022-11-16 13:16:57	0.462303	-0.0909417	0.385101	0.0450515	1.01077	1.00896	1.1763	1.17316	1.39376	0.193276	0.173423	0.39376		0.124656	7	3	0.0686192	0.0487664	0.269104	372	48.7664	68.6192
2	3.2 Hz	FB2	2022-11-16 13:16:58	0.423785	0.0187117	0.386199	-0.0734977	1.02366	1.02117	1.1733	1.17009	1.38431	0.190629	0.171865	0.384314		0.124656	7	3	0.0659729	0.0472083	0.259657	373	47.2083	65.9729
2	3.2 Hz	FB2	2022-11-16 13:16:59	0.47935	-0.113723	0.385148	0.0421007	1.01595	1.01342	1.18755	1.18455	1.36844	0.202837	0.185607	0.368443	0.0684185	0.124656	7	3	0.0781804	0.0609509	0.243786	374	60.9509	78.1804
2	3.2 Hz	FB2	2022-11-16 13:17:00	0.426365	0.020802	0.374523	-0.0766331	1.02108	1.0187	1.16818	1.16451	1.38052	0.188756	0.16451	0.38052		0.124656	7	3	0.0641001	0.0398539	0.255863	375	39.8539	64.1001
2	3.2 Hz	FB2	2022-11-16 13:17:01	0.455073	-0.168272	0.391123	-0.0193225	1.00969	1.00734	1.17454	1.17156	1.30662	0.190537	0.17354	0.306621		0.124656	7	3	0.0658807	0.0488834	0.181965	376	48.8834	65.8807
2	3.2 Hz	FB2	2022-11-16 13:17:02	0.436477	0.00885773	0.384835	0.0130626	1.01614	1.01367	1.17096	1.16756	1.34838	0.189552	0.169747	0.348381		0.124656	7	3	0.0648953	0.0450911	0.223725	377	45.0911	64.8953
2	3.2 Hz	FB2	2022-11-16 13:17:03	0.451613	-0.0968107	0.386236	-0.0985589	1.00991	1.00772	1.17177	1.16837	1.37392	0.190561	0.168371	0.373923		0.124656	7	3	0.0659044	0.0437152	0.249267	378	43.7152	65.9044
2	3.2 Hz	FB2	2022-11-16 13:17:04	0.463802	-0.0857107	0.386454	0.0455618	1.01701	1.0145	1.1827	1.17995	1.32067	0.197067	0.181287	0.320673	0.0681936	0.124656	7	3	0.0724104	0.0566302	0.196017	379	56.6302	72.4104
2	3.2 Hz	FB2	2022-11-16 13:17:05	0.426445	0.0132255	0.379366	-0.0742659	1.01814	1.01586	1.16721	1.16371	1.39609	0.186969	0.16424	0.396093		0.124656	7	3	0.0623126	0.0395834	0.271437	380	39.5834	62.3126
2	3.2 Hz	FB2	2022-11-16 13:17:06	0.461105	-0.160862	0.389604	-0.0921979	1.01181	1.00939	1.1782	1.17473	1.37435	0.196585	0.175937	0.374345		0.124656	7	3	0.0719289	0.0512811	0.249689	381	51.2811	71.9289
2	3.2 Hz	FB2	2022-11-16 13:17:07	0.431059	0.0394909	0.389691	-0.0138526	1.02662	1.02391	1.17967	1.1763	1.39428	0.197299	0.1782	0.394277		0.124656	7	3	0.0726422	0.0535437	0.26962	382	53.5437	72.6422
2	3.2 Hz	FB2	2022-11-16 13:17:08	0.456918	-0.118916	0.378138	-0.117664	1.01496	1.01224	1.17554	1.17215	1.34298	0.193585	0.17471	0.342981		0.124656	7	3	0.0689285	0.050054	0.218325	383	50.054	68.9285
2	3.2 Hz	FB2	2022-11-16 13:17:09	0.481782	-0.0918131	0.371337	0.0592189	1.01375	1.01179	1.18224	1.1793	1.39136	0.197761	0.179297	0.391357	0.0686247	0.124656	7	3	0.0731047	0.0546402	0.2667	384	54.6402	73.1047
2	3.2 Hz	FB2	2022-11-16 13:17:10	0.422653	0.0144824	0.38227	-0.0883846	1.02225	1.01911	1.17037	1.16661	1.37216	0.190891	0.16876	0.372159		0.124656	7	3	0.0662349	0.0441039	0.247502	385	44.1039	66.2349
2	3.2 Hz	FB2	2022-11-16 13:17:11	0.458818	-0.167537	0.40565	-0.0272926	1.00794	1.00618	1.17941	1.17677	1.39424	0.193468	0.17775	0.394242		0.124656	7	3	0.0688117	0.0530932	0.269586	386	53.0932	68.8117
2	3.2 Hz	FB2	2022-11-16 13:17:12	0.465428	-0.0172135	0.374212	0.0447333	1.02314	1.02071	1.18468	1.18169	1.36639	0.200234	0.181686	0.36639		0.124656	7	3	0.0755774	0.05703	0.241733	387	57.03	75.5774
2	3.2 Hz	FB2	2022-11-16 13:17:13	0.411267	-0.0790676	0.405173	-0.133852	1.00177	0.998851	1.15622	1.15196	1.34141	0.180598	0.157457	0.341414		0.124656	7	3	0.0559415	0.0328002	0.216758	388	32.8002	55.9415
2	0.6 Hz	FB3	2022-11-16 13:28:15	0.0265675	-0.0259877	0.0126929	0.00907869	1.0057	1.0057	1.00613	1.00613	1.01251	0.0066257	0.00613329	0.0125078		0.00438245	1	3	0.00224325	0.00175084	0.0081253	1	1.75084	2.24325
2	0.6 Hz	FB3	2022-11-16 13:28:16	0.0163896	-0.0136156	0.0170892	0.0144878	1.0062	1.00619	1.00648	1.00647	1.01855	0.00771487	0.00666029	0.0185482		0.00438245	1	3	0.00333242	0.00227784	0.0141657	2	2.27784	3.33242
2	0.6 Hz	FB3	2022-11-16 13:28:17	0.0242506	-0.0229313	0.00818536	0.00590995	1.00563	1.00563	1.00596	1.00595	1.01025	0.0064567	0.00598572	0.010255		0.00438245	1	3	0.00207425	0.00160327	0.00587255	3	1.60327	2.07425
2	0.6 Hz	FB3	2022-11-16 13:28:18	0.0199417	-0.0171997	0.018635	0.0169334	1.00554	1.00554	1.00591	1.00591	1.01782	0.00654392	0.0059208	0.0178166		0.00438245	1	3	0.00216147	0.00153835	0.0134341	4	1.53835	2.16147
2	0.6 Hz	FB3	2022-11-16 13:28:19	0.0211012	-0.0185898	0.00730923	0.00462731	1.00609	1.00608	1.00634	1.00633	1.01707	0.00766264	0.00642985	0.0170734	0.00248285	0.00438245	1	3	0.00328019	0.0020474	0.012691	5	2.0474	3.28019
2	0.6 Hz	FB3	2022-11-16 13:28:20	0.0237466	-0.0215265	0.0185151	0.0168674	1.00574	1.00574	1.00619	1.00619	1.01258	0.00665793	0.0061902	0.0125831		0.00438245	1	3	0.00227548	0.00180775	0.00820065	6	1.80775	2.27548
2	0.6 Hz	FB3	2022-11-16 13:28:21	0.0162213	-0.013706	0.00859116	0.00577069	1.00598	1.00597	1.00615	1.00614	1.02015	0.00730088	0.00616329	0.0201462		0.00438245	1	3	0.00291843	0.00178084	0.0157637	7	1.78084	2.91843
2	0.6 Hz	FB3	2022-11-16 13:28:22	0.0262691	-0.0254575	0.0171221	0.0143583	1.00566	1.00565	1.00615	1.00614	1.01011	0.00664671	0.00615086	0.0101135		0.00438245	1	3	0.00226426	0.00176841	0.00573108	8	1.76841	2.26426
2	0.6 Hz	FB3	2022-11-16 13:28:23	0.0142254	-0.0118956	0.0140467	0.010161	1.00569	1.00568	1.00589	1.00588	1.01883	0.00709214	0.00599755	0.018826		0.00438245	1	3	0.00270969	0.0016151	0.0144436	9	1.6151	2.70969
2	0.6 Hz	FB3	2022-11-16 13:28:24	0.026223	-0.0258191	0.0124006	0.00935721	1.0057	1.0057	1.00612	1.00612	1.01299	0.00667845	0.00611865	0.0129899	0.00247686	0.00438245	1	3	0.002296	0.0017362	0.00860749	10	1.7362	2.296
2	0.6 Hz	FB3	2022-11-16 13:28:25	0.0156569	-0.0130708	0.0169808	0.0144145	1.00615	1.00615	1.00642	1.00641	1.01977	0.007614	0.00654907	0.0197665		0.00438245	1	3	0.00323155	0.00216662	0.0153841	11	2.16662	3.23155
2	0.6 Hz	FB3	2022-11-16 13:28:26	0.0246816	-0.0236032	0.00876717	0.00639857	1.0058	1.0058	1.00614	1.00614	1.01116	0.00657645	0.00613918	0.0111583		0.00438245	1	3	0.002194	0.00175673	0.00677586	12	1.75673	2.194
2	0.6 Hz	FB3	2022-11-16 13:28:27	0.0190723	-0.0160294	0.0184104	0.0165132	1.00557	1.00557	1.00592	1.00592	1.01398	0.00639154	0.00591547	0.0139806		0.00438245	1	3	0.00200909	0.00153302	0.00959815	13	1.53302	2.00909
2	0.6 Hz	FB3	2022-11-16 13:28:28	0.0215422	-0.0191713	0.00746723	0.00491803	1.00619	1.00619	1.00645	1.00645	1.01796	0.00715246	0.00644745	0.0179628		0.00438245	1	3	0.00277001	0.002065	0.0135804	14	2.065	2.77001
2	0.6 Hz	FB3	2022-11-16 13:28:29	0.0234377	-0.0209792	0.0183218	0.0167892	1.00571	1.00571	1.00615	1.00615	1.01047	0.00661951	0.00615249	0.01047	0.00222976	0.00438245	1	3	0.00223706	0.00177004	0.00608758	15	1.77004	2.23706
2	0.6 Hz	FB3	2022-11-16 13:28:30	0.0170465	-0.0142459	0.00776977	0.00545064	1.00603	1.00602	1.0062	1.00619	1.01806	0.006982	0.00619494	0.0180612		0.00438245	1	3	0.00259955	0.00181249	0.0136787	16	1.81249	2.59955
2	0.6 Hz	FB3	2022-11-16 13:28:31	0.025827	-0.024793	0.0173303	0.0148103	1.00545	1.00545	1.00593	1.00593	1.01154	0.00644043	0.00592973	0.0115443		0.00438245	1	3	0.00205798	0.00154728	0.00716184	17	1.54728	2.05798
2	0.6 Hz	FB3	2022-11-16 13:28:32	0.013861	-0.0114681	0.0142269	0.0103809	1.00575	1.00574	1.00594	1.00593	1.02039	0.00714287	0.0060487	0.0203948		0.00438245	1	3	0.00276042	0.00166625	0.0160123	18	1.66625	2.76042
2	0.6 Hz	FB3	2022-11-16 13:28:33	0.0264321	-0.0259608	0.0127323	0.0095942	1.00543	1.00543	1.00586	1.00585	1.01017	0.00646451	0.00587012	0.0101717		0.00438245	1	3	0.00208206	0.00148766	0.00578926	19	1.48766	2.08206
2	0.6 Hz	FB3	2022-11-16 13:28:34	0.0155649	-0.013083	0.0175961	0.015167	1.0057	1.0057	1.00598	1.00597	1.0179	0.00693076	0.00606236	0.0178977	0.00243993	0.00438245	1	3	0.00254831	0.00167991	0.0135152	20	1.67991	2.54831
2	0.6 Hz	FB3	2022-11-16 13:28:35	0.0242047	-0.0228629	0.00844043	0.00586353	1.0056	1.0056	1.00593	1.00592	1.01247	0.00643876	0.00595766	0.0124722		0.00438245	1	3	0.00205631	0.00157521	0.00808976	21	1.57521	2.05631
2	0.6 Hz	FB3	2022-11-16 13:28:36	0.0199232	-0.0170091	0.0182756	0.0165913	1.0059	1.0059	1.00627	1.00626	1.01676	0.0071349	0.00632798	0.0167599		0.00438245	1	3	0.00275245	0.00194553	0.0123774	22	1.94553	2.75245
2	0.6 Hz	FB3	2022-11-16 13:28:37	0.0207466	-0.0183309	0.00683062	0.00454912	1.00586	1.00585	1.0061	1.00609	1.01299	0.00671802	0.00611347	0.0129895		0.00438245	1	3	0.00233557	0.00173102	0.00860705	23	1.73102	2.33557
2	0.6 Hz	FB3	2022-11-16 13:28:38	0.0235577	-0.021463	0.0181739	0.0167208	1.00582	1.00582	1.00626	1.00626	1.01005	0.00653005	0.00625535	0.0100465		0.00438245	1	3	0.0021476	0.0018729	0.00566409	24	1.8729	2.1476
2	0.6 Hz	FB3	2022-11-16 13:28:39	0.0167249	-0.0139625	0.00850314	0.00573649	1.00613	1.00612	1.0063	1.0063	1.01612	0.0072092	0.00635752	0.0161195	0.00214105	0.00438245	1	3	0.00282675	0.00197507	0.0117371	25	1.97507	2.82675
2	0.6 Hz	FB3	2022-11-16 13:28:40	0.0262325	-0.0255406	0.0175118	0.0145587	1.00574	1.00574	1.00623	1.00623	1.01167	0.00656552	0.00623154	0.0116727		0.00438245	1	3	0.00218307	0.00184909	0.00729022	26	1.84909	2.18307
2	0.6 Hz	FB3	2022-11-16 13:28:41	0.0147963	-0.0122426	0.0141116	0.0104444	1.00589	1.00588	1.00609	1.00609	1.0149	0.00697754	0.00614729	0.0149009		0.00438245	1	3	0.00259509	0.00176484	0.0105184	27	1.76484	2.59509
2	0.6 Hz	FB3	2022-11-16 13:28:42	0.0259916	-0.0255308	0.0124268	0.00953801	1.00556	1.00555	1.00597	1.00597	1.01102	0.00642728	0.00596643	0.0110226		0.00438245	1	3	0.00204483	0.00158398	0.00664014	28	1.58398	2.04483
2	0.6 Hz	FB3	2022-11-16 13:28:43	0.0105722	-0.00917703	0.0100995	0.00821887	1.0064	1.00639	1.0065	1.00649	1.02142	0.00791949	0.00653072	0.0214167		0.00438245	1	3	0.00353704	0.00214827	0.0170342	29	2.14827	3.53704
2	0.6 Hz	FB3	2022-11-16 13:28:54	0.0193392	-0.0186411	0.0242921	0.0241789	1.00546	1.00546	1.00594	1.00594	1.00922	0.00614574	0.00593621	0.00922177	0.00114757	0.00438245	1	3	0.00176329	0.00155376	0.00483932	30	1.55376	1.76329
2	0.6 Hz	FB3	2022-11-16 13:28:55	0.0259544	-0.0252449	0.010762	0.00756396	1.00553	1.00553	1.00593	1.00592	1.0106	0.00628028	0.00592437	0.0105952		0.00438245	1	3	0.00189783	0.00154192	0.00621271	31	1.54192	1.89783
2	0.6 Hz	FB3	2022-11-16 13:28:56	0.0176633	-0.0145269	0.0182907	0.0164521	1.00594	1.00594	1.00626	1.00626	1.01204	0.00669011	0.00625882	0.0120355		0.00438245	1	3	0.00230766	0.00187637	0.00765302	32	1.87637	2.30766
2	0.6 Hz	FB3	2022-11-16 13:28:57	0.0230021	-0.0208742	0.00684781	0.0044514	1.00546	1.00546	1.00575	1.00575	1.011	0.00631956	0.00574744	0.0109989		0.00438245	1	3	0.00193711	0.00136499	0.0066164	33	1.36499	1.93711
2	0.6 Hz	FB3	2022-11-16 13:28:58	0.0222924	-0.0195671	0.0184095	0.0172779	1.00589	1.00589	1.0063	1.0063	1.01482	0.00678386	0.00633792	0.01482		0.00438245	1	3	0.00240141	0.00195547	0.0104375	34	1.95547	2.40141
2	0.6 Hz	FB3	2022-11-16 13:28:59	0.0182756	-0.015619	0.00678522	0.0045418	1.00591	1.0059	1.0061	1.00609	1.01163	0.00677882	0.00616048	0.0116317	0.00200437	0.00438245	1	3	0.00239637	0.00177803	0.00724925	35	1.77803	2.39637
2	0.6 Hz	FB3	2022-11-16 13:29:00	0.0252506	-0.0237082	0.017893	0.0154015	1.00574	1.00574	1.00622	1.00622	1.01194	0.00658424	0.00621562	0.0119409		0.00438245	1	3	0.00220179	0.00183317	0.00755849	36	1.83317	2.20179
2	0.6 Hz	FB3	2022-11-16 13:29:01	0.0149794	-0.0124795	0.0126245	0.00880262	1.00596	1.00596	1.00615	1.00615	1.01267	0.00670944	0.00614776	0.0126691		0.00438245	1	3	0.00232699	0.00176531	0.00828662	37	1.76531	2.32699
2	0.6 Hz	FB3	2022-11-16 13:29:02	0.0262743	-0.0259095	0.01422	0.0113484	1.00558	1.00557	1.00602	1.00602	1.01096	0.00665113	0.0060841	0.0109615		0.00438245	1	3	0.00226868	0.00170165	0.00657906	38	1.70165	2.26868
2	0.6 Hz	FB3	2022-11-16 13:29:03	0.0142036	-0.0121595	0.0158004	0.0127336	1.00577	1.00577	1.006	1.00599	1.01733	0.00675722	0.00603402	0.0173293		0.00438245	1	3	0.00237477	0.00165157	0.0129468	39	1.65157	2.37477
2	0.6 Hz	FB3	2022-11-16 13:29:04	0.0254181	-0.0246	0.0101869	0.00705578	1.0053	1.0053	1.00568	1.00568	1.01028	0.00609912	0.00567504	0.0102762	0.00202497	0.00438245	1	3	0.00171667	0.00129259	0.00589375	40	1.29259	1.71667
2	0.6 Hz	FB3	2022-11-16 13:29:05	0.0176296	-0.0148054	0.0178241	0.0158095	1.00612	1.00612	1.00643	1.00643	1.01612	0.00708759	0.00644102	0.0161186		0.00438245	1	3	0.00270514	0.00205857	0.0117361	41	2.05857	2.70514
2	0.6 Hz	FB3	2022-11-16 13:29:06	0.0227746	-0.0207642	0.00702082	0.00462241	1.00577	1.00577	1.00605	1.00605	1.01218	0.006507	0.00607122	0.0121777		0.00438245	1	3	0.00212455	0.00168877	0.00779528	42	1.68877	2.12455
2	0.6 Hz	FB3	2022-11-16 13:29:07	0.021264	-0.0189221	0.0183464	0.0172168	1.00621	1.00621	1.0066	1.0066	1.01247	0.00706292	0.00663552	0.0124746		0.00438245	1	3	0.00268047	0.00225307	0.00809219	43	2.25307	2.68047
2	0.6 Hz	FB3	2022-11-16 13:29:08	0.0192007	-0.0164521	0.00670531	0.00427304	1.00594	1.00593	1.00614	1.00614	1.01398	0.00673695	0.0061382	0.0139834		0.00438245	1	3	0.0023545	0.00175575	0.0096009	44	1.75575	2.3545
2	0.6 Hz	FB3	2022-11-16 13:29:09	0.0247384	-0.0230437	0.0179711	0.0156947	1.00538	1.00537	1.00584	1.00584	1.01086	0.00619213	0.00583794	0.0108581	0.00197287	0.00438245	1	3	0.00180968	0.00145549	0.00647568	45	1.45549	1.80968
2	0.6 Hz	FB3	2022-11-16 13:29:10	0.0151455	-0.0126506	0.0114294	0.00791088	1.00564	1.00563	1.00582	1.00581	1.01648	0.00685713	0.00593211	0.0164791		0.00438245	1	3	0.00247468	0.00154966	0.0120966	46	1.54966	2.47468
2	0.6 Hz	FB3	2022-11-16 13:29:11	0.0264171	-0.026188	0.0151952	0.0124673	1.00571	1.00571	1.00617	1.00617	1.01056	0.00656756	0.00616695	0.0105587		0.00438245	1	3	0.00218511	0.0017845	0.00617624	47	1.7845	2.18511
2	0.6 Hz	FB3	2022-11-16 13:29:12	0.0140308	-0.0122499	0.0148461	0.0113191	1.0063	1.00629	1.0065	1.0065	1.01407	0.00729215	0.00652391	0.0140748		0.00438245	1	3	0.0029097	0.00214146	0.00969239	48	2.14146	2.9097
2	0.6 Hz	FB3	2022-11-16 13:29:13	0.0263166	-0.0257751	0.0119443	0.0084215	1.00563	1.00563	1.00605	1.00605	1.01028	0.00642232	0.00605417	0.0102827		0.00438245	1	3	0.00203987	0.00167172	0.00590026	49	1.67172	2.03987
2	0.6 Hz	FB3	2022-11-16 13:29:14	0.0162862	-0.0135008	0.0175809	0.0152256	1.00559	1.00559	1.00588	1.00588	1.01102	0.00634644	0.00587605	0.0110163		0.00438245	1	3	0.00196399	0.0014936	0.00663385	50	1.4936	1.96399
2	1.0 Hz	FB3	2022-11-16 13:26:15	0.0315596	-0.023823	0.0252758	0.0121668	1.00425	1.00424	1.00506	1.00505	1.01642	0.00669141	0.00546642	0.0164189		0.0121735	2	3	0.00548206	0.00670705	0.00424539	51	6.70705	5.48206
2	1.0 Hz	FB3	2022-11-16 13:26:16	0.0304256	-0.0192886	0.0245243	0.0151279	1.00699	1.00698	1.00775	1.00773	1.02607	0.00964943	0.00792164	0.0260685		0.0121735	2	3	0.00252404	0.00425183	0.013895	52	4.25183	2.52404
2	1.0 Hz	FB3	2022-11-16 13:26:17	0.0261533	-0.0154993	0.0248383	0.0144365	1.00725	1.00724	1.00789	1.00788	1.02214	0.00924799	0.00788793	0.0221394		0.0121735	2	3	0.00292548	0.00428554	0.00996592	53	4.28554	2.92548
2	1.0 Hz	FB3	2022-11-16 13:26:18	0.0257773	-0.0150229	0.0247532	0.0103027	1.00581	1.0058	1.00645	1.00643	1.02644	0.00833985	0.00654813	0.02644		0.0121735	2	3	0.00383362	0.00562534	0.0142665	54	5.62534	3.83362
2	1.0 Hz	FB3	2022-11-16 13:26:19	0.0278657	-0.0158022	0.018763	0.00687988	1.0057	1.00569	1.00626	1.00625	1.01356	0.00713237	0.00635254	0.0135577	0.00364037	0.0121735	2	3	0.0050411	0.00582093	0.00138418	55	5.82093	5.0411
2	1.0 Hz	FB3	2022-11-16 13:26:20	0.0302356	-0.0211307	0.017981	0.00677727	1.00685	1.00683	1.00746	1.00744	1.03159	0.00935632	0.00752772	0.0315897		0.0121735	2	3	0.00281715	0.00464575	0.0194163	56	4.64575	2.81715
2	1.0 Hz	FB3	2022-11-16 13:26:21	0.0317058	-0.0236618	0.0252856	0.0112824	1.00563	1.00562	1.00645	1.00644	1.01409	0.00735764	0.0065005	0.0140908		0.0121735	2	3	0.00481583	0.00567297	0.00191736	57	5.67297	4.81583
2	1.0 Hz	FB3	2022-11-16 13:26:22	0.030708	-0.0222985	0.025174	0.0148176	1.00589	1.00589	1.00668	1.00667	1.02122	0.00768589	0.00668244	0.0212174		0.0121735	2	3	0.00448758	0.00549103	0.00904393	58	5.49103	4.48758
2	1.0 Hz	FB3	2022-11-16 13:26:23	0.0288856	-0.0175417	0.0239098	0.0155188	1.00509	1.00507	1.00579	1.00577	1.01556	0.0075989	0.00613399	0.0155572		0.0121735	2	3	0.00457457	0.00603948	0.00338373	59	6.03948	4.57457
2	1.0 Hz	FB3	2022-11-16 13:26:24	0.0261573	-0.0150668	0.0248018	0.0133884	1.00563	1.00562	1.00628	1.00627	1.01613	0.00755964	0.00644711	0.0161315	0.00342085	0.0121735	2	3	0.00461383	0.00572636	0.00395802	60	5.72636	4.61383
2	1.0 Hz	FB3	2022-11-16 13:26:25	0.0266161	-0.0153844	0.0240433	0.00941097	1.00659	1.00657	1.00723	1.00721	1.02692	0.00914832	0.00725541	0.0269195		0.0121735	2	3	0.00302515	0.00491806	0.0147461	61	4.91807	3.02515
2	1.0 Hz	FB3	2022-11-16 13:26:26	0.0290541	-0.0168894	0.020013	0.006445	1.00628	1.00627	1.0069	1.00689	1.01873	0.00833499	0.00693756	0.0187299		0.0121735	2	3	0.00383848	0.00523591	0.00655648	62	5.23591	3.83848
2	1.0 Hz	FB3	2022-11-16 13:26:27	0.0312876	-0.0225502	0.0205868	0.00741981	1.00548	1.00547	1.00618	1.00617	1.0166	0.00766428	0.00647918	0.0166034		0.0121735	2	3	0.00450919	0.00569429	0.00442995	63	5.69429	4.50919
2	1.0 Hz	FB3	2022-11-16 13:26:28	0.0303022	-0.023845	0.0243393	0.011964	1.00513	1.00512	1.00588	1.00587	1.01508	0.00740678	0.00611955	0.0150808		0.0121735	2	3	0.00476669	0.00605392	0.00290733	64	6.05392	4.76669
2	1.0 Hz	FB3	2022-11-16 13:26:29	0.0308085	-0.0219027	0.0240912	0.0146784	1.00466	1.00465	1.00542	1.00541	1.01568	0.00708878	0.0058544	0.0156831	0.00372223	0.0121735	2	3	0.00508469	0.00631907	0.00350959	65	6.31907	5.08469
2	1.0 Hz	FB3	2022-11-16 13:26:30	0.0294541	-0.0172388	0.0252459	0.0146637	1.00646	1.00645	1.00721	1.0072	1.02106	0.00863448	0.00725435	0.0210593		0.0121735	2	3	0.00353899	0.00491912	0.00888583	66	4.91912	3.53899
2	1.0 Hz	FB3	2022-11-16 13:26:31	0.0259274	-0.0144683	0.0241913	0.0129413	1.00572	1.00571	1.00635	1.00633	1.01576	0.00798241	0.00665151	0.0157579		0.0121735	2	3	0.00419106	0.00552196	0.00358443	67	5.52196	4.19106
2	1.0 Hz	FB3	2022-11-16 13:26:32	0.0285285	-0.0190396	0.00989333	-0.00496209	1.00636	1.00635	1.00682	1.0068	1.02516	0.00845635	0.00688374	0.0251576		0.0121735	2	3	0.00371712	0.00528973	0.0129842	68	5.28973	3.71712
2	1.0 Hz	FB3	2022-11-16 13:26:43	0.0205196	-0.00500201	0.0345641	0.0304299	1.00732	1.00731	1.00812	1.00811	1.02216	0.00953884	0.00811666	0.0221581		0.0121735	2	3	0.00263463	0.00405681	0.00998466	69	4.05681	2.63463
2	1.0 Hz	FB3	2022-11-16 13:26:44	0.0300263	-0.0179986	0.0174679	0.0054653	1.00634	1.00633	1.00694	1.00693	1.01541	0.0081722	0.00715195	0.0154096	0.00355967	0.0121735	2	3	0.00400127	0.00502152	0.00323609	70	5.02152	4.00127
2	1.0 Hz	FB3	2022-11-16 13:26:45	0.0311489	-0.0243336	0.0232342	0.00962841	1.00671	1.00669	1.00746	1.00744	1.02891	0.009298	0.00753536	0.0289137		0.0121735	2	3	0.00287547	0.00463811	0.0167403	71	4.63811	2.87547
2	1.0 Hz	FB3	2022-11-16 13:26:46	0.0310155	-0.0235396	0.0246411	0.0122914	1.00486	1.00486	1.00564	1.00564	1.01356	0.00647962	0.00565606	0.0135623		0.0121735	2	3	0.00569385	0.00651741	0.00138886	72	6.51741	5.69385
2	1.0 Hz	FB3	2022-11-16 13:26:47	0.0310462	-0.0201119	0.0249686	0.0158608	1.00636	1.00635	1.00715	1.00714	1.01763	0.00861462	0.00717486	0.0176323		0.0121735	2	3	0.00355885	0.00499861	0.00545885	73	4.99861	3.55885
2	1.0 Hz	FB3	2022-11-16 13:26:48	0.0281653	-0.0163568	0.0255595	0.0150326	1.00723	1.00721	1.00795	1.00793	1.03109	0.00992332	0.00803989	0.0310856		0.0121735	2	3	0.00225015	0.00413358	0.0189122	74	4.13358	2.25015
2	1.0 Hz	FB3	2022-11-16 13:26:49	0.0266658	-0.0147297	0.0251118	0.0118907	1.0067	1.00669	1.00737	1.00735	1.02575	0.00929456	0.00772466	0.0257543	0.00378051	0.0121735	2	3	0.00287891	0.00444881	0.0135809	75	4.44881	2.87891
2	1.0 Hz	FB3	2022-11-16 13:26:50	0.0274047	-0.0161223	0.0224236	0.00869757	1.00679	1.00677	1.00741	1.00739	1.03311	0.00985991	0.00751693	0.0331129		0.0121735	2	3	0.00231356	0.00465654	0.0209394	76	4.65654	2.31356
2	1.0 Hz	FB3	2022-11-16 13:26:51	0.0296736	-0.0191249	0.0164404	0.00539444	1.00689	1.00688	1.00746	1.00745	1.02272	0.00901918	0.0075186	0.0227166		0.0121735	2	3	0.00315429	0.00465487	0.0105432	77	4.65487	3.15429
2	1.0 Hz	FB3	2022-11-16 13:26:52	0.0312333	-0.0242968	0.0246726	0.0114005	1.00569	1.00568	1.00648	1.00646	1.0209	0.00805233	0.00677016	0.0209048		0.0121735	2	3	0.00412114	0.00540331	0.00873135	78	5.40331	4.12114
2	1.0 Hz	FB3	2022-11-16 13:26:53	0.0313303	-0.0236667	0.0248902	0.0127019	1.00614	1.00613	1.00693	1.00693	1.01695	0.00779554	0.0069484	0.0169505		0.0121735	2	3	0.00437793	0.00522507	0.00477699	79	5.22507	4.37793
2	1.0 Hz	FB3	2022-11-16 13:26:54	0.0307331	-0.0194254	0.0249649	0.0159854	1.00685	1.00683	1.00763	1.00761	1.03085	0.00930461	0.00764925	0.0308481	0.00377182	0.0121735	2	3	0.00286886	0.00452422	0.0186747	80	4.52422	2.86886
2	1.0 Hz	FB3	2022-11-16 13:26:55	0.0286038	-0.0166109	0.0248927	0.0142924	1.00554	1.00552	1.00625	1.00623	1.03308	0.00884613	0.00643932	0.0330762		0.0121735	2	3	0.00332734	0.00573415	0.0209027	81	5.73415	3.32734
2	1.0 Hz	FB3	2022-11-16 13:26:56	0.0254899	-0.0146833	0.0250206	0.0110918	1.0061	1.00609	1.00674	1.00672	1.03141	0.00875972	0.00675494	0.031411		0.0121735	2	3	0.00341375	0.00541853	0.0192375	82	5.41853	3.41375
2	1.0 Hz	FB3	2022-11-16 13:26:57	0.0269577	-0.0158706	0.0206502	0.00775207	1.00644	1.00642	1.00701	1.007	1.0227	0.00876439	0.00752094	0.0227024		0.0121735	2	3	0.00340908	0.00465253	0.0105289	83	4.65253	3.40908
2	1.0 Hz	FB3	2022-11-16 13:26:58	0.0303601	-0.0194791	0.0172405	0.00593683	1.0066	1.00659	1.00721	1.0072	1.02093	0.00854926	0.00755621	0.0209296		0.0121735	2	3	0.00362421	0.00461726	0.00875617	84	4.61726	3.62421
2	1.0 Hz	FB3	2022-11-16 13:26:59	0.0309175	-0.0236349	0.0242737	0.0115096	1.00529	1.00528	1.00606	1.00605	1.01702	0.00752861	0.00636762	0.0170203	0.00372663	0.0121735	2	3	0.00464486	0.00580585	0.00484685	85	5.80585	4.64486
2	1.0 Hz	FB3	2022-11-16 13:27:00	0.0315014	-0.0238377	0.0251865	0.0125015	1.00497	1.00497	1.00578	1.00578	1.01398	0.00663608	0.0057786	0.0139818		0.0121735	2	3	0.00553739	0.00639487	0.00180834	86	6.39487	5.53739
2	1.0 Hz	FB3	2022-11-16 13:27:01	0.0306001	-0.019032	0.0246796	0.0158877	1.00656	1.00655	1.00732	1.00732	1.02253	0.00838259	0.00734125	0.022535		0.0121735	2	3	0.00379088	0.00483222	0.0103615	87	4.83222	3.79088
2	1.0 Hz	FB3	2022-11-16 13:27:02	0.0261691	-0.0150204	0.0251431	0.0152012	1.00643	1.00642	1.00708	1.00707	1.02235	0.0086474	0.00722167	0.022353		0.0121735	2	3	0.00352607	0.0049518	0.0101795	88	4.9518	3.52607
2	1.0 Hz	FB3	2022-11-16 13:27:03	0.0258344	-0.0147908	0.0247441	0.0104688	1.00537	1.00535	1.00601	1.00599	1.02453	0.00802969	0.00631608	0.0245338		0.0121735	2	3	0.00414378	0.00585739	0.0123604	89	5.85739	4.14378
2	1.0 Hz	FB3	2022-11-16 13:27:04	0.0286714	-0.0164814	0.0206756	0.00696295	1.00554	1.00553	1.00616	1.00615	1.01567	0.00757641	0.00648187	0.0156719	0.00336209	0.0121735	2	3	0.00459706	0.0056916	0.00349846	90	5.6916	4.59706
2	1.0 Hz	FB3	2022-11-16 13:27:05	0.0306271	-0.0209694	0.0189065	0.00651584	1.00498	1.00497	1.00562	1.00561	1.01432	0.00707532	0.00607665	0.0143185		0.0121735	2	3	0.00509815	0.00609682	0.00214502	91	6.09682	5.09815
2	1.0 Hz	FB3	2022-11-16 13:27:06	0.031844	-0.0236154	0.0246207	0.0110015	1.00634	1.00632	1.00715	1.00713	1.03335	0.00926674	0.00717621	0.0333527		0.0121735	2	3	0.00290673	0.00499726	0.0211792	92	4.99726	2.90673
2	1.0 Hz	FB3	2022-11-16 13:27:07	0.0314354	-0.0236716	0.0255016	0.0128631	1.00457	1.00457	1.00539	1.00538	1.01661	0.00656673	0.00546006	0.0166123		0.0121735	2	3	0.00560674	0.00671341	0.0044388	93	6.71341	5.60674
2	1.0 Hz	FB3	2022-11-16 13:27:08	0.030123	-0.0191518	0.0240671	0.0147736	1.00695	1.00694	1.00769	1.00768	1.02148	0.00910055	0.00792676	0.0214776		0.0121735	2	3	0.00307292	0.00424671	0.00930411	94	4.24671	3.07292
2	1.0 Hz	FB3	2022-11-16 13:27:09	0.0272657	-0.0155603	0.0244946	0.0139918	1.00543	1.00542	1.0061	1.00609	1.01928	0.00743277	0.00622438	0.019284	0.00340332	0.0121735	2	3	0.0047407	0.00594909	0.0071105	95	5.94909	4.7407
2	1.0 Hz	FB3	2022-11-16 13:27:10	0.0258739	-0.0151401	0.0247847	0.0104444	1.00605	1.00603	1.00669	1.00667	1.02793	0.00887355	0.00690549	0.0279341		0.0121735	2	3	0.00329992	0.00526798	0.0157606	96	5.26798	3.29992
2	1.0 Hz	FB3	2022-11-16 13:27:11	0.0283655	-0.0165058	0.0206455	0.00634482	1.0059	1.00588	1.00651	1.00649	1.02342	0.00850864	0.00660756	0.0234174		0.0121735	2	3	0.00366483	0.00556591	0.0112439	97	5.56591	3.66483
2	1.0 Hz	FB3	2022-11-16 13:27:12	0.0311001	-0.0212797	0.0191307	0.00648653	1.00666	1.00665	1.00732	1.00731	1.01692	0.00836554	0.00743677	0.0169208		0.0121735	2	3	0.00380793	0.0047367	0.00474733	98	4.7367	3.80793
2	1.0 Hz	FB3	2022-11-16 13:27:13	0.0305982	-0.0231951	0.0240285	0.0118077	1.00659	1.00659	1.00734	1.00734	1.01604	0.00810261	0.0073391	0.0160427		0.0121735	2	3	0.00407086	0.00483437	0.00386919	99	4.83437	4.07086
2	1.0 Hz	FB3	2022-11-16 13:27:14	0.0307724	-0.0228727	0.0243688	0.0143681	1.00497	1.00496	1.00573	1.00572	1.01649	0.0072386	0.00606781	0.0164941		0.0121735	2	3	0.00493487	0.00610566	0.00432066	100	6.10566	4.93487
2	1.5 Hz	FB3	2022-11-16 13:24:15	0.0606882	-0.017466	0.0518547	-0.00455156	1.0062	1.00616	1.00937	1.00933	1.038	0.0129397	0.00962348	0.0380029		0.0273903	3	3	0.0144506	0.0177668	0.0106126	101	17.7668	14.4506
2	1.5 Hz	FB3	2022-11-16 13:24:16	0.0624134	-0.011021	0.0600264	0.0242262	1.00593	1.00589	1.00965	1.00961	1.03468	0.0127111	0.00995971	0.0346809		0.0273903	3	3	0.0146793	0.0174306	0.00729059	102	17.4306	14.6793
2	1.5 Hz	FB3	2022-11-16 13:24:17	0.0665357	-0.0339963	0.0487486	0.00666243	1.0053	1.00528	1.00868	1.00866	1.02596	0.0111489	0.00916916	0.025956		0.0273903	3	3	0.0162414	0.0182212	0.00143431	103	18.2212	16.2414
2	1.5 Hz	FB3	2022-11-16 13:24:18	0.0600622	-0.00479099	0.0505455	0.00144146	1.00638	1.00635	1.00944	1.0094	1.03103	0.0125667	0.00979562	0.0310317		0.0273903	3	3	0.0148236	0.0175947	0.00364137	104	17.5947	14.8236
2	1.5 Hz	FB3	2022-11-16 13:24:19	0.0653522	-0.0252962	0.06056	0.0256505	1.00558	1.00555	1.00951	1.00949	1.02953	0.011968	0.00982626	0.0295284	0.00622659	0.0273903	3	3	0.0154223	0.0175641	0.00213808	105	17.5641	15.4223
2	1.5 Hz	FB3	2022-11-16 13:24:20	0.0637336	-0.0253964	0.0531706	-0.0041289	1.00585	1.00583	1.00927	1.00924	1.02911	0.0115654	0.00956909	0.0291084		0.0273903	3	3	0.015825	0.0178212	0.00171811	106	17.8212	15.825
2	1.5 Hz	FB3	2022-11-16 13:24:21	0.0689537	-0.0178913	0.054089	0.0337435	1.00692	1.00687	1.01072	1.01068	1.03356	0.0142297	0.011062	0.033559		0.0273903	3	3	0.0131606	0.0163283	0.00616874	107	16.3283	13.1606
2	1.5 Hz	FB3	2022-11-16 13:24:32	0.0507511	0.0175739	0.0503021	-0.00787357	1.00628	1.00625	1.00881	1.00878	1.02684	0.0117231	0.00927617	0.0268392		0.0273903	3	3	0.0156672	0.0181141	0.000551071	108	18.1141	15.6672
2	1.5 Hz	FB3	2022-11-16 13:24:33	0.0672477	-0.0345924	0.0556898	0.0185385	1.00571	1.00569	1.00949	1.00947	1.02372	0.011515	0.00981449	0.023718		0.0273903	3	3	0.0158753	0.0175758	0.00367231	109	17.5758	15.8753
2	1.5 Hz	FB3	2022-11-16 13:24:34	0.0618904	-0.0129022	0.0530368	-0.00311011	1.00672	1.00668	1.01001	1.00997	1.03473	0.0132822	0.0103602	0.0347293	0.00611864	0.0273903	3	3	0.0141081	0.0170301	0.007339	110	17.0301	14.1081
2	1.5 Hz	FB3	2022-11-16 13:24:35	0.0610732	-0.0155384	0.0590413	0.0248834	1.00601	1.00598	1.00959	1.00956	1.03979	0.0123626	0.0096664	0.039794		0.0273903	3	3	0.0150277	0.0177239	0.0124037	111	17.7239	15.0277
2	1.5 Hz	FB3	2022-11-16 13:24:36	0.0662968	-0.0333048	0.0502328	0.00331534	1.00575	1.00573	1.00918	1.00916	1.02496	0.0114562	0.00953097	0.0249554		0.0273903	3	3	0.0159341	0.0178593	0.00243487	112	17.8593	15.9341
2	1.5 Hz	FB3	2022-11-16 13:24:37	0.0625952	-0.000952827	0.0517484	0.00676016	1.00669	1.00664	1.00996	1.00991	1.03711	0.0138997	0.0105894	0.0371094		0.0273903	3	3	0.0134906	0.0168009	0.00971909	113	16.8009	13.4906
2	1.5 Hz	FB3	2022-11-16 13:24:38	0.0682362	-0.0320613	0.0600501	0.0233002	1.00564	1.00562	1.00974	1.00972	1.02391	0.0116532	0.00994098	0.0239093		0.0273903	3	3	0.0157371	0.0174493	0.00348098	114	17.4493	15.7371
2	1.5 Hz	FB3	2022-11-16 13:24:39	0.0600789	-0.0171826	0.0514633	-0.00387237	1.00575	1.00573	1.00886	1.00883	1.03179	0.0113302	0.00904846	0.0317926	0.00588411	0.0273903	3	3	0.0160601	0.0183419	0.00440232	115	18.3419	16.0601
2	1.5 Hz	FB3	2022-11-16 13:24:40	0.0619267	-0.00848258	0.059474	0.0235128	1.00579	1.00577	1.00945	1.00943	1.02084	0.0115254	0.00973319	0.0208371		0.0273903	3	3	0.0158649	0.0176571	0.00655322	116	17.6571	15.8649
2	1.5 Hz	FB3	2022-11-16 13:24:41	0.0690642	-0.0350053	0.0511323	0.00715595	1.00561	1.00559	1.00928	1.00925	1.02386	0.0119005	0.0096007	0.0238641		0.0273903	3	3	0.0154898	0.0177896	0.00352616	117	17.7896	15.4898
2	1.5 Hz	FB3	2022-11-16 13:24:42	0.0588594	-0.00487895	0.0502899	0.00249933	1.00698	1.00694	1.00995	1.00991	1.03372	0.0130072	0.0101495	0.0337234		0.0273903	3	3	0.0143831	0.0172408	0.00633314	118	17.2408	14.3831
2	1.5 Hz	FB3	2022-11-16 13:24:43	0.0635785	-0.0245389	0.0598568	0.0257849	1.00584	1.00582	1.00962	1.0096	1.02219	0.0115561	0.0098909	0.0221874		0.0273903	3	3	0.0158342	0.0174994	0.00520287	119	17.4994	15.8342
2	1.5 Hz	FB3	2022-11-16 13:24:44	0.0635113	-0.0259339	0.0528984	-0.00377709	1.00604	1.00601	1.00943	1.0094	1.03441	0.0125036	0.0100108	0.0344082	0.00604851	0.0273903	3	3	0.0148867	0.0173795	0.00701788	120	17.3795	14.8867
2	1.5 Hz	FB3	2022-11-16 13:24:45	0.062579	-0.00335199	0.0572023	0.0198456	1.00647	1.00641	1.01003	1.00998	1.04696	0.0143246	0.0107296	0.0469632		0.0273903	3	3	0.0130657	0.0166607	0.0195729	121	16.6607	13.0657
2	1.5 Hz	FB3	2022-11-16 13:24:46	0.0684341	-0.035897	0.0511654	0.0127703	1.00562	1.00559	1.00924	1.00921	1.03228	0.0119945	0.00949003	0.0322801		0.0273903	3	3	0.0153958	0.0179003	0.00488981	122	17.9003	15.3958
2	1.5 Hz	FB3	2022-11-16 13:24:47	0.0592151	-0.0113239	0.0514091	-0.00134862	1.00683	1.00678	1.00988	1.00983	1.04183	0.0138928	0.010303	0.0418332		0.0273903	3	3	0.0134975	0.0170873	0.0144428	123	17.0873	13.4975
2	1.5 Hz	FB3	2022-11-16 13:24:48	0.0639248	-0.0174831	0.0604645	0.0255161	1.0058	1.00577	1.00965	1.00961	1.04034	0.0128907	0.00991435	0.0403432		0.0273903	3	3	0.0144996	0.017476	0.0129529	124	17.476	14.4996
2	1.5 Hz	FB3	2022-11-16 13:24:49	0.0637808	-0.0311622	0.050561	0.00121668	1.00608	1.00605	1.00936	1.00934	1.03115	0.011859	0.00958348	0.0311547	0.00673956	0.0273903	3	3	0.0155313	0.0178068	0.00376441	125	17.8068	15.5313
2	1.5 Hz	FB3	2022-11-16 13:24:50	0.0611956	-0.000532598	0.0513191	0.00914956	1.00625	1.00622	1.00942	1.00938	1.02396	0.0123113	0.00986582	0.0239578		0.0273903	3	3	0.015079	0.0175245	0.00343247	126	17.5245	15.079
2	1.5 Hz	FB3	2022-11-16 13:24:51	0.0687043	-0.033857	0.0588366	0.0216462	1.00607	1.00604	1.01013	1.0101	1.03251	0.0126461	0.0103796	0.0325061		0.0273903	3	3	0.0147442	0.0170107	0.00511579	127	17.0107	14.7442
2	1.5 Hz	FB3	2022-11-16 13:24:52	0.0623728	-0.0139161	0.0533312	-0.00370868	1.00615	1.00612	1.00949	1.00946	1.0303	0.0122509	0.00961098	0.0303038		0.0273903	3	3	0.0151394	0.0177793	0.00291352	128	17.7793	15.1394
2	1.5 Hz	FB3	2022-11-16 13:24:53	0.0607954	-0.0142997	0.0587395	0.0244509	1.00635	1.00631	1.0099	1.00986	1.03923	0.0131891	0.0102978	0.0392348		0.0273903	3	3	0.0142012	0.0170925	0.0118445	129	17.0925	14.2012
2	1.5 Hz	FB3	2022-11-16 13:24:54	0.0659381	-0.033879	0.0496478	0.0042193	1.0056	1.00558	1.00899	1.00896	1.03413	0.0116864	0.0091853	0.0341253	0.00628321	0.0273903	3	3	0.0157039	0.018205	0.00673497	130	18.205	15.7039
2	1.5 Hz	FB3	2022-11-16 13:24:55	0.0616245	-0.00182014	0.0520786	0.00467616	1.00656	1.00652	1.00979	1.00975	1.03632	0.0130742	0.0102366	0.0363174		0.0273903	3	3	0.0143161	0.0171537	0.00892712	131	17.1537	14.3161
2	1.5 Hz	FB3	2022-11-16 13:24:56	0.0645012	-0.0290049	0.0583606	0.0240014	1.00546	1.00543	1.00922	1.00919	1.03204	0.0117856	0.00943472	0.0320418		0.0273903	3	3	0.0156048	0.0179556	0.00465144	132	17.9556	15.6048
2	1.5 Hz	FB3	2022-11-16 13:24:57	0.0615678	-0.0228458	0.0527887	-0.00442697	1.00584	1.00581	1.0091	1.00907	1.03004	0.0118844	0.00963154	0.0300418		0.0273903	3	3	0.0155059	0.0177588	0.00265145	133	17.7588	15.5059
2	1.5 Hz	FB3	2022-11-16 13:24:58	0.0635975	-0.00489116	0.0590736	0.0218807	1.00597	1.00594	1.0097	1.00968	1.03504	0.0120594	0.00989374	0.0350375		0.0273903	3	3	0.0153309	0.0174966	0.00764714	134	17.4966	15.3309
2	1.5 Hz	FB3	2022-11-16 13:24:59	0.0692032	-0.0362146	0.0513529	0.00909581	1.00602	1.00599	1.00971	1.00968	1.02958	0.0124686	0.0100658	0.029576	0.00618282	0.0273903	3	3	0.0149217	0.0173245	0.00218565	135	17.3245	14.9217
2	1.5 Hz	FB3	2022-11-16 13:25:00	0.0595195	-0.00660869	0.0508224	0.000698733	1.00664	1.0066	1.00968	1.00964	1.03971	0.013115	0.0100817	0.0397096		0.0273903	3	3	0.0142753	0.0173086	0.0123193	136	17.3086	14.2753
2	1.5 Hz	FB3	2022-11-16 13:25:01	0.0636239	-0.0221128	0.05999	0.0259315	1.00527	1.00525	1.00907	1.00905	1.02614	0.0113799	0.00936994	0.0261393		0.0273903	3	3	0.0160104	0.0180204	0.00125098	137	18.0204	16.0104
2	1.5 Hz	FB3	2022-11-16 13:25:02	0.0640688	-0.0271017	0.0531064	-0.00322982	1.00574	1.00571	1.00918	1.00914	1.03526	0.0127174	0.00962068	0.0352595		0.0273903	3	3	0.0146729	0.0177696	0.00786919	138	17.7696	14.6729
2	1.5 Hz	FB3	2022-11-16 13:25:03	0.0596353	-0.00236252	0.0538594	0.0172388	1.00649	1.00646	1.0097	1.00967	1.03319	0.0124801	0.0100153	0.033194		0.0273903	3	3	0.0149102	0.017375	0.00580366	139	17.375	14.9102
2	1.5 Hz	FB3	2022-11-16 13:25:04	0.0686397	-0.0360949	0.05473	0.014825	1.00576	1.00572	1.00958	1.00955	1.03647	0.0126084	0.00995779	0.0364698	0.00632156	0.0273903	3	3	0.014782	0.0174325	0.00907944	140	17.4325	14.782
2	1.5 Hz	FB3	2022-11-16 13:25:05	0.0608274	-0.00996556	0.0529183	-0.00138526	1.00637	1.00634	1.0096	1.00956	1.0338	0.0125718	0.00984919	0.0337994		0.0273903	3	3	0.0148185	0.0175411	0.00640909	141	17.5411	14.8185
2	1.5 Hz	FB3	2022-11-16 13:25:06	0.0646449	-0.0184457	0.0605176	0.0256505	1.00541	1.00538	1.00931	1.00927	1.03964	0.012299	0.009543	0.0396426		0.0273903	3	3	0.0150913	0.0178473	0.0122523	142	17.8473	15.0913
2	1.5 Hz	FB3	2022-11-16 13:25:07	0.0649715	-0.0316044	0.0514252	0.000671857	1.00636	1.00633	1.00977	1.00973	1.04301	0.0127787	0.0100644	0.0430082		0.0273903	3	3	0.0146116	0.0173259	0.0156179	143	17.3259	14.6116
2	1.5 Hz	FB3	2022-11-16 13:25:08	0.0611471	-0.000158804	0.0510623	0.00987761	1.00654	1.00649	1.00968	1.00964	1.03772	0.0132144	0.010135	0.03772		0.0273903	3	3	0.0141759	0.0172553	0.0103297	144	17.2553	14.1759
2	1.5 Hz	FB3	2022-11-16 13:25:09	0.0682064	-0.0341722	0.0582449	0.0206518	1.00596	1.00592	1.00995	1.00991	1.03891	0.0131795	0.0102134	0.0389072	0.00649098	0.0273903	3	3	0.0142108	0.0171769	0.0115169	145	17.1769	14.2108
2	1.5 Hz	FB3	2022-11-16 13:25:10	0.0603551	-0.0146588	0.0520166	-0.0040776	1.00643	1.0064	1.00958	1.00955	1.03299	0.0125531	0.0099429	0.0329868		0.0273903	3	3	0.0148372	0.0174474	0.00559647	146	17.4474	14.8372
2	1.5 Hz	FB3	2022-11-16 13:25:11	0.0616897	-0.0124282	0.0598921	0.0245682	1.00591	1.00588	1.00958	1.00955	1.02477	0.0122469	0.00989139	0.0247689		0.0273903	3	3	0.0151434	0.0174989	0.00262141	147	17.4989	15.1434
2	1.5 Hz	FB3	2022-11-16 13:25:12	0.0675237	-0.0341966	0.0504024	0.00454911	1.00558	1.00555	1.0091	1.00907	1.02342	0.0117247	0.00948486	0.0234219		0.0273903	3	3	0.0156656	0.0179054	0.00396839	148	17.9054	15.6656
2	1.5 Hz	FB3	2022-11-16 13:25:13	0.061012	-0.002492	0.0515427	0.00459554	1.00674	1.0067	1.0099	1.00987	1.03606	0.0131435	0.0101273	0.0360647		0.0273903	3	3	0.0142468	0.017263	0.00867438	149	17.263	14.2468
2	1.5 Hz	FB3	2022-11-16 13:25:14	0.0650751	-0.0281523	0.0592648	0.0250324	1.00548	1.00545	1.00932	1.00929	1.02933	0.011853	0.00964365	0.0293291		0.0273903	3	3	0.0155373	0.0177467	0.00193878	150	17.7467	15.5373
2	1.9 Hz	FB3	2022-11-16 13:22:15	0.127426	-0.0204711	0.102633	0.0163275	1.00576	1.00553	1.01898	1.01871	1.10347	0.0298783	0.0201766	0.103473		0.0439462	4	3	0.014068	0.0237697	0.0595269	151	23.7697	14.068
2	1.9 Hz	FB3	2022-11-16 13:22:16	0.127108	-0.018282	0.105453	0.0137915	1.00639	1.00622	1.01985	1.01964	1.07524	0.0282985	0.0210873	0.0752447		0.0439462	4	3	0.0156478	0.0228589	0.0312984	152	22.8589	15.6478
2	1.9 Hz	FB3	2022-11-16 13:22:17	0.126918	-0.016992	0.107916	0.0129804	1.00621	1.00598	1.01991	1.01963	1.08483	0.0305101	0.0208357	0.084829		0.0439462	4	3	0.0134361	0.0231105	0.0408827	153	23.1105	13.4361
2	1.9 Hz	FB3	2022-11-16 13:22:18	0.122127	-0.0157851	0.104643	0.0134299	1.0059	1.00569	1.01867	1.01843	1.07877	0.0287649	0.0198007	0.0787695		0.0439462	4	3	0.0151813	0.0241455	0.0348232	154	24.1455	15.1813
2	1.9 Hz	FB3	2022-11-16 13:22:19	0.124142	-0.0160636	0.108457	0.0116122	1.00618	1.00599	1.01959	1.01936	1.08077	0.0287135	0.020601	0.0807709	0.0174557	0.0439462	4	3	0.0152327	0.0233452	0.0368247	155	23.3452	15.2327
2	1.9 Hz	FB3	2022-11-16 13:22:20	0.119865	-0.0145122	0.105846	0.0124136	1.00582	1.00561	1.01845	1.0182	1.08398	0.0288917	0.0190792	0.0839847		0.0439462	4	3	0.0150545	0.024867	0.0400384	156	24.867	15.0545
2	1.9 Hz	FB3	2022-11-16 13:22:21	0.122617	-0.0135369	0.106653	0.00916498	1.00659	1.0064	1.01962	1.01939	1.0735	0.0290485	0.0207136	0.073501		0.0439462	4	3	0.0148977	0.0232326	0.0295548	157	23.2326	14.8977
2	1.9 Hz	FB3	2022-11-16 13:22:22	0.124563	-0.0156471	0.106652	0.00985684	1.00597	1.00575	1.01925	1.01899	1.08675	0.029506	0.0201723	0.0867511		0.0439462	4	3	0.0144402	0.023774	0.0428049	158	23.774	14.4402
2	1.9 Hz	FB3	2022-11-16 13:22:23	0.124416	-0.0160649	0.10263	0.00798295	1.00595	1.00581	1.0188	1.01862	1.07383	0.0265591	0.0197297	0.0738262		0.0439462	4	3	0.0173871	0.0242165	0.02988	159	24.2165	17.3871
2	1.9 Hz	FB3	2022-11-16 13:22:24	0.126364	-0.0173658	0.106543	0.00889546	1.00547	1.0053	1.01896	1.01875	1.07414	0.0278324	0.0200849	0.0741437	0.0169469	0.0439462	4	3	0.0161138	0.0238613	0.0301975	160	23.8613	16.1138
2	1.9 Hz	FB3	2022-11-16 13:22:25	0.123699	-0.0198896	0.104691	0.00829568	1.00635	1.00615	1.01932	1.01907	1.08642	0.0292352	0.019992	0.086424		0.0439462	4	3	0.014711	0.0239542	0.0424777	161	23.9543	14.711
2	1.9 Hz	FB3	2022-11-16 13:22:26	0.121787	-0.0177689	0.105701	0.0093902	1.00639	1.0062	1.01923	1.019	1.0859	0.0285712	0.0199316	0.0858993		0.0439462	4	3	0.015375	0.0240146	0.0419531	162	24.0146	15.375
2	1.9 Hz	FB3	2022-11-16 13:22:27	0.123533	-0.0170482	0.106772	0.00751509	1.0054	1.00521	1.01857	1.01834	1.082	0.0279935	0.0193069	0.082001		0.0439462	4	3	0.0159528	0.0246393	0.0380548	163	24.6393	15.9528
2	1.9 Hz	FB3	2022-11-16 13:22:28	0.121646	-0.0215558	0.103833	0.00626543	1.00636	1.0062	1.01899	1.01877	1.08487	0.028163	0.0198561	0.0848721		0.0439462	4	3	0.0157832	0.0240901	0.0409259	164	24.0901	15.7832
2	1.9 Hz	FB3	2022-11-16 13:22:29	0.125009	-0.0221947	0.105546	0.00853021	1.00522	1.00506	1.01844	1.01825	1.07334	0.0268314	0.0192627	0.0733362	0.0168561	0.0439462	4	3	0.0171148	0.0246835	0.02939	165	24.6835	17.1148
2	1.9 Hz	FB3	2022-11-16 13:22:30	0.125689	-0.0223498	0.1049	0.0122572	1.00637	1.00613	1.0196	1.01932	1.09992	0.0306424	0.0206551	0.0999225		0.0439462	4	3	0.0133038	0.0232911	0.0559763	166	23.2911	13.3038
2	1.9 Hz	FB3	2022-11-16 13:22:31	0.12544	-0.0210183	0.104327	0.0112812	1.00577	1.00558	1.01892	1.01868	1.07878	0.0285617	0.0197892	0.0787821		0.0439462	4	3	0.0153845	0.024157	0.0348359	167	24.157	15.3845
2	1.9 Hz	FB3	2022-11-16 13:22:32	0.126582	-0.0192153	0.108005	0.0103968	1.0062	1.00601	1.01986	1.01963	1.08452	0.029085	0.0209033	0.0845197		0.0439462	4	3	0.0148612	0.0230429	0.0405735	168	23.0429	14.8612
2	1.9 Hz	FB3	2022-11-16 13:22:33	0.120177	-0.0215472	0.105063	0.0129144	1.00646	1.00627	1.01904	1.01881	1.08114	0.0282082	0.0201771	0.0811377		0.0439462	4	3	0.0157381	0.0237692	0.0371915	169	23.7692	15.7381
2	1.9 Hz	FB3	2022-11-16 13:22:34	0.124925	-0.0219784	0.10603	0.0148723	1.00599	1.00581	1.01925	1.01902	1.08584	0.0286541	0.0201679	0.0858362	0.0174284	0.0439462	4	3	0.0152922	0.0237783	0.04189	170	23.7783	15.2922
2	1.9 Hz	FB3	2022-11-16 13:22:35	0.122558	-0.0161369	0.104673	0.0133163	1.0057	1.00552	1.01853	1.01832	1.08167	0.0278791	0.0190905	0.0816721		0.0439462	4	3	0.0160672	0.0248558	0.0377258	171	24.8558	16.0672
2	1.9 Hz	FB3	2022-11-16 13:22:36	0.123625	-0.015768	0.106158	0.0123036	1.00638	1.00618	1.01948	1.01926	1.08272	0.0287843	0.020066	0.0827193		0.0439462	4	3	0.0151619	0.0238802	0.038773	172	23.8802	15.1619
2	1.9 Hz	FB3	2022-11-16 13:22:37	0.122915	-0.0144231	0.106615	0.00970292	1.00573	1.00551	1.0188	1.01855	1.08298	0.0290311	0.0196867	0.0829808		0.0439462	4	3	0.0149151	0.0242596	0.0390346	173	24.2596	14.9151
2	1.9 Hz	FB3	2022-11-16 13:22:38	0.122634	-0.0147028	0.102973	0.00744302	1.00616	1.00599	1.01882	1.0186	1.08521	0.0279992	0.019629	0.0852064		0.0439462	4	3	0.015947	0.0243172	0.0412602	174	24.3172	15.947
2	1.9 Hz	FB3	2022-11-16 13:22:39	0.126717	-0.0187181	0.105274	0.00789377	1.00647	1.00627	1.01986	1.01962	1.09004	0.0295986	0.0208807	0.0900389	0.017237	0.0439462	4	3	0.0143476	0.0230656	0.0460927	175	23.0656	14.3476
2	1.9 Hz	FB3	2022-11-16 13:22:40	0.122496	-0.019688	0.104362	0.00714618	1.0068	1.00659	1.01958	1.01932	1.08687	0.0297684	0.0203779	0.0868746		0.0439462	4	3	0.0141779	0.0235683	0.0429284	176	23.5683	14.1779
2	1.9 Hz	FB3	2022-11-16 13:22:41	0.120515	-0.0169322	0.103856	0.00668809	1.00554	1.00535	1.01805	1.01782	1.08627	0.0278501	0.0187159	0.0862737		0.0439462	4	3	0.0160961	0.0252303	0.0423275	177	25.2303	16.0961
2	1.9 Hz	FB3	2022-11-16 13:22:42	0.125796	-0.0193301	0.105621	0.00658547	1.00627	1.00611	1.01959	1.01939	1.07183	0.027964	0.0203322	0.0718257		0.0439462	4	3	0.0159822	0.023614	0.0278795	178	23.614	15.9822
2	1.9 Hz	FB3	2022-11-16 13:22:43	0.120538	-0.0251985	0.103664	0.00698126	1.00544	1.00529	1.01794	1.01774	1.07189	0.0264029	0.0189866	0.0718926		0.0439462	4	3	0.0175433	0.0249596	0.0279464	179	24.9596	17.5433
2	1.9 Hz	FB3	2022-11-16 13:22:44	0.125381	-0.0226308	0.106578	0.0087672	1.00645	1.00626	1.01981	1.01957	1.0785	0.0292935	0.020785	0.0785043	0.0169947	0.0439462	4	3	0.0146528	0.0231612	0.0345581	180	23.1612	14.6528
2	1.9 Hz	FB3	2022-11-16 13:22:45	0.126216	-0.0214153	0.104604	0.0127801	1.00554	1.0053	1.01882	1.01853	1.10366	0.0302343	0.0198001	0.103664		0.0439462	4	3	0.0137119	0.0241461	0.0597178	181	24.1461	13.7119
2	1.9 Hz	FB3	2022-11-16 13:22:46	0.125234	-0.0207202	0.105264	0.0109489	1.00619	1.00598	1.0194	1.01916	1.08719	0.0292766	0.0200513	0.0871883		0.0439462	4	3	0.0146696	0.0238949	0.0432421	182	23.8949	14.6696
2	1.9 Hz	FB3	2022-11-16 13:22:47	0.12327	-0.0215375	0.107356	0.0120996	1.00619	1.00602	1.01939	1.01917	1.07479	0.0282774	0.0201371	0.0747875		0.0439462	4	3	0.0156688	0.0238091	0.0308413	183	23.8091	15.6688
2	1.9 Hz	FB3	2022-11-16 13:22:48	0.122317	-0.0178178	0.104873	0.0139576	1.00625	1.00607	1.01906	1.01884	1.07655	0.0283731	0.0198322	0.0765516		0.0439462	4	3	0.0155732	0.0241141	0.0326054	184	24.1141	15.5732
2	1.9 Hz	FB3	2022-11-16 13:22:49	0.124528	-0.0177824	0.10516	0.0132296	1.00554	1.00537	1.01866	1.01844	1.08835	0.0278088	0.0195804	0.0883529	0.0174163	0.0439462	4	3	0.0161374	0.0243658	0.0444066	185	24.3658	16.1374
2	1.9 Hz	FB3	2022-11-16 13:22:50	0.12323	-0.0163287	0.105707	0.0122584	1.00697	1.00676	1.01997	1.01973	1.08809	0.0297664	0.0204118	0.0880895		0.0439462	4	3	0.0141799	0.0235344	0.0441433	186	23.5344	14.1799
2	1.9 Hz	FB3	2022-11-16 13:22:51	0.122737	-0.0127178	0.105787	0.0109904	1.00589	1.00569	1.01886	1.01862	1.0803	0.0287132	0.0196462	0.080299		0.0439462	4	3	0.015233	0.0243001	0.0363528	187	24.3001	15.233
2	1.9 Hz	FB3	2022-11-16 13:22:52	0.124876	-0.0153979	0.10645	0.00843982	1.00588	1.00565	1.01918	1.01891	1.09572	0.0299191	0.0203613	0.0957249		0.0439462	4	3	0.0140271	0.0235849	0.0517787	188	23.5849	14.0271
2	1.9 Hz	FB3	2022-11-16 13:22:53	0.123775	-0.0159586	0.102611	0.00723901	1.00604	1.00585	1.01881	1.01857	1.08245	0.02852	0.0197518	0.0824494		0.0439462	4	3	0.0154263	0.0241944	0.0385031	189	24.1944	15.4263
2	1.9 Hz	FB3	2022-11-16 13:22:54	0.126171	-0.0177824	0.106702	0.00890768	1.00593	1.00575	1.01941	1.01919	1.08337	0.0285682	0.0203979	0.0833661	0.0176484	0.0439462	4	3	0.015378	0.0235483	0.0394199	190	23.5483	15.378
2	1.9 Hz	FB3	2022-11-16 13:22:55	0.122732	-0.0189026	0.104836	0.00635216	1.00643	1.00621	1.01929	1.01903	1.09148	0.029449	0.020347	0.0914839		0.0439462	4	3	0.0144972	0.0235992	0.0475376	191	23.5992	14.4972
2	1.9 Hz	FB3	2022-11-16 13:22:56	0.12273	-0.0180621	0.103433	0.00567541	1.00607	1.00585	1.01879	1.01853	1.08429	0.0292072	0.019763	0.0842937		0.0439462	4	3	0.014739	0.0241832	0.0403475	192	24.1832	14.739
2	1.9 Hz	FB3	2022-11-16 13:22:57	0.126434	-0.0199494	0.106005	0.00664778	1.00601	1.00583	1.01945	1.01923	1.0721	0.0285031	0.0204882	0.0721025		0.0439462	4	3	0.0154432	0.023458	0.0281563	193	23.458	15.4432
2	1.9 Hz	FB3	2022-11-16 13:22:58	0.120058	-0.0262808	0.104123	0.0069263	1.00627	1.0061	1.01874	1.01853	1.07827	0.0275787	0.0193315	0.0782656		0.0439462	4	3	0.0163675	0.0246147	0.0343194	194	24.6147	16.3675
2	1.9 Hz	FB3	2022-11-16 13:22:59	0.124663	-0.022825	0.106882	0.0091862	1.00571	1.00553	1.01902	1.0188	1.08333	0.028194	0.0200136	0.0833336	0.0171439	0.0439462	4	3	0.0157522	0.0239326	0.0393874	195	23.9326	15.7522
2	1.9 Hz	FB3	2022-11-16 13:23:00	0.126003	-0.0211771	0.105452	0.011925	1.00628	1.00608	1.0196	1.01936	1.09311	0.0293042	0.020714	0.0931072		0.0439462	4	3	0.014642	0.0232323	0.049161	196	23.2323	14.642
2	1.9 Hz	FB3	2022-11-16 13:23:01	0.122103	-0.023244	0.105034	0.0140737	1.00662	1.00644	1.01943	1.0192	1.07656	0.0284442	0.0201667	0.0765563		0.0439462	4	3	0.015502	0.0237796	0.0326101	197	23.7796	15.502
2	1.9 Hz	FB3	2022-11-16 13:23:02	0.125127	-0.0202512	0.107073	0.0126664	1.00538	1.00518	1.01878	1.01854	1.08424	0.0286551	0.019713	0.0842401		0.0439462	4	3	0.0152912	0.0242332	0.0402938	198	24.2332	15.2912
2	1.9 Hz	FB3	2022-11-16 13:23:03	0.123556	-0.0182661	0.102959	0.0145428	1.00573	1.00557	1.01851	1.0183	1.08222	0.0273951	0.019429	0.082223		0.0439462	4	3	0.0165511	0.0245172	0.0382768	199	24.5172	16.5511
2	1.9 Hz	FB3	2022-11-16 13:23:04	0.124318	-0.0168748	0.10556	0.0128668	1.00613	1.00594	1.01927	1.01903	1.08541	0.0288837	0.0200705	0.0854141	0.0171925	0.0439462	4	3	0.0150625	0.0238758	0.0414679	200	23.8758	15.0625
2	1.9 Hz	FB3	2022-11-16 13:23:05	0.122376	-0.0154907	0.105613	0.0124673	1.00569	1.0055	1.0186	1.01836	1.08473	0.0284535	0.0194004	0.0847254		0.0439462	4	3	0.0154928	0.0245458	0.0407792	201	24.5458	15.4928
2	1.9 Hz	FB3	2022-11-16 13:23:06	0.121645	-0.0143913	0.105883	0.0115707	1.00615	1.00594	1.01899	1.01875	1.08314	0.0286847	0.0198914	0.0831373		0.0439462	4	3	0.0152616	0.0240548	0.0391911	202	24.0548	15.2616
2	1.9 Hz	FB3	2022-11-16 13:23:07	0.12311	-0.0139381	0.106923	0.00889547	1.00533	1.00517	1.01847	1.01827	1.07448	0.0270307	0.0193492	0.0744775		0.0439462	4	3	0.0169155	0.024597	0.0305312	203	24.597	16.9155
2	1.9 Hz	FB3	2022-11-16 13:23:08	0.12249	-0.0145098	0.102703	0.00589285	1.00692	1.00677	1.01953	1.01933	1.07012	0.0275469	0.0204411	0.0701217		0.0439462	4	3	0.0163993	0.0235051	0.0261755	204	23.5051	16.3993
2	1.9 Hz	FB3	2022-11-16 13:23:09	0.122703	-0.0165998	0.102945	0.00412249	1.00554	1.00533	1.01822	1.01797	1.08765	0.0285239	0.0189425	0.0876457	0.016753	0.0439462	4	3	0.0154223	0.0250038	0.0436995	205	25.0038	15.4223
2	1.9 Hz	FB3	2022-11-16 13:23:10	0.124016	-0.0215961	0.101935	0.00486551	1.00656	1.00636	1.01928	1.01903	1.08395	0.0292916	0.0202663	0.0839463		0.0439462	4	3	0.0146546	0.0236799	0.04	206	23.6799	14.6546
2	1.9 Hz	FB3	2022-11-16 13:23:11	0.12312	-0.021805	0.102718	0.00610906	1.0054	1.00522	1.0181	1.01788	1.08057	0.0278758	0.0188943	0.0805722		0.0439462	4	3	0.0160704	0.0250519	0.0366259	207	25.0519	16.0704
2	1.9 Hz	FB3	2022-11-16 13:23:12	0.12213	-0.0239489	0.106072	0.00808923	1.00659	1.0064	1.0195	1.01928	1.0904	0.0287872	0.0200321	0.0903991		0.0439462	4	3	0.015159	0.0239141	0.0464528	208	23.9141	15.159
2	1.9 Hz	FB3	2022-11-16 13:23:13	0.120623	-0.024512	0.10503	0.0106521	1.00507	1.00494	1.01771	1.01755	1.08167	0.0251331	0.0185647	0.0816739		0.0439462	4	3	0.0188132	0.0253816	0.0377277	209	25.3816	18.8132
2	1.9 Hz	FB3	2022-11-16 13:23:14	0.121378	-0.0247588	0.106007	0.0118627	1.00647	1.00626	1.01929	1.01905	1.08092	0.0293111	0.0199602	0.08092		0.0439462	4	3	0.0146351	0.0239861	0.0369738	210	23.9861	14.6351
2	2.4 Hz	FB3	2022-11-16 13:20:15	0.198033	0.0140969	0.177402	0.0106765	1.00854	1.00756	1.04299	1.04174	1.18205	0.0649127	0.0464084	0.182049		0.0701192	5	3	0.00520645	0.0237108	0.11193	211	23.7108	5.20645
2	2.4 Hz	FB3	2022-11-16 13:20:16	0.198786	-0.050959	0.174285	0.0128949	1.00727	1.00645	1.04138	1.04034	1.19416	0.0610519	0.0433179	0.194162		0.0701192	5	3	0.00906732	0.0268013	0.124043	212	26.8013	9.06732
2	2.4 Hz	FB3	2022-11-16 13:20:17	0.194955	0.00903472	0.170505	-0.00228433	1.00806	1.00715	1.0408	1.03961	1.1762	0.0622179	0.0451737	0.176198		0.0701192	5	3	0.00790123	0.0249454	0.106078	213	24.9454	7.90123
2	2.4 Hz	FB3	2022-11-16 13:20:18	0.197848	-0.0422028	0.180272	0.0260292	1.00337	1.00274	1.03846	1.03756	1.15206	0.0562592	0.0415369	0.152057		0.0701192	5	3	0.0138599	0.0285823	0.0819378	214	28.5823	13.8599
2	2.4 Hz	FB3	2022-11-16 13:20:19	0.198938	0.00136816	0.171669	-0.0122304	1.00828	1.00712	1.04195	1.04048	1.19825	0.0674106	0.0463602	0.19825	0.0392429	0.0701192	5	3	0.00270853	0.023759	0.128131	215	23.759	2.70853
2	2.4 Hz	FB3	2022-11-16 13:20:20	0.197044	-0.0317535	0.180205	0.0355696	1.00707	1.00616	1.04186	1.04074	1.19738	0.0623959	0.0445133	0.19738		0.0701192	5	3	0.00772328	0.0256059	0.127261	216	25.6059	7.72328
2	2.4 Hz	FB3	2022-11-16 13:20:21	0.193355	-0.0154406	0.172255	-0.0203587	1.00868	1.00771	1.04139	1.04014	1.18864	0.0640386	0.0447103	0.188644		0.0701192	5	3	0.00608063	0.0254089	0.118524	217	25.4089	6.08063
2	2.4 Hz	FB3	2022-11-16 13:20:22	0.197634	-0.0155066	0.179239	0.0423078	1.00592	1.00501	1.0407	1.03955	1.18862	0.0616411	0.0445604	0.188622		0.0701192	5	3	0.00847807	0.0255587	0.118503	218	25.5587	8.47807
2	2.4 Hz	FB3	2022-11-16 13:20:23	0.188722	-0.0330679	0.171548	-0.0198994	1.00355	1.00289	1.03545	1.0345	1.14266	0.0546027	0.0397925	0.142658		0.0701192	5	3	0.0155164	0.0303267	0.0725383	219	30.3267	15.5164
2	2.4 Hz	FB3	2022-11-16 13:20:24	0.199038	0.00538712	0.179019	0.0328504	1.00836	1.00742	1.04329	1.04206	1.18657	0.0650049	0.0461889	0.186572	0.0380166	0.0701192	5	3	0.00511431	0.0239303	0.116453	220	23.9303	5.11431
2	2.4 Hz	FB3	2022-11-16 13:20:25	0.195687	-0.0464685	0.169484	-0.00697516	1.00583	1.00505	1.03861	1.03757	1.18511	0.0585519	0.0424997	0.185108		0.0701192	5	3	0.0115673	0.0276195	0.114989	221	27.6195	11.5673
2	2.4 Hz	FB3	2022-11-16 13:20:26	0.197333	0.0151768	0.175799	0.0171704	1.00621	1.00525	1.04034	1.03912	1.18278	0.0627099	0.04399	0.182779		0.0701192	5	3	0.00740924	0.0261292	0.11266	222	26.1292	7.40924
2	2.4 Hz	FB3	2022-11-16 13:20:27	0.199944	-0.0518898	0.174196	0.00908848	1.00752	1.00673	1.04184	1.04071	1.19002	0.0622142	0.0450355	0.190022		0.0701192	5	3	0.00790495	0.0250837	0.119902	223	25.0837	7.90495
2	2.4 Hz	FB3	2022-11-16 13:20:28	0.196909	0.0120593	0.174835	0.00436833	1.009	1.00795	1.0428	1.04152	1.19792	0.0653946	0.0459913	0.197915		0.0701192	5	3	0.00472456	0.0241278	0.127796	224	24.1278	4.72456
2	2.4 Hz	FB3	2022-11-16 13:20:29	0.196324	-0.0470817	0.175183	0.0203391	1.00563	1.00484	1.03948	1.03844	1.16874	0.0592889	0.0425894	0.168735	0.0383229	0.0701192	5	3	0.0108303	0.0275298	0.0986158	225	27.5298	10.8303
2	2.4 Hz	FB3	2022-11-16 13:20:30	0.198683	-1.99396e-05	0.172519	-0.0142026	1.00815	1.00717	1.04192	1.04063	1.19206	0.0647727	0.0453315	0.192056		0.0701192	5	3	0.00534651	0.0247877	0.121937	226	24.7877	5.34651
2	2.4 Hz	FB3	2022-11-16 13:20:31	0.195319	-0.0312003	0.178738	0.0387046	1.00652	1.00567	1.04076	1.03966	1.18855	0.0613154	0.0439897	0.188552		0.0701192	5	3	0.00880381	0.0261294	0.118433	227	26.1294	8.80381
2	2.4 Hz	FB3	2022-11-16 13:20:32	0.191425	-0.0180817	0.174686	-0.019226	1.00845	1.00752	1.04122	1.03995	1.19541	0.063996	0.0443445	0.195411		0.0701192	5	3	0.00612321	0.0257746	0.125292	228	25.7746	6.12321
2	2.4 Hz	FB3	2022-11-16 13:20:33	0.195297	-0.00648409	0.17817	0.0407369	1.00564	1.00464	1.03981	1.03866	1.16978	0.0612356	0.0436145	0.169782		0.0701192	5	3	0.00888359	0.0265047	0.0996629	229	26.5047	8.88359
2	2.4 Hz	FB3	2022-11-16 13:20:34	0.192173	-0.0408199	0.170806	-0.014737	1.00562	1.00501	1.03797	1.03706	1.14605	0.0557479	0.0417975	0.146055	0.0382149	0.0701192	5	3	0.0143713	0.0283217	0.0759353	230	28.3217	14.3713
2	2.4 Hz	FB3	2022-11-16 13:20:35	0.194667	0.0115463	0.172624	0.0250861	1.00838	1.00736	1.04141	1.04016	1.19239	0.0641084	0.0443959	0.192393		0.0701192	5	3	0.00601082	0.0257233	0.122273	231	25.7233	6.01082
2	2.4 Hz	FB3	2022-11-16 13:20:36	0.199468	-0.0512008	0.174212	0.00348147	1.00464	1.00398	1.03896	1.03799	1.16644	0.0575775	0.0426269	0.166438		0.0701192	5	3	0.0125417	0.0274923	0.0963189	232	27.4923	12.5417
2	2.4 Hz	FB3	2022-11-16 13:20:37	0.193769	0.0131807	0.172825	0.00837264	1.00946	1.00852	1.04232	1.04117	1.17952	0.0629366	0.0449447	0.179515		0.0701192	5	3	0.00718261	0.0251745	0.109396	233	25.1745	7.18261
2	2.4 Hz	FB3	2022-11-16 13:20:38	0.202984	-0.0514061	0.178337	0.021612	1.00754	1.00652	1.04314	1.04187	1.19912	0.0650571	0.0466916	0.199124		0.0701192	5	3	0.00506211	0.0234276	0.129005	234	23.4276	5.06211
2	2.4 Hz	FB3	2022-11-16 13:20:39	0.195368	0.00517457	0.169067	-0.00813076	1.00536	1.00443	1.03803	1.03675	1.1877	0.0615094	0.0429588	0.1877	0.0389093	0.0701192	5	3	0.00860976	0.0271604	0.11758	235	27.1604	8.60976
2	2.4 Hz	FB3	2022-11-16 13:20:40	0.198464	-0.0375364	0.18241	0.0323325	1.00522	1.00458	1.04074	1.03983	1.14081	0.0581215	0.0434176	0.140814		0.0701192	5	3	0.0119977	0.0267016	0.0706949	236	26.7016	11.9977
2	2.4 Hz	FB3	2022-11-16 13:20:41	0.193752	-0.00585375	0.169037	-0.018133	1.00801	1.00722	1.04028	1.0392	1.16809	0.0605123	0.0431196	0.168088		0.0701192	5	3	0.00960692	0.0269996	0.097969	237	26.9996	9.60692
2	2.4 Hz	FB3	2022-11-16 13:20:42	0.198715	-0.0264225	0.181909	0.0417752	1.00682	1.0058	1.04224	1.04097	1.19443	0.0645365	0.0460647	0.194428		0.0701192	5	3	0.00558272	0.0240544	0.124309	238	24.0544	5.58272
2	2.4 Hz	FB3	2022-11-16 13:20:43	0.189163	-0.0228873	0.172557	-0.0206421	1.00665	1.00571	1.03871	1.03746	1.17299	0.0617474	0.0430884	0.172991		0.0701192	5	3	0.00837174	0.0270308	0.102872	239	27.0308	8.37174
2	2.4 Hz	FB3	2022-11-16 13:20:44	0.20357	-0.00708021	0.18282	0.0400699	1.00413	1.00346	1.04074	1.03977	1.1563	0.0591425	0.0437962	0.156297	0.0382579	0.0701192	5	3	0.0109767	0.026323	0.0861774	240	26.323	10.9767
2	2.4 Hz	FB3	2022-11-16 13:20:45	0.186578	-0.0384941	0.167364	-0.0159952	1.00629	1.00553	1.03703	1.03607	1.1968	0.0564993	0.040262	0.196799		0.0701192	5	3	0.0136199	0.0298572	0.12668	241	29.8572	13.6199
2	2.4 Hz	FB3	2022-11-16 13:20:46	0.197877	0.0110918	0.176021	0.0261049	1.00709	1.00604	1.04133	1.04002	1.18626	0.0643627	0.0459699	0.186262		0.0701192	5	3	0.00575653	0.0241492	0.116143	242	24.1492	5.75653
2	2.4 Hz	FB3	2022-11-16 13:20:47	0.197198	-0.0499622	0.171694	0.000447098	1.00597	1.00526	1.03939	1.03838	1.18229	0.0588928	0.0426902	0.182287		0.0701192	5	3	0.0112264	0.027429	0.112168	243	27.429	11.2264
2	2.4 Hz	FB3	2022-11-16 13:20:48	0.198934	0.0143485	0.178318	0.013149	1.00977	1.00883	1.04451	1.04331	1.18908	0.0658059	0.0465363	0.18908		0.0701192	5	3	0.00431327	0.0235829	0.118961	244	23.5829	4.31327
2	2.4 Hz	FB3	2022-11-16 13:20:49	0.196933	-0.0503995	0.17293	0.0118737	1.00682	1.00595	1.04037	1.03926	1.18079	0.0609857	0.0437624	0.180785	0.0375631	0.0701192	5	3	0.0091335	0.0263567	0.110666	245	26.3567	9.1335
2	2.4 Hz	FB3	2022-11-16 13:20:50	0.197602	0.00754441	0.172254	-0.00394323	1.0086	1.00747	1.04211	1.04069	1.19571	0.066216	0.0463617	0.195708		0.0701192	5	3	0.00390315	0.0237574	0.125589	246	23.7574	3.90315
2	2.4 Hz	FB3	2022-11-16 13:20:51	0.197325	-0.0412817	0.1776	0.0291149	1.0061	1.00529	1.04054	1.03943	1.19453	0.0610159	0.0438567	0.194535		0.0701192	5	3	0.00910328	0.0262625	0.124416	247	26.2625	9.10328
2	2.4 Hz	FB3	2022-11-16 13:20:52	0.198112	-0.000342043	0.173915	-0.0160026	1.00618	1.00549	1.04014	1.03912	1.17447	0.0595084	0.0431522	0.174469		0.0701192	5	3	0.0106108	0.026967	0.10435	248	26.967	10.6108
2	2.4 Hz	FB3	2022-11-16 13:20:53	0.192669	-0.0311134	0.178079	0.0385258	1.00656	1.0057	1.04019	1.03913	1.17585	0.0602165	0.0428353	0.175846		0.0701192	5	3	0.00990265	0.0272839	0.105727	249	27.2839	9.90265
2	2.4 Hz	FB3	2022-11-16 13:20:54	0.198941	-0.0147517	0.17387	-0.0216144	1.00753	1.00655	1.0416	1.04025	1.19435	0.0648764	0.04664	0.194348	0.0392007	0.0701192	5	3	0.0052428	0.0234792	0.124228	250	23.4792	5.2428
2	2.4 Hz	FB3	2022-11-16 13:20:55	0.194152	-0.0151132	0.178916	0.0421979	1.00508	1.00421	1.03918	1.03808	1.18685	0.0600466	0.0428466	0.186847		0.0701192	5	3	0.0100725	0.0272726	0.116728	251	27.2726	10.0725
2	2.4 Hz	FB3	2022-11-16 13:20:56	0.191603	-0.0349198	0.173036	-0.0182478	1.00598	1.00522	1.03858	1.03755	1.18479	0.0587183	0.0413336	0.184792		0.0701192	5	3	0.0114009	0.0287855	0.114673	252	28.7855	11.4009
2	2.4 Hz	FB3	2022-11-16 13:20:57	0.193712	0.00741248	0.173698	0.0303535	1.00878	1.0077	1.04179	1.04049	1.20112	0.0649398	0.0448248	0.201118		0.0701192	5	3	0.00517939	0.0252944	0.130999	253	25.2944	5.17939
2	2.4 Hz	FB3	2022-11-16 13:20:58	0.198856	-0.04855	0.176145	-0.00505486	1.00437	1.00379	1.03891	1.038	1.15398	0.0566262	0.0425443	0.153982		0.0701192	5	3	0.013493	0.0275749	0.0838628	254	27.5749	13.493
2	2.4 Hz	FB3	2022-11-16 13:20:59	0.194323	0.0142508	0.171966	0.0163299	1.00797	1.00707	1.04084	1.03969	1.17792	0.0619472	0.0441297	0.177925	0.0375198	0.0701192	5	3	0.00817199	0.0259895	0.107806	255	25.9895	8.17199
2	2.4 Hz	FB3	2022-11-16 13:21:00	0.202162	-0.0516064	0.176118	0.0100389	1.00696	1.00595	1.04205	1.04074	1.18711	0.0646712	0.0465815	0.187109		0.0701192	5	3	0.00544794	0.0235377	0.11699	256	23.5377	5.44794
2	2.4 Hz	FB3	2022-11-16 13:21:01	0.194242	0.0101219	0.171426	2.44286e-06	1.00822	1.00733	1.04097	1.03986	1.17497	0.0614316	0.0435781	0.174972		0.0701192	5	3	0.00868756	0.0265411	0.104852	257	26.541	8.68756
2	2.4 Hz	FB3	2022-11-16 13:21:02	0.202192	-0.0470622	0.182158	0.0289634	1.00783	1.0069	1.04392	1.04269	1.18685	0.0654874	0.046895	0.186851		0.0701192	5	3	0.00463182	0.0232241	0.116732	258	23.2241	4.63182
2	2.4 Hz	FB3	2022-11-16 13:21:03	0.194344	0.000923502	0.168841	-0.0130219	1.00776	1.00683	1.04012	1.03888	1.18795	0.0628342	0.0443588	0.187945		0.0701192	5	3	0.00728493	0.0257603	0.117826	259	25.7603	7.28493
2	2.4 Hz	FB3	2022-11-16 13:21:04	0.189333	-0.0134904	0.182768	0.0358105	1.00851	1.00739	1.04228	1.04092	1.19511	0.0661941	0.0457985	0.195111		0.0701192	5	3	0.00392503	0.0243206	0.124992	260	24.3206	3.92503
2	2.8 Hz	FB3	2022-11-16 13:18:15	0.289573	-0.00997045	0.256257	0.0020669	1.01008	1.00614	1.08157	1.07663	1.29141	0.124507	0.089192	0.291409		0.09544	6	3	0.0290667	0.00624797	0.195969	261	6.24797	29.0667
2	2.8 Hz	FB3	2022-11-16 13:18:16	0.288022	-0.011771	0.24963	0.0020498	1.01061	1.00684	1.08009	1.07521	1.29787	0.123714	0.0867268	0.297875		0.09544	6	3	0.0282744	0.00871317	0.202435	262	8.71317	28.2744
2	2.8 Hz	FB3	2022-11-16 13:18:17	0.298475	-0.0172485	0.253978	0.00531382	1.00803	1.00438	1.08153	1.07695	1.28211	0.120128	0.0912185	0.282108		0.09544	6	3	0.0246877	0.00422153	0.186668	263	4.22153	24.6877
2	2.8 Hz	FB3	2022-11-16 13:18:18	0.298065	-0.0176834	0.25559	0.00465661	1.00955	1.00599	1.08322	1.07874	1.28943	0.119755	0.091761	0.289434		0.09544	6	3	0.0243153	0.00367896	0.193994	264	3.67896	24.3153
2	2.8 Hz	FB3	2022-11-16 13:18:19	0.29497	-0.0207716	0.248156	0.00091862	1.01249	1.0087	1.08338	1.07828	1.2972	0.127341	0.0905924	0.297201	0.0831145	0.09544	6	3	0.0319008	0.00484759	0.201761	265	4.84759	31.9008
2	2.8 Hz	FB3	2022-11-16 13:18:20	0.300541	-0.0230453	0.250399	-0.00273482	1.00764	1.00383	1.0809	1.07613	1.29089	0.12164	0.0901844	0.290889		0.09544	6	3	0.0262005	0.00525559	0.195449	266	5.25559	26.2005
2	2.8 Hz	FB3	2022-11-16 13:18:21	0.294954	-0.0218783	0.252787	0.00491314	1.00697	1.00373	1.0793	1.07519	1.22285	0.113426	0.0895761	0.22285		0.09544	6	3	0.0179864	0.00586387	0.12741	267	5.86387	17.9864
2	2.8 Hz	FB3	2022-11-16 13:18:22	0.291123	-0.0253402	0.255302	0.00652806	1.00809	1.00446	1.0799	1.07503	1.2835	0.121999	0.0870147	0.283503		0.09544	6	3	0.0265587	0.00842535	0.188063	268	8.42535	26.5587
2	2.8 Hz	FB3	2022-11-16 13:18:23	0.290125	-0.0268427	0.255464	0.00751508	1.01396	1.0105	1.08515	1.08035	1.29246	0.126456	0.0907521	0.292464		0.09544	6	3	0.0310159	0.00468786	0.197024	269	4.68786	31.0159
2	2.8 Hz	FB3	2022-11-16 13:18:24	0.288201	-0.029645	0.252185	0.0120349	1.00879	1.00526	1.07904	1.07472	1.25993	0.117326	0.0874352	0.259926	0.0810899	0.09544	6	3	0.0218865	0.00800475	0.164486	270	8.00476	21.8865
2	2.8 Hz	FB3	2022-11-16 13:18:25	0.29841	-0.0209377	0.257031	0.0105324	1.00555	1.00178	1.07992	1.07492	1.2647	0.121498	0.0895538	0.2647		0.09544	6	3	0.0260578	0.0058862	0.16926	271	5.8862	26.0578
2	2.8 Hz	FB3	2022-11-16 13:18:26	0.292865	-0.020945	0.253762	0.0102856	1.00952	1.00606	1.08134	1.07674	1.27844	0.121322	0.0874675	0.278436		0.09544	6	3	0.025882	0.00797246	0.182996	272	7.97246	25.882
2	2.8 Hz	FB3	2022-11-16 13:18:27	0.297498	-0.0213139	0.250381	0.0212577	1.00745	1.00365	1.07988	1.07506	1.29751	0.121563	0.0886019	0.29751		0.09544	6	3	0.0261227	0.00683808	0.20207	273	6.83808	26.1227
2	2.8 Hz	FB3	2022-11-16 13:18:28	0.299034	-0.0191469	0.256515	0.00994846	1.01087	1.0069	1.08493	1.07975	1.29851	0.128219	0.0919875	0.298505		0.09544	6	3	0.0327788	0.00345248	0.203065	274	3.45248	32.7788
2	2.8 Hz	FB3	2022-11-16 13:18:29	0.294101	-0.0190394	0.251997	0.0106619	1.01266	1.00907	1.08419	1.07991	1.27852	0.121209	0.0917214	0.278523	0.0834271	0.09544	6	3	0.0257688	0.00371861	0.183083	275	3.71861	25.7688
2	2.8 Hz	FB3	2022-11-16 13:18:30	0.296545	-0.016672	0.253661	0.0122474	1.00671	1.00308	1.0797	1.07515	1.23829	0.117481	0.0900601	0.23829		0.09544	6	3	0.0220407	0.00537991	0.14285	276	5.37991	22.0407
2	2.8 Hz	FB3	2022-11-16 13:18:31	0.294589	-0.0149544	0.253146	0.0124282	1.00456	1.00141	1.07704	1.07275	1.2595	0.114243	0.0851673	0.259498		0.09544	6	3	0.0188026	0.0102727	0.164058	277	10.2727	18.8026
2	2.8 Hz	FB3	2022-11-16 13:18:32	0.292083	-0.0155042	0.250904	0.0133249	1.01233	1.0085	1.08309	1.07817	1.30406	0.126037	0.0894192	0.304056		0.09544	6	3	0.0305966	0.00602078	0.208616	278	6.02078	30.5966
2	2.8 Hz	FB3	2022-11-16 13:18:33	0.298488	-0.0175979	0.255576	0.0109257	1.01091	1.00702	1.0846	1.07973	1.30134	0.126016	0.0926322	0.301338		0.09544	6	3	0.0305764	0.00280777	0.205898	279	2.80777	30.5764
2	2.8 Hz	FB3	2022-11-16 13:18:34	0.29164	-0.0129291	0.252159	0.0117588	1.00864	1.00535	1.07981	1.07564	1.22377	0.114774	0.0898355	0.223768	0.0805434	0.09544	6	3	0.0193342	0.00560451	0.128328	280	5.60451	19.3342
2	2.8 Hz	FB3	2022-11-16 13:18:35	0.286547	-0.00966505	0.255159	0.00707777	1.00554	1.00218	1.07626	1.07186	1.25876	0.114534	0.0847194	0.258757		0.09544	6	3	0.0190942	0.0107206	0.163317	281	10.7206	19.0942
2	2.8 Hz	FB3	2022-11-16 13:18:36	0.288654	-0.0104737	0.254142	0.00487649	1.00547	1.00217	1.07652	1.07226	1.2718	0.113436	0.0851298	0.2718		0.09544	6	3	0.017996	0.0103102	0.17636	282	10.3102	17.996
2	2.8 Hz	FB3	2022-11-16 13:18:37	0.290941	-0.0123085	0.248216	0.000857543	1.00986	1.00598	1.07985	1.07474	1.28887	0.124309	0.0866013	0.288868		0.09544	6	3	0.0288692	0.00883868	0.193428	283	8.83868	28.8692
2	2.8 Hz	FB3	2022-11-16 13:18:38	0.298212	-0.0181305	0.255085	0.00685788	1.01033	1.0062	1.08387	1.07867	1.30292	0.126997	0.0928084	0.302915		0.09544	6	3	0.0315569	0.00263156	0.207475	284	2.63156	31.5569
2	2.8 Hz	FB3	2022-11-16 13:18:39	0.294251	-0.0196746	0.247226	0.00219638	1.01443	1.01115	1.08479	1.08063	1.28931	0.12112	0.0915143	0.289309	0.0817358	0.09544	6	3	0.0256798	0.00392573	0.193869	285	3.92573	25.6798
2	2.8 Hz	FB3	2022-11-16 13:18:40	0.300509	-0.0160148	0.248855	-0.000320053	1.00556	1.00173	1.0786	1.07402	1.29125	0.11756	0.0883421	0.291254		0.09544	6	3	0.0221204	0.00709786	0.195814	286	7.09786	22.1204
2	2.8 Hz	FB3	2022-11-16 13:18:41	0.297278	-0.0205737	0.25364	0.00479098	1.00995	1.00628	1.08292	1.07834	1.29337	0.122892	0.0902796	0.293372		0.09544	6	3	0.0274517	0.0051604	0.197932	287	5.1604	27.4517
2	2.8 Hz	FB3	2022-11-16 13:18:42	0.292536	-0.0235176	0.25076	0.00556058	1.00828	1.00489	1.07939	1.07508	1.21538	0.115595	0.0899842	0.215382		0.09544	6	3	0.0201555	0.00545581	0.119942	288	5.45581	20.1555
2	2.8 Hz	FB3	2022-11-16 13:18:43	0.293461	-0.0242726	0.256493	0.00760793	1.00748	1.00368	1.08025	1.07531	1.25997	0.12041	0.0903521	0.259969		0.09544	6	3	0.0249699	0.00508794	0.164529	289	5.08794	24.9699
2	2.8 Hz	FB3	2022-11-16 13:18:44	0.286466	-0.0278151	0.254704	0.00845081	1.00982	1.00637	1.08013	1.07527	1.29388	0.120856	0.0888769	0.293876	0.0815909	0.09544	6	3	0.0254158	0.00656305	0.198436	290	6.56305	25.4158
2	2.8 Hz	FB3	2022-11-16 13:18:45	0.286872	-0.0288852	0.251605	0.0131465	1.0066	1.00332	1.0765	1.0723	1.28507	0.116395	0.0833367	0.285067		0.09544	6	3	0.0209547	0.0121033	0.189627	291	12.1033	20.9547
2	2.8 Hz	FB3	2022-11-16 13:18:46	0.296282	-0.0217122	0.253826	0.0112311	1.01137	1.0074	1.08401	1.07895	1.30293	0.127696	0.0907987	0.30293		0.09544	6	3	0.0322558	0.00464131	0.20749	292	4.64131	32.2558
2	2.8 Hz	FB3	2022-11-16 13:18:47	0.296756	-0.0210867	0.249777	0.0153649	1.0083	1.00452	1.08033	1.0756	1.29187	0.120546	0.0894305	0.291866		0.09544	6	3	0.0251061	0.00600955	0.196426	293	6.00955	25.1061
2	2.8 Hz	FB3	2022-11-16 13:18:48	0.29858	-0.0186118	0.252979	0.0143095	1.00816	1.00419	1.08145	1.07645	1.24356	0.121219	0.0930576	0.243558		0.09544	6	3	0.0257793	0.00238236	0.148118	294	2.38236	25.7793
2	2.8 Hz	FB3	2022-11-16 13:18:49	0.294804	-0.0185898	0.255208	0.010872	1.00867	1.00571	1.08141	1.07751	1.25476	0.115773	0.0873518	0.254763	0.0809653	0.09544	6	3	0.0203326	0.00808822	0.159323	295	8.08822	20.3326
2	2.8 Hz	FB3	2022-11-16 13:18:50	0.294326	-0.0183822	0.253232	0.0112751	1.01197	1.00811	1.0839	1.07905	1.30165	0.125866	0.0904008	0.301648		0.09544	6	3	0.0304257	0.00503916	0.206208	296	5.03916	30.4257
2	2.8 Hz	FB3	2022-11-16 13:18:51	0.299709	-0.0177176	0.255125	0.0122817	1.00913	1.00516	1.08317	1.07816	1.29753	0.125622	0.0922271	0.297531		0.09544	6	3	0.0301818	0.0032129	0.202091	297	3.2129	30.1818
2	2.8 Hz	FB3	2022-11-16 13:18:52	0.294104	-0.0140578	0.250754	0.0150546	1.00585	1.00241	1.07755	1.07309	1.2173	0.114954	0.0884397	0.217295		0.09544	6	3	0.0195137	0.00700033	0.121855	298	7.00033	19.5137
2	2.8 Hz	FB3	2022-11-16 13:18:53	0.294858	0.00441254	0.251459	-0.0288082	1.00913	1.00495	1.08098	1.07565	1.27562	0.124503	0.0902694	0.275625		0.09544	6	3	0.0290631	0.00517057	0.180185	299	5.17057	29.0631
2	2.8 Hz	FB3	2022-11-16 13:19:04	0.223105	0.0318626	0.301829	0.289166	1.00966	1.00747	1.07717	1.0746	1.19007	0.105104	0.0778012	0.190066	0.064013	0.09544	6	3	0.00966394	0.0176388	0.0946263	300	17.6388	9.66394
2	2.8 Hz	FB3	2022-11-16 13:19:05	0.291826	-0.0102709	0.252788	-0.0024358	1.00757	1.00399	1.07901	1.07438	1.283	0.119996	0.0860877	0.283002		0.09544	6	3	0.0245562	0.00935233	0.187562	301	9.35233	24.5562
2	2.8 Hz	FB3	2022-11-16 13:19:06	0.293507	-0.0180646	0.249356	0.00220859	1.01076	1.00749	1.08165	1.07721	1.27192	0.119867	0.0876456	0.271915		0.09544	6	3	0.0244267	0.00779441	0.176475	302	7.79441	24.4267
2	2.8 Hz	FB3	2022-11-16 13:19:07	0.29801	-0.0199849	0.250538	0.00228433	1.00867	1.00496	1.0812	1.07624	1.28754	0.121993	0.0902867	0.28754		0.09544	6	3	0.0265526	0.00515325	0.1921	303	5.15325	26.5526
2	2.8 Hz	FB3	2022-11-16 13:19:08	0.293097	-0.0209841	0.246851	0.000608339	1.00518	1.00153	1.07575	1.07083	1.27395	0.118444	0.0840555	0.273946		0.09544	6	3	0.0230039	0.0113845	0.178506	304	11.3845	23.0039
2	2.8 Hz	FB3	2022-11-16 13:19:09	0.295603	-0.0228238	0.253103	0.00482275	1.01279	1.00893	1.08498	1.07994	1.29821	0.127878	0.0922661	0.298214	0.0849262	0.09544	6	3	0.0324376	0.00317385	0.202774	305	3.17385	32.4376
2	2.8 Hz	FB3	2022-11-16 13:19:10	0.293458	-0.0233002	0.254125	0.00662334	1.01078	1.00706	1.08276	1.07804	1.3025	0.124863	0.0889167	0.302504		0.09544	6	3	0.0294233	0.0065233	0.207064	306	6.5233	29.4233
2	2.8 Hz	FB3	2022-11-16 13:19:11	0.287176	-0.0291369	0.252693	0.00792799	1.01173	1.00849	1.08163	1.07735	1.2498	0.117699	0.0907061	0.249799		0.09544	6	3	0.0222591	0.00473385	0.154359	307	4.73385	22.2591
2	2.8 Hz	FB3	2022-11-16 13:19:12	0.292812	-0.0256065	0.257119	0.0102343	1.00739	1.00338	1.08013	1.07513	1.26254	0.121243	0.0903975	0.262542		0.09544	6	3	0.0258029	0.00504246	0.167102	308	5.04246	25.8029
2	2.8 Hz	FB3	2022-11-16 13:19:13	0.29031	-0.0254477	0.252441	0.0128827	1.00234	0.999143	1.07364	1.06931	1.23198	0.110652	0.0843516	0.23198		0.09544	6	3	0.0152115	0.0110884	0.13654	309	11.0884	15.2115
2	2.8 Hz	FB3	2022-11-16 13:19:14	0.2961	-0.0210183	0.254213	0.0111651	1.00949	1.00593	1.0823	1.07762	1.27479	0.123167	0.0888138	0.274787		0.09544	6	3	0.0277266	0.00662617	0.179347	310	6.62617	27.7266
2	3.2 Hz	FB3	2022-11-16 13:16:15	0.452308	-0.0411986	0.382561	0.047392	1.00959	1.0031	1.17056	1.1625	1.42872	0.211975	0.168561	0.428724		0.124656	7	3	0.0873187	0.0439042	0.304068	311	43.9042	87.3187
2	3.2 Hz	FB3	2022-11-16 13:16:16	0.42845	0.0241015	0.377222	-0.0185654	1.0036	0.998005	1.15459	1.14583	1.46755	0.203474	0.146809	0.467549		0.124656	7	3	0.0788176	0.0221531	0.342893	312	22.1531	78.8176
2	3.2 Hz	FB3	2022-11-16 13:16:17	0.442061	-0.0654248	0.37871	0.0126994	1.01257	1.00632	1.16797	1.15901	1.46886	0.214082	0.164283	0.468856		0.124656	7	3	0.0894258	0.0396269	0.344199	313	39.6269	89.4258
2	3.2 Hz	FB3	2022-11-16 13:16:18	0.441391	0.0182331	0.386747	0.0317364	1.00945	1.00307	1.16764	1.15958	1.42515	0.209928	0.163484	0.425148		0.124656	7	3	0.0852719	0.0388272	0.300492	314	38.8272	85.2719
2	3.2 Hz	FB3	2022-11-16 13:16:19	0.451399	-0.0319269	0.375481	-0.0408053	1.0161	1.01042	1.17355	1.16402	1.47846	0.221658	0.165045	0.478465	0.115611	0.124656	7	3	0.097002	0.0403887	0.353808	315	40.3887	97.002
2	3.2 Hz	FB3	2022-11-16 13:16:20	0.450123	-0.0376292	0.377761	0.0515575	1.01284	1.00647	1.17096	1.1631	1.40693	0.211416	0.168507	0.406929		0.124656	7	3	0.0867594	0.0438504	0.282273	316	43.8504	86.7594
2	3.2 Hz	FB3	2022-11-16 13:16:21	0.433847	0.0240063	0.372968	-0.0287215	1.00984	1.00314	1.16065	1.15187	1.43579	0.207764	0.156669	0.435786		0.124656	7	3	0.0831076	0.032013	0.31113	317	32.013	83.1076
2	3.2 Hz	FB3	2022-11-16 13:16:22	0.443713	-0.0643327	0.387451	0.0215118	1.0106	1.00408	1.16975	1.16145	1.42105	0.212516	0.167627	0.42105		0.124656	7	3	0.0878592	0.0429702	0.296394	318	42.9702	87.8592
2	3.2 Hz	FB3	2022-11-16 13:16:23	0.436079	0.0237937	0.386942	0.0216413	1.00752	1.00159	1.16404	1.15529	1.46975	0.210734	0.156096	0.469748		0.124656	7	3	0.086078	0.0314394	0.345091	319	31.4394	86.078
2	3.2 Hz	FB3	2022-11-16 13:16:24	0.443271	-0.045716	0.369907	-0.0252058	1.01874	1.01244	1.17096	1.16265	1.4219	0.213319	0.169478	0.421903	0.112746	0.124656	7	3	0.0886629	0.0448214	0.297246	320	44.8214	88.6629
2	3.2 Hz	FB3	2022-11-16 13:16:25	0.457242	-0.0253671	0.379513	0.0490142	1.00829	1.00203	1.17036	1.1616	1.4291	0.215347	0.166003	0.429102		0.124656	7	3	0.0906904	0.0413466	0.304446	321	41.3466	90.6904
2	3.2 Hz	FB3	2022-11-16 13:16:26	0.438792	0.00958059	0.376686	-0.0379584	1.00851	1.0022	1.16255	1.15332	1.47443	0.211547	0.155983	0.474434		0.124656	7	3	0.0868908	0.0313262	0.349778	322	31.3262	86.8908
2	3.2 Hz	FB3	2022-11-16 13:16:27	0.444992	-0.0522636	0.384638	0.0382058	1.01315	1.00654	1.17151	1.16312	1.44475	0.21437	0.168857	0.444754		0.124656	7	3	0.0897139	0.0442007	0.320098	323	44.2007	89.7139
2	3.2 Hz	FB3	2022-11-16 13:16:28	0.430827	0.0271824	0.37837	0.000442212	1.008	1.00251	1.15967	1.15173	1.4253	0.203188	0.155098	0.425303		0.124656	7	3	0.0785316	0.0304414	0.300647	324	30.4414	78.5316
2	3.2 Hz	FB3	2022-11-16 13:16:29	0.443435	-0.0642374	0.378801	-0.00483008	1.01394	1.00764	1.1697	1.16067	1.4918	0.216006	0.164923	0.4918	0.113785	0.124656	7	3	0.0913495	0.0402668	0.367144	325	40.2668	91.3495
2	3.2 Hz	FB3	2022-11-16 13:16:30	0.455045	0.00151719	0.383968	0.047155	1.01151	1.00471	1.17373	1.16555	1.42822	0.215312	0.170894	0.428222		0.124656	7	3	0.0906553	0.0462379	0.303566	326	46.2379	90.6553
2	3.2 Hz	FB3	2022-11-16 13:16:31	0.445874	-0.00515502	0.374675	-0.0441206	1.01029	1.0042	1.16613	1.15653	1.4751	0.216253	0.158008	0.475098		0.124656	7	3	0.0915966	0.0333514	0.350442	327	33.3514	91.5966
2	3.2 Hz	FB3	2022-11-16 13:16:32	0.441256	-0.0550659	0.38213	0.0386773	1.01054	1.00465	1.16702	1.15888	1.43948	0.20964	0.163296	0.439482		0.124656	7	3	0.0849838	0.0386399	0.314826	328	38.6399	84.9838
2	3.2 Hz	FB3	2022-11-16 13:16:33	0.434547	0.0310132	0.375134	-0.00713641	1.01268	1.00616	1.16408	1.15519	1.4768	0.210861	0.159996	0.476795		0.124656	7	3	0.0862043	0.0353392	0.352139	329	35.3392	86.2043
2	3.2 Hz	FB3	2022-11-16 13:16:34	0.443755	-0.0663239	0.384948	0.00172241	1.00881	1.00227	1.16739	1.15877	1.42967	0.212385	0.16299	0.429675	0.1152	0.124656	7	3	0.0877283	0.0383333	0.305018	330	38.3333	87.7283
2	3.2 Hz	FB3	2022-11-16 13:16:35	0.439943	0.0107034	0.386366	0.0363514	1.00636	1.00109	1.16429	1.15593	1.47643	0.209075	0.156588	0.476435		0.124656	7	3	0.0844191	0.031932	0.351778	331	31.932	84.4191
2	3.2 Hz	FB3	2022-11-16 13:16:36	0.44779	-0.0220786	0.366672	-0.0375193	1.0226	1.01635	1.17502	1.16633	1.45075	0.218678	0.171034	0.450746		0.124656	7	3	0.0940212	0.0463773	0.326089	332	46.3773	94.0212
2	3.2 Hz	FB3	2022-11-16 13:16:37	0.450793	-0.0448145	0.3858	0.0435953	1.00615	0.999732	1.16807	1.15948	1.42095	0.2129	0.162516	0.420947		0.124656	7	3	0.0882433	0.0378596	0.29629	333	37.8596	88.2433
2	3.2 Hz	FB3	2022-11-16 13:16:38	0.436319	0.0277882	0.381595	-0.0131832	1.00729	1.00145	1.16216	1.15331	1.49325	0.209622	0.155022	0.493247		0.124656	7	3	0.0849657	0.0303657	0.368591	334	30.3657	84.9657
2	3.2 Hz	FB3	2022-11-16 13:16:39	0.441653	-0.0649533	0.380303	0.00532115	1.01085	1.00391	1.16683	1.15823	1.41985	0.211356	0.16587	0.419851	0.11537	0.124656	7	3	0.0866996	0.0412137	0.295194	335	41.2137	86.6996
2	3.2 Hz	FB3	2022-11-16 13:16:40	0.436552	0.0131734	0.385883	0.0337251	1.0066	1.00123	1.16307	1.15513	1.43588	0.206036	0.155803	0.435878		0.124656	7	3	0.0813796	0.0311463	0.311222	336	31.1463	81.3796
2	3.2 Hz	FB3	2022-11-16 13:16:41	0.45359	-0.0260267	0.369838	-0.0371699	1.01985	1.01342	1.17584	1.16639	1.48022	0.222753	0.170592	0.480224		0.124656	7	3	0.0980968	0.0459354	0.355568	337	45.9354	98.0968
2	3.2 Hz	FB3	2022-11-16 13:16:42	0.442883	-0.0404309	0.383125	0.0225685	1.01027	1.00431	1.16772	1.15926	1.49078	0.211855	0.162974	0.490777		0.124656	7	3	0.0871988	0.0383175	0.36612	338	38.3175	87.1988
2	3.2 Hz	FB3	2022-11-16 13:16:53	0.518577	-0.0026508	0.373385	0.157851	1.01913	1.01205	1.2029	1.19498	1.41808	0.238426	0.199052	0.418077		0.124656	7	3	0.11377	0.0743956	0.293421	339	74.3956	113.77
2	3.2 Hz	FB3	2022-11-16 13:16:54	0.431583	0.0242775	0.372555	-0.0162542	1.00999	1.00317	1.1598	1.15189	1.41792	0.20251	0.160141	0.417917	0.110934	0.124656	7	3	0.0778535	0.0354848	0.29326	340	35.4848	77.8535
2	3.2 Hz	FB3	2022-11-16 13:16:55	0.441851	-0.067863	0.388058	0.010657	1.00639	1.00093	1.16561	1.15665	1.47828	0.212887	0.157875	0.478275		0.124656	7	3	0.088231	0.0332183	0.353619	341	33.2183	88.231
2	3.2 Hz	FB3	2022-11-16 13:16:56	0.440223	0.0224256	0.385968	0.0304733	1.0089	1.00222	1.16647	1.15826	1.47829	0.209541	0.16341	0.478291		0.124656	7	3	0.0848846	0.0387534	0.353634	342	38.7534	84.8846
2	3.2 Hz	FB3	2022-11-16 13:16:57	0.454048	-0.0346974	0.378547	-0.0393467	1.01425	1.00833	1.17395	1.16469	1.48265	0.220674	0.167326	0.482649		0.124656	7	3	0.0960178	0.04267	0.357993	343	42.67	96.0178
2	3.2 Hz	FB3	2022-11-16 13:16:58	0.452274	-0.0382473	0.380474	0.0505754	1.01219	1.00531	1.17211	1.16374	1.42946	0.214771	0.169197	0.429465		0.124656	7	3	0.0901146	0.0445412	0.304808	344	44.5412	90.1146
2	3.2 Hz	FB3	2022-11-16 13:16:59	0.430779	0.0230119	0.379519	-0.0206494	1.00309	0.997467	1.15576	1.14727	1.44366	0.202981	0.148899	0.443659	0.114893	0.124656	7	3	0.0783244	0.0242428	0.319003	345	24.2428	78.3244
2	3.2 Hz	FB3	2022-11-16 13:17:00	0.446161	-0.0653808	0.383187	0.0109452	1.01074	1.00437	1.1694	1.16017	1.48169	0.216442	0.165764	0.481686		0.124656	7	3	0.0917855	0.0411076	0.35703	346	41.1076	91.7855
2	3.2 Hz	FB3	2022-11-16 13:17:01	0.446275	0.0166744	0.385457	0.0316728	1.01171	1.00479	1.17103	1.16334	1.43581	0.210875	0.168385	0.435807		0.124656	7	3	0.0862183	0.0437283	0.311151	347	43.7283	86.2183
2	3.2 Hz	FB3	2022-11-16 13:17:02	0.444846	-0.0418094	0.37603	-0.0362244	1.01326	1.00697	1.16876	1.16	1.43888	0.213977	0.165589	0.438881		0.124656	7	3	0.089321	0.0409326	0.314225	348	40.9326	89.321
2	3.2 Hz	FB3	2022-11-16 13:17:03	0.455695	-0.0311671	0.381035	0.0486062	1.01222	1.00649	1.17365	1.16515	1.48166	0.216904	0.167289	0.481662		0.124656	7	3	0.0922481	0.0426322	0.357006	349	42.6322	92.2481
2	3.2 Hz	FB3	2022-11-16 13:17:04	0.436045	0.0222594	0.376638	-0.0211185	1.0063	0.999661	1.15958	1.15103	1.4333	0.205758	0.157274	0.433303	0.114657	0.124656	7	3	0.0811016	0.0326173	0.308647	350	32.6173	81.1016
2	3.2 Hz	FB3	2022-11-16 13:17:05	0.443467	-0.0667832	0.390274	0.0109721	1.00567	0.999949	1.16634	1.15745	1.48553	0.213039	0.159675	0.485529		0.124656	7	3	0.0883831	0.0350185	0.360873	351	35.0185	88.3831
2	3.2 Hz	FB3	2022-11-16 13:17:06	0.440486	0.021827	0.383505	0.0357553	1.01216	1.00491	1.16858	1.16066	1.43217	0.209593	0.167443	0.43217		0.124656	7	3	0.0849367	0.0427862	0.307514	352	42.7862	84.9367
2	3.2 Hz	FB3	2022-11-16 13:17:07	0.451715	-0.0332633	0.375395	-0.0412255	1.01828	1.01221	1.17552	1.16533	1.48091	0.226174	0.167195	0.48091		0.124656	7	3	0.101518	0.0425384	0.356253	353	42.5384	101.518
2	3.2 Hz	FB3	2022-11-16 13:17:08	0.45408	-0.0389729	0.383628	0.0478098	1.00876	1.00244	1.17088	1.16277	1.42841	0.212739	0.167271	0.428413		0.124656	7	3	0.0880826	0.0426143	0.303757	354	42.6143	88.0826
2	3.2 Hz	FB3	2022-11-16 13:17:09	0.440092	0.0300261	0.376683	-0.016865	1.00853	1.00204	1.16306	1.15473	1.45364	0.207568	0.159468	0.453637	0.115995	0.124656	7	3	0.0829119	0.0348117	0.328981	355	34.8117	82.9119
2	3.2 Hz	FB3	2022-11-16 13:17:10	0.441091	-0.0693656	0.387268	0.0098092	1.00403	0.998738	1.16302	1.15406	1.46102	0.210875	0.154927	0.461024		0.124656	7	3	0.0862184	0.0302706	0.336367	356	30.2706	86.2184
2	3.2 Hz	FB3	2022-11-16 13:17:11	0.438637	0.0247099	0.383722	0.0315214	1.01234	1.00575	1.16811	1.16053	1.47705	0.207905	0.165946	0.477049		0.124656	7	3	0.0832487	0.0412892	0.352392	357	41.2892	83.2487
2	3.2 Hz	FB3	2022-11-16 13:17:12	0.455531	-0.0345313	0.37952	-0.0357236	1.01752	1.01136	1.17767	1.16832	1.47577	0.223989	0.170666	0.475775		0.124656	7	3	0.0993329	0.0460096	0.351118	358	46.0096	99.3329
2	3.2 Hz	FB3	2022-11-16 13:17:13	0.456967	-0.0399942	0.383274	0.0478928	1.01123	1.00453	1.17401	1.16559	1.44724	0.216725	0.169838	0.44724		0.124656	7	3	0.092069	0.0451813	0.322584	359	45.1813	92.069
2	3.2 Hz	FB3	2022-11-16 13:17:14	0.435773	0.0284503	0.381135	-0.0152867	1.0071	1.00123	1.16164	1.15238	1.47254	0.211252	0.153378	0.472541		0.124656	7	3	0.0865955	0.0287218	0.347885	360	28.7218	86.5955
1	0.6 Hz	FB4	2022-11-07 15:05:45	0.0213327	-0.0207243	0.00943612	-0.00574885	0.997407	0.997406	0.99768	0.997679	1.00076	0.000119116	2.60375e-05	0.000759189		0.00438245	1	3	0.00426333	0.00435641	0.00362326	1	4.35641	4.26333
1	0.6 Hz	FB4	2022-11-07 15:05:46	0.0130843	-0.00911779	0.00809664	0.00373312	0.998028	0.998027	0.998146	0.998145	1.00071	0.000102807	1.72101e-05	0.000711527		0.00438245	1	3	0.00427964	0.00436524	0.00367092	2	4.36524	4.27964
1	0.6 Hz	FB4	2022-11-07 15:05:47	0.0187286	-0.016359	0.00924566	-0.00803743	0.997263	0.997261	0.997481	0.99748	1.00113	0.000236149	5.77318e-05	0.00112542		0.00438245	1	3	0.0041463	0.00432472	0.00325703	3	4.32472	4.1463
1	0.6 Hz	FB4	2022-11-07 15:05:48	0.0177211	-0.0137842	0.00737013	0.00459066	0.997803	0.997802	0.997988	0.997986	1.00161	0.000269089	7.03811e-05	0.00160769		0.00438245	1	3	0.00411336	0.00431207	0.00277476	4	4.31207	4.11336
1	0.6 Hz	FB4	2022-11-07 15:05:49	0.0143591	-0.0115438	0.00916434	-0.00789133	0.997644	0.997643	0.997789	0.997788	1.00072	0.000108277	2.13832e-05	0.000722271	0.00129069	0.00438245	1	3	0.00427417	0.00436107	0.00366018	5	4.36107	4.27417
1	0.6 Hz	FB4	2022-11-07 15:05:50	0.0202823	-0.0180194	0.00874507	0.00297914	0.997604	0.997603	0.997849	0.997847	1.00055	0.000140066	4.46465e-05	0.000546915		0.00438245	1	3	0.00424238	0.0043378	0.00383554	6	4.3378	4.24238
1	0.6 Hz	FB4	2022-11-07 15:05:51	0.010668	-0.0070851	0.00943301	-0.00434878	0.997914	0.997912	0.998015	0.998013	1.00292	0.000623315	0.000163013	0.00292135		0.00438245	1	3	0.00375913	0.00421944	0.0014611	7	4.21944	3.75913
1	0.6 Hz	FB4	2022-11-07 15:05:52	0.0222769	-0.0218387	0.00940434	-0.00122157	0.997771	0.99777	0.998064	0.998063	1.00135	0.000317655	9.71445e-05	0.00134858		0.00438245	1	3	0.0040648	0.00428531	0.00303387	8	4.28531	4.0648
1	0.6 Hz	FB4	2022-11-07 15:05:53	0.0101672	-0.00732697	0.00852474	0.000415337	0.997681	0.99768	0.997769	0.997768	1.00194	0.000393962	0.000110834	0.00194273		0.00438245	1	3	0.00398849	0.00427162	0.00243972	9	4.27162	3.98849
1	0.6 Hz	FB4	2022-11-07 15:05:54	0.020883	-0.020366	0.00891179	-0.00486673	0.997691	0.997689	0.997949	0.997948	1.00179	0.000296579	7.818e-05	0.00178962	0.00130805	0.00438245	1	3	0.00408587	0.00430427	0.00259283	10	4.30427	4.08587
1	0.6 Hz	FB4	2022-11-07 15:05:55	0.0118233	-0.00817205	0.00778554	0.00336305	0.997716	0.997715	0.997817	0.997815	1.00157	0.000274689	6.48687e-05	0.00156891		0.00438245	1	3	0.00410776	0.00431758	0.00281354	11	4.31758	4.10776
1	0.6 Hz	FB4	2022-11-07 15:05:56	0.0196328	-0.0177176	0.00918028	-0.00709487	0.997419	0.997418	0.997655	0.997654	1.0016	0.000227686	3.60334e-05	0.00159691		0.00438245	1	3	0.00415476	0.00434642	0.00278554	12	4.34642	4.15476
1	0.6 Hz	FB4	2022-11-07 15:05:57	0.0164813	-0.0125198	0.00794813	0.00445997	0.997931	0.997929	0.998098	0.998097	1.0023	0.000379225	9.06666e-05	0.00229841		0.00438245	1	3	0.00400323	0.00429178	0.00208404	13	4.29178	4.00323
1	0.6 Hz	FB4	2022-11-07 15:05:58	0.0161373	-0.0132858	0.00933287	-0.00818696	0.997593	0.997592	0.997767	0.997766	1.00316	0.000458918	8.73909e-05	0.00316111		0.00438245	1	3	0.00392353	0.00429506	0.00122134	14	4.29506	3.92353
1	0.6 Hz	FB4	2022-11-07 15:05:59	0.0195356	-0.0167282	0.00840542	0.00358653	0.997689	0.997687	0.997916	0.997914	1.00428	0.000733616	0.000202927	0.00428246	0.00126237	0.00438245	1	3	0.00364883	0.00417952	9.99891e-05	15	4.17952	3.64883
1	0.6 Hz	FB4	2022-11-07 15:06:00	0.0114053	-0.00801747	0.00893429	-0.00625743	0.997961	0.997959	0.998066	0.998065	1.00352	0.000566183	0.000143566	0.00351886		0.00438245	1	3	0.00381627	0.00423888	0.000863591	16	4.23888	3.81627
1	0.6 Hz	FB4	2022-11-07 15:06:01	0.0215813	-0.0209084	0.00939297	0.000923506	0.997664	0.997663	0.997941	0.99794	1.0015	0.00027357	7.23275e-05	0.00149652		0.00438245	1	3	0.00410888	0.00431012	0.00288593	17	4.31012	4.10888
1	0.6 Hz	FB4	2022-11-07 15:06:02	0.00916253	-0.00696294	0.00868737	-0.00191463	0.997878	0.997877	0.997958	0.997957	1.00133	0.000277697	8.40189e-05	0.00132635		0.00438245	1	3	0.00410475	0.00429843	0.0030561	18	4.29843	4.10475
1	0.6 Hz	FB4	2022-11-07 15:06:03	0.0213752	-0.0209719	0.00891382	-0.00258727	0.997678	0.997677	0.997947	0.997946	1.00133	0.000276006	8.12506e-05	0.00133109		0.00438245	1	3	0.00410644	0.0043012	0.00305136	19	4.3012	4.10644
1	0.6 Hz	FB4	2022-11-07 15:06:04	0.0114534	-0.00806236	0.00873307	0.00169798	0.997713	0.997711	0.997817	0.997815	1.00131	0.000260718	5.98017e-05	0.00131402	0.00131552	0.00438245	1	3	0.00412173	0.00432265	0.00306843	20	4.32265	4.12173
1	0.6 Hz	FB4	2022-11-07 15:06:05	0.0203669	-0.0187523	0.00921655	-0.00643941	0.997682	0.99768	0.997932	0.997931	1.00325	0.000557289	0.000122545	0.00325229		0.00438245	1	3	0.00382516	0.0042599	0.00113016	21	4.2599	3.82516
1	0.6 Hz	FB4	2022-11-07 15:06:06	0.0152795	-0.0113239	0.00769715	0.00401896	0.997791	0.99779	0.997938	0.997936	1.00084	0.000194592	5.55616e-05	0.000840894		0.00438245	1	3	0.00418786	0.00432689	0.00354156	22	4.32689	4.18786
1	0.6 Hz	FB4	2022-11-07 15:06:07	0.0171366	-0.0149129	0.00915435	-0.00811854	0.997874	0.997873	0.998063	0.998062	1.00257	0.000471502	0.000119512	0.00257492		0.00438245	1	3	0.00391095	0.00426294	0.00180753	23	4.26294	3.91095
1	0.6 Hz	FB4	2022-11-07 15:06:08	0.0191816	-0.0155438	0.0088569	0.00485885	0.997868	0.997867	0.998092	0.998091	1.00377	0.000577667	0.000115437	0.00376534		0.00438245	1	3	0.00380478	0.00426701	0.000617114	24	4.26701	3.80478
1	0.6 Hz	FB4	2022-11-07 15:06:09	0.0125451	-0.00911535	0.00953386	-0.00744913	0.998094	0.998092	0.998218	0.998217	1.00127	0.000291013	8.50686e-05	0.00126902	0.00130812	0.00438245	1	3	0.00409144	0.00429738	0.00311343	25	4.29738	4.09144
1	0.6 Hz	FB4	2022-11-07 15:06:10	0.0215549	-0.0201459	0.00979099	0.00189218	0.997774	0.997772	0.998054	0.998053	1.00096	0.000183736	5.05207e-05	0.000961743		0.00438245	1	3	0.00419871	0.00433193	0.00342071	26	4.33193	4.19871
1	0.6 Hz	FB4	2022-11-07 15:06:11	0.00933288	-0.00695317	0.00908899	-0.00212553	0.997556	0.997555	0.997642	0.99764	1.00144	0.000243605	5.78168e-05	0.00144353		0.00438245	1	3	0.00413885	0.00432463	0.00293892	27	4.32463	4.13885
1	0.6 Hz	FB4	2022-11-07 15:06:12	0.0215353	-0.0210696	0.00901915	-0.00206201	0.997678	0.997677	0.997951	0.99795	1.00166	0.000271454	6.42521e-05	0.00166025		0.00438245	1	3	0.004111	0.0043182	0.0027222	28	4.3182	4.111
1	0.6 Hz	FB4	2022-11-07 15:06:13	0.0110471	-0.00760115	0.00884459	0.00201434	0.997854	0.997852	0.997954	0.997953	1.00376	0.000565297	0.000132682	0.00376343		0.00438245	1	3	0.00381715	0.00424977	0.000619025	29	4.24977	3.81715
1	0.6 Hz	FB4	2022-11-07 15:06:14	0.0203237	-0.0185972	0.00932399	-0.00601989	0.997778	0.997777	0.998029	0.998028	1.00206	0.000343323	7.90523e-05	0.00206174	0.00132382	0.00438245	1	3	0.00403913	0.0043034	0.00232071	30	4.3034	4.03913
1	0.6 Hz	FB4	2022-11-07 15:06:15	0.0153182	-0.0111661	0.00835506	0.00513557	0.997806	0.997805	0.997958	0.997957	1.00083	0.000177548	4.56559e-05	0.000833163		0.00438245	1	3	0.0042049	0.00433679	0.00354929	31	4.33679	4.2049
1	0.6 Hz	FB4	2022-11-07 15:06:16	0.0170877	-0.0141311	0.00878494	-0.00748088	0.997627	0.997626	0.997812	0.997811	1.00133	0.000238443	6.18796e-05	0.00132623		0.00438245	1	3	0.00414401	0.00432057	0.00305622	32	4.32057	4.14401
1	0.6 Hz	FB4	2022-11-07 15:06:17	0.0191742	-0.015939	0.00864379	0.0045027	0.997495	0.997494	0.997717	0.997716	1.00157	0.000305246	7.1061e-05	0.00156958		0.00438245	1	3	0.0040772	0.00431139	0.00281287	33	4.31139	4.0772
1	0.6 Hz	FB4	2022-11-07 15:06:18	0.0127925	-0.00938364	0.00868243	-0.00601311	0.997906	0.997904	0.998025	0.998024	1.00182	0.000292692	6.50167e-05	0.00181945		0.00438245	1	3	0.00408976	0.00431743	0.002563	34	4.31743	4.08976
1	0.6 Hz	FB4	2022-11-07 15:06:19	0.0214291	-0.0202902	0.00918632	0.00217195	0.997617	0.997616	0.99789	0.997889	1.00148	0.000209529	3.14349e-05	0.00147866	0.00118232	0.00438245	1	3	0.00417292	0.00435102	0.00290379	35	4.35102	4.17292
1	0.6 Hz	FB4	2022-11-07 15:06:20	0.0100625	-0.00726344	0.00893093	-0.00129486	0.997542	0.99754	0.997632	0.997631	1.00279	0.00041685	7.49745e-05	0.00278588		0.00438245	1	3	0.0039656	0.00430748	0.00159657	36	4.30748	3.9656
1	0.6 Hz	FB4	2022-11-07 15:06:21	0.021962	-0.0214772	0.00982214	-0.00262013	0.997709	0.997708	0.997999	0.997998	1.00192	0.000327839	7.29647e-05	0.00192504		0.00438245	1	3	0.00405461	0.00430949	0.00245741	37	4.30949	4.05461
1	0.6 Hz	FB4	2022-11-07 15:06:22	0.0120321	-0.00794997	0.00885306	0.00325426	0.997518	0.997516	0.99763	0.997628	1.0023	0.000506862	0.000157295	0.00230054		0.00438245	1	3	0.00387559	0.00422516	0.00208191	38	4.22516	3.87559
1	0.6 Hz	FB4	2022-11-07 15:06:23	0.0196751	-0.0178249	0.00904427	-0.00658401	0.997625	0.997623	0.99786	0.997858	1.00397	0.00073198	0.000207757	0.00396499		0.00438245	1	3	0.00365047	0.00417469	0.000417458	39	4.17469	3.65047
1	0.6 Hz	FB4	2022-11-07 15:06:24	0.0157413	-0.0120153	0.00792974	0.00514036	0.997979	0.997978	0.998134	0.998133	1.00157	0.000319383	9.45131e-05	0.00156717	0.00138282	0.00438245	1	3	0.00406307	0.00428794	0.00281528	40	4.28794	4.06307
1	0.6 Hz	FB4	2022-11-07 15:06:25	0.0166132	-0.0134446	0.00852655	-0.00720725	0.997408	0.997406	0.997583	0.997581	1.0023	0.000496797	0.000143033	0.00230165		0.00438245	1	3	0.00388565	0.00423942	0.0020808	41	4.23942	3.88565
1	0.6 Hz	FB4	2022-11-07 15:06:26	0.020267	-0.0172864	0.00929658	0.00474667	0.997878	0.997877	0.998127	0.998126	1.00332	0.000538156	0.00012951	0.003325		0.00438245	1	3	0.00384429	0.00425294	0.00105745	42	4.25294	3.84429
1	0.6 Hz	FB4	2022-11-07 15:06:27	0.0114179	-0.00762015	0.00895036	-0.00482764	0.998106	0.998105	0.998212	0.99821	1.0017	0.00039621	0.000121672	0.00169564		0.00438245	1	3	0.00398624	0.00426078	0.00268681	43	4.26078	3.98624
1	0.6 Hz	FB4	2022-11-07 15:06:28	0.0217998	-0.0213652	0.00963611	0.000403122	0.997694	0.997692	0.997978	0.997976	1.00257	0.000482488	0.000145502	0.00257058		0.00438245	1	3	0.00389996	0.00423695	0.00181187	44	4.23695	3.89996
1	0.6 Hz	FB4	2022-11-07 15:06:29	0.00921245	-0.00657403	0.00892523	-6.23324e-05	0.997973	0.997972	0.998056	0.998054	1.0016	0.000258456	5.96577e-05	0.00160347	0.00139807	0.00438245	1	3	0.00412399	0.00432279	0.00277898	45	4.32279	4.12399
1	0.6 Hz	FB4	2022-11-07 15:06:30	0.0216776	-0.0210501	0.00948933	-0.00398476	0.9976	0.997599	0.997881	0.99788	1.00067	0.000136687	3.38855e-05	0.000666608		0.00438245	1	3	0.00424576	0.00434856	0.00371584	46	4.34857	4.24576
1	0.6 Hz	FB4	2022-11-07 15:06:31	0.0128788	-0.00853852	0.00881692	0.00444252	0.997819	0.997817	0.997941	0.997939	1.0048	0.000722166	0.000149661	0.0048029		0.00438245	1	3	0.00366028	0.00423279	0.000420448	47	4.23279	3.66028
1	0.6 Hz	FB4	2022-11-07 15:06:32	0.0188221	-0.0164472	0.00886147	-0.0073172	0.997635	0.997633	0.997852	0.99785	1.00157	0.000325933	9.97915e-05	0.00156587		0.00438245	1	3	0.00405652	0.00428266	0.00281658	48	4.28266	4.05652
1	0.6 Hz	FB4	2022-11-07 15:06:33	0.0184854	-0.0144707	0.00851154	0.00513792	0.997869	0.997868	0.998076	0.998075	1.00071	0.000204315	6.8695e-05	0.000711415		0.00438245	1	3	0.00417814	0.00431376	0.00367103	49	4.31376	4.17814
1	0.6 Hz	FB4	2022-11-07 15:06:34	0.0139393	-0.0107897	0.00919536	-0.00771832	0.997929	0.997927	0.998068	0.998067	1.00254	0.000586167	0.000197995	0.00254162	0.00131089	0.00438245	1	3	0.00379628	0.00418446	0.00184083	50	4.18446	3.79628
1	0.6 Hz	FB4	2022-11-07 15:06:35	0.0213261	-0.0191811	0.00924695	0.00305392	0.997693	0.997692	0.997964	0.997963	1.00104	0.000250872	7.65595e-05	0.00103871		0.00438245	1	3	0.00413158	0.00430589	0.00334374	51	4.30589	4.13158
1	0.6 Hz	FB4	2022-11-07 15:06:36	0.010058	-0.006943	0.00908447	-0.00254285	0.997504	0.997503	0.997596	0.997595	1.00121	0.000173264	2.4752e-05	0.00121285		0.00438245	1	3	0.00420919	0.0043577	0.0031696	52	4.3577	4.20919
1	0.6 Hz	FB4	2022-11-07 15:06:37	0.0219547	-0.0214776	0.00914048	-0.00142923	0.9975	0.997499	0.997783	0.997782	1.00066	9.81477e-05	1.92842e-05	0.000657311		0.00438245	1	3	0.0042843	0.00436317	0.00372514	53	4.36317	4.2843
1	0.6 Hz	FB4	2022-11-07 15:06:38	0.011003	-0.00742166	0.00925639	0.00189467	0.997696	0.997695	0.9978	0.997799	1.00197	0.000305821	5.72503e-05	0.00197186		0.00438245	1	3	0.00407663	0.0043252	0.00241059	54	4.3252	4.07663
1	0.6 Hz	FB4	2022-11-07 15:06:39	0.02047	-0.0190516	0.00911632	-0.00565831	0.997654	0.997653	0.997906	0.997904	1.00169	0.000316741	8.42722e-05	0.00169071	0.00128711	0.00438245	1	3	0.00406571	0.00429818	0.00269174	55	4.29818	4.06571
1	0.6 Hz	FB4	2022-11-07 15:06:40	0.0155634	-0.0113362	0.00823566	0.00487162	0.998042	0.998041	0.998198	0.998197	1.00145	0.000297197	8.20705e-05	0.00144623		0.00438245	1	3	0.00408525	0.00430038	0.00293622	56	4.30038	4.08525
1	0.6 Hz	FB4	2022-11-07 15:06:41	0.0168558	-0.0143422	0.00862453	-0.00743411	0.997392	0.997391	0.997572	0.997571	1.00202	0.000355384	7.08705e-05	0.00201821		0.00438245	1	3	0.00402707	0.00431158	0.00236424	57	4.31158	4.02707
1	0.6 Hz	FB4	2022-11-07 15:06:42	0.0194062	-0.0161687	0.00844325	0.00438543	0.997841	0.997838	0.998065	0.998063	1.00437	0.000839131	0.000256866	0.00437485		0.00438245	1	3	0.00354332	0.00412558	7.60471e-06	58	4.12558	3.54332
1	0.6 Hz	FB4	2022-11-07 15:06:43	0.0120706	-0.00809227	0.00938806	-0.00591089	0.997918	0.997917	0.998035	0.998034	1.00058	8.33907e-05	1.36935e-05	0.000575947		0.00438245	1	3	0.00429906	0.00436876	0.0038065	59	4.36876	4.29906
1	0.6 Hz	FB4	2022-11-07 15:06:44	0.0221271	-0.0213994	0.0103042	0.00103589	0.997513	0.997511	0.997811	0.99781	1.00167	0.000307234	8.55553e-05	0.00166643		0.00438245	1	3	0.00407522	0.00429689	0.00271602	60	4.29689	4.07522
1	1.0 Hz	FB4	2022-11-07 15:03:45	0.0271288	-0.0110063	0.0240905	-0.00159049	0.998209	0.998202	0.998868	0.998862	1.00657	0.00189663	0.000986871	0.00657397		0.0121735	2	3	0.0102768	0.0111866	0.0055995	61	11.1866	10.2768
1	1.0 Hz	FB4	2022-11-07 15:03:46	0.0278267	-0.0114728	0.0223104	-0.00513806	0.997821	0.997815	0.998458	0.998452	1.00701	0.00154878	0.000702209	0.00700843		0.0121735	2	3	0.0106247	0.0114713	0.00516504	62	11.4713	10.6247
1	1.0 Hz	FB4	2022-11-07 15:03:47	0.0279892	-0.0136351	0.0192226	-0.00634238	0.997867	0.997863	0.998444	0.998441	1.00709	0.00134834	0.00049499	0.0070903		0.0121735	2	3	0.0108251	0.0116785	0.00508317	63	11.6785	10.8251
1	1.0 Hz	FB4	2022-11-07 15:03:48	0.0281069	-0.0179815	0.0221985	-0.00303682	0.997729	0.997726	0.998372	0.998369	1.00549	0.00103254	0.000357728	0.00548637		0.0121735	2	3	0.0111409	0.0118157	0.0066871	64	11.8157	11.1409
1	1.0 Hz	FB4	2022-11-07 15:03:49	0.0295072	-0.0181465	0.0234036	-0.000897478	0.996921	0.996917	0.997632	0.997628	1.00225	0.00071092	0.000298085	0.00225114	0.00241049	0.0121735	2	3	0.0114625	0.0118754	0.00992233	65	11.8754	11.4625
1	1.0 Hz	FB4	2022-11-07 15:03:50	0.029188	-0.0167795	0.0223316	0.000407998	0.997817	0.997814	0.998494	0.998491	1.00477	0.00113983	0.000431805	0.0047728		0.0121735	2	3	0.0110336	0.0117417	0.00740067	66	11.7417	11.0336
1	1.0 Hz	FB4	2022-11-07 15:03:51	0.0288862	-0.0133004	0.020646	0.00216706	0.998058	0.998056	0.99869	0.998687	1.00489	0.00105567	0.000477462	0.0048905		0.0121735	2	3	0.0111178	0.011696	0.00728297	67	11.696	11.1178
1	1.0 Hz	FB4	2022-11-07 15:03:52	0.0265752	-0.0107772	0.0208795	0.00242818	0.997001	0.996997	0.997573	0.99757	1.00453	0.000728434	0.000198902	0.00453416		0.0121735	2	3	0.011445	0.0119746	0.00763931	68	11.9746	11.445
1	1.0 Hz	FB4	2022-11-07 15:03:53	0.0249816	-0.0101805	0.0228701	-0.00109697	0.998549	0.998545	0.999124	0.999119	1.00629	0.00180186	0.000877166	0.00628897		0.0121735	2	3	0.0103716	0.0112963	0.0058845	69	11.2963	10.3716
1	1.0 Hz	FB4	2022-11-07 15:03:54	0.0257792	-0.00978502	0.022691	-0.0038118	0.997586	0.99758	0.998177	0.998172	1.00428	0.00114691	0.000514663	0.00427961	0.00222053	0.0121735	2	3	0.0110266	0.0116588	0.00789386	70	11.6588	11.0266
1	1.0 Hz	FB4	2022-11-07 15:03:55	0.0277277	-0.0116489	0.0206541	-0.00520877	0.997403	0.997396	0.998002	0.997995	1.01201	0.0019629	0.000586917	0.0120092		0.0121735	2	3	0.0102106	0.0115866	0.000164246	71	11.5866	10.2106
1	1.0 Hz	FB4	2022-11-07 15:03:56	0.0298148	-0.0166231	0.0218782	-0.00418265	0.998166	0.998163	0.998851	0.998848	1.0052	0.00116409	0.000479638	0.00519552		0.0121735	2	3	0.0110094	0.0116938	0.00697795	72	11.6938	11.0094
1	1.0 Hz	FB4	2022-11-07 15:03:57	0.0294526	-0.0179845	0.0238427	-0.00158554	0.998184	0.998179	0.998903	0.998898	1.01002	0.00205813	0.000864957	0.0100244		0.0121735	2	3	0.0101153	0.0113085	0.00214909	73	11.3085	10.1153
1	1.0 Hz	FB4	2022-11-07 15:03:58	0.0284857	-0.0169334	0.0228588	-0.000664531	0.998474	0.998469	0.999141	0.999137	1.00603	0.00180286	0.000860815	0.00602876		0.0121735	2	3	0.0103706	0.0113127	0.00614471	74	11.3127	10.3706
1	1.0 Hz	FB4	2022-11-07 15:03:59	0.0296924	-0.0159341	0.0223644	0.00152696	0.997859	0.997853	0.998551	0.998545	1.00538	0.0015154	0.000708894	0.00538207	0.00239476	0.0121735	2	3	0.0106581	0.0114646	0.0067914	75	11.4646	10.6581
1	1.0 Hz	FB4	2022-11-07 15:04:00	0.0299559	-0.0133076	0.0214636	0.00269243	0.998379	0.998373	0.999059	0.999053	1.00678	0.00165477	0.000844423	0.00677612		0.0121735	2	3	0.0105187	0.011329	0.00539735	76	11.329	10.5187
1	1.0 Hz	FB4	2022-11-07 15:04:01	0.027777	-0.0118614	0.0223283	0.00181769	0.997885	0.997882	0.998522	0.998519	1.00443	0.00115311	0.000506984	0.00443095		0.0121735	2	3	0.0110204	0.0116665	0.00774252	77	11.6665	11.0204
1	1.0 Hz	FB4	2022-11-07 15:04:02	0.0262916	-0.0104731	0.0239001	-2.08247e-09	0.99846	0.998455	0.999092	0.999087	1.00658	0.00159532	0.000736148	0.0065785		0.0121735	2	3	0.0105781	0.0114373	0.00559497	78	11.4373	10.5781
1	1.0 Hz	FB4	2022-11-07 15:04:03	0.0253366	-0.010635	0.0221461	-0.00256286	0.998645	0.99864	0.999212	0.999207	1.01005	0.00217498	0.000924543	0.0100456		0.0121735	2	3	0.00999849	0.0112489	0.00212782	79	11.2489	9.99849
1	1.0 Hz	FB4	2022-11-07 15:04:04	0.0275507	-0.0114266	0.0216547	-0.00412891	0.997695	0.997689	0.99831	0.998305	1.01311	0.00195536	0.000527054	0.0131135	0.00235889	0.0121735	2	3	0.0102181	0.0116464	0.000940059	80	11.6464	10.2181
1	1.0 Hz	FB4	2022-11-07 15:04:05	0.0292687	-0.0156361	0.0200519	-0.00612031	0.997343	0.997339	0.997973	0.997969	1.003	0.000832902	0.000352008	0.00300413		0.0121735	2	3	0.0113406	0.0118215	0.00916934	81	11.8215	11.3406
1	1.0 Hz	FB4	2022-11-07 15:04:06	0.0286154	-0.0174416	0.0228996	-0.00187878	0.997945	0.997941	0.998617	0.998614	1.00692	0.00145307	0.000522787	0.00692247		0.0121735	2	3	0.0107204	0.0116507	0.005251	82	11.6507	10.7204
1	1.0 Hz	FB4	2022-11-07 15:04:07	0.0302929	-0.0179596	0.0244945	-0.000393898	0.998231	0.998226	0.998991	0.998986	1.00797	0.00186621	0.000734357	0.00796918		0.0121735	2	3	0.0103073	0.0114391	0.00420429	83	11.4391	10.3073
1	1.0 Hz	FB4	2022-11-07 15:04:08	0.029752	-0.0160465	0.0226506	0.00135349	0.997165	0.997162	0.997866	0.997862	1.0036	0.000893922	0.00031395	0.00360424		0.0121735	2	3	0.0112795	0.0118595	0.00856923	84	11.8595	11.2795
1	1.0 Hz	FB4	2022-11-07 15:04:09	0.0285127	-0.0131612	0.0205238	0.0024529	0.997998	0.997992	0.998616	0.998611	1.00759	0.00188419	0.000763537	0.00759218	0.00223654	0.0121735	2	3	0.0102893	0.0114099	0.00458129	85	11.4099	10.2893
1	1.0 Hz	FB4	2022-11-07 15:04:10	0.0267445	-0.011024	0.0212033	0.00235588	0.998179	0.998174	0.998763	0.998757	1.00572	0.001794	0.00081639	0.005721		0.0121735	2	3	0.0103795	0.0113571	0.00645247	86	11.3571	10.3795
1	1.0 Hz	FB4	2022-11-07 15:04:11	0.0265575	-0.0103149	0.0235325	-0.00032982	0.997616	0.997611	0.998247	0.998242	1.00941	0.00169628	0.000570402	0.00940588		0.0121735	2	3	0.0104772	0.0116031	0.00276759	87	11.6031	10.4772
1	1.0 Hz	FB4	2022-11-07 15:04:12	0.0262148	-0.0105204	0.0230178	-0.00338549	0.997727	0.997723	0.998337	0.998332	1.00375	0.00101093	0.000443176	0.00375436		0.0121735	2	3	0.0111625	0.0117303	0.00841911	88	11.7303	11.1625
1	1.0 Hz	FB4	2022-11-07 15:04:13	0.0282215	-0.0119469	0.0217055	-0.00459555	0.998	0.997995	0.998634	0.99863	1.00693	0.00146146	0.000596869	0.00692735		0.0121735	2	3	0.010712	0.0115766	0.00524612	89	11.5766	10.712
1	1.0 Hz	FB4	2022-11-07 15:04:14	0.0284794	-0.0159024	0.019129	-0.00574627	0.99769	0.997687	0.99828	0.998277	1.00698	0.00116672	0.00032624	0.0069756	0.00224692	0.0121735	2	3	0.0110067	0.0118472	0.00519787	90	11.8472	11.0067
1	1.0 Hz	FB4	2022-11-07 15:04:15	0.0291687	-0.0177277	0.0236539	-0.00191462	0.997581	0.997578	0.998288	0.998284	1.0035	0.00110739	0.000407976	0.00349645		0.0121735	2	3	0.0110661	0.0117655	0.00867702	91	11.7655	11.0661
1	1.0 Hz	FB4	2022-11-07 15:04:16	0.0293215	-0.0173512	0.0235377	-0.000461749	0.997239	0.997235	0.997948	0.997944	1.00426	0.000971773	0.000399322	0.00426244		0.0121735	2	3	0.0112017	0.0117741	0.00791103	92	11.7741	11.2017
1	1.0 Hz	FB4	2022-11-07 15:04:17	0.0301688	-0.0163092	0.0220651	0.00218885	0.997363	0.997359	0.998063	0.998058	1.00499	0.0012598	0.000460539	0.00499239		0.0121735	2	3	0.0109137	0.0117129	0.00718108	93	11.7129	10.9137
1	1.0 Hz	FB4	2022-11-07 15:04:18	0.0291585	-0.0126408	0.0218777	0.00153429	0.997709	0.997704	0.998375	0.99837	1.00767	0.00136745	0.000491683	0.00766782		0.0121735	2	3	0.010806	0.0116818	0.00450565	94	11.6818	10.806
1	1.0 Hz	FB4	2022-11-07 15:04:19	0.027847	-0.0113459	0.0215598	0.00191298	0.997679	0.997675	0.9983	0.998296	1.00798	0.00137227	0.000432089	0.0079824	0.00223783	0.0121735	2	3	0.0108012	0.0117414	0.00419107	95	11.7414	10.8012
1	1.0 Hz	FB4	2022-11-07 15:04:20	0.0249202	-0.0099695	0.0227208	3.73969e-05	0.998648	0.998642	0.999217	0.999212	1.00758	0.00190118	0.000904622	0.00757801		0.0121735	2	3	0.0102723	0.0112688	0.00459546	96	11.2688	10.2723
1	1.0 Hz	FB4	2022-11-07 15:04:21	0.0264599	-0.0105495	0.0230069	-0.00261905	0.997782	0.997777	0.998398	0.998393	1.00941	0.00156308	0.000561141	0.00941441		0.0121735	2	3	0.0106104	0.0116123	0.00275906	97	11.6123	10.6104
1	1.0 Hz	FB4	2022-11-07 15:04:22	0.0282652	-0.0114902	0.0220375	-0.00496605	0.998039	0.998032	0.998682	0.998675	1.01096	0.00215805	0.000873728	0.0109608		0.0121735	2	3	0.0100154	0.0112997	0.00121266	98	11.2997	10.0154
1	1.0 Hz	FB4	2022-11-07 15:04:23	0.0297799	-0.0153258	0.0204922	-0.00452713	0.998193	0.998188	0.998848	0.998842	1.00936	0.00201684	0.00075158	0.00935608		0.0121735	2	3	0.0101566	0.0114219	0.00281739	99	11.4219	10.1566
1	1.0 Hz	FB4	2022-11-07 15:04:24	0.0289437	-0.0179522	0.0236065	-0.00218661	0.997907	0.997902	0.998606	0.998601	1.01193	0.00201249	0.000662561	0.0119257	0.00249428	0.0121735	2	3	0.010161	0.0115109	0.000247804	100	11.5109	10.161
1	1.0 Hz	FB4	2022-11-07 15:04:25	0.0291397	-0.0177053	0.0230428	-0.000678099	0.996735	0.996733	0.997427	0.997425	1.00345	0.000522521	0.000117573	0.00345257		0.0121735	2	3	0.0116509	0.0120559	0.0087209	101	12.0559	11.6509
1	1.0 Hz	FB4	2022-11-07 15:04:26	0.0291844	-0.0162566	0.0218394	0.00102857	0.998012	0.998007	0.998677	0.998673	1.00604	0.00154586	0.000686464	0.00603794		0.0121735	2	3	0.0106276	0.011487	0.00613553	102	11.487	10.6276
1	1.0 Hz	FB4	2022-11-07 15:04:27	0.0287195	-0.01289	0.0204687	0.0024358	0.997969	0.997965	0.998592	0.998589	1.00484	0.00125544	0.000541195	0.00483656		0.0121735	2	3	0.010918	0.0116323	0.00733691	103	11.6323	10.918
1	1.0 Hz	FB4	2022-11-07 15:04:28	0.0269456	-0.0110016	0.0210825	0.00257028	0.996691	0.996688	0.997278	0.997275	1.00266	0.000677087	0.00023105	0.0026603		0.0121735	2	3	0.0114964	0.0119424	0.00951317	104	11.9424	11.4964
1	1.0 Hz	FB4	2022-11-07 15:04:29	0.0263993	-0.0109208	0.0239013	-0.00179815	0.997959	0.997953	0.998594	0.998589	1.00819	0.0017718	0.000689608	0.00819194	0.00221229	0.0121735	2	3	0.0104017	0.0114839	0.00398153	105	11.4839	10.4017
1	1.0 Hz	FB4	2022-11-07 15:04:30	0.0262534	-0.0100892	0.0225273	-0.00468434	0.997871	0.997865	0.998471	0.998464	1.00779	0.00206186	0.000879929	0.0077865		0.0121735	2	3	0.0101116	0.0112935	0.00438697	106	11.2935	10.1116
1	1.0 Hz	FB4	2022-11-07 15:04:31	0.0271445	-0.0116806	0.0202749	-0.00567297	0.997989	0.997983	0.998564	0.998558	1.00779	0.0016686	0.000688118	0.00779119		0.0121735	2	3	0.0105049	0.0114854	0.00438228	107	11.4854	10.5049
1	1.0 Hz	FB4	2022-11-07 15:04:32	0.0291173	-0.017102	0.0213493	-0.00527019	0.99755	0.997545	0.998203	0.998199	1.0052	0.00137419	0.000531495	0.00519711		0.0121735	2	3	0.0107993	0.011642	0.00697636	108	11.642	10.7993
1	1.0 Hz	FB4	2022-11-07 15:04:33	0.0296244	-0.0175026	0.0231218	-0.00179815	0.998056	0.998051	0.998764	0.998758	1.00495	0.00142784	0.00064121	0.00495074		0.0121735	2	3	0.0107456	0.0115323	0.00722273	109	11.5323	10.7456
1	1.0 Hz	FB4	2022-11-07 15:04:34	0.0293743	-0.0177616	0.0237557	-0.00132663	0.997131	0.997127	0.997846	0.997843	1.00277	0.000587556	0.000197254	0.00276778	0.00250128	0.0121735	2	3	0.0115859	0.0119762	0.00940569	110	11.9762	11.5859
1	1.0 Hz	FB4	2022-11-07 15:04:35	0.0298194	-0.0152746	0.0214354	0.00120412	0.997618	0.997615	0.998294	0.998291	1.00615	0.00125328	0.000422848	0.00615407		0.0121735	2	3	0.0109202	0.0117506	0.0060194	111	11.7506	10.9202
1	1.0 Hz	FB4	2022-11-07 15:04:36	0.0281402	-0.012289	0.0205587	0.00191053	0.998467	0.998461	0.999075	0.999069	1.00891	0.00194106	0.000934133	0.00890948		0.0121735	2	3	0.0102324	0.0112393	0.00326399	112	11.2393	10.2324
1	1.0 Hz	FB4	2022-11-07 15:04:37	0.0263551	-0.0106027	0.0222622	0.00132876	0.998329	0.998323	0.998925	0.998919	1.00587	0.00194142	0.000929977	0.00587325		0.0121735	2	3	0.010232	0.0112435	0.00630022	113	11.2435	10.232
1	1.0 Hz	FB4	2022-11-07 15:04:38	0.0257478	-0.0109526	0.0236597	-0.00185434	0.997918	0.997912	0.998531	0.998524	1.00838	0.00196358	0.000747082	0.00838321		0.0121735	2	3	0.0102099	0.0114264	0.00379026	114	11.4264	10.2099
1	1.0 Hz	FB4	2022-11-07 15:04:39	0.0275985	-0.0112287	0.0224608	-0.00393834	0.997861	0.997858	0.998495	0.998492	1.00465	0.00110033	0.000391136	0.00465063	0.00231067	0.0121735	2	3	0.0110731	0.0117823	0.00752284	115	11.7823	11.0731
1	1.0 Hz	FB4	2022-11-07 15:04:40	0.0290502	-0.011747	0.0223414	-0.00520787	0.997502	0.997496	0.998175	0.998169	1.00532	0.00151564	0.000587918	0.00531539		0.0121735	2	3	0.0106578	0.0115856	0.00685808	116	11.5856	10.6578
1	1.0 Hz	FB4	2022-11-07 15:04:41	0.0291535	-0.0159073	0.0207039	-0.00490093	0.997977	0.997973	0.998618	0.998613	1.0091	0.00168604	0.00060808	0.00910051		0.0121735	2	3	0.0104874	0.0115654	0.00307296	117	11.5654	10.4874
1	1.0 Hz	FB4	2022-11-07 15:04:42	0.0292565	-0.0185753	0.0234294	-0.00193207	0.998321	0.998316	0.999025	0.999019	1.00703	0.00196845	0.00083457	0.00703102		0.0121735	2	3	0.010205	0.0113389	0.00514245	118	11.3389	10.205
1	1.0 Hz	FB4	2022-11-07 15:04:43	0.0298079	-0.0167673	0.023831	-0.000342037	0.998081	0.998078	0.99881	0.998807	1.00404	0.00110528	0.000515661	0.00403808		0.0121735	2	3	0.0110682	0.0116578	0.00813539	119	11.6578	11.0682
1	1.0 Hz	FB4	2022-11-07 15:04:44	0.0300078	-0.0167455	0.0232338	0.00079278	0.997911	0.997907	0.998632	0.998628	1.00636	0.00147728	0.000556985	0.00636468		0.0121735	2	3	0.0106962	0.0116165	0.00580879	120	11.6165	10.6962
1	1.5 Hz	FB4	2022-11-07 15:01:45	0.0621909	-0.0213974	0.0576575	-0.0168103	0.997037	0.997024	1.00064	1.00062	1.01067	0.00382025	0.00241307	0.0106715		0.0273903	3	3	0.0235701	0.0249772	0.0167188	121	24.9772	23.5701
1	1.5 Hz	FB4	2022-11-07 15:01:46	0.0634406	0.00313699	0.0560415	0.0081894	0.998097	0.99808	1.00168	1.00166	1.01949	0.00528846	0.00315927	0.0194906		0.0273903	3	3	0.0221019	0.024231	0.00789973	122	24.231	22.1019
1	1.5 Hz	FB4	2022-11-07 15:01:47	0.06808	-0.0313021	0.0520222	0.000468684	0.997024	0.997012	1.0007	1.00068	1.01303	0.00392437	0.00245079	0.0130339		0.0273903	3	3	0.0234659	0.0249395	0.0143564	123	24.9395	23.4659
1	1.5 Hz	FB4	2022-11-07 15:01:48	0.0603787	-0.00480322	0.0549466	-0.0123378	0.996731	0.996712	1.00007	1.00005	1.0148	0.0045882	0.00249729	0.0148019		0.0273903	3	3	0.0228021	0.024893	0.0125884	124	24.893	22.8021
1	1.5 Hz	FB4	2022-11-07 15:01:49	0.066646	-0.014825	0.058344	0.0144365	0.997683	0.997667	1.00161	1.00159	1.01563	0.00476676	0.00299205	0.0156304	0.00438032	0.0273903	3	3	0.0226236	0.0243983	0.0117599	125	24.3983	22.6236
1	1.5 Hz	FB4	2022-11-07 15:01:50	0.0648294	-0.0235015	0.0568163	-0.0169723	0.998003	0.997979	1.00172	1.00169	1.0269	0.0065564	0.00353164	0.0269046		0.0273903	3	3	0.0208339	0.0238587	0.000485685	126	23.8587	20.8339
1	1.5 Hz	FB4	2022-11-07 15:01:51	0.0624277	0.00490093	0.0530945	0.00550195	0.998227	0.998212	1.00159	1.00157	1.01571	0.00476574	0.00314123	0.0157073		0.0273903	3	3	0.0226246	0.0242491	0.011683	127	24.2491	22.6246
1	1.5 Hz	FB4	2022-11-07 15:01:52	0.0676301	-0.0318096	0.0536638	0.00264592	0.99758	0.997567	1.00131	1.00129	1.02171	0.00469127	0.00259812	0.0217093		0.0273903	3	3	0.022699	0.0247922	0.00568101	128	24.7922	22.699
1	1.5 Hz	FB4	2022-11-07 15:01:53	0.0611055	-0.00475913	0.0557589	-0.0130309	0.998165	0.998146	1.00159	1.00157	1.01909	0.0056728	0.00339333	0.0190913		0.0273903	3	3	0.0217175	0.023997	0.00829899	129	23.997	21.7175
1	1.5 Hz	FB4	2022-11-07 15:01:54	0.0636753	-0.0127043	0.0572979	0.0145782	0.997423	0.997411	1.00109	1.00108	1.01415	0.00434583	0.00254676	0.0141519	0.00452029	0.0273903	3	3	0.0230445	0.0248435	0.0132384	130	24.8435	23.0445
1	1.5 Hz	FB4	2022-11-07 15:01:55	0.0642363	-0.0277047	0.0555848	-0.0130783	0.997975	0.997954	1.00158	1.00156	1.02973	0.00602159	0.00310304	0.0297304		0.0273903	3	3	0.0213687	0.0242873	0.00234007	131	24.2873	21.3687
1	1.5 Hz	FB4	2022-11-07 15:01:56	0.0637363	0.00567053	0.0527948	-0.000105055	0.998054	0.998031	1.00148	1.00145	1.02187	0.00602414	0.0034626	0.0218704		0.0273903	3	3	0.0213662	0.0239277	0.00551986	132	23.9277	21.3662
1	1.5 Hz	FB4	2022-11-07 15:01:57	0.0671559	-0.0296915	0.056062	0.00699226	0.997816	0.997794	1.00164	1.00162	1.0241	0.00636377	0.00313459	0.0241005		0.0273903	3	3	0.0210265	0.0242557	0.00328979	133	24.2557	21.0265
1	1.5 Hz	FB4	2022-11-07 15:01:58	0.0613377	-0.00793272	0.0560218	-0.0140231	0.997952	0.997929	1.0014	1.00138	1.02483	0.00612755	0.00331076	0.0248265		0.0273903	3	3	0.0212628	0.0240796	0.00256378	134	24.0796	21.2628
1	1.5 Hz	FB4	2022-11-07 15:01:59	0.0625596	-0.00940363	0.0570241	0.0131368	0.997806	0.997792	1.00139	1.00138	1.01197	0.00420753	0.0028404	0.0119736	0.00475713	0.0273903	3	3	0.0231828	0.0245499	0.0154167	135	24.5499	23.1828
1	1.5 Hz	FB4	2022-11-07 15:02:00	0.0653981	-0.0293665	0.0559303	-0.0114046	0.997569	0.997555	1.00127	1.00126	1.01176	0.00454694	0.0029735	0.0117592		0.0273903	3	3	0.0228434	0.0244168	0.0156311	136	24.4168	22.8434
1	1.5 Hz	FB4	2022-11-07 15:02:01	0.0627408	0.00407107	0.0507608	-0.00241571	0.997044	0.997032	1.0003	1.00029	1.01369	0.00382653	0.00213434	0.0136917		0.0273903	3	3	0.0235638	0.025256	0.0136986	137	25.256	23.5638
1	1.5 Hz	FB4	2022-11-07 15:02:02	0.0669488	-0.0268354	0.0566952	0.0109257	0.997653	0.997636	1.0015	1.00148	1.02595	0.00563592	0.00295599	0.0259481		0.0273903	3	3	0.0217544	0.0244343	0.00144224	138	24.4343	21.7544
1	1.5 Hz	FB4	2022-11-07 15:02:03	0.0629542	-0.0130808	0.0589725	-0.0179222	0.997495	0.997478	1.00122	1.0012	1.01658	0.00513343	0.00301997	0.0165849		0.0273903	3	3	0.0222569	0.0243703	0.0108054	139	24.3703	22.2569
1	1.5 Hz	FB4	2022-11-07 15:02:04	0.0639669	-0.00654028	0.0567938	0.0113704	0.997882	0.99786	1.00154	1.00152	1.02543	0.00604287	0.00310054	0.0254304	0.00448835	0.0273903	3	3	0.0213474	0.0242898	0.00195991	140	24.2898	21.3474
1	1.5 Hz	FB4	2022-11-07 15:02:05	0.0647584	-0.028851	0.053037	-0.00924239	0.99775	0.997731	1.00125	1.00123	1.02568	0.00565489	0.00279277	0.0256832		0.0273903	3	3	0.0217354	0.0245975	0.0017071	141	24.5975	21.7354
1	1.5 Hz	FB4	2022-11-07 15:02:06	0.0616466	0.00278218	0.0518969	-0.0082618	0.99798	0.997954	1.00123	1.0012	1.02595	0.00617816	0.00346169	0.0259546		0.0273903	3	3	0.0212121	0.0239286	0.00143572	142	23.9286	21.2121
1	1.5 Hz	FB4	2022-11-07 15:02:07	0.0662163	-0.0233808	0.0569331	0.0119445	0.997494	0.997474	1.00131	1.00129	1.02707	0.00569774	0.00289448	0.0270727		0.0273903	3	3	0.0216926	0.0244958	0.000317622	143	24.4958	21.6926
1	1.5 Hz	FB4	2022-11-07 15:02:08	0.0595021	-0.0166233	0.0574276	-0.0179745	0.997244	0.997226	1.00067	1.00065	1.02175	0.00522618	0.00275906	0.0217468		0.0273903	3	3	0.0221641	0.0246313	0.0056435	144	24.6313	22.1641
1	1.5 Hz	FB4	2022-11-07 15:02:09	0.0629442	0.000581471	0.0561621	0.0103711	0.998545	0.998527	1.0021	1.00208	1.02546	0.00593981	0.0033183	0.0254594	0.00479145	0.0273903	3	3	0.0214505	0.024072	0.00193095	145	24.072	21.4505
1	1.5 Hz	FB4	2022-11-07 15:02:10	0.0686364	-0.0309456	0.0533579	-0.00511812	0.997874	0.997862	1.00165	1.00164	1.01545	0.00453016	0.00279562	0.0154521		0.0273903	3	3	0.0228601	0.0245947	0.0119382	146	24.5947	22.8601
1	1.5 Hz	FB4	2022-11-07 15:02:11	0.0624941	-0.000305392	0.0545292	-0.00986295	0.997358	0.997338	1.0008	1.00078	1.02052	0.0051464	0.00285026	0.0205192		0.0273903	3	3	0.0222439	0.02454	0.00687114	147	24.54	22.2439
1	1.5 Hz	FB4	2022-11-07 15:02:12	0.0646737	-0.019142	0.0570625	0.0132638	0.997693	0.997672	1.00141	1.00139	1.02951	0.00586102	0.00296455	0.0295063		0.0273903	3	3	0.0215293	0.0244258	0.00211601	148	24.4258	21.5293
1	1.5 Hz	FB4	2022-11-07 15:02:13	0.0613033	-0.0193531	0.0576148	-0.0169898	0.997213	0.997196	1.00076	1.00074	1.01653	0.00472818	0.00275276	0.0165278		0.0273903	3	3	0.0226621	0.0246376	0.0108625	149	24.6376	22.6621
1	1.5 Hz	FB4	2022-11-07 15:02:14	0.0630944	0.0019936	0.0566228	0.00913489	0.998315	0.998295	1.00191	1.00189	1.0204	0.00584214	0.00356704	0.0203983	0.00453435	0.0273903	3	3	0.0215482	0.0238233	0.00699203	150	23.8233	21.5482
1	1.5 Hz	FB4	2022-11-07 15:02:15	0.0671448	-0.0328103	0.0515695	-0.00226613	0.997189	0.997177	1.00078	1.00076	1.01186	0.00403078	0.00250555	0.0118582		0.0273903	3	3	0.0233595	0.0248848	0.0155321	151	24.8848	23.3595
1	1.5 Hz	FB4	2022-11-07 15:02:16	0.06097	-0.00405317	0.055027	-0.0127019	0.997546	0.997526	1.00092	1.0009	1.02423	0.00591664	0.00304238	0.0242267		0.0273903	3	3	0.0214737	0.0243479	0.0031636	152	24.3479	21.4737
1	1.5 Hz	FB4	2022-11-07 15:02:17	0.0645246	-0.0148372	0.0560559	0.0131734	0.997751	0.997733	1.00141	1.00139	1.01767	0.00515187	0.00301086	0.0176739		0.0273903	3	3	0.0222384	0.0243795	0.00971644	153	24.3795	22.2384
1	1.5 Hz	FB4	2022-11-07 15:02:18	0.0630611	-0.0235264	0.0569773	-0.0159701	0.997262	0.997254	1.00088	1.00087	1.01282	0.00374002	0.00221491	0.0128185		0.0273903	3	3	0.0236503	0.0251754	0.0145718	154	25.1754	23.6503
1	1.5 Hz	FB4	2022-11-07 15:02:19	0.0621829	0.00506951	0.0513198	0.00242114	0.998634	0.998613	1.00188	1.00186	1.02201	0.00629165	0.00361703	0.0220118	0.00454732	0.0273903	3	3	0.0210987	0.0237733	0.00537848	155	23.7733	21.0987
1	1.5 Hz	FB4	2022-11-07 15:02:20	0.0653832	-0.0289512	0.0536478	0.00734686	0.99708	0.997067	1.00066	1.00065	1.01881	0.00415085	0.00222819	0.0188128		0.0273903	3	3	0.0232395	0.0251621	0.0085775	156	25.1621	23.2395
1	1.5 Hz	FB4	2022-11-07 15:02:21	0.0618695	-0.00794997	0.0570298	-0.0164863	0.998807	0.998777	1.00235	1.00231	1.03314	0.00762846	0.00421537	0.033136		0.0273903	3	3	0.0197619	0.0231749	0.00574566	157	23.1749	19.7619
1	1.5 Hz	FB4	2022-11-07 15:02:22	0.0607065	-0.00934988	0.0557911	0.0128778	0.997348	0.997335	1.00075	1.00074	1.01363	0.00383714	0.0023204	0.0136298		0.0273903	3	3	0.0235532	0.0250699	0.0137605	158	25.0699	23.5532
1	1.5 Hz	FB4	2022-11-07 15:02:23	0.0654947	-0.0283005	0.0531808	-0.00836152	0.99776	0.997745	1.00132	1.0013	1.02275	0.00508993	0.00281026	0.0227451		0.0273903	3	3	0.0223004	0.0245801	0.00464517	159	24.5801	22.3004
1	1.5 Hz	FB4	2022-11-07 15:02:24	0.062361	0.00431703	0.0531616	-0.00620068	0.997762	0.997743	1.00112	1.0011	1.01965	0.00553815	0.0029523	0.0196543	0.00455	0.0273903	3	3	0.0218522	0.024438	0.00773597	160	24.438	21.8522
1	1.5 Hz	FB4	2022-11-07 15:02:25	0.065601	-0.0237957	0.0573099	0.0118343	0.997408	0.997391	1.0012	1.00118	1.0238	0.00532396	0.00282662	0.0238017		0.0273903	3	3	0.0220664	0.0245637	0.00358864	161	24.5637	22.0664
1	1.5 Hz	FB4	2022-11-07 15:02:26	0.0607882	-0.0168967	0.0561593	-0.0172021	0.998062	0.998041	1.00149	1.00146	1.02388	0.00607382	0.00309469	0.0238796		0.0273903	3	3	0.0213165	0.0242956	0.00351069	162	24.2956	21.3165
1	1.5 Hz	FB4	2022-11-07 15:02:27	0.0616678	-0.002707	0.0557808	0.0105128	0.998638	0.99862	1.00209	1.00207	1.02032	0.005807	0.00348782	0.0203184		0.0273903	3	3	0.0215833	0.0239025	0.00707192	163	23.9025	21.5833
1	1.5 Hz	FB4	2022-11-07 15:02:28	0.0681672	-0.0308783	0.0537907	-0.004804	0.998084	0.998069	1.00185	1.00184	1.01762	0.0050314	0.00326149	0.017616		0.0273903	3	3	0.0223589	0.0241288	0.00977436	164	24.1288	22.3589
1	1.5 Hz	FB4	2022-11-07 15:02:29	0.0591064	-0.000586357	0.0527016	-0.0104395	0.998368	0.998337	1.0015	1.00147	1.03282	0.00707576	0.00389872	0.0328172	0.00485691	0.0273903	3	3	0.0203146	0.0234916	0.00542686	165	23.4916	20.3146
1	1.5 Hz	FB4	2022-11-07 15:02:30	0.0635528	-0.0162194	0.0580154	0.0135544	0.997776	0.99776	1.00148	1.00146	1.02077	0.00530117	0.00299245	0.0207685		0.0273903	3	3	0.0220891	0.0243979	0.00662183	166	24.3979	22.0891
1	1.5 Hz	FB4	2022-11-07 15:02:31	0.0630976	-0.0244387	0.0562077	-0.015404	0.997121	0.997103	1.0007	1.00068	1.01802	0.00468799	0.00268241	0.0180242		0.0273903	3	3	0.0227023	0.0247079	0.0093661	167	24.7079	22.7023
1	1.5 Hz	FB4	2022-11-07 15:02:32	0.0626308	0.00357919	0.0543749	0.00560211	0.997834	0.997816	1.00128	1.00125	1.01875	0.005508	0.00286982	0.0187466		0.0273903	3	3	0.0218823	0.0245205	0.00864373	168	24.5205	21.8823
1	1.5 Hz	FB4	2022-11-07 15:02:33	0.067054	-0.0303398	0.0510375	0.00268247	0.997486	0.997473	1.00104	1.00102	1.01809	0.00443315	0.00252407	0.0180932		0.0273903	3	3	0.0229572	0.0248662	0.00929714	169	24.8662	22.9572
1	1.5 Hz	FB4	2022-11-07 15:02:34	0.0598355	-0.00700692	0.0553255	-0.0158535	0.998306	0.998281	1.00163	1.0016	1.02633	0.00660255	0.00339412	0.0263302	0.00451079	0.0273903	3	3	0.0207878	0.0239962	0.00106008	170	23.9962	20.7878
1	1.5 Hz	FB4	2022-11-07 15:02:35	0.0625467	-0.0108084	0.0576998	0.0131612	0.997574	0.997555	1.0012	1.00118	1.02276	0.00522856	0.00304315	0.0227642		0.0273903	3	3	0.0221618	0.0243472	0.0046261	171	24.3472	22.1618
1	1.5 Hz	FB4	2022-11-07 15:02:36	0.0634107	-0.0270914	0.0524354	-0.0101091	0.996952	0.996942	1.00034	1.00033	1.00796	0.00323981	0.00214138	0.0079635		0.0273903	3	3	0.0241505	0.0252489	0.0194268	172	25.2489	24.1505
1	1.5 Hz	FB4	2022-11-07 15:02:37	0.0620763	0.00376487	0.0521291	-0.00572183	0.997703	0.99768	1.00099	1.00096	1.02398	0.0058038	0.0033195	0.0239768		0.0273903	3	3	0.0215865	0.0240708	0.00341354	173	24.0708	21.5865
1	1.5 Hz	FB4	2022-11-07 15:02:38	0.0663346	-0.0250521	0.0576238	0.0122132	0.997493	0.997476	1.00136	1.00134	1.02019	0.00559096	0.00277344	0.0201893		0.0273903	3	3	0.0217994	0.0246169	0.00720102	174	24.6169	21.7994
1	1.5 Hz	FB4	2022-11-07 15:02:39	0.0624168	-0.014952	0.0574739	-0.0175662	0.997525	0.997509	1.00113	1.00111	1.01797	0.00502418	0.00286753	0.0179746	0.004634	0.0273903	3	3	0.0223661	0.0245228	0.00941568	175	24.5228	22.3661
1	1.5 Hz	FB4	2022-11-07 15:02:40	0.0615295	-0.00254819	0.0551286	0.0114608	0.997859	0.997841	1.00127	1.00125	1.02185	0.00528551	0.00301205	0.0218509		0.0273903	3	3	0.0221048	0.0243783	0.00553946	176	24.3783	22.1048
1	1.5 Hz	FB4	2022-11-07 15:02:41	0.0657283	-0.0291406	0.0516835	-0.00571395	0.997738	0.997723	1.00124	1.00122	1.02254	0.00516169	0.00267124	0.0225352		0.0273903	3	3	0.0222286	0.0247191	0.0048551	177	24.7191	22.2286
1	1.5 Hz	FB4	2022-11-07 15:02:42	0.0612329	-0.00129975	0.0537154	-0.00993624	0.99815	0.998124	1.00147	1.00144	1.02543	0.00646744	0.00370293	0.0254322		0.0273903	3	3	0.0209229	0.0236874	0.00195811	178	23.6874	20.9229
1	1.5 Hz	FB4	2022-11-07 15:02:43	0.0610016	-0.0158206	0.0562295	0.0133774	0.997296	0.997286	1.00074	1.00073	1.01312	0.00367648	0.00222673	0.0131172		0.0273903	3	3	0.0237138	0.0251636	0.0142731	179	25.1636	23.7138
1	1.5 Hz	FB4	2022-11-07 15:02:44	0.06218	-0.0240551	0.0567046	-0.0164203	0.997758	0.997738	1.0013	1.00128	1.02651	0.00578994	0.00300388	0.0265137		0.0273903	3	3	0.0216004	0.0243864	0.000876572	180	24.3864	21.6004
1	1.9 Hz	FB4	2022-11-07 14:59:45	0.118552	-0.0217757	0.111822	-0.00406293	0.997573	0.99736	1.0108	1.01057	1.04943	0.0211345	0.0146677	0.0494339		0.0439462	4	3	0.0228117	0.0292785	0.00548771	181	29.2785	22.8117
1	1.9 Hz	FB4	2022-11-07 14:59:46	0.120326	-0.0190467	0.109343	-0.00172731	0.996939	0.99671	1.01011	1.00987	1.05017	0.0216318	0.0146611	0.0501718		0.0439462	4	3	0.0223145	0.0292851	0.00622557	182	29.2851	22.3145
1	1.9 Hz	FB4	2022-11-07 14:59:47	0.126185	-0.0137464	0.111877	0.00253787	0.997856	0.99757	1.01201	1.01171	1.05549	0.0232449	0.0165845	0.055491		0.0439462	4	3	0.0207013	0.0273617	0.0115447	183	27.3617	20.7013
1	1.9 Hz	FB4	2022-11-07 14:59:48	0.125702	-0.0135399	0.108503	0.00310033	0.998123	0.99789	1.01184	1.0116	1.05139	0.0221312	0.0159435	0.0513944		0.0439462	4	3	0.021815	0.0280027	0.00744815	184	28.0027	21.815
1	1.9 Hz	FB4	2022-11-07 14:59:49	0.126222	-0.0100218	0.109862	0.00472673	0.997135	0.996937	1.01108	1.01086	1.04841	0.0211901	0.0150016	0.0484147	0.0171663	0.0439462	4	3	0.0227561	0.0289446	0.00446852	185	28.9446	22.7561
1	1.9 Hz	FB4	2022-11-07 14:59:50	0.124548	-0.0109282	0.110806	0.00173707	0.998198	0.997995	1.01202	1.01181	1.04984	0.0217443	0.0152747	0.0498425		0.0439462	4	3	0.0222019	0.0286715	0.0058963	186	28.6715	22.2019
1	1.9 Hz	FB4	2022-11-07 14:59:51	0.122355	-0.0101683	0.109139	0.0021182	0.998452	0.998237	1.01182	1.01159	1.04654	0.0216823	0.0159926	0.0465359		0.0439462	4	3	0.0222639	0.0279537	0.00258968	187	27.9537	22.2639
1	1.9 Hz	FB4	2022-11-07 14:59:52	0.124553	-0.0103385	0.11407	-0.000892495	0.997807	0.997593	1.012	1.01176	1.04832	0.0219089	0.0157467	0.0483171		0.0439462	4	3	0.0220374	0.0281995	0.00437086	188	28.1995	22.0374
1	1.9 Hz	FB4	2022-11-07 14:59:53	0.120086	-0.00823338	0.111581	-0.00243337	0.997885	0.997714	1.01126	1.01108	1.04691	0.0205751	0.01383	0.0469052		0.0439462	4	3	0.0233711	0.0301162	0.00295897	189	30.1162	23.3711
1	1.9 Hz	FB4	2022-11-07 14:59:54	0.1195	-0.00771787	0.110089	-0.0054824	0.999345	0.999146	1.01247	1.01225	1.05673	0.0220225	0.01575	0.0567257	0.0163193	0.0439462	4	3	0.0219237	0.0281962	0.0127794	190	28.1962	21.9237
1	1.9 Hz	FB4	2022-11-07 14:59:55	0.126416	-0.0113082	0.108877	-0.00980247	0.997406	0.997204	1.01126	1.01105	1.05441	0.0217495	0.0147502	0.0544061		0.0439462	4	3	0.0221967	0.0291961	0.0104598	191	29.1961	22.1967
1	1.9 Hz	FB4	2022-11-07 14:59:56	0.125166	-0.0144902	0.106501	-0.00814053	0.998731	0.998545	1.01216	1.01195	1.05372	0.02137	0.0157874	0.0537241		0.0439462	4	3	0.0225762	0.0281589	0.00977791	192	28.1589	22.5762
1	1.9 Hz	FB4	2022-11-07 14:59:57	0.127358	-0.0179197	0.112301	-0.00480151	0.99749	0.997286	1.01184	1.01163	1.04948	0.0222942	0.0151709	0.0494797		0.0439462	4	3	0.0216521	0.0287754	0.00553344	193	28.7754	21.6521
1	1.9 Hz	FB4	2022-11-07 14:59:58	0.125401	-0.0168234	0.111685	-0.00346193	0.997769	0.997521	1.0118	1.01156	1.05791	0.0226358	0.0155531	0.0579091		0.0439462	4	3	0.0213104	0.0283932	0.0139629	194	28.3932	21.3104
1	1.9 Hz	FB4	2022-11-07 14:59:59	0.124753	-0.0158926	0.111107	-0.000925951	0.997662	0.997469	1.01155	1.01135	1.04613	0.0209473	0.0150446	0.0461297	0.01625	0.0439462	4	3	0.0229989	0.0289017	0.0021835	195	28.9017	22.9989
1	1.9 Hz	FB4	2022-11-07 15:00:00	0.118503	-0.0248826	0.114383	-0.00415832	0.997749	0.997518	1.01125	1.01102	1.05232	0.021665	0.0150873	0.0523169		0.0439462	4	3	0.0222812	0.0288589	0.0083707	196	28.8589	22.2812
1	1.9 Hz	FB4	2022-11-07 15:00:01	0.123029	-0.018089	0.109678	-0.0016931	0.998053	0.99779	1.01157	1.0113	1.06189	0.0225502	0.0155759	0.0618864		0.0439462	4	3	0.021396	0.0283704	0.0179402	197	28.3704	21.396
1	1.9 Hz	FB4	2022-11-07 15:00:02	0.126725	-0.013491	0.11364	-0.000178351	0.997913	0.997621	1.01233	1.01202	1.05624	0.0236327	0.0167443	0.0562367		0.0439462	4	3	0.0203135	0.0272019	0.0122904	198	27.2019	20.3135
1	1.9 Hz	FB4	2022-11-07 15:00:03	0.126993	-0.01423	0.106873	0.00673857	0.998605	0.998386	1.0123	1.01207	1.05471	0.0225967	0.0163364	0.0547055		0.0439462	4	3	0.0213495	0.0276099	0.0107593	199	27.6099	21.3495
1	1.9 Hz	FB4	2022-11-07 15:00:04	0.125107	-0.011385	0.109445	0.00241382	0.997375	0.997171	1.01113	1.01091	1.05029	0.0213066	0.0151619	0.0502892	0.0169967	0.0439462	4	3	0.0226397	0.0287843	0.006343	200	28.7843	22.6397
1	1.9 Hz	FB4	2022-11-07 15:00:05	0.125097	-0.00929639	0.11074	0.00350266	0.997817	0.997598	1.01171	1.01148	1.05005	0.0221438	0.0155799	0.0500518		0.0439462	4	3	0.0218024	0.0283663	0.00610558	201	28.3663	21.8024
1	1.9 Hz	FB4	2022-11-07 15:00:06	0.11852	-0.0125382	0.109546	0.000351812	0.99797	0.997724	1.01094	1.01069	1.0473	0.0216162	0.0154772	0.0472968		0.0439462	4	3	0.02233	0.0284691	0.00335054	202	28.4691	22.33
1	1.9 Hz	FB4	2022-11-07 15:00:07	0.125221	-0.0126286	0.113108	-0.00216462	0.99764	0.997421	1.01181	1.01158	1.0575	0.0220533	0.0153116	0.0575006		0.0439462	4	3	0.0218929	0.0286346	0.0135543	203	28.6346	21.8929
1	1.9 Hz	FB4	2022-11-07 15:00:08	0.119208	-0.00440762	0.113141	-0.00365473	0.998094	0.997892	1.01153	1.01132	1.0506	0.0207759	0.0150508	0.0506014		0.0439462	4	3	0.0231703	0.0288954	0.00665519	204	28.8954	23.1703
1	1.9 Hz	FB4	2022-11-07 15:00:09	0.121193	-0.00975545	0.107822	-0.0073685	0.998057	0.997836	1.01115	1.01092	1.05658	0.0217473	0.0150294	0.0565833	0.0165426	0.0439462	4	3	0.0221989	0.0289168	0.0126371	205	28.9168	22.1989
1	1.9 Hz	FB4	2022-11-07 15:00:10	0.125413	-0.0120349	0.109919	-0.00626665	0.9979	0.997648	1.01174	1.01148	1.05139	0.022179	0.0161383	0.051394		0.0439462	4	3	0.0217673	0.027808	0.00744775	206	27.808	21.7673
1	1.9 Hz	FB4	2022-11-07 15:00:11	0.125232	-0.0174061	0.103294	-0.0114005	0.997894	0.997685	1.01101	1.0108	1.04895	0.0214765	0.0146129	0.0489517		0.0439462	4	3	0.0224697	0.0293334	0.00500552	207	29.3334	22.4697
1	1.9 Hz	FB4	2022-11-07 15:00:12	0.126659	-0.0171435	0.112259	-0.00246513	0.997464	0.997228	1.01172	1.01149	1.05536	0.0224521	0.0151822	0.0553584		0.0439462	4	3	0.0214942	0.028764	0.0114122	208	28.764	21.4942
1	1.9 Hz	FB4	2022-11-07 15:00:13	0.124387	-0.0197296	0.112067	-0.0040935	0.996908	0.99671	1.01087	1.01067	1.04955	0.020844	0.0141995	0.0495503		0.0439462	4	3	0.0231022	0.0297467	0.00560405	209	29.7467	23.1022
1	1.9 Hz	FB4	2022-11-07 15:00:14	0.120629	-0.0204173	0.110979	-0.00425106	0.998086	0.997851	1.01146	1.01122	1.05171	0.0220572	0.015081	0.0517145	0.0166451	0.0439462	4	3	0.021889	0.0288652	0.00776831	210	28.8652	21.889
1	1.9 Hz	FB4	2022-11-07 15:00:15	0.119381	-0.0212406	0.112493	-0.00225746	0.997104	0.996917	1.01051	1.01032	1.04423	0.0196768	0.013877	0.0442321		0.0439462	4	3	0.0242695	0.0300692	0.00028583	211	30.0692	24.2695
1	1.9 Hz	FB4	2022-11-07 15:00:16	0.123963	-0.0193457	0.10692	0.00216392	0.998574	0.998341	1.0119	1.01166	1.07021	0.0229116	0.0156584	0.0702141		0.0439462	4	3	0.0210346	0.0282878	0.0262679	212	28.2878	21.0346
1	1.9 Hz	FB4	2022-11-07 15:00:17	0.127679	-0.0147468	0.111201	-0.000105055	0.998764	0.998547	1.01301	1.01278	1.05651	0.0233073	0.016624	0.0565123		0.0439462	4	3	0.0206389	0.0273223	0.0125661	213	27.3223	20.6389
1	1.9 Hz	FB4	2022-11-07 15:00:18	0.126125	-0.0109418	0.108641	0.00510814	0.998272	0.998076	1.01206	1.01186	1.05121	0.0218128	0.0151828	0.0512084		0.0439462	4	3	0.0221335	0.0287634	0.00726222	214	28.7634	22.1335
1	1.9 Hz	FB4	2022-11-07 15:00:19	0.122728	-0.0144878	0.11052	0.00013682	0.997433	0.99722	1.01101	1.01079	1.04891	0.0210298	0.0154637	0.0489082	0.0164535	0.0439462	4	3	0.0229165	0.0284825	0.00496193	215	28.4825	22.9165
1	1.9 Hz	FB4	2022-11-07 15:00:20	0.12488	-0.012267	0.110403	0.00135594	0.998212	0.998024	1.01203	1.01183	1.05363	0.0213259	0.0155308	0.0536343		0.0439462	4	3	0.0226203	0.0284154	0.00968811	216	28.4154	22.6203
1	1.9 Hz	FB4	2022-11-07 15:00:21	0.120943	-0.00707762	0.111316	0.000785298	0.998658	0.998498	1.0121	1.01193	1.04571	0.0204221	0.0152197	0.0457141		0.0439462	4	3	0.0235241	0.0287265	0.00176792	217	28.7265	23.5241
1	1.9 Hz	FB4	2022-11-07 15:00:22	0.123669	-0.0101244	0.113043	-0.00142435	0.998332	0.998073	1.01229	1.01201	1.05884	0.0234932	0.0168205	0.0588447		0.0439462	4	3	0.020453	0.0271258	0.0148985	218	27.1258	20.453
1	1.9 Hz	FB4	2022-11-07 15:00:23	0.119606	-0.00468185	0.112091	-0.00519043	0.998208	0.998029	1.01158	1.01139	1.05392	0.0209511	0.0147386	0.0539162		0.0439462	4	3	0.0229952	0.0292076	0.00996996	219	29.2076	22.9952
1	1.9 Hz	FB4	2022-11-07 15:00:24	0.12445	-0.0104811	0.108853	-0.0078327	0.998317	0.998119	1.01192	1.0117	1.05554	0.0218899	0.0154412	0.0555414	0.0159396	0.0439462	4	3	0.0220563	0.028505	0.0115952	220	28.505	22.0563
1	1.9 Hz	FB4	2022-11-07 15:00:25	0.125546	-0.0121473	0.11086	-0.00547506	0.997866	0.997601	1.01182	1.01155	1.058	0.0233589	0.016215	0.0580006		0.0439462	4	3	0.0205873	0.0277312	0.0140544	221	27.7312	20.5873
1	1.9 Hz	FB4	2022-11-07 15:00:26	0.124054	-0.0213151	0.104799	-0.0127567	0.997161	0.996947	1.0103	1.01008	1.04729	0.0212617	0.0146625	0.0472907		0.0439462	4	3	0.0226845	0.0292837	0.00334448	222	29.2837	22.6845
1	1.9 Hz	FB4	2022-11-07 15:00:27	0.124289	-0.0180279	0.112874	-0.00339107	0.996735	0.996475	1.01078	1.01052	1.05194	0.0221186	0.0153147	0.0519415		0.0439462	4	3	0.0218276	0.0286315	0.00799533	223	28.6315	21.8276
1	1.9 Hz	FB4	2022-11-07 15:00:28	0.122255	-0.0214348	0.11163	-0.00359739	0.996968	0.996765	1.01062	1.01042	1.04772	0.0205675	0.0143026	0.0477223		0.0439462	4	3	0.0233787	0.0296436	0.00377604	224	29.6436	23.3787
1	1.9 Hz	FB4	2022-11-07 15:00:29	0.116407	-0.0208962	0.110215	-0.00172486	0.996916	0.996715	1.00972	1.00952	1.05049	0.0194664	0.0134134	0.0504891	0.0169672	0.0439462	4	3	0.0244798	0.0305329	0.00654285	225	30.5329	24.4798
1	1.9 Hz	FB4	2022-11-07 15:00:30	0.124141	-0.0163765	0.110833	0.00211406	0.998193	0.997904	1.01197	1.01167	1.05557	0.0232696	0.0165972	0.0555691		0.0439462	4	3	0.0206767	0.0273491	0.0116229	226	27.3491	20.6767
1	1.9 Hz	FB4	2022-11-07 15:00:31	0.123733	-0.0147639	0.105223	0.0049107	0.997709	0.997428	1.01084	1.01056	1.06816	0.0229129	0.0153245	0.0681587		0.0439462	4	3	0.0210333	0.0286217	0.0242125	227	28.6217	21.0333
1	1.9 Hz	FB4	2022-11-07 15:00:32	0.126158	-0.0141409	0.110934	-0.000158806	0.998175	0.997953	1.01221	1.01198	1.05186	0.0226448	0.016028	0.0518566		0.0439462	4	3	0.0213015	0.0279182	0.00791042	228	27.9182	21.3015
1	1.9 Hz	FB4	2022-11-07 15:00:33	0.123946	-0.0122506	0.110021	0.00253537	0.997354	0.997119	1.01103	1.01079	1.05517	0.0224933	0.0149881	0.0551657		0.0439462	4	3	0.0214529	0.0289581	0.0112195	229	28.9581	21.4529
1	1.9 Hz	FB4	2022-11-07 15:00:34	0.121566	-0.0092033	0.109516	0.000867308	0.998678	0.998505	1.01199	1.01181	1.04772	0.0207568	0.0154246	0.0477152	0.0173407	0.0439462	4	3	0.0231895	0.0285216	0.00376897	230	28.5216	23.1895
1	1.9 Hz	FB4	2022-11-07 15:00:35	0.122709	-0.0086507	0.11115	0.000663136	0.997328	0.997114	1.01098	1.01075	1.04629	0.0208671	0.014802	0.0462926		0.0439462	4	3	0.0230791	0.0291443	0.00234634	231	29.1443	23.0791
1	1.9 Hz	FB4	2022-11-07 15:00:36	0.117724	-0.00690675	0.109806	-0.00308813	0.997118	0.996944	1.01003	1.00984	1.04875	0.0194619	0.013668	0.0487453		0.0439462	4	3	0.0244843	0.0302783	0.00479913	232	30.2783	24.4843
1	1.9 Hz	FB4	2022-11-07 15:00:37	0.121617	-0.00862182	0.110249	-0.00699714	0.998515	0.998344	1.01192	1.01173	1.04724	0.0212243	0.0148852	0.0472373		0.0439462	4	3	0.0227219	0.029061	0.00329112	233	29.061	22.722
1	1.9 Hz	FB4	2022-11-07 15:00:38	0.124342	-0.0120337	0.107563	-0.00917922	0.998291	0.998124	1.01174	1.01156	1.04733	0.0203031	0.0147409	0.0473326		0.0439462	4	3	0.0236431	0.0292053	0.00338643	234	29.2053	23.6431
1	1.9 Hz	FB4	2022-11-07 15:00:39	0.123446	-0.0164154	0.104842	-0.0075664	0.99787	0.997643	1.01093	1.01068	1.05618	0.022419	0.0153153	0.0561832	0.0159533	0.0439462	4	3	0.0215272	0.0286309	0.012237	235	28.6309	21.5272
1	1.9 Hz	FB4	2022-11-07 15:00:40	0.125581	-0.01957	0.112675	-0.00619261	0.997718	0.997491	1.01188	1.01167	1.04966	0.0216028	0.0151931	0.0496552		0.0439462	4	3	0.0223434	0.0287531	0.00570901	236	28.7531	22.3434
1	1.9 Hz	FB4	2022-11-07 15:00:41	0.123462	-0.0183089	0.1104	-0.00319074	0.996922	0.996749	1.01059	1.01039	1.04821	0.0203001	0.0144629	0.0482084		0.0439462	4	3	0.0236461	0.0294833	0.00426218	237	29.4833	23.6461
1	1.9 Hz	FB4	2022-11-07 15:00:42	0.119543	-0.0216877	0.112094	-0.003523	0.998173	0.997985	1.01154	1.01134	1.04602	0.0213853	0.0147854	0.0460189		0.0439462	4	3	0.0225609	0.0291608	0.00207268	238	29.1608	22.5609
1	1.9 Hz	FB4	2022-11-07 15:00:43	0.12223	-0.0205124	0.109914	0.000426302	0.997611	0.997446	1.01106	1.01089	1.05127	0.0201057	0.014154	0.0512657		0.0439462	4	3	0.0238405	0.0297922	0.00731952	239	29.7922	23.8405
1	1.9 Hz	FB4	2022-11-07 15:00:44	0.123212	-0.0147688	0.106373	0.000913737	0.998326	0.998136	1.01151	1.0113	1.05297	0.0206558	0.0149112	0.0529695		0.0439462	4	3	0.0232904	0.0290351	0.00902325	240	29.0351	23.2904
1	2.4 Hz	FB4	2022-11-07 14:57:45	0.187914	-0.0291369	0.178898	-0.0310596	0.997285	0.996825	1.03048	1.02994	1.10481	0.0428508	0.0332965	0.104806		0.0701192	5	3	0.0272684	0.0368227	0.0346871	241	36.8227	27.2684
1	2.4 Hz	FB4	2022-11-07 14:57:46	0.193403	0.0184856	0.173141	0.0156386	0.998057	0.99762	1.03126	1.03074	1.09948	0.0438635	0.0338298	0.0994817		0.0701192	5	3	0.0262557	0.0362894	0.0293625	242	36.2894	26.2557
1	2.4 Hz	FB4	2022-11-07 14:57:47	0.198471	-0.0455523	0.174716	-0.00327625	0.997252	0.996785	1.03171	1.03118	1.12057	0.0440076	0.0343231	0.120568		0.0701192	5	3	0.0261116	0.035796	0.0504487	243	35.796	26.1116
1	2.4 Hz	FB4	2022-11-07 14:57:48	0.191971	0.010911	0.170236	-0.0150913	0.999063	0.998545	1.03148	1.03088	1.10897	0.0447931	0.0348663	0.108968		0.0701192	5	3	0.0253261	0.0352528	0.0388492	244	35.2528	25.3261
1	2.4 Hz	FB4	2022-11-07 14:57:49	0.195435	-0.0266352	0.179829	0.0250297	0.995806	0.995264	1.03061	1.02997	1.11814	0.0447587	0.0344767	0.118142	0.0256014	0.0701192	5	3	0.0253604	0.0356425	0.0480232	245	35.6425	25.3604
1	2.4 Hz	FB4	2022-11-07 14:57:50	0.179319	-0.0235079	0.173763	-0.0319831	0.99698	0.996646	1.02777	1.02736	1.098	0.0394865	0.029552	0.0980034		0.0701192	5	3	0.0306326	0.0405672	0.0278842	246	40.5672	30.6326
1	2.4 Hz	FB4	2022-11-07 14:57:51	0.19281	0.0164301	0.178351	0.0223742	0.99839	0.997809	1.03236	1.03168	1.11393	0.0465083	0.0365742	0.113929		0.0701192	5	3	0.0236109	0.033545	0.0438096	247	33.545	23.6109
1	2.4 Hz	FB4	2022-11-07 14:57:52	0.196285	-0.0430516	0.170717	-0.0126644	0.996226	0.995895	1.02963	1.02923	1.08825	0.0396994	0.0322168	0.0882484		0.0701192	5	3	0.0304198	0.0379024	0.0181293	248	37.9024	30.4198
1	2.4 Hz	FB4	2022-11-07 14:57:53	0.196506	0.0141311	0.171504	-0.0150424	0.999108	0.998417	1.03259	1.0318	1.1213	0.0493091	0.0360814	0.121298		0.0701192	5	3	0.02081	0.0340378	0.0511791	249	34.0378	20.81
1	2.4 Hz	FB4	2022-11-07 14:57:54	0.192868	-0.0323541	0.175552	0.0207866	0.997499	0.997049	1.03103	1.03052	1.09537	0.0417005	0.0343133	0.0953662	0.0252036	0.0701192	5	3	0.0284186	0.0358058	0.0252471	250	35.8058	28.4186
1	2.4 Hz	FB4	2022-11-07 14:57:55	0.185615	-0.0161052	0.178194	-0.0334075	0.998396	0.997953	1.03102	1.03047	1.09679	0.0434915	0.0341634	0.0967936		0.0701192	5	3	0.0266277	0.0359558	0.0266744	251	35.9558	26.6277
1	2.4 Hz	FB4	2022-11-07 14:57:56	0.190367	0.00561189	0.173235	0.0230168	0.998601	0.998053	1.03124	1.03061	1.11566	0.0455521	0.0344606	0.115663		0.0701192	5	3	0.0245671	0.0356586	0.045544	252	35.6586	24.5671
1	2.4 Hz	FB4	2022-11-07 14:57:57	0.196421	-0.0418549	0.172828	-0.0154267	0.998127	0.99761	1.03185	1.03126	1.11632	0.0445583	0.0350082	0.11632		0.0701192	5	3	0.0255609	0.035111	0.0462007	253	35.111	25.5609
1	2.4 Hz	FB4	2022-11-07 14:57:58	0.190134	0.0136694	0.165737	-0.0135838	0.997063	0.996453	1.02847	1.02775	1.1159	0.04405	0.0334076	0.115902		0.0701192	5	3	0.0260692	0.0367115	0.0457828	254	36.7115	26.0692
1	2.4 Hz	FB4	2022-11-07 14:57:59	0.196795	-0.0376805	0.17892	0.0155848	0.999749	0.999282	1.03452	1.03402	1.1113	0.0462871	0.0365009	0.111299	0.0261374	0.0701192	5	3	0.0238321	0.0336183	0.0411796	255	33.6183	23.8321
1	2.4 Hz	FB4	2022-11-07 14:58:00	0.18042	-0.0124251	0.175813	-0.0312747	0.997675	0.997339	1.02899	1.02855	1.0908	0.04068	0.0313262	0.0907965		0.0701192	5	3	0.0294392	0.038793	0.0206773	256	38.793	29.4392
1	2.4 Hz	FB4	2022-11-07 14:58:01	0.193637	0.00208889	0.175712	0.0261929	0.999334	0.99884	1.03298	1.03239	1.11054	0.046517	0.0353932	0.110542		0.0701192	5	3	0.0236022	0.034726	0.0404228	257	34.726	23.6022
1	2.4 Hz	FB4	2022-11-07 14:58:02	0.192182	-0.0406807	0.169046	-0.0148034	0.997708	0.997204	1.03002	1.02943	1.09918	0.0421502	0.0339081	0.099181		0.0701192	5	3	0.0279689	0.0362111	0.0290618	258	36.2111	27.9689
1	2.4 Hz	FB4	2022-11-07 14:58:03	0.194771	0.0156214	0.174085	-0.00613472	0.997153	0.996617	1.0308	1.03016	1.11994	0.0454904	0.0345456	0.11994		0.0701192	5	3	0.0246288	0.0355736	0.0498206	259	35.5736	24.6288
1	2.4 Hz	FB4	2022-11-07 14:58:04	0.192236	-0.0368108	0.174102	0.0147981	0.996326	0.995877	1.02953	1.02902	1.12237	0.0424417	0.0318016	0.122369	0.0248781	0.0701192	5	3	0.0276775	0.0383176	0.0522501	260	38.3176	27.6775
1	2.4 Hz	FB4	2022-11-07 14:58:05	0.190578	-0.00500594	0.177665	-0.0287617	0.997863	0.997314	1.03132	1.03066	1.11658	0.0457112	0.0346383	0.116582		0.0701192	5	3	0.024408	0.0354809	0.0464629	261	35.4809	24.408
1	2.4 Hz	FB4	2022-11-07 14:58:06	0.188376	-0.00195207	0.174436	0.0274682	0.998402	0.997816	1.03088	1.03023	1.09975	0.0442262	0.0353411	0.0997534		0.0701192	5	3	0.025893	0.034778	0.0296342	262	34.778	25.893
1	2.4 Hz	FB4	2022-11-07 14:58:07	0.192257	-0.0427001	0.173445	-0.0234167	0.998039	0.997695	1.03108	1.03065	1.08882	0.0415217	0.0334764	0.0888162		0.0701192	5	3	0.0285974	0.0366428	0.018697	263	36.6428	28.5974
1	2.4 Hz	FB4	2022-11-07 14:58:08	0.191576	0.0174709	0.170207	-0.00236496	0.998817	0.998239	1.03117	1.03051	1.11894	0.0463567	0.0337181	0.118939		0.0701192	5	3	0.0237625	0.0364011	0.0488197	264	36.4011	23.7625
1	2.4 Hz	FB4	2022-11-07 14:58:09	0.197141	-0.0406563	0.178746	0.0113606	0.997465	0.996956	1.03235	1.0318	1.11689	0.0446814	0.0348341	0.116887	0.0263814	0.0701192	5	3	0.0254378	0.0352851	0.046768	265	35.2851	25.4378
1	2.4 Hz	FB4	2022-11-07 14:58:10	0.187984	0.00538986	0.173376	-0.0263385	0.99627	0.995923	1.02857	1.02811	1.09549	0.0411359	0.0306306	0.0954913		0.0701192	5	3	0.0289833	0.0394885	0.0253721	266	39.4885	28.9833
1	2.4 Hz	FB4	2022-11-07 14:58:11	0.194971	-0.0146833	0.179269	0.029347	0.999043	0.998381	1.03356	1.03282	1.12027	0.0480166	0.0378519	0.120271		0.0701192	5	3	0.0221025	0.0322673	0.0501517	267	32.2673	22.1025
1	2.4 Hz	FB4	2022-11-07 14:58:12	0.185683	-0.0312672	0.173751	-0.0284875	0.99691	0.996414	1.02883	1.02827	1.11321	0.0418626	0.0325972	0.113213		0.0701192	5	3	0.0282566	0.037522	0.0430934	268	37.522	28.2566
1	2.4 Hz	FB4	2022-11-07 14:58:13	0.195132	0.0186705	0.175028	0.00798173	0.998539	0.998036	1.03237	1.03176	1.12011	0.0458448	0.035578	0.120113		0.0701192	5	3	0.0242744	0.0345412	0.0499943	269	34.5412	24.2744
1	2.4 Hz	FB4	2022-11-07 14:58:14	0.193544	-0.0451321	0.169248	-0.00234541	0.996932	0.99658	1.02955	1.02914	1.10362	0.040995	0.0303103	0.10362	0.0256599	0.0701192	5	3	0.0291242	0.0398089	0.0335008	270	39.8089	29.1242
1	2.4 Hz	FB4	2022-11-07 14:58:15	0.196303	0.00699784	0.174105	-0.0221977	0.998394	0.997902	1.0323	1.03169	1.11983	0.0454432	0.0355639	0.119831		0.0701192	5	3	0.024676	0.0345553	0.049712	271	34.5553	24.676
1	2.4 Hz	FB4	2022-11-07 14:58:16	0.191732	-0.0229533	0.17642	0.0254208	0.995907	0.995312	1.02942	1.02876	1.12008	0.0441522	0.0331411	0.120084		0.0701192	5	3	0.025967	0.0369781	0.0499647	272	36.9781	25.967
1	2.4 Hz	FB4	2022-11-07 14:58:17	0.180048	-0.0289145	0.178199	-0.0344947	0.99685	0.996355	1.02853	1.02798	1.12076	0.0422083	0.0316219	0.120763		0.0701192	5	3	0.0279108	0.0384972	0.0506439	273	38.4972	27.9108
1	2.4 Hz	FB4	2022-11-07 14:58:18	0.19251	0.0142051	0.171586	0.0233619	0.997354	0.996855	1.03015	1.02955	1.11032	0.043289	0.0342402	0.110322		0.0701192	5	3	0.0268302	0.035879	0.0402029	274	35.879	26.8302
1	2.4 Hz	FB4	2022-11-07 14:58:19	0.198228	-0.0459334	0.174521	-0.00954534	0.998014	0.99757	1.03237	1.03187	1.12025	0.0441803	0.0345591	0.120249	0.0259777	0.0701192	5	3	0.0259389	0.0355601	0.0501301	275	35.5601	25.9389
1	2.4 Hz	FB4	2022-11-07 14:58:20	0.192452	0.0139882	0.169958	-0.012657	0.999684	0.999056	1.03213	1.03144	1.11787	0.0471269	0.0351145	0.117875		0.0701192	5	3	0.0229923	0.0350047	0.0477558	276	35.0047	22.9923
1	2.4 Hz	FB4	2022-11-07 14:58:21	0.195631	-0.0295595	0.177806	0.0210769	0.995156	0.994582	1.02967	1.029	1.11969	0.0435822	0.0341616	0.119692		0.0701192	5	3	0.0265369	0.0359576	0.0495726	277	35.9576	26.5369
1	2.4 Hz	FB4	2022-11-07 14:58:22	0.179842	-0.0146808	0.175174	-0.0337275	0.997846	0.997489	1.02894	1.02851	1.09389	0.0408345	0.0307207	0.093894		0.0701192	5	3	0.0292847	0.0393985	0.0237748	278	39.3985	29.2847
1	2.4 Hz	FB4	2022-11-07 14:58:23	0.193275	0.00834406	0.176838	0.0249001	0.998439	0.997865	1.03223	1.03159	1.12045	0.0460379	0.0349894	0.120447		0.0701192	5	3	0.0240813	0.0351298	0.0503281	279	35.1298	24.0813
1	2.4 Hz	FB4	2022-11-07 14:58:24	0.195064	-0.0442159	0.170484	-0.0136083	0.996194	0.995803	1.02933	1.02886	1.09208	0.0404468	0.0324925	0.0920805	0.0258017	0.0701192	5	3	0.0296724	0.0376267	0.0219613	280	37.6267	29.6724
1	2.4 Hz	FB4	2022-11-07 14:58:25	0.196055	0.0167257	0.174575	-0.00786202	0.997731	0.997098	1.03169	1.03098	1.1192	0.0472536	0.0347345	0.119202		0.0701192	5	3	0.0228656	0.0353846	0.0490833	281	35.3846	22.8656
1	2.4 Hz	FB4	2022-11-07 14:58:26	0.191833	-0.0423311	0.174665	0.0147087	0.995465	0.994973	1.02872	1.02817	1.12428	0.0416896	0.0318299	0.124281		0.0701192	5	3	0.0284295	0.0382892	0.0541621	282	38.2892	28.4295
1	2.4 Hz	FB4	2022-11-07 14:58:27	0.192023	-0.003953	0.177353	-0.0290831	0.99777	0.997318	1.03144	1.03087	1.10507	0.0447454	0.0342712	0.105068		0.0701192	5	3	0.0253738	0.035848	0.034949	283	35.848	25.3738
1	2.4 Hz	FB4	2022-11-07 14:58:28	0.182253	-0.00796512	0.176571	0.0268246	0.997064	0.996356	1.02885	1.02811	1.11628	0.0448873	0.0326573	0.116284		0.0701192	5	3	0.0252318	0.0374619	0.0461646	284	37.4619	25.2318
1	2.4 Hz	FB4	2022-11-07 14:58:29	0.193983	-0.041355	0.173973	-0.0220713	0.996689	0.996241	1.03019	1.02964	1.09952	0.0425951	0.0331361	0.0995181	0.02705	0.0701192	5	3	0.0275241	0.0369831	0.0293989	285	36.9831	27.5241
1	2.4 Hz	FB4	2022-11-07 14:58:30	0.189773	0.0161418	0.169593	0.00340818	0.99881	0.998437	1.03073	1.03025	1.09262	0.0423896	0.0335972	0.0926183		0.0701192	5	3	0.0277296	0.036522	0.0224991	286	36.522	27.7296
1	2.4 Hz	FB4	2022-11-07 14:58:31	0.19817	-0.0431014	0.176212	0.0100169	0.996778	0.996252	1.03145	1.03086	1.12583	0.0455262	0.0336764	0.125828		0.0701192	5	3	0.024593	0.0364428	0.0557087	287	36.4428	24.593
1	2.4 Hz	FB4	2022-11-07 14:58:32	0.187024	-0.000200337	0.17176	-0.0238768	0.997895	0.997313	1.0297	1.02901	1.11127	0.0440916	0.0337094	0.111275		0.0701192	5	3	0.0260275	0.0364097	0.0411558	288	36.4097	26.0275
1	2.4 Hz	FB4	2022-11-07 14:58:33	0.194637	-0.015961	0.179525	0.0304	0.996772	0.996175	1.03134	1.03068	1.11848	0.0450311	0.0357097	0.118481		0.0701192	5	3	0.0250881	0.0344095	0.0483618	289	34.4095	25.0881
1	2.4 Hz	FB4	2022-11-07 14:58:34	0.183722	-0.0312996	0.170643	-0.026361	0.997889	0.99755	1.02891	1.02851	1.09904	0.0401651	0.0297701	0.0990399	0.0253361	0.0701192	5	3	0.0299541	0.0403491	0.0289207	290	40.3491	29.9541
1	2.4 Hz	FB4	2022-11-07 14:58:35	0.194606	0.0185849	0.177932	0.0103369	0.999113	0.998513	1.03332	1.03261	1.12627	0.0478955	0.0375083	0.126275		0.0701192	5	3	0.0222237	0.0326109	0.0561554	291	32.6109	22.2237
1	2.4 Hz	FB4	2022-11-07 14:58:36	0.19418	-0.0472124	0.17269	0.000590845	0.996335	0.99588	1.02967	1.02916	1.10735	0.0411487	0.0327645	0.107353		0.0701192	5	3	0.0289704	0.0373547	0.0372335	292	37.3547	28.9704
1	2.4 Hz	FB4	2022-11-07 14:58:37	0.194265	0.00563388	0.174796	-0.0221519	0.997527	0.997137	1.03119	1.03069	1.10784	0.0434408	0.0332286	0.107838		0.0701192	5	3	0.0266784	0.0368906	0.0377193	293	36.8906	26.6784
1	2.4 Hz	FB4	2022-11-07 14:58:38	0.18859	-0.0248492	0.174936	0.0281449	0.99757	0.9969	1.0302	1.02948	1.11505	0.0460121	0.033577	0.115048		0.0701192	5	3	0.0241071	0.0365422	0.0449288	294	36.5422	24.1071
1	2.4 Hz	FB4	2022-11-07 14:58:39	0.185589	-0.027044	0.178613	-0.0297514	0.996481	0.996027	1.02923	1.02869	1.09558	0.041981	0.03271	0.095575	0.0259433	0.0701192	5	3	0.0281381	0.0374092	0.0254559	295	37.4092	28.1381
1	2.4 Hz	FB4	2022-11-07 14:58:40	0.192149	0.0176712	0.17226	0.0148982	0.997444	0.997052	1.03029	1.02978	1.0938	0.0421468	0.0334448	0.0938035		0.0701192	5	3	0.0279723	0.0366744	0.0236843	296	36.6744	27.9723
1	2.4 Hz	FB4	2022-11-07 14:58:41	0.198558	-0.046467	0.172339	-0.00476162	0.997915	0.997468	1.03197	1.03146	1.11604	0.0443362	0.0338938	0.116039		0.0701192	5	3	0.025783	0.0362254	0.0459195	297	36.2254	25.783
1	2.4 Hz	FB4	2022-11-07 14:58:42	0.191519	0.0112287	0.169003	-0.0152427	1.00007	0.999373	1.03218	1.0314	1.11944	0.0473112	0.0362784	0.119437		0.0701192	5	3	0.022808	0.0338408	0.0493173	298	33.8408	22.808
1	2.4 Hz	FB4	2022-11-07 14:58:43	0.195631	-0.0281034	0.179048	0.0255308	0.995326	0.994763	1.03005	1.02937	1.10976	0.045052	0.0340383	0.109763		0.0701192	5	3	0.0250672	0.0360809	0.039644	299	36.0809	25.0672
1	2.4 Hz	FB4	2022-11-07 14:58:44	0.17901	-0.0203279	0.176603	-0.0338549	0.997829	0.997438	1.02903	1.02856	1.11313	0.0411762	0.0313753	0.113126		0.0701192	5	3	0.028943	0.0387439	0.0430066	300	38.7439	28.943
1	2.8 Hz	FB4	2022-11-07 14:55:45	0.29924	-0.013276	0.271509	-0.00203269	1.00167	0.998628	1.08009	1.07782	1.23815	0.103305	0.0826909	0.238147		0.09544	6	3	0.00786476	0.0127491	0.142707	301	12.7491	7.86476
1	2.8 Hz	FB4	2022-11-07 14:55:46	0.296204	-0.0108817	0.266234	0.000723169	0.999098	0.995955	1.07555	1.07303	1.22683	0.101427	0.0804192	0.226833		0.09544	6	3	0.005987	0.0150208	0.131393	302	15.0208	5.987
1	2.8 Hz	FB4	2022-11-07 14:55:47	0.301931	-0.0119115	0.264258	0.00754381	0.999223	0.995337	1.07677	1.07365	1.22729	0.107278	0.083837	0.227295		0.09544	6	3	0.0118383	0.011603	0.131855	303	11.603	11.8383
1	2.8 Hz	FB4	2022-11-07 14:55:48	0.296597	-0.0133444	0.264412	0.00114582	1.00072	0.996653	1.07672	1.07355	1.21938	0.10716	0.0840594	0.219383		0.09544	6	3	0.01172	0.0113806	0.123943	304	11.3806	11.72
1	2.8 Hz	FB4	2022-11-07 14:55:49	0.297307	-0.0121309	0.265134	0.00564415	1.00086	0.997084	1.07722	1.07433	1.22356	0.105616	0.0834913	0.223564	0.0604724	0.09544	6	3	0.0101757	0.0119487	0.128124	305	11.9487	10.1757
1	2.8 Hz	FB4	2022-11-07 14:55:50	0.295039	-0.0107694	0.268591	-0.00326648	1.00101	0.997799	1.07759	1.0748	1.22735	0.104717	0.0848701	0.227352		0.09544	6	3	0.00927731	0.0105699	0.131912	306	10.5699	9.27731
1	2.8 Hz	FB4	2022-11-07 14:55:51	0.289972	-0.00835797	0.26425	-0.00116538	1.0012	0.998608	1.07532	1.07293	1.18399	0.0997266	0.0819291	0.18399		0.09544	6	3	0.00428659	0.0135109	0.0885503	307	13.5109	4.28659
1	2.8 Hz	FB4	2022-11-07 14:55:52	0.287691	-0.00910941	0.270247	-0.00518793	0.998591	0.995693	1.07377	1.07121	1.22431	0.100381	0.0802635	0.224311		0.09544	6	3	0.00494087	0.0151765	0.128871	308	15.1765	4.94088
1	2.8 Hz	FB4	2022-11-07 14:55:53	0.29589	-0.0106716	0.265743	0.00271189	0.99871	0.996602	1.07498	1.07307	1.20778	0.0960109	0.07843	0.207776		0.09544	6	3	0.000570871	0.01701	0.112336	309	17.01	0.570871
1	2.8 Hz	FB4	2022-11-07 14:55:54	0.286315	0.00236834	0.270671	-0.00967284	0.999632	0.9977	1.07448	1.07266	1.20561	0.0951163	0.0755154	0.205606	0.0536675	0.09544	6	3	0.000323653	0.0199246	0.110166	310	19.9246	0.323653
1	2.8 Hz	FB4	2022-11-07 14:55:55	0.296498	-0.0181012	0.272346	-0.00385283	0.997567	0.995268	1.07574	1.07361	1.2172	0.0989536	0.0775917	0.217198		0.09544	6	3	0.00351363	0.0178483	0.121758	311	17.8483	3.51363
1	2.8 Hz	FB4	2022-11-07 14:55:56	0.294894	-0.00818451	0.268362	-0.00691164	0.999518	0.997074	1.07611	1.07416	1.20824	0.0972894	0.0788697	0.208239		0.09544	6	3	0.00184938	0.0165703	0.112799	312	16.5703	1.84938
1	2.8 Hz	FB4	2022-11-07 14:55:57	0.302419	-0.0116199	0.265251	-0.0148283	0.999207	0.996197	1.07714	1.07483	1.21616	0.101264	0.0800033	0.216156		0.09544	6	3	0.00582428	0.0154367	0.120716	313	15.4367	5.82428
1	2.8 Hz	FB4	2022-11-07 14:55:58	0.298769	-0.0136156	0.269693	0.000842886	0.997873	0.995415	1.07599	1.07394	1.21516	0.0979796	0.0787161	0.215164		0.09544	6	3	0.00253963	0.0167239	0.119724	314	16.7239	2.53963
1	2.8 Hz	FB4	2022-11-07 14:55:59	0.297632	-0.0194055	0.262371	-0.0146339	0.999894	0.99679	1.07574	1.07328	1.22178	0.100856	0.0806568	0.221782	0.0524177	0.09544	6	3	0.00541583	0.0147832	0.126342	315	14.7832	5.41583
1	2.8 Hz	FB4	2022-11-07 14:56:00	0.299682	-0.0158902	0.269829	-0.0039359	1.00067	0.997484	1.07887	1.07644	1.21713	0.102941	0.0838616	0.217132		0.09544	6	3	0.00750139	0.0115784	0.121692	316	11.5784	7.50139
1	2.8 Hz	FB4	2022-11-07 14:56:01	0.294757	-0.0108622	0.268472	-0.00316386	1.00131	0.997956	1.07777	1.07514	1.22174	0.103483	0.0836977	0.221742		0.09544	6	3	0.00804314	0.0117423	0.126302	317	11.7423	8.04314
1	2.8 Hz	FB4	2022-11-07 14:56:02	0.293001	-0.0246358	0.269771	-0.00629482	0.994365	0.991839	1.07116	1.0689	1.21828	0.0960176	0.0759564	0.218285		0.09544	6	3	0.000577614	0.0194836	0.122845	318	19.4836	0.577614
1	2.8 Hz	FB4	2022-11-07 14:56:03	0.295935	-0.0161027	0.26906	-0.00519899	0.998789	0.996111	1.0759	1.07347	1.22704	0.101146	0.0807556	0.227036		0.09544	6	3	0.00570608	0.0146844	0.131596	319	14.6844	5.70608
1	2.8 Hz	FB4	2022-11-07 14:56:04	0.289937	-0.0243691	0.264671	-0.0110764	0.998897	0.996663	1.07327	1.07109	1.20714	0.0970451	0.0777717	0.207141	0.0553992	0.09544	6	3	0.00160506	0.0176683	0.111701	320	17.6683	1.60506
1	2.8 Hz	FB4	2022-11-07 14:56:05	0.301481	-0.0106765	0.270193	0.000212551	0.999088	0.996866	1.07799	1.07624	1.2168	0.0976126	0.078428	0.216798		0.09544	6	3	0.00217261	0.017012	0.121358	321	17.012	2.17261
1	2.8 Hz	FB4	2022-11-07 14:56:06	0.293391	-0.0195451	0.272068	-0.0028316	0.999818	0.997372	1.07691	1.07508	1.2097	0.0969198	0.0782277	0.209703		0.09544	6	3	0.0014798	0.0172123	0.114263	322	17.2123	1.4798
1	2.8 Hz	FB4	2022-11-07 14:56:07	0.296326	-0.0244463	0.271555	-0.00157557	1.00063	0.997585	1.07834	1.07606	1.22012	0.101717	0.081811	0.220124		0.09544	6	3	0.00627706	0.013629	0.124684	323	13.629	6.27706
1	2.8 Hz	FB4	2022-11-07 14:56:08	0.298751	-0.00992647	0.270829	-0.00625932	1.00134	0.997675	1.07948	1.07671	1.21901	0.106452	0.0845953	0.219009		0.09544	6	3	0.0110124	0.0108447	0.123569	324	10.8447	11.0124
1	2.8 Hz	FB4	2022-11-07 14:56:09	0.297409	-0.0181764	0.263828	0.00518045	0.999604	0.996461	1.07576	1.07304	1.20215	0.102964	0.0831011	0.202148	0.0548043	0.09544	6	3	0.00752355	0.0123389	0.106708	325	12.3389	7.52355
1	2.8 Hz	FB4	2022-11-07 14:56:10	0.294957	-0.0172632	0.268181	-0.00193008	0.997985	0.995109	1.07466	1.07218	1.21804	0.100596	0.0799745	0.218039		0.09544	6	3	0.00515616	0.0154656	0.122599	326	15.4656	5.15616
1	2.8 Hz	FB4	2022-11-07 14:56:11	0.298504	-0.0103609	0.270085	-0.00199938	0.99917	0.996815	1.07721	1.07512	1.21615	0.0993164	0.0807894	0.216148		0.09544	6	3	0.0038764	0.0146506	0.120708	327	14.6506	3.8764
1	2.8 Hz	FB4	2022-11-07 14:56:12	0.298824	-0.0134763	0.270573	-0.000561927	0.999064	0.996365	1.07733	1.0753	1.22101	0.0992511	0.0789854	0.221009		0.09544	6	3	0.00381113	0.0164546	0.125569	328	16.4546	3.81113
[truncated: 2,084 more rows]
