# Supplementary material for: Comparison of raw accelerometry data from ActiGraph, Apple Watch, Garmin, and Fitbit using a mechanical shaker table
Source: PLoS One. 2024 Mar 29;19(3):e0286898. doi: 10.1371/journal.pone.0286898 (PMC10980217; doi:10.1371/journal.pone.0286898)
Supplement: S3 Dataset — (XLSX) [file pone.0286898.s008.xlsx]

## Sheet: Sheet1
speed	trialnumber	garminid	garminmaxenmo	garminmeanenmo	garminrmsenmo	shaker_speed	garminmeanenmo_AE	garminrmsenmo_AE	garminmaxenmo_AE	garminmeanenmo_AE_g	garminrmsenmo_AE_g	garminmeanenmo_mg	garminrmsenmo_mg	shaker_speed_mg
0.6 Hz	12	2384	0	0	0	0.00438245	0.00438245	0.00438245	0.00438245	4.38245	4.38245	0	0	4.38245
0.6 Hz	2	2390	0	0	0	0.00438245	0.00438245	0.00438245	0.00438245	4.38245	4.38245	0	0	4.38245
0.6 Hz	7	2428	0	0	0	0.00438245	0.00438245	0.00438245	0.00438245	4.38245	4.38245	0	0	4.38245
0.6 Hz	11	2425	0	0	0	0.00438245	0.00438245	0.00438245	0.00438245	4.38245	4.38245	0	0	4.38245
0.6 Hz	14	2428	0	0	0	0.00438245	0.00438245	0.00438245	0.00438245	4.38245	4.38245	0	0	4.38245
0.6 Hz	13	2428	0	0	0	0.00438245	0.00438245	0.00438245	0.00438245	4.38245	4.38245	0	0	4.38245
0.6 Hz	5	2384	0	0	0	0.00438245	0.00438245	0.00438245	0.00438245	4.38245	4.38245	0	0	4.38245
0.6 Hz	7	2428	0	0	0	0.00438245	0.00438245	0.00438245	0.00438245	4.38245	4.38245	0	0	4.38245
0.6 Hz	11	2458	0.0613425	0.0339929	0.0350955	0.00438245	0.0296104	0.0307131	0.0569601	29.6104	30.7131	33.9929	35.0955	4.38245
0.6 Hz	7	2374	0	0	0	0.00438245	0.00438245	0.00438245	0.00438245	4.38245	4.38245	0	0	4.38245
0.6 Hz	9	2374	0	0	0	0.00438245	0.00438245	0.00438245	0.00438245	4.38245	4.38245	0	0	4.38245
0.6 Hz	12	2428	0	0	0	0.00438245	0.00438245	0.00438245	0.00438245	4.38245	4.38245	0	0	4.38245
0.6 Hz	13	2383	0	0	0	0.00438245	0.00438245	0.00438245	0.00438245	4.38245	4.38245	0	0	4.38245
0.6 Hz	5	2425	0	0	0	0.00438245	0.00438245	0.00438245	0.00438245	4.38245	4.38245	0	0	4.38245
0.6 Hz	12	2385	0.0131693	0.00441947	0.00569092	0.00438245	3.70233e-05	0.00130847	0.00878683	0.0370233	1.30847	4.41947	5.69092	4.38245
0.6 Hz	10	2390	0.00508308	0.000221004	0.0010599	0.00438245	0.00416145	0.00332255	0.000700631	4.16145	3.32255	0.221004	1.0599	4.38245
0.6 Hz	4	2384	0.00508308	0.000203323	0.00101662	0.00438245	0.00417913	0.00336583	0.000700631	4.17913	3.36583	0.203323	1.01662	4.38245
0.6 Hz	6	2428	1.6e-05	6.96e-07	3.34e-06	0.00438245	0.00438175	0.00437911	0.00436645	4.38175	4.37911	0.000696	0.00334	4.38245
0.6 Hz	7	2390	0	0	0	0.00438245	0.00438245	0.00438245	0.00438245	4.38245	4.38245	0	0	4.38245
0.6 Hz	10	2454	0	0	0	0.00438245	0.00438245	0.00438245	0.00438245	4.38245	4.38245	0	0	4.38245
0.6 Hz	6	2385	0.0235155	0.00841756	0.0111436	0.00438245	0.00403511	0.00676112	0.0191331	4.03511	6.76112	8.41756	11.1436	4.38245
0.6 Hz	7	2383	0	0	0	0.00438245	0.00438245	0.00438245	0.00438245	4.38245	4.38245	0	0	4.38245
0.6 Hz	5	2383	0	0	0	0.00438245	0.00438245	0.00438245	0.00438245	4.38245	4.38245	0	0	4.38245
0.6 Hz	14	2454	0	0	0	0.00438245	0.00438245	0.00438245	0.00438245	4.38245	4.38245	0	0	4.38245
0.6 Hz	1	2383	0.00644324	0.000268468	0.00131522	0.00438245	0.00411398	0.00306723	0.00206079	4.11398	3.06723	0.268468	1.31522	4.38245
0.6 Hz	7	2374	0	0	0	0.00438245	0.00438245	0.00438245	0.00438245	4.38245	4.38245	0	0	4.38245
0.6 Hz	9	2390	0.00195808	8.15868e-05	0.000399692	0.00438245	0.00430086	0.00398276	0.00242437	4.30086	3.98276	0.0815868	0.399692	4.38245
0.6 Hz	14	2428	0	0	0	0.00438245	0.00438245	0.00438245	0.00438245	4.38245	4.38245	0	0	4.38245
0.6 Hz	7	2374	0	0	0	0.00438245	0.00438245	0.00438245	0.00438245	4.38245	4.38245	0	0	4.38245
0.6 Hz	5	2385	0.0138402	0.0061957	0.00813615	0.00438245	0.00181325	0.0037537	0.00945777	1.81325	3.7537	6.1957	8.13615	4.38245
0.6 Hz	9	2428	0.00759516	0.000316465	0.00155035	0.00438245	0.00406599	0.0028321	0.00321271	4.06599	2.8321	0.316465	1.55035	4.38245
0.6 Hz	10	2385	0.0161575	0.00648942	0.00794739	0.00438245	0.00210697	0.00356494	0.011775	2.10697	3.56494	6.48942	7.94739	4.38245
0.6 Hz	9	2342	0	0	0	0.00438245	0.00438245	0.00438245	0.00438245	4.38245	4.38245	0	0	4.38245
0.6 Hz	11	2384	0	0	0	0.00438245	0.00438245	0.00438245	0.00438245	4.38245	4.38245	0	0	4.38245
0.6 Hz	1	2383	0	0	0	0.00438245	0.00438245	0.00438245	0.00438245	4.38245	4.38245	0	0	4.38245
0.6 Hz	10	2383	0	0	0	0.00438245	0.00438245	0.00438245	0.00438245	4.38245	4.38245	0	0	4.38245
0.6 Hz	7	2383	0.00848401	0.0003535	0.00173179	0.00438245	0.00402895	0.00265066	0.00410156	4.02895	2.65066	0.3535	1.73179	4.38245
0.6 Hz	2	2454	0	0	0	0.00438245	0.00438245	0.00438245	0.00438245	4.38245	4.38245	0	0	4.38245
0.6 Hz	7	2390	0	0	0	0.00438245	0.00438245	0.00438245	0.00438245	4.38245	4.38245	0	0	4.38245
0.6 Hz	4	2454	0	0	0	0.00438245	0.00438245	0.00438245	0.00438245	4.38245	4.38245	0	0	4.38245
0.6 Hz	7	2425	0	0	0	0.00438245	0.00438245	0.00438245	0.00438245	4.38245	4.38245	0	0	4.38245
0.6 Hz	9	2425	0	0	0	0.00438245	0.00438245	0.00438245	0.00438245	4.38245	4.38245	0	0	4.38245
0.6 Hz	5	2425	0	0	0	0.00438245	0.00438245	0.00438245	0.00438245	4.38245	4.38245	0	0	4.38245
0.6 Hz	1	2425	0	0	0	0.00438245	0.00438245	0.00438245	0.00438245	4.38245	4.38245	0	0	4.38245
0.6 Hz	11	2342	0	0	0	0.00438245	0.00438245	0.00438245	0.00438245	4.38245	4.38245	0	0	4.38245
0.6 Hz	4	2383	0.0229369	0.000917478	0.00458739	0.00438245	0.00346497	0.000204939	0.0185545	3.46497	0.204939	0.917478	4.58739	4.38245
0.6 Hz	3	2390	0	0	0	0.00438245	0.00438245	0.00438245	0.00438245	4.38245	4.38245	0	0	4.38245
0.6 Hz	9	2383	0	0	0	0.00438245	0.00438245	0.00438245	0.00438245	4.38245	4.38245	0	0	4.38245
0.6 Hz	5	2454	0	0	0	0.00438245	0.00438245	0.00438245	0.00438245	4.38245	4.38245	0	0	4.38245
0.6 Hz	5	2374	0	0	0	0.00438245	0.00438245	0.00438245	0.00438245	4.38245	4.38245	0	0	4.38245
0.6 Hz	4	2425	0	0	0	0.00438245	0.00438245	0.00438245	0.00438245	4.38245	4.38245	0	0	4.38245
0.6 Hz	4	2458	0.0543851	0.0348241	0.0357298	0.00438245	0.0304416	0.0313473	0.0500027	30.4416	31.3473	34.8241	35.7298	4.38245
0.6 Hz	6	2374	0.0308055	0.00128356	0.00628815	0.00438245	0.00309889	0.0019057	0.0264231	3.09889	1.9057	1.28356	6.28815	4.38245
0.6 Hz	14	2383	0	0	0	0.00438245	0.00438245	0.00438245	0.00438245	4.38245	4.38245	0	0	4.38245
0.6 Hz	5	2342	0	0	0	0.00438245	0.00438245	0.00438245	0.00438245	4.38245	4.38245	0	0	4.38245
0.6 Hz	9	2428	0	0	0	0.00438245	0.00438245	0.00438245	0.00438245	4.38245	4.38245	0	0	4.38245
0.6 Hz	11	2428	0	0	0	0.00438245	0.00438245	0.00438245	0.00438245	4.38245	4.38245	0	0	4.38245
0.6 Hz	6	2385	0.018493	0.0088311	0.010167	0.00438245	0.00444865	0.00578455	0.0141106	4.44865	5.78455	8.8311	10.167	4.38245
0.6 Hz	13	2383	0	0	0	0.00438245	0.00438245	0.00438245	0.00438245	4.38245	4.38245	0	0	4.38245
0.6 Hz	7	2383	0.0161024	0.000731925	0.00343303	0.00438245	0.00365052	0.000949416	0.0117199	3.65052	0.949416	0.731925	3.43303	4.38245
0.6 Hz	9	2384	0.0105761	0.000423043	0.00211521	0.00438245	0.00395941	0.00226724	0.00619362	3.95941	2.26724	0.423043	2.11521	4.38245
0.6 Hz	1	2428	0	0	0	0.00438245	0.00438245	0.00438245	0.00438245	4.38245	4.38245	0	0	4.38245
0.6 Hz	7	2428	0.02807	0.0011228	0.00561401	0.00438245	0.00325965	0.00123156	0.0236876	3.25965	1.23156	1.1228	5.61401	4.38245
0.6 Hz	2	2374	0	0	0	0.00438245	0.00438245	0.00438245	0.00438245	4.38245	4.38245	0	0	4.38245
0.6 Hz	11	2458	0.0453019	0.0341178	0.0347868	0.00438245	0.0297354	0.0304044	0.0409194	29.7354	30.4044	34.1178	34.7868	4.38245
0.6 Hz	1	2428	0.0120316	0.000546892	0.00256515	0.00438245	0.00383556	0.0018173	0.00764917	3.83556	1.8173	0.546892	2.56515	4.38245
0.6 Hz	7	2454	0	0	0	0.00438245	0.00438245	0.00438245	0.00438245	4.38245	4.38245	0	0	4.38245
0.6 Hz	2	2384	0	0	0	0.00438245	0.00438245	0.00438245	0.00438245	4.38245	4.38245	0	0	4.38245
0.6 Hz	7	2384	0	0	0	0.00438245	0.00438245	0.00438245	0.00438245	4.38245	4.38245	0	0	4.38245
0.6 Hz	1	2425	0	0	0	0.00438245	0.00438245	0.00438245	0.00438245	4.38245	4.38245	0	0	4.38245
0.6 Hz	14	2374	0	0	0	0.00438245	0.00438245	0.00438245	0.00438245	4.38245	4.38245	0	0	4.38245
0.6 Hz	14	2428	0.0220763	0.000919847	0.00450631	0.00438245	0.0034626	0.000123859	0.0176939	3.4626	0.123859	0.919847	4.50631	4.38245
0.6 Hz	5	2374	0	0	0	0.00438245	0.00438245	0.00438245	0.00438245	4.38245	4.38245	0	0	4.38245
0.6 Hz	10	2374	0	0	0	0.00438245	0.00438245	0.00438245	0.00438245	4.38245	4.38245	0	0	4.38245
0.6 Hz	7	2425	0	0	0	0.00438245	0.00438245	0.00438245	0.00438245	4.38245	4.38245	0	0	4.38245
0.6 Hz	12	2458	0.0419213	0.0314871	0.0323068	0.00438245	0.0271047	0.0279243	0.0375389	27.1047	27.9243	31.4871	32.3068	4.38245
0.6 Hz	11	2428	0	0	0	0.00438245	0.00438245	0.00438245	0.00438245	4.38245	4.38245	0	0	4.38245
0.6 Hz	1	2342	0	0	0	0.00438245	0.00438245	0.00438245	0.00438245	4.38245	4.38245	0	0	4.38245
0.6 Hz	10	2383	0	0	0	0.00438245	0.00438245	0.00438245	0.00438245	4.38245	4.38245	0	0	4.38245
0.6 Hz	2	2458	0.0458451	0.032705	0.0333397	0.00438245	0.0283226	0.0289572	0.0414627	28.3226	28.9572	32.705	33.3397	4.38245
0.6 Hz	11	2390	0.000783693	3.13477e-05	0.000156739	0.00438245	0.0043511	0.00422571	0.00359876	4.3511	4.22571	0.0313477	0.156739	4.38245
0.6 Hz	9	2374	0	0	0	0.00438245	0.00438245	0.00438245	0.00438245	4.38245	4.38245	0	0	4.38245
0.6 Hz	3	2390	0	0	0	0.00438245	0.00438245	0.00438245	0.00438245	4.38245	4.38245	0	0	4.38245
0.6 Hz	14	2374	0	0	0	0.00438245	0.00438245	0.00438245	0.00438245	4.38245	4.38245	0	0	4.38245
0.6 Hz	1	2458	0.0424586	0.0325382	0.0328884	0.00438245	0.0281558	0.028506	0.0380762	28.1558	28.506	32.5382	32.8885	4.38245
0.6 Hz	9	2425	0	0	0	0.00438245	0.00438245	0.00438245	0.00438245	4.38245	4.38245	0	0	4.38245
0.6 Hz	6	2454	0	0	0	0.00438245	0.00438245	0.00438245	0.00438245	4.38245	4.38245	0	0	4.38245
0.6 Hz	1	2425	0	0	0	0.00438245	0.00438245	0.00438245	0.00438245	4.38245	4.38245	0	0	4.38245
0.6 Hz	14	2454	0	0	0	0.00438245	0.00438245	0.00438245	0.00438245	4.38245	4.38245	0	0	4.38245
0.6 Hz	1	2454	0	0	0	0.00438245	0.00438245	0.00438245	0.00438245	4.38245	4.38245	0	0	4.38245
0.6 Hz	14	2428	0	0	0	0.00438245	0.00438245	0.00438245	0.00438245	4.38245	4.38245	0	0	4.38245
0.6 Hz	6	2390	0.00185428	7.72617e-05	0.000378503	0.00438245	0.00430519	0.00400395	0.00252817	4.30519	4.00395	0.0772617	0.378504	4.38245
0.6 Hz	1	2384	0.010679	0.000788408	0.00279717	0.00438245	0.00359404	0.00158528	0.00629653	3.59404	1.58528	0.788408	2.79717	4.38245
0.6 Hz	8	2374	0	0	0	0.00438245	0.00438245	0.00438245	0.00438245	4.38245	4.38245	0	0	4.38245
0.6 Hz	5	2374	0	0	0	0.00438245	0.00438245	0.00438245	0.00438245	4.38245	4.38245	0	0	4.38245
0.6 Hz	1	2383	0	0	0	0.00438245	0.00438245	0.00438245	0.00438245	4.38245	4.38245	0	0	4.38245
0.6 Hz	5	2374	0	0	0	0.00438245	0.00438245	0.00438245	0.00438245	4.38245	4.38245	0	0	4.38245
0.6 Hz	7	2425	0	0	0	0.00438245	0.00438245	0.00438245	0.00438245	4.38245	4.38245	0	0	4.38245
0.6 Hz	13	2428	0	0	0	0.00438245	0.00438245	0.00438245	0.00438245	4.38245	4.38245	0	0	4.38245
0.6 Hz	7	2458	0.0420058	0.0323738	0.0329556	0.00438245	0.0279913	0.0285731	0.0376233	27.9913	28.5731	32.3738	32.9556	4.38245
0.6 Hz	1	2385	0.0234139	0.00563199	0.00823797	0.00438245	0.00124954	0.00385552	0.0190314	1.24954	3.85552	5.63199	8.23797	4.38245
0.6 Hz	6	2425	0	0	0	0.00438245	0.00438245	0.00438245	0.00438245	4.38245	4.38245	0	0	4.38245
0.6 Hz	7	2458	0.0569238	0.0308757	0.0319699	0.00438245	0.0264933	0.0275875	0.0525414	26.4933	27.5875	30.8757	31.9699	4.38245
0.6 Hz	4	2384	0	0	0	0.00438245	0.00438245	0.00438245	0.00438245	4.38245	4.38245	0	0	4.38245
0.6 Hz	14	2383	0	0	0	0.00438245	0.00438245	0.00438245	0.00438245	4.38245	4.38245	0	0	4.38245
0.6 Hz	1	2385	0.0161968	0.00468423	0.00682435	0.00438245	0.000301784	0.0024419	0.0118144	0.301784	2.4419	4.68423	6.82435	4.38245
0.6 Hz	3	2384	0.000679769	3.08986e-05	0.000144927	0.00438245	0.00435155	0.00423752	0.00370268	4.35155	4.23752	0.0308986	0.144927	4.38245
0.6 Hz	7	2384	0	0	0	0.00438245	0.00438245	0.00438245	0.00438245	4.38245	4.38245	0	0	4.38245
0.6 Hz	9	2384	0	0	0	0.00438245	0.00438245	0.00438245	0.00438245	4.38245	4.38245	0	0	4.38245
0.6 Hz	3	2390	0	0	0	0.00438245	0.00438245	0.00438245	0.00438245	4.38245	4.38245	0	0	4.38245
0.6 Hz	1	2384	0	0	0	0.00438245	0.00438245	0.00438245	0.00438245	4.38245	4.38245	0	0	4.38245
0.6 Hz	11	2342	0	0	0	0.00438245	0.00438245	0.00438245	0.00438245	4.38245	4.38245	0	0	4.38245
0.6 Hz	4	2385	0.0209094	0.00480845	0.00713704	0.00438245	0.000426001	0.00275459	0.0165269	0.426001	2.75459	4.80845	7.13704	4.38245
0.6 Hz	8	2454	0	0	0	0.00438245	0.00438245	0.00438245	0.00438245	4.38245	4.38245	0	0	4.38245
0.6 Hz	1	2428	0	0	0	0.00438245	0.00438245	0.00438245	0.00438245	4.38245	4.38245	0	0	4.38245
0.6 Hz	3	2385	0.0170074	0.00563512	0.00703092	0.00438245	0.00125267	0.00264847	0.0126249	1.25267	2.64847	5.63512	7.03092	4.38245
0.6 Hz	7	2390	0	0	0	0.00438245	0.00438245	0.00438245	0.00438245	4.38245	4.38245	0	0	4.38245
0.6 Hz	7	2342	0	0	0	0.00438245	0.00438245	0.00438245	0.00438245	4.38245	4.38245	0	0	4.38245
0.6 Hz	6	2428	0	0	0	0.00438245	0.00438245	0.00438245	0.00438245	4.38245	4.38245	0	0	4.38245
0.6 Hz	10	2458	0.0456692	0.0316836	0.0323757	0.00438245	0.0273011	0.0279933	0.0412867	27.3011	27.9933	31.6836	32.3757	4.38245
0.6 Hz	1	2454	0	0	0	0.00438245	0.00438245	0.00438245	0.00438245	4.38245	4.38245	0	0	4.38245
0.6 Hz	3	2458	0.0569238	0.0308757	0.0319699	0.00438245	0.0264933	0.0275875	0.0525414	26.4933	27.5875	30.8757	31.9699	4.38245
0.6 Hz	6	2385	0.0281945	0.00782618	0.0111497	0.00438245	0.00344373	0.00676724	0.0238121	3.44373	6.76724	7.82618	11.1497	4.38245
0.6 Hz	1	2454	0	0	0	0.00438245	0.00438245	0.00438245	0.00438245	4.38245	4.38245	0	0	4.38245
0.6 Hz	13	2458	0.0453019	0.0341178	0.0347868	0.00438245	0.0297354	0.0304044	0.0409194	29.7354	30.4044	34.1178	34.7868	4.38245
0.6 Hz	6	2425	0	0	0	0.00438245	0.00438245	0.00438245	0.00438245	4.38245	4.38245	0	0	4.38245
0.6 Hz	5	2385	0.0169208	0.00534804	0.00725164	0.00438245	0.00096559	0.00286919	0.0125384	0.96559	2.86918	5.34804	7.25164	4.38245
0.6 Hz	12	2390	0.0100376	0.000699857	0.00234606	0.00438245	0.00368259	0.00203639	0.00565517	3.68259	2.03639	0.699857	2.34606	4.38245
0.6 Hz	6	2458	0.0459981	0.033931	0.0343021	0.00438245	0.0295485	0.0299197	0.0416156	29.5485	29.9197	33.931	34.3021	4.38245
0.6 Hz	14	2374	0.000487881	1.95152e-05	9.75762e-05	0.00438245	0.00436293	0.00428487	0.00389457	4.36293	4.28487	0.0195152	0.0975762	4.38245
0.6 Hz	2	2342	0	0	0	0.00438245	0.00438245	0.00438245	0.00438245	4.38245	4.38245	0	0	4.38245
0.6 Hz	7	2374	0	0	0	0.00438245	0.00438245	0.00438245	0.00438245	4.38245	4.38245	0	0	4.38245
0.6 Hz	1	2428	0	0	0	0.00438245	0.00438245	0.00438245	0.00438245	4.38245	4.38245	0	0	4.38245
0.6 Hz	12	2425	0	0	0	0.00438245	0.00438245	0.00438245	0.00438245	4.38245	4.38245	0	0	4.38245
0.6 Hz	3	2383	0	0	0	0.00438245	0.00438245	0.00438245	0.00438245	4.38245	4.38245	0	0	4.38245
0.6 Hz	3	2425	0	0	0	0.00438245	0.00438245	0.00438245	0.00438245	4.38245	4.38245	0	0	4.38245
0.6 Hz	7	2383	0.00336235	0.000134494	0.000672469	0.00438245	0.00424796	0.00370998	0.0010201	4.24796	3.70998	0.134494	0.672469	4.38245
0.6 Hz	6	2384	0	0	0	0.00438245	0.00438245	0.00438245	0.00438245	4.38245	4.38245	0	0	4.38245
0.6 Hz	4	2342	0	0	0	0.00438245	0.00438245	0.00438245	0.00438245	4.38245	4.38245	0	0	4.38245
0.6 Hz	13	2390	0.00517859	0.000301353	0.00113718	0.00438245	0.0040811	0.00324527	0.000796141	4.0811	3.24527	0.301353	1.13718	4.38245
0.6 Hz	6	2374	0	0	0	0.00438245	0.00438245	0.00438245	0.00438245	4.38245	4.38245	0	0	4.38245
0.6 Hz	14	2425	0	0	0	0.00438245	0.00438245	0.00438245	0.00438245	4.38245	4.38245	0	0	4.38245
0.6 Hz	11	2425	0	0	0	0.00438245	0.00438245	0.00438245	0.00438245	4.38245	4.38245	0	0	4.38245
0.6 Hz	13	2383	0.0228353	0.000913411	0.00456706	0.00438245	0.00346904	0.000184605	0.0184528	3.46904	0.184605	0.913411	4.56706	4.38245
0.6 Hz	4	2390	0.000775699	3.1028e-05	0.00015514	0.00438245	0.00435142	0.00422731	0.00360675	4.35142	4.22731	0.031028	0.15514	4.38245
0.6 Hz	4	2428	0	0	0	0.00438245	0.00438245	0.00438245	0.00438245	4.38245	4.38245	0	0	4.38245
0.6 Hz	4	2374	0	0	0	0.00438245	0.00438245	0.00438245	0.00438245	4.38245	4.38245	0	0	4.38245
0.6 Hz	6	2383	0	0	0	0.00438245	0.00438245	0.00438245	0.00438245	4.38245	4.38245	0	0	4.38245
0.6 Hz	11	2385	0.0213246	0.00530555	0.00767482	0.00438245	0.000923099	0.00329237	0.0169422	0.923099	3.29237	5.30555	7.67482	4.38245
0.6 Hz	8	2374	0	0	0	0.00438245	0.00438245	0.00438245	0.00438245	4.38245	4.38245	0	0	4.38245
0.6 Hz	10	2385	0.0293454	0.00589312	0.00904257	0.00438245	0.00151067	0.00466012	0.024963	1.51067	4.66012	5.89312	9.04257	4.38245
0.6 Hz	5	2454	0	0	0	0.00438245	0.00438245	0.00438245	0.00438245	4.38245	4.38245	0	0	4.38245
0.6 Hz	9	2390	0	0	0	0.00438245	0.00438245	0.00438245	0.00438245	4.38245	4.38245	0	0	4.38245
0.6 Hz	7	2385	0.020784	0.00509811	0.00719564	0.00438245	0.000715661	0.00281319	0.0164016	0.715661	2.81319	5.09811	7.19564	4.38245
0.6 Hz	3	2425	0	0	0	0.00438245	0.00438245	0.00438245	0.00438245	4.38245	4.38245	0	0	4.38245
0.6 Hz	11	2383	0	0	0	0.00438245	0.00438245	0.00438245	0.00438245	4.38245	4.38245	0	0	4.38245
0.6 Hz	10	2458	0.0449957	0.0310241	0.0318874	0.00438245	0.0266416	0.027505	0.0406132	26.6416	27.505	31.0241	31.8874	4.38245
0.6 Hz	1	2458	0.0542182	0.0348067	0.0358785	0.00438245	0.0304242	0.0314961	0.0498357	30.4242	31.4961	34.8067	35.8785	4.38245
0.6 Hz	12	2454	0	0	0	0.00438245	0.00438245	0.00438245	0.00438245	4.38245	4.38245	0	0	4.38245
0.6 Hz	9	2385	0.0169838	0.00665813	0.00829414	0.00438245	0.00227568	0.00391169	0.0126013	2.27568	3.91169	6.65813	8.29414	4.38245
0.6 Hz	4	2428	0	0	0	0.00438245	0.00438245	0.00438245	0.00438245	4.38245	4.38245	0	0	4.38245
0.6 Hz	2	2458	0.046151	0.0316613	0.0328835	0.00438245	0.0272788	0.028501	0.0417686	27.2788	28.501	31.6613	32.8835	4.38245
0.6 Hz	11	2383	0	0	0	0.00438245	0.00438245	0.00438245	0.00438245	4.38245	4.38245	0	0	4.38245
0.6 Hz	5	2385	0.0169838	0.00665813	0.00829414	0.00438245	0.00227568	0.00391169	0.0126013	2.27568	3.91169	6.65813	8.29414	4.38245
0.6 Hz	13	2385	0.0298039	0.00893705	0.0109915	0.00438245	0.0045546	0.00660906	0.0254214	4.5546	6.60906	8.93705	10.9915	4.38245
0.6 Hz	6	2390	0	0	0	0.00438245	0.00438245	0.00438245	0.00438245	4.38245	4.38245	0	0	4.38245
0.6 Hz	12	2454	0	0	0	0.00438245	0.00438245	0.00438245	0.00438245	4.38245	4.38245	0	0	4.38245
0.6 Hz	11	2428	0	0	0	0.00438245	0.00438245	0.00438245	0.00438245	4.38245	4.38245	0	0	4.38245
0.6 Hz	10	2384	0	0	0	0.00438245	0.00438245	0.00438245	0.00438245	4.38245	4.38245	0	0	4.38245
0.6 Hz	3	2385	0.0292599	0.00624338	0.00871199	0.00438245	0.00186093	0.00432954	0.0248775	1.86093	4.32954	6.24338	8.71199	4.38245
0.6 Hz	6	2390	0	0	0	0.00438245	0.00438245	0.00438245	0.00438245	4.38245	4.38245	0	0	4.38245
0.6 Hz	7	2458	0.0452942	0.0325739	0.0333099	0.00438245	0.0281915	0.0289274	0.0409118	28.1915	28.9274	32.5739	33.3099	4.38245
0.6 Hz	11	2390	0	0	0	0.00438245	0.00438245	0.00438245	0.00438245	4.38245	4.38245	0	0	4.38245
0.6 Hz	2	2428	0	0	0	0.00438245	0.00438245	0.00438245	0.00438245	4.38245	4.38245	0	0	4.38245
0.6 Hz	10	2384	0.0297495	0.00118998	0.0059499	0.00438245	0.00319247	0.00156745	0.025367	3.19247	1.56745	1.18998	5.9499	4.38245
0.6 Hz	1	2454	0	0	0	0.00438245	0.00438245	0.00438245	0.00438245	4.38245	4.38245	0	0	4.38245
0.6 Hz	1	2428	0.0172591	0.000719128	0.00352299	0.00438245	0.00366332	0.000859459	0.0128766	3.66332	0.859459	0.719128	3.52299	4.38245
0.6 Hz	5	2383	0	0	0	0.00438245	0.00438245	0.00438245	0.00438245	4.38245	4.38245	0	0	4.38245
0.6 Hz	10	2390	0	0	0	0.00438245	0.00438245	0.00438245	0.00438245	4.38245	4.38245	0	0	4.38245
0.6 Hz	5	2385	0.0202274	0.0059591	0.00815259	0.00438245	0.00157665	0.00377014	0.015845	1.57665	3.77014	5.9591	8.15259	4.38245
0.6 Hz	1	2383	0.0175893	0.000764753	0.00366762	0.00438245	0.0036177	0.000714826	0.0132069	3.6177	0.714826	0.764753	3.66762	4.38245
0.6 Hz	2	2458	0.0499829	0.0356536	0.0363498	0.00438245	0.0312711	0.0319673	0.0456004	31.2711	31.9673	35.6536	36.3498	4.38245
0.6 Hz	11	2384	0	0	0	0.00438245	0.00438245	0.00438245	0.00438245	4.38245	4.38245	0	0	4.38245
0.6 Hz	14	2384	0.00579123	0.000251793	0.00120756	0.00438245	0.00413066	0.00317489	0.00140878	4.13066	3.1749	0.251793	1.20756	4.38245
0.6 Hz	5	2425	0	0	0	0.00438245	0.00438245	0.00438245	0.00438245	4.38245	4.38245	0	0	4.38245
0.6 Hz	7	2458	0.0409304	0.030318	0.0312163	0.00438245	0.0259355	0.0268338	0.0365479	25.9355	26.8338	30.318	31.2163	4.38245
0.6 Hz	6	2374	0	0	0	0.00438245	0.00438245	0.00438245	0.00438245	4.38245	4.38245	0	0	4.38245
0.6 Hz	2	2428	0	0	0	0.00438245	0.00438245	0.00438245	0.00438245	4.38245	4.38245	0	0	4.38245
0.6 Hz	5	2384	0	0	0	0.00438245	0.00438245	0.00438245	0.00438245	4.38245	4.38245	0	0	4.38245
0.6 Hz	12	2384	0.00259663	0.000234244	0.000776922	0.00438245	0.00414821	0.00360553	0.00178582	4.14821	3.60553	0.234244	0.776922	4.38245
0.6 Hz	11	2374	0	0	0	0.00438245	0.00438245	0.00438245	0.00438245	4.38245	4.38245	0	0	4.38245
0.6 Hz	6	2384	0.0104177	0.000864815	0.00282305	0.00438245	0.00351763	0.0015594	0.00603529	3.51763	1.5594	0.864815	2.82305	4.38245
0.6 Hz	5	2458	0.0542182	0.0348067	0.0358785	0.00438245	0.0304242	0.0314961	0.0498357	30.4242	31.4961	34.8067	35.8785	4.38245
0.6 Hz	7	2454	0	0	0	0.00438245	0.00438245	0.00438245	0.00438245	4.38245	4.38245	0	0	4.38245
0.6 Hz	1	2383	0	0	0	0.00438245	0.00438245	0.00438245	0.00438245	4.38245	4.38245	0	0	4.38245
0.6 Hz	8	2383	0.00719015	0.000312615	0.00149925	0.00438245	0.00406983	0.0028832	0.0028077	4.06983	2.8832	0.312615	1.49925	4.38245
0.6 Hz	7	2390	0	0	0	0.00438245	0.00438245	0.00438245	0.00438245	4.38245	4.38245	0	0	4.38245
0.6 Hz	6	2454	0	0	0	0.00438245	0.00438245	0.00438245	0.00438245	4.38245	4.38245	0	0	4.38245
0.6 Hz	6	2425	0	0	0	0.00438245	0.00438245	0.00438245	0.00438245	4.38245	4.38245	0	0	4.38245
0.6 Hz	13	2458	0.0489538	0.031835	0.033146	0.00438245	0.0274525	0.0287636	0.0445713	27.4525	28.7636	31.835	33.146	4.38245
0.6 Hz	6	2390	0	0	0	0.00438245	0.00438245	0.00438245	0.00438245	4.38245	4.38245	0	0	4.38245
0.6 Hz	14	2374	0	0	0	0.00438245	0.00438245	0.00438245	0.00438245	4.38245	4.38245	0	0	4.38245
0.6 Hz	4	2384	0	0	0	0.00438245	0.00438245	0.00438245	0.00438245	4.38245	4.38245	0	0	4.38245
0.6 Hz	5	2458	0.0458757	0.03055	0.0317787	0.00438245	0.0261675	0.0273962	0.0414933	26.1675	27.3962	30.55	31.7787	4.38245
0.6 Hz	6	2454	0.00042391	1.76629e-05	8.65303e-05	0.00438245	0.00436479	0.00429592	0.00395854	4.36479	4.29592	0.0176629	0.0865303	4.38245
0.6 Hz	5	2342	0	0	0	0.00438245	0.00438245	0.00438245	0.00438245	4.38245	4.38245	0	0	4.38245
0.6 Hz	6	2384	0.0105761	0.000423043	0.00211521	0.00438245	0.00395941	0.00226724	0.00619362	3.95941	2.26724	0.423043	2.11521	4.38245
0.6 Hz	1	2390	0	0	0	0.00438245	0.00438245	0.00438245	0.00438245	4.38245	4.38245	0	0	4.38245
0.6 Hz	1	2458	0.0543851	0.0348241	0.0357298	0.00438245	0.0304416	0.0313473	0.0500027	30.4416	31.3473	34.8241	35.7298	4.38245
0.6 Hz	10	2384	0.00652273	0.000260909	0.00130455	0.00438245	0.00412154	0.0030779	0.00214028	4.12154	3.0779	0.260909	1.30455	4.38245
0.6 Hz	8	2390	0	0	0	0.00438245	0.00438245	0.00438245	0.00438245	4.38245	4.38245	0	0	4.38245
0.6 Hz	11	2383	0.0229369	0.000917478	0.00458739	0.00438245	0.00346497	0.000204939	0.0185545	3.46497	0.204939	0.917478	4.58739	4.38245
0.6 Hz	12	2384	0	0	0	0.00438245	0.00438245	0.00438245	0.00438245	4.38245	4.38245	0	0	4.38245
0.6 Hz	13	2342	0	0	0	0.00438245	0.00438245	0.00438245	0.00438245	4.38245	4.38245	0	0	4.38245
0.6 Hz	1	2385	0.0281945	0.00782618	0.0111497	0.00438245	0.00344373	0.00676724	0.0238121	3.44373	6.76724	7.82618	11.1497	4.38245
0.6 Hz	13	2425	0	0	0	0.00438245	0.00438245	0.00438245	0.00438245	4.38245	4.38245	0	0	4.38245
0.6 Hz	3	2383	0	0	0	0.00438245	0.00438245	0.00438245	0.00438245	4.38245	4.38245	0	0	4.38245
0.6 Hz	12	2342	0	0	0	0.00438245	0.00438245	0.00438245	0.00438245	4.38245	4.38245	0	0	4.38245
0.6 Hz	1	2390	0.000935562	3.74225e-05	0.000187112	0.00438245	0.00434503	0.00419534	0.00344689	4.34503	4.19534	0.0374225	0.187112	4.38245
0.6 Hz	7	2384	0	0	0	0.00438245	0.00438245	0.00438245	0.00438245	4.38245	4.38245	0	0	4.38245
0.6 Hz	2	2458	0.0460287	0.0326656	0.0334383	0.00438245	0.0282832	0.0290559	0.0416462	28.2832	29.0559	32.6656	33.4383	4.38245
0.6 Hz	11	2425	0	0	0	0.00438245	0.00438245	0.00438245	0.00438245	4.38245	4.38245	0	0	4.38245
0.6 Hz	12	2390	0.00738076	0.000335489	0.00157358	0.00438245	0.00404696	0.00280887	0.00299831	4.04696	2.80887	0.335489	1.57358	4.38245
0.6 Hz	1	2385	0.0169208	0.00534804	0.00725164	0.00438245	0.00096559	0.00286919	0.0125384	0.96559	2.86918	5.34804	7.25164	4.38245
0.6 Hz	1	2385	0.0169208	0.00731287	0.00945487	0.00438245	0.00293042	0.00507242	0.0125384	2.93042	5.07242	7.31287	9.45487	4.38245
0.6 Hz	2	2458	0.0456692	0.0316836	0.0323757	0.00438245	0.0273011	0.0279933	0.0412867	27.3011	27.9933	31.6836	32.3757	4.38245
0.6 Hz	4	2342	0	0	0	0.00438245	0.00438245	0.00438245	0.00438245	4.38245	4.38245	0	0	4.38245
0.6 Hz	14	2385	0.0129561	0.00341011	0.00547418	0.00438245	0.000972343	0.00109173	0.00857362	0.972343	1.09173	3.41011	5.47418	4.38245
0.6 Hz	14	2425	0	0	0	0.00438245	0.00438245	0.00438245	0.00438245	4.38245	4.38245	0	0	4.38245
0.6 Hz	5	2384	0	0	0	0.00438245	0.00438245	0.00438245	0.00438245	4.38245	4.38245	0	0	4.38245
0.6 Hz	12	2374	0	0	0	0.00438245	0.00438245	0.00438245	0.00438245	4.38245	4.38245	0	0	4.38245
0.6 Hz	9	2425	0	0	0	0.00438245	0.00438245	0.00438245	0.00438245	4.38245	4.38245	0	0	4.38245
0.6 Hz	11	2374	0	0	0	0.00438245	0.00438245	0.00438245	0.00438245	4.38245	4.38245	0	0	4.38245
0.6 Hz	12	2425	0	0	0	0.00438245	0.00438245	0.00438245	0.00438245	4.38245	4.38245	0	0	4.38245
0.6 Hz	12	2428	0	0	0	0.00438245	0.00438245	0.00438245	0.00438245	4.38245	4.38245	0	0	4.38245
0.6 Hz	3	2425	0	0	0	0.00438245	0.00438245	0.00438245	0.00438245	4.38245	4.38245	0	0	4.38245
0.6 Hz	1	2374	0	0	0	0.00438245	0.00438245	0.00438245	0.00438245	4.38245	4.38245	0	0	4.38245
0.6 Hz	6	2384	0.00579123	0.000251793	0.00120756	0.00438245	0.00413066	0.00317489	0.00140878	4.13066	3.1749	0.251793	1.20756	4.38245
0.6 Hz	10	2428	0	0	0	0.00438245	0.00438245	0.00438245	0.00438245	4.38245	4.38245	0	0	4.38245
0.6 Hz	11	2425	0.0019501	8.47869e-05	0.000406624	0.00438245	0.00429766	0.00397583	0.00243235	4.29766	3.97583	0.0847869	0.406624	4.38245
0.6 Hz	4	2425	0	0	0	0.00438245	0.00438245	0.00438245	0.00438245	4.38245	4.38245	0	0	4.38245
0.6 Hz	12	2458	0.0613953	0.03288	0.0342595	0.00438245	0.0284976	0.029877	0.0570129	28.4976	29.877	32.88	34.2595	4.38245
0.6 Hz	12	2385	0.0298039	0.00893705	0.0109915	0.00438245	0.0045546	0.00660906	0.0254214	4.5546	6.60906	8.93705	10.9915	4.38245
0.6 Hz	2	2385	0.0213246	0.00530555	0.00767482	0.00438245	0.000923099	0.00329237	0.0169422	0.923099	3.29237	5.30555	7.67482	4.38245
0.6 Hz	11	2428	0	0	0	0.00438245	0.00438245	0.00438245	0.00438245	4.38245	4.38245	0	0	4.38245
0.6 Hz	8	2390	0	0	0	0.00438245	0.00438245	0.00438245	0.00438245	4.38245	4.38245	0	0	4.38245
0.6 Hz	10	2390	0	0	0	0.00438245	0.00438245	0.00438245	0.00438245	4.38245	4.38245	0	0	4.38245
0.6 Hz	11	2342	0	0	0	0.00438245	0.00438245	0.00438245	0.00438245	4.38245	4.38245	0	0	4.38245
0.6 Hz	3	2425	0	0	0	0.00438245	0.00438245	0.00438245	0.00438245	4.38245	4.38245	0	0	4.38245
0.6 Hz	6	2384	0	0	0	0.00438245	0.00438245	0.00438245	0.00438245	4.38245	4.38245	0	0	4.38245
0.6 Hz	5	2384	0.00582305	0.00031756	0.00124402	0.00438245	0.00406489	0.00313843	0.0014406	4.06489	3.13843	0.31756	1.24402	4.38245
0.6 Hz	5	2385	0.0207056	0.00634175	0.00831784	0.00438245	0.0019593	0.00393539	0.0163232	1.9593	3.93539	6.34175	8.31784	4.38245
0.6 Hz	11	2390	0	0	0	0.00438245	0.00438245	0.00438245	0.00438245	4.38245	4.38245	0	0	4.38245
0.6 Hz	11	2454	0	0	0	0.00438245	0.00438245	0.00438245	0.00438245	4.38245	4.38245	0	0	4.38245
0.6 Hz	12	2454	0	0	0	0.00438245	0.00438245	0.00438245	0.00438245	4.38245	4.38245	0	0	4.38245
0.6 Hz	12	2374	0	0	0	0.00438245	0.00438245	0.00438245	0.00438245	4.38245	4.38245	0	0	4.38245
0.6 Hz	8	2425	0	0	0	0.00438245	0.00438245	0.00438245	0.00438245	4.38245	4.38245	0	0	4.38245
0.6 Hz	7	2342	0	0	0	0.00438245	0.00438245	0.00438245	0.00438245	4.38245	4.38245	0	0	4.38245
0.6 Hz	7	2342	0	0	0	0.00438245	0.00438245	0.00438245	0.00438245	4.38245	4.38245	0	0	4.38245
0.6 Hz	11	2428	0.0100376	0.000456256	0.00214003	0.00438245	0.00392619	0.00224242	0.00565517	3.92619	2.24242	0.456256	2.14003	4.38245
0.6 Hz	4	2374	0	0	0	0.00438245	0.00438245	0.00438245	0.00438245	4.38245	4.38245	0	0	4.38245
0.6 Hz	6	2385	0.0213951	0.00751009	0.00904036	0.00438245	0.00312764	0.00465791	0.0170127	3.12764	4.65791	7.51009	9.04036	4.38245
0.6 Hz	7	2458	0.0542182	0.0348067	0.0358785	0.00438245	0.0304242	0.0314961	0.0498357	30.4242	31.4961	34.8067	35.8785	4.38245
0.6 Hz	1	2374	0	0	0	0.00438245	0.00438245	0.00438245	0.00438245	4.38245	4.38245	0	0	4.38245
0.6 Hz	4	2425	0.00535367	0.000214147	0.00107073	0.00438245	0.0041683	0.00331172	0.000971219	4.1683	3.31172	0.214147	1.07073	4.38245
0.6 Hz	5	2342	0	0	0	0.00438245	0.00438245	0.00438245	0.00438245	4.38245	4.38245	0	0	4.38245
0.6 Hz	5	2428	0	0	0	0.00438245	0.00438245	0.00438245	0.00438245	4.38245	4.38245	0	0	4.38245
0.6 Hz	13	2458	0.0378902	0.0298178	0.0302486	0.00438245	0.0254354	0.0258661	0.0335077	25.4354	25.8661	29.8178	30.2486	4.38245
0.6 Hz	1	2425	0	0	0	0.00438245	0.00438245	0.00438245	0.00438245	4.38245	4.38245	0	0	4.38245
0.6 Hz	12	2385	0.0165353	0.00427934	0.00664825	0.00438245	0.00010311	0.0022658	0.0121528	0.10311	2.2658	4.27934	6.64825	4.38245
0.6 Hz	5	2383	0	0	0	0.00438245	0.00438245	0.00438245	0.00438245	4.38245	4.38245	0	0	4.38245
0.6 Hz	11	2383	0	0	0	0.00438245	0.00438245	0.00438245	0.00438245	4.38245	4.38245	0	0	4.38245
0.6 Hz	3	2390	0	0	0	0.00438245	0.00438245	0.00438245	0.00438245	4.38245	4.38245	0	0	4.38245
0.6 Hz	11	2342	0	0	0	0.00438245	0.00438245	0.00438245	0.00438245	4.38245	4.38245	0	0	4.38245
0.6 Hz	6	2425	0	0	0	0.00438245	0.00438245	0.00438245	0.00438245	4.38245	4.38245	0	0	4.38245
0.6 Hz	6	2425	0	0	0	0.00438245	0.00438245	0.00438245	0.00438245	4.38245	4.38245	0	0	4.38245
0.6 Hz	13	2390	0	0	0	0.00438245	0.00438245	0.00438245	0.00438245	4.38245	4.38245	0	0	4.38245
0.6 Hz	7	2428	0	0	0	0.00438245	0.00438245	0.00438245	0.00438245	4.38245	4.38245	0	0	4.38245
0.6 Hz	8	2454	0	0	0	0.00438245	0.00438245	0.00438245	0.00438245	4.38245	4.38245	0	0	4.38245
0.6 Hz	8	2454	0	0	0	0.00438245	0.00438245	0.00438245	0.00438245	4.38245	4.38245	0	0	4.38245
0.6 Hz	3	2425	0	0	0	0.00438245	0.00438245	0.00438245	0.00438245	4.38245	4.38245	0	0	4.38245
0.6 Hz	1	2428	0.0100376	0.000456256	0.00214003	0.00438245	0.00392619	0.00224242	0.00565517	3.92619	2.24242	0.456256	2.14003	4.38245
0.6 Hz	11	2425	0	0	0	0.00438245	0.00438245	0.00438245	0.00438245	4.38245	4.38245	0	0	4.38245
0.6 Hz	10	2425	0	0	0	0.00438245	0.00438245	0.00438245	0.00438245	4.38245	4.38245	0	0	4.38245
0.6 Hz	12	2385	0.0213951	0.00751009	0.00904036	0.00438245	0.00312764	0.00465791	0.0170127	3.12764	4.65791	7.51009	9.04036	4.38245
0.6 Hz	9	2458	0.0412992	0.0326988	0.0332953	0.00438245	0.0283164	0.0289129	0.0369167	28.3164	28.9129	32.6988	33.2953	4.38245
0.6 Hz	8	2390	0	0	0	0.00438245	0.00438245	0.00438245	0.00438245	4.38245	4.38245	0	0	4.38245
0.6 Hz	12	2425	0	0	0	0.00438245	0.00438245	0.00438245	0.00438245	4.38245	4.38245	0	0	4.38245
0.6 Hz	6	2428	0	0	0	0.00438245	0.00438245	0.00438245	0.00438245	4.38245	4.38245	0	0	4.38245
0.6 Hz	9	2458	0.0494723	0.0311419	0.0321964	0.00438245	0.0267594	0.027814	0.0450898	26.7594	27.814	31.1419	32.1964	4.38245
0.6 Hz	3	2374	0.00092757	3.86487e-05	0.000189339	0.00438245	0.0043438	0.00419311	0.00345488	4.3438	4.19311	0.0386487	0.189339	4.38245
0.6 Hz	7	2384	0	0	0	0.00438245	0.00438245	0.00438245	0.00438245	4.38245	4.38245	0	0	4.38245
0.6 Hz	3	2385	0.0205097	0.00697546	0.00900482	0.00438245	0.00259301	0.00462237	0.0161272	2.59301	4.62237	6.97546	9.00482	4.38245
0.6 Hz	12	2458	0.0463346	0.0337042	0.0341892	0.00438245	0.0293218	0.0298067	0.0419521	29.3218	29.8067	33.7042	34.1892	4.38245
0.6 Hz	11	2428	0.0088092	0.00036705	0.00179817	0.00438245	0.0040154	0.00258428	0.00442675	4.0154	2.58428	0.36705	1.79817	4.38245
0.6 Hz	10	2383	0	0	0	0.00438245	0.00438245	0.00438245	0.00438245	4.38245	4.38245	0	0	4.38245
0.6 Hz	7	2384	0	0	0	0.00438245	0.00438245	0.00438245	0.00438245	4.38245	4.38245	0	0	4.38245
0.6 Hz	8	2425	0	0	0	0.00438245	0.00438245	0.00438245	0.00438245	4.38245	4.38245	0	0	4.38245
0.6 Hz	5	2342	0	0	0	0.00438245	0.00438245	0.00438245	0.00438245	4.38245	4.38245	0	0	4.38245
0.6 Hz	3	2383	0	0	0	0.00438245	0.00438245	0.00438245	0.00438245	4.38245	4.38245	0	0	4.38245
0.6 Hz	9	2385	0.0161417	0.00585342	0.00720249	0.00438245	0.00147097	0.00282004	0.0117593	1.47097	2.82004	5.85342	7.20249	4.38245
0.6 Hz	1	2384	0	0	0	0.00438245	0.00438245	0.00438245	0.00438245	4.38245	4.38245	0	0	4.38245
0.6 Hz	6	2383	0.00238117	0.000103529	0.000496507	0.00438245	0.00427892	0.00388594	0.00200129	4.27892	3.88594	0.103529	0.496507	4.38245
0.6 Hz	9	2390	0.000783693	3.13477e-05	0.000156739	0.00438245	0.0043511	0.00422571	0.00359876	4.3511	4.22571	0.0313477	0.156739	4.38245
0.6 Hz	12	2374	0.00851574	0.00037025	0.00177565	0.00438245	0.0040122	0.0026068	0.00413329	4.0122	2.6068	0.37025	1.77565	4.38245
0.6 Hz	1	2385	0.0164566	0.00428457	0.00623387	0.00438245	9.78806e-05	0.00185142	0.0120741	0.0978806	1.85142	4.28457	6.23387	4.38245
0.6 Hz	1	2342	0	0	0	0.00438245	0.00438245	0.00438245	0.00438245	4.38245	4.38245	0	0	4.38245
0.6 Hz	11	2384	0.0104177	0.000864815	0.00282305	0.00438245	0.00351763	0.0015594	0.00603529	3.51763	1.5594	0.864815	2.82305	4.38245
0.6 Hz	11	2383	0	0	0	0.00438245	0.00438245	0.00438245	0.00438245	4.38245	4.38245	0	0	4.38245
0.6 Hz	1	2428	0	0	0	0.00438245	0.00438245	0.00438245	0.00438245	4.38245	4.38245	0	0	4.38245
0.6 Hz	12	2383	0	0	0	0.00438245	0.00438245	0.00438245	0.00438245	4.38245	4.38245	0	0	4.38245
0.6 Hz	11	2428	0	0	0	0.00438245	0.00438245	0.00438245	0.00438245	4.38245	4.38245	0	0	4.38245
0.6 Hz	6	2428	0	0	0	0.00438245	0.00438245	0.00438245	0.00438245	4.38245	4.38245	0	0	4.38245
0.6 Hz	11	2454	0	0	0	0.00438245	0.00438245	0.00438245	0.00438245	4.38245	4.38245	0	0	4.38245
0.6 Hz	5	2390	0.000999501	3.998e-05	0.0001999	0.00438245	0.00434247	0.00418255	0.00338295	4.34247	4.18255	0.03998	0.1999	4.38245
0.6 Hz	12	2454	0	0	0	0.00438245	0.00438245	0.00438245	0.00438245	4.38245	4.38245	0	0	4.38245
0.6 Hz	12	2383	0	0	0	0.00438245	0.00438245	0.00438245	0.00438245	4.38245	4.38245	0	0	4.38245
0.6 Hz	12	2342	0	0	0	0.00438245	0.00438245	0.00438245	0.00438245	4.38245	4.38245	0	0	4.38245
0.6 Hz	4	2385	0.017204	0.0037982	0.00596677	0.00438245	0.000584251	0.00158432	0.0128216	0.584251	1.58432	3.7982	5.96677	4.38245
0.6 Hz	5	2383	0.000775699	3.1028e-05	0.00015514	0.00438245	0.00435142	0.00422731	0.00360675	4.35142	4.22731	0.031028	0.15514	4.38245
0.6 Hz	9	2390	0	0	0	0.00438245	0.00438245	0.00438245	0.00438245	4.38245	4.38245	0	0	4.38245
0.6 Hz	4	2374	0	0	0	0.00438245	0.00438245	0.00438245	0.00438245	4.38245	4.38245	0	0	4.38245
0.6 Hz	4	2374	0	0	0	0.00438245	0.00438245	0.00438245	0.00438245	4.38245	4.38245	0	0	4.38245
0.6 Hz	14	2342	0	0	0	0.00438245	0.00438245	0.00438245	0.00438245	4.38245	4.38245	0	0	4.38245
0.6 Hz	11	2385	0.0129561	0.00341011	0.00547418	0.00438245	0.000972343	0.00109173	0.00857362	0.972343	1.09173	3.41011	5.47418	4.38245
0.6 Hz	11	2454	0	0	0	0.00438245	0.00438245	0.00438245	0.00438245	4.38245	4.38245	0	0	4.38245
0.6 Hz	11	2383	0.0385066	0.00160444	0.00786013	0.00438245	0.00277801	0.00347768	0.0341242	2.77801	3.47768	1.60444	7.86013	4.38245
0.6 Hz	8	2384	0	0	0	0.00438245	0.00438245	0.00438245	0.00438245	4.38245	4.38245	0	0	4.38245
0.6 Hz	7	2458	0.0496171	0.0300561	0.0311675	0.00438245	0.0256736	0.0267851	0.0452346	25.6736	26.7851	30.0561	31.1675	4.38245
0.6 Hz	7	2383	0	0	0	0.00438245	0.00438245	0.00438245	0.00438245	4.38245	4.38245	0	0	4.38245
0.6 Hz	6	2342	0	0	0	0.00438245	0.00438245	0.00438245	0.00438245	4.38245	4.38245	0	0	4.38245
0.6 Hz	8	2374	0	0	0	0.00438245	0.00438245	0.00438245	0.00438245	4.38245	4.38245	0	0	4.38245
0.6 Hz	1	2383	0.0164566	0.000685691	0.00335919	0.00438245	0.00369676	0.00102326	0.0120741	3.69676	1.02326	0.685691	3.35919	4.38245
0.6 Hz	1	2425	0	0	0	0.00438245	0.00438245	0.00438245	0.00438245	4.38245	4.38245	0	0	4.38245
0.6 Hz	2	2342	0	0	0	0.00438245	0.00438245	0.00438245	0.00438245	4.38245	4.38245	0	0	4.38245
0.6 Hz	13	2383	0	0	0	0.00438245	0.00438245	0.00438245	0.00438245	4.38245	4.38245	0	0	4.38245
0.6 Hz	5	2384	0.0019501	8.12541e-05	0.000398062	0.00438245	0.0043012	0.00398439	0.00243235	4.3012	3.98439	0.0812541	0.398062	4.38245
0.6 Hz	6	2428	0	0	0	0.00438245	0.00438245	0.00438245	0.00438245	4.38245	4.38245	0	0	4.38245
0.6 Hz	11	2342	0	0	0	0.00438245	0.00438245	0.00438245	0.00438245	4.38245	4.38245	0	0	4.38245
0.6 Hz	8	2458	0.0493579	0.032761	0.0334351	0.00438245	0.0283786	0.0290526	0.0449754	28.3786	29.0526	32.761	33.4351	4.38245
0.6 Hz	6	2384	0	0	0	0.00438245	0.00438245	0.00438245	0.00438245	4.38245	4.38245	0	0	4.38245
0.6 Hz	5	2390	0.00497164	0.000207152	0.00101483	0.00438245	0.0041753	0.00336762	0.000589191	4.1753	3.36762	0.207152	1.01483	4.38245
0.6 Hz	14	2390	0	0	0	0.00438245	0.00438245	0.00438245	0.00438245	4.38245	4.38245	0	0	4.38245
0.6 Hz	1	2342	0	0	0	0.00438245	0.00438245	0.00438245	0.00438245	4.38245	4.38245	0	0	4.38245
0.6 Hz	8	2458	0.0409611	0.0294513	0.0300536	0.00438245	0.0250689	0.0256712	0.0365786	25.0689	25.6712	29.4513	30.0536	4.38245
0.6 Hz	11	2390	0	0	0	0.00438245	0.00438245	0.00438245	0.00438245	4.38245	4.38245	0	0	4.38245
0.6 Hz	12	2428	0.00205389	8.55788e-05	0.000419249	0.00438245	0.00429687	0.0039632	0.00232856	4.29687	3.9632	0.0855788	0.419249	4.38245
0.6 Hz	5	2454	0	0	0	0.00438245	0.00438245	0.00438245	0.00438245	4.38245	4.38245	0	0	4.38245
0.6 Hz	7	2374	0	0	0	0.00438245	0.00438245	0.00438245	0.00438245	4.38245	4.38245	0	0	4.38245
0.6 Hz	6	2454	0	0	0	0.00438245	0.00438245	0.00438245	0.00438245	4.38245	4.38245	0	0	4.38245
0.6 Hz	11	2384	0.00166262	6.65047e-05	0.000332524	0.00438245	0.00431595	0.00404993	0.00271983	4.31595	4.04993	0.0665047	0.332524	4.38245
0.6 Hz	12	2454	0	0	0	0.00438245	0.00438245	0.00438245	0.00438245	4.38245	4.38245	0	0	4.38245
0.6 Hz	11	2342	0	0	0	0.00438245	0.00438245	0.00438245	0.00438245	4.38245	4.38245	0	0	4.38245
0.6 Hz	11	2374	0.022272	0.000927999	0.00454625	0.00438245	0.00345445	0.000163799	0.0178895	3.45445	0.163799	0.927999	4.54625	4.38245
0.6 Hz	8	2374	0	0	0	0.00438245	0.00438245	0.00438245	0.00438245	4.38245	4.38245	0	0	4.38245
0.6 Hz	12	2454	0	0	0	0.00438245	0.00438245	0.00438245	0.00438245	4.38245	4.38245	0	0	4.38245
0.6 Hz	1	2390	0	0	0	0.00438245	0.00438245	0.00438245	0.00438245	4.38245	4.38245	0	0	4.38245
0.6 Hz	3	2454	0	0	0	0.00438245	0.00438245	0.00438245	0.00438245	4.38245	4.38245	0	0	4.38245
0.6 Hz	14	2374	0	0	0	0.00438245	0.00438245	0.00438245	0.00438245	4.38245	4.38245	0	0	4.38245
0.6 Hz	14	2342	0	0	0	0.00438245	0.00438245	0.00438245	0.00438245	4.38245	4.38245	0	0	4.38245
0.6 Hz	1	2385	0.017204	0.0037982	0.00596677	0.00438245	0.000584251	0.00158432	0.0128216	0.584251	1.58432	3.7982	5.96677	4.38245
0.6 Hz	1	2454	0	0	0	0.00438245	0.00438245	0.00438245	0.00438245	4.38245	4.38245	0	0	4.38245
0.6 Hz	6	2454	0	0	0	0.00438245	0.00438245	0.00438245	0.00438245	4.38245	4.38245	0	0	4.38245
0.6 Hz	9	2390	0.00233328	0.000101447	0.000486522	0.00438245	0.004281	0.00389593	0.00204917	4.281	3.89593	0.101447	0.486522	4.38245
0.6 Hz	5	2454	0	0	0	0.00438245	0.00438245	0.00438245	0.00438245	4.38245	4.38245	0	0	4.38245
0.6 Hz	13	2342	0	0	0	0.00438245	0.00438245	0.00438245	0.00438245	4.38245	4.38245	0	0	4.38245
0.6 Hz	1	2454	0	0	0	0.00438245	0.00438245	0.00438245	0.00438245	4.38245	4.38245	0	0	4.38245
0.6 Hz	14	2458	0.0584215	0.0353074	0.0363378	0.00438245	0.030925	0.0319553	0.054039	30.925	31.9553	35.3074	36.3378	4.38245
0.6 Hz	2	2383	0	0	0	0.00438245	0.00438245	0.00438245	0.00438245	4.38245	4.38245	0	0	4.38245
0.6 Hz	9	2383	0.013193	0.000578697	0.00269675	0.00438245	0.00380375	0.0016857	0.00881052	3.80375	1.6857	0.578697	2.69675	4.38245
0.6 Hz	8	2374	0	0	0	0.00438245	0.00438245	0.00438245	0.00438245	4.38245	4.38245	0	0	4.38245
0.6 Hz	6	2342	0	0	0	0.00438245	0.00438245	0.00438245	0.00438245	4.38245	4.38245	0	0	4.38245
0.6 Hz	6	2458	0.0452253	0.0310155	0.0320748	0.00438245	0.0266331	0.0276923	0.0408429	26.6331	27.6923	31.0155	32.0748	4.38245
0.6 Hz	13	2458	0.0419213	0.0314871	0.0323068	0.00438245	0.0271047	0.0279243	0.0375389	27.1047	27.9243	31.4871	32.3068	4.38245
0.6 Hz	7	2342	0	0	0	0.00438245	0.00438245	0.00438245	0.00438245	4.38245	4.38245	0	0	4.38245
0.6 Hz	14	2383	0	0	0	0.00438245	0.00438245	0.00438245	0.00438245	4.38245	4.38245	0	0	4.38245
0.6 Hz	10	2383	0	0	0	0.00438245	0.00438245	0.00438245	0.00438245	4.38245	4.38245	0	0	4.38245
0.6 Hz	13	2374	0.00259663	0.000108193	0.000530035	0.00438245	0.00427426	0.00385242	0.00178582	4.27426	3.85242	0.108193	0.530035	4.38245
0.6 Hz	9	2425	0	0	0	0.00438245	0.00438245	0.00438245	0.00438245	4.38245	4.38245	0	0	4.38245
0.6 Hz	11	2384	0.00355369	0.000142147	0.000710737	0.00438245	0.0042403	0.00367171	0.000828764	4.2403	3.67171	0.142147	0.710737	4.38245
0.6 Hz	7	2390	0	0	0	0.00438245	0.00438245	0.00438245	0.00438245	4.38245	4.38245	0	0	4.38245
0.6 Hz	12	2458	0.0490987	0.035542	0.0362126	0.00438245	0.0311595	0.0318302	0.0447162	31.1595	31.8302	35.542	36.2126	4.38245
0.6 Hz	7	2454	0	0	0	0.00438245	0.00438245	0.00438245	0.00438245	4.38245	4.38245	0	0	4.38245
0.6 Hz	3	2384	0	0	0	0.00438245	0.00438245	0.00438245	0.00438245	4.38245	4.38245	0	0	4.38245
0.6 Hz	4	2454	0	0	0	0.00438245	0.00438245	0.00438245	0.00438245	4.38245	4.38245	0	0	4.38245
0.6 Hz	3	2342	0	0	0	0.00438245	0.00438245	0.00438245	0.00438245	4.38245	4.38245	0	0	4.38245
0.6 Hz	3	2458	0.0499829	0.0356536	0.0363498	0.00438245	0.0312711	0.0319673	0.0456004	31.2711	31.9673	35.6536	36.3498	4.38245
0.6 Hz	9	2425	0	0	0	0.00438245	0.00438245	0.00438245	0.00438245	4.38245	4.38245	0	0	4.38245
0.6 Hz	2	2385	0.0160157	0.00647096	0.00852948	0.00438245	0.00208851	0.00414703	0.0116333	2.08851	4.14703	6.47096	8.52948	4.38245
0.6 Hz	11	2390	0.0139349	0.000605866	0.00290563	0.00438245	0.00377658	0.00147682	0.00955246	3.77658	1.47682	0.605866	2.90563	4.38245
0.6 Hz	10	2458	0.0498686	0.0318533	0.0331159	0.00438245	0.0274708	0.0287334	0.0454861	27.4708	28.7334	31.8533	33.1159	4.38245
0.6 Hz	4	2342	0	0	0	0.00438245	0.00438245	0.00438245	0.00438245	4.38245	4.38245	0	0	4.38245
0.6 Hz	14	2428	0	0	0	0.00438245	0.00438245	0.00438245	0.00438245	4.38245	4.38245	0	0	4.38245
0.6 Hz	6	2385	0.0296174	0.00947504	0.0122246	0.00438245	0.00509259	0.00784214	0.025235	5.09259	7.84214	9.47504	12.2246	4.38245
0.6 Hz	6	2383	0	0	0	0.00438245	0.00438245	0.00438245	0.00438245	4.38245	4.38245	0	0	4.38245
0.6 Hz	6	2383	0.0216849	0.000903537	0.00442641	0.00438245	0.00347891	4.3958e-05	0.0173024	3.47891	0.043958	0.903537	4.42641	4.38245
0.6 Hz	7	2385	0.0127981	0.00253113	0.00429017	0.00438245	0.00185132	9.22796e-05	0.00841565	1.85132	0.0922796	2.53113	4.29017	4.38245
0.6 Hz	1	2383	0	0	0	0.00438245	0.00438245	0.00438245	0.00438245	4.38245	4.38245	0	0	4.38245
0.6 Hz	5	2384	0.00231731	0.000100753	0.000483194	0.00438245	0.0042817	0.00389926	0.00206514	4.2817	3.89926	0.100753	0.483194	4.38245
0.6 Hz	5	2428	0	0	0	0.00438245	0.00438245	0.00438245	0.00438245	4.38245	4.38245	0	0	4.38245
0.6 Hz	1	2384	0	0	0	0.00438245	0.00438245	0.00438245	0.00438245	4.38245	4.38245	0	0	4.38245
0.6 Hz	11	2384	0	0	0	0.00438245	0.00438245	0.00438245	0.00438245	4.38245	4.38245	0	0	4.38245
0.6 Hz	6	2374	0	0	0	0.00438245	0.00438245	0.00438245	0.00438245	4.38245	4.38245	0	0	4.38245
0.6 Hz	12	2428	0	0	0	0.00438245	0.00438245	0.00438245	0.00438245	4.38245	4.38245	0	0	4.38245
0.6 Hz	1	2390	0.000775699	3.1028e-05	0.00015514	0.00438245	0.00435142	0.00422731	0.00360675	4.35142	4.22731	0.031028	0.15514	4.38245
0.6 Hz	1	2458	0.0569238	0.0308757	0.0319699	0.00438245	0.0264933	0.0275875	0.0525414	26.4933	27.5875	30.8757	31.9699	4.38245
0.6 Hz	13	2342	0	0	0	0.00438245	0.00438245	0.00438245	0.00438245	4.38245	4.38245	0	0	4.38245
0.6 Hz	7	2383	0.00231731	0.000100753	0.000483194	0.00438245	0.0042817	0.00389926	0.00206514	4.2817	3.89926	0.100753	0.483194	4.38245
0.6 Hz	6	2454	0	0	0	0.00438245	0.00438245	0.00438245	0.00438245	4.38245	4.38245	0	0	4.38245
0.6 Hz	10	2454	0	0	0	0.00438245	0.00438245	0.00438245	0.00438245	4.38245	4.38245	0	0	4.38245
0.6 Hz	9	2428	0	0	0	0.00438245	0.00438245	0.00438245	0.00438245	4.38245	4.38245	0	0	4.38245
0.6 Hz	5	2342	0	0	0	0.00438245	0.00438245	0.00438245	0.00438245	4.38245	4.38245	0	0	4.38245
0.6 Hz	2	2384	0	0	0	0.00438245	0.00438245	0.00438245	0.00438245	4.38245	4.38245	0	0	4.38245
0.6 Hz	7	2425	0	0	0	0.00438245	0.00438245	0.00438245	0.00438245	4.38245	4.38245	0	0	4.38245
0.6 Hz	1	2385	0.0131772	0.0056278	0.00764257	0.00438245	0.00124535	0.00326012	0.00879473	1.24535	3.26012	5.6278	7.64257	4.38245
0.6 Hz	13	2342	0	0	0	0.00438245	0.00438245	0.00438245	0.00438245	4.38245	4.38245	0	0	4.38245
0.6 Hz	11	2390	0.000519865	2.1661e-05	0.000106117	0.00438245	0.00436079	0.00427633	0.00386259	4.36079	4.27633	0.021661	0.106117	4.38245
0.6 Hz	6	2428	0	0	0	0.00438245	0.00438245	0.00438245	0.00438245	4.38245	4.38245	0	0	4.38245
0.6 Hz	6	2428	0	0	0	0.00438245	0.00438245	0.00438245	0.00438245	4.38245	4.38245	0	0	4.38245
0.6 Hz	4	2383	0.0266372	0.00121078	0.00567908	0.00438245	0.00317167	0.00129663	0.0222548	3.17167	1.29663	1.21078	5.67908	4.38245
0.6 Hz	4	2342	0	0	0	0.00438245	0.00438245	0.00438245	0.00438245	4.38245	4.38245	0	0	4.38245
0.6 Hz	6	2390	0	0	0	0.00438245	0.00438245	0.00438245	0.00438245	4.38245	4.38245	0	0	4.38245
0.6 Hz	2	2374	0	0	0	0.00438245	0.00438245	0.00438245	0.00438245	4.38245	4.38245	0	0	4.38245
0.6 Hz	6	2458	0.0507826	0.0310825	0.0319621	0.00438245	0.0267	0.0275796	0.0464001	26.7	27.5796	31.0825	31.9621	4.38245
0.6 Hz	11	2458	0.0489538	0.0328707	0.0336756	0.00438245	0.0284883	0.0292931	0.0445713	28.4883	29.2931	32.8707	33.6756	4.38245
0.6 Hz	10	2342	0	0	0	0.00438245	0.00438245	0.00438245	0.00438245	4.38245	4.38245	0	0	4.38245
0.6 Hz	1	2384	0	0	0	0.00438245	0.00438245	0.00438245	0.00438245	4.38245	4.38245	0	0	4.38245
0.6 Hz	4	2384	0	0	0	0.00438245	0.00438245	0.00438245	0.00438245	4.38245	4.38245	0	0	4.38245
0.6 Hz	1	2342	0	0	0	0.00438245	0.00438245	0.00438245	0.00438245	4.38245	4.38245	0	0	4.38245
0.6 Hz	10	2383	0	0	0	0.00438245	0.00438245	0.00438245	0.00438245	4.38245	4.38245	0	0	4.38245
0.6 Hz	3	2454	0	0	0	0.00438245	0.00438245	0.00438245	0.00438245	4.38245	4.38245	0	0	4.38245
0.6 Hz	1	2428	0	0	0	0.00438245	0.00438245	0.00438245	0.00438245	4.38245	4.38245	0	0	4.38245
0.6 Hz	1	2458	0.053497	0.0355461	0.0362424	0.00438245	0.0311637	0.0318599	0.0491146	31.1637	31.8599	35.5461	36.2424	4.38245
0.6 Hz	5	2384	0.0150389	0.000626621	0.00306981	0.00438245	0.00375583	0.00131264	0.0106565	3.75583	1.31264	0.626621	3.06981	4.38245
0.6 Hz	5	2425	0	0	0	0.00438245	0.00438245	0.00438245	0.00438245	4.38245	4.38245	0	0	4.38245
0.6 Hz	5	2385	0.0300214	0.00681353	0.00981148	0.00438245	0.00243108	0.00542903	0.0256389	2.43108	5.42903	6.81353	9.81148	4.38245
0.6 Hz	4	2342	0	0	0	0.00438245	0.00438245	0.00438245	0.00438245	4.38245	4.38245	0	0	4.38245
0.6 Hz	2	2428	0	0	0	0.00438245	0.00438245	0.00438245	0.00438245	4.38245	4.38245	0	0	4.38245
0.6 Hz	7	2458	0.0499905	0.0331529	0.0339857	0.00438245	0.0287705	0.0296032	0.045608	28.7705	29.6032	33.1529	33.9857	4.38245
0.6 Hz	1	2458	0.050021	0.0331449	0.034081	0.00438245	0.0287625	0.0296985	0.0456385	28.7625	29.6985	33.1449	34.081	4.38245
0.6 Hz	10	2385	0.0209799	0.00771743	0.00953427	0.00438245	0.00333498	0.00515182	0.0165975	3.33498	5.15182	7.71743	9.53427	4.38245
0.6 Hz	8	2458	0.0528286	0.0328624	0.0336751	0.00438245	0.02848	0.0292927	0.0484461	28.48	29.2927	32.8624	33.6751	4.38245
0.6 Hz	2	2428	0	0	0	0.00438245	0.00438245	0.00438245	0.00438245	4.38245	4.38245	0	0	4.38245
0.6 Hz	7	2425	0	0	0	0.00438245	0.00438245	0.00438245	0.00438245	4.38245	4.38245	0	0	4.38245
0.6 Hz	9	2454	0	0	0	0.00438245	0.00438245	0.00438245	0.00438245	4.38245	4.38245	0	0	4.38245
0.6 Hz	1	2342	0	0	0	0.00438245	0.00438245	0.00438245	0.00438245	4.38245	4.38245	0	0	4.38245
0.6 Hz	13	2384	0	0	0	0.00438245	0.00438245	0.00438245	0.00438245	4.38245	4.38245	0	0	4.38245
0.6 Hz	10	2425	0	0	0	0.00438245	0.00438245	0.00438245	0.00438245	4.38245	4.38245	0	0	4.38245
0.6 Hz	4	2454	0	0	0	0.00438245	0.00438245	0.00438245	0.00438245	4.38245	4.38245	0	0	4.38245
0.6 Hz	6	2425	0	0	0	0.00438245	0.00438245	0.00438245	0.00438245	4.38245	4.38245	0	0	4.38245
0.6 Hz	13	2425	0	0	0	0.00438245	0.00438245	0.00438245	0.00438245	4.38245	4.38245	0	0	4.38245
0.6 Hz	6	2374	0	0	0	0.00438245	0.00438245	0.00438245	0.00438245	4.38245	4.38245	0	0	4.38245
0.6 Hz	8	2385	0.0202274	0.0059591	0.00815259	0.00438245	0.00157665	0.00377014	0.015845	1.57665	3.77014	5.9591	8.15259	4.38245
0.6 Hz	3	2454	0	0	0	0.00438245	0.00438245	0.00438245	0.00438245	4.38245	4.38245	0	0	4.38245
0.6 Hz	3	2374	0	0	0	0.00438245	0.00438245	0.00438245	0.00438245	4.38245	4.38245	0	0	4.38245
0.6 Hz	7	2374	0	0	0	0.00438245	0.00438245	0.00438245	0.00438245	4.38245	4.38245	0	0	4.38245
0.6 Hz	2	2458	0.0412992	0.0285452	0.0297037	0.00438245	0.0241627	0.0253213	0.0369167	24.1627	25.3213	28.5452	29.7037	4.38245
0.6 Hz	4	2384	0	0	0	0.00438245	0.00438245	0.00438245	0.00438245	4.38245	4.38245	0	0	4.38245
0.6 Hz	5	2384	0	0	0	0.00438245	0.00438245	0.00438245	0.00438245	4.38245	4.38245	0	0	4.38245
0.6 Hz	3	2342	0	0	0	0.00438245	0.00438245	0.00438245	0.00438245	4.38245	4.38245	0	0	4.38245
0.6 Hz	1	2385	0.0291278	0.00614321	0.00873175	0.00438245	0.00176076	0.0043493	0.0247453	1.76076	4.3493	6.14321	8.73175	4.38245
0.6 Hz	4	2390	0	0	0	0.00438245	0.00438245	0.00438245	0.00438245	4.38245	4.38245	0	0	4.38245
0.6 Hz	1	2390	0.0131772	0.000588706	0.00269349	0.00438245	0.00379374	0.00168896	0.00879473	3.79374	1.68896	0.588706	2.69349	4.38245
0.6 Hz	8	2383	0	0	0	0.00438245	0.00438245	0.00438245	0.00438245	4.38245	4.38245	0	0	4.38245
0.6 Hz	7	2374	0	0	0	0.00438245	0.00438245	0.00438245	0.00438245	4.38245	4.38245	0	0	4.38245
0.6 Hz	8	2454	0	0	0	0.00438245	0.00438245	0.00438245	0.00438245	4.38245	4.38245	0	0	4.38245
0.6 Hz	14	2425	0	0	0	0.00438245	0.00438245	0.00438245	0.00438245	4.38245	4.38245	0	0	4.38245
0.6 Hz	4	2458	0.0542182	0.0348067	0.0358785	0.00438245	0.0304242	0.0314961	0.0498357	30.4242	31.4961	34.8067	35.8785	4.38245
0.6 Hz	13	2374	0.0135482	0.000541929	0.00270964	0.00438245	0.00384052	0.00167281	0.00916577	3.84052	1.67281	0.541929	2.70964	4.38245
0.6 Hz	3	2374	0	0	0	0.00438245	0.00438245	0.00438245	0.00438245	4.38245	4.38245	0	0	4.38245
0.6 Hz	12	2425	0	0	0	0.00438245	0.00438245	0.00438245	0.00438245	4.38245	4.38245	0	0	4.38245
0.6 Hz	7	2390	0	0	0	0.00438245	0.00438245	0.00438245	0.00438245	4.38245	4.38245	0	0	4.38245
0.6 Hz	12	2428	0.00759516	0.000316465	0.00155035	0.00438245	0.00406599	0.0028321	0.00321271	4.06599	2.8321	0.316465	1.55035	4.38245
0.6 Hz	5	2342	0	0	0	0.00438245	0.00438245	0.00438245	0.00438245	4.38245	4.38245	0	0	4.38245
0.6 Hz	10	2383	0	0	0	0.00438245	0.00438245	0.00438245	0.00438245	4.38245	4.38245	0	0	4.38245
0.6 Hz	12	2374	0	0	0	0.00438245	0.00438245	0.00438245	0.00438245	4.38245	4.38245	0	0	4.38245
0.6 Hz	10	2390	0	0	0	0.00438245	0.00438245	0.00438245	0.00438245	4.38245	4.38245	0	0	4.38245
0.6 Hz	9	2390	0	0	0	0.00438245	0.00438245	0.00438245	0.00438245	4.38245	4.38245	0	0	4.38245
0.6 Hz	13	2385	0.0167005	0.00534817	0.00737486	0.00438245	0.000965715	0.00299241	0.0123181	0.965715	2.99241	5.34817	7.37486	4.38245
0.6 Hz	6	2385	0.0189328	0.00776225	0.00956531	0.00438245	0.0033798	0.00518286	0.0145503	3.3798	5.18286	7.76225	9.56531	4.38245
0.6 Hz	5	2454	0	0	0	0.00438245	0.00438245	0.00438245	0.00438245	4.38245	4.38245	0	0	4.38245
0.6 Hz	8	2385	0.0369031	0.00748888	0.0111763	0.00438245	0.00310643	0.0067939	0.0325206	3.10643	6.7939	7.48888	11.1763	4.38245
0.6 Hz	8	2385	0.0204391	0.00475056	0.00684674	0.00438245	0.000368111	0.00246429	0.0160567	0.368111	2.46429	4.75056	6.84674	4.38245
0.6 Hz	11	2384	0	0	0	0.00438245	0.00438245	0.00438245	0.00438245	4.38245	4.38245	0	0	4.38245
0.6 Hz	1	2428	0	0	0	0.00438245	0.00438245	0.00438245	0.00438245	4.38245	4.38245	0	0	4.38245
0.6 Hz	2	2342	0	0	0	0.00438245	0.00438245	0.00438245	0.00438245	4.38245	4.38245	0	0	4.38245
0.6 Hz	6	2342	0	0	0	0.00438245	0.00438245	0.00438245	0.00438245	4.38245	4.38245	0	0	4.38245
0.6 Hz	7	2425	0	0	0	0.00438245	0.00438245	0.00438245	0.00438245	4.38245	4.38245	0	0	4.38245
0.6 Hz	8	2374	0	0	0	0.00438245	0.00438245	0.00438245	0.00438245	4.38245	4.38245	0	0	4.38245
0.6 Hz	9	2374	0	0	0	0.00438245	0.00438245	0.00438245	0.00438245	4.38245	4.38245	0	0	4.38245
0.6 Hz	5	2374	0	0	0	0.00438245	0.00438245	0.00438245	0.00438245	4.38245	4.38245	0	0	4.38245
0.6 Hz	10	2454	0	0	0	0.00438245	0.00438245	0.00438245	0.00438245	4.38245	4.38245	0	0	4.38245
0.6 Hz	1	2428	0	0	0	0.00438245	0.00438245	0.00438245	0.00438245	4.38245	4.38245	0	0	4.38245
0.6 Hz	7	2385	0.0205097	0.00587012	0.00853675	0.00438245	0.00148767	0.0041543	0.0161272	1.48767	4.1543	5.87012	8.53675	4.38245
0.6 Hz	5	2374	0	0	0	0.00438245	0.00438245	0.00438245	0.00438245	4.38245	4.38245	0	0	4.38245
0.6 Hz	12	2428	0	0	0	0.00438245	0.00438245	0.00438245	0.00438245	4.38245	4.38245	0	0	4.38245
0.6 Hz	5	2385	0.0205802	0.00596974	0.0082193	0.00438245	0.00158729	0.00383685	0.0161978	1.58729	3.83685	5.96974	8.2193	4.38245
0.6 Hz	4	2428	0.0360154	0.0020227	0.00788869	0.00438245	0.00235975	0.00350624	0.031633	2.35975	3.50624	2.0227	7.88869	4.38245
0.6 Hz	1	2390	0	0	0	0.00438245	0.00438245	0.00438245	0.00438245	4.38245	4.38245	0	0	4.38245
0.6 Hz	10	2428	0	0	0	0.00438245	0.00438245	0.00438245	0.00438245	4.38245	4.38245	0	0	4.38245
0.6 Hz	12	2390	0	0	0	0.00438245	0.00438245	0.00438245	0.00438245	4.38245	4.38245	0	0	4.38245
0.6 Hz	7	2342	0	0	0	0.00438245	0.00438245	0.00438245	0.00438245	4.38245	4.38245	0	0	4.38245
0.6 Hz	3	2428	0	0	0	0.00438245	0.00438245	0.00438245	0.00438245	4.38245	4.38245	0	0	4.38245
0.6 Hz	3	2454	0	0	0	0.00438245	0.00438245	0.00438245	0.00438245	4.38245	4.38245	0	0	4.38245
0.6 Hz	6	2342	0	0	0	0.00438245	0.00438245	0.00438245	0.00438245	4.38245	4.38245	0	0	4.38245
0.6 Hz	7	2385	0.0242265	0.00720292	0.00973801	0.00438245	0.00282047	0.00535556	0.0198441	2.82047	5.35556	7.20292	9.73801	4.38245
0.6 Hz	4	2385	0.0296174	0.00947504	0.0122246	0.00438245	0.00509259	0.00784214	0.025235	5.09259	7.84214	9.47504	12.2246	4.38245
0.6 Hz	9	2374	0	0	0	0.00438245	0.00438245	0.00438245	0.00438245	4.38245	4.38245	0	0	4.38245
0.6 Hz	12	2342	0	0	0	0.00438245	0.00438245	0.00438245	0.00438245	4.38245	4.38245	0	0	4.38245
0.6 Hz	1	2342	0	0	0	0.00438245	0.00438245	0.00438245	0.00438245	4.38245	4.38245	0	0	4.38245
0.6 Hz	7	2342	0	0	0	0.00438245	0.00438245	0.00438245	0.00438245	4.38245	4.38245	0	0	4.38245
0.6 Hz	1	2383	0	0	0	0.00438245	0.00438245	0.00438245	0.00438245	4.38245	4.38245	0	0	4.38245
0.6 Hz	7	2458	0.0452253	0.0310155	0.0320748	0.00438245	0.0266331	0.0276923	0.0408429	26.6331	27.6923	31.0155	32.0748	4.38245
0.6 Hz	11	2428	0	0	0	0.00438245	0.00438245	0.00438245	0.00438245	4.38245	4.38245	0	0	4.38245
0.6 Hz	11	2384	0	0	0	0.00438245	0.00438245	0.00438245	0.00438245	4.38245	4.38245	0	0	4.38245
0.6 Hz	11	2342	0	0	0	0.00438245	0.00438245	0.00438245	0.00438245	4.38245	4.38245	0	0	4.38245
0.6 Hz	13	2458	0.0421056	0.0329571	0.0336337	0.00438245	0.0285746	0.0292513	0.0377231	28.5746	29.2513	32.9571	33.6337	4.38245
0.6 Hz	5	2374	0.00259663	0.000108193	0.000530035	0.00438245	0.00427426	0.00385242	0.00178582	4.27426	3.85242	0.108193	0.530035	4.38245
0.6 Hz	1	2342	0	0	0	0.00438245	0.00438245	0.00438245	0.00438245	4.38245	4.38245	0	0	4.38245
0.6 Hz	13	2383	0	0	0	0.00438245	0.00438245	0.00438245	0.00438245	4.38245	4.38245	0	0	4.38245
0.6 Hz	1	2384	0	0	0	0.00438245	0.00438245	0.00438245	0.00438245	4.38245	4.38245	0	0	4.38245
0.6 Hz	12	2458	0.0412992	0.0336337	0.034003	0.00438245	0.0292513	0.0296205	0.0369167	29.2513	29.6205	33.6337	34.003	4.38245
0.6 Hz	2	2458	0.0418829	0.0328188	0.0331873	0.00438245	0.0284363	0.0288049	0.0375005	28.4363	28.8049	32.8188	33.1873	4.38245
0.6 Hz	7	2454	0	0	0	0.00438245	0.00438245	0.00438245	0.00438245	4.38245	4.38245	0	0	4.38245
0.6 Hz	3	2425	0	0	0	0.00438245	0.00438245	0.00438245	0.00438245	4.38245	4.38245	0	0	4.38245
0.6 Hz	5	2383	0.0220763	0.000883053	0.00441526	0.00438245	0.0034994	3.28133e-05	0.0176939	3.4994	0.0328133	0.883053	4.41526	4.38245
0.6 Hz	9	2342	0	0	0	0.00438245	0.00438245	0.00438245	0.00438245	4.38245	4.38245	0	0	4.38245
0.6 Hz	6	2342	0	0	0	0.00438245	0.00438245	0.00438245	0.00438245	4.38245	4.38245	0	0	4.38245
0.6 Hz	11	2385	0.0127981	0.00253113	0.00429017	0.00438245	0.00185132	9.22796e-05	0.00841565	1.85132	0.0922796	2.53113	4.29017	4.38245
0.6 Hz	14	2425	0	0	0	0.00438245	0.00438245	0.00438245	0.00438245	4.38245	4.38245	0	0	4.38245
0.6 Hz	1	2374	0	0	0	0.00438245	0.00438245	0.00438245	0.00438245	4.38245	4.38245	0	0	4.38245
0.6 Hz	2	2458	0.0412992	0.0326988	0.0332953	0.00438245	0.0283164	0.0289129	0.0369167	28.3164	28.9129	32.6988	33.2953	4.38245
0.6 Hz	5	2454	0	0	0	0.00438245	0.00438245	0.00438245	0.00438245	4.38245	4.38245	0	0	4.38245
0.6 Hz	1	2390	0	0	0	0.00438245	0.00438245	0.00438245	0.00438245	4.38245	4.38245	0	0	4.38245
0.6 Hz	6	2454	0	0	0	0.00438245	0.00438245	0.00438245	0.00438245	4.38245	4.38245	0	0	4.38245
0.6 Hz	8	2454	0	0	0	0.00438245	0.00438245	0.00438245	0.00438245	4.38245	4.38245	0	0	4.38245
0.6 Hz	1	2384	0.0030992	0.000140873	0.000660751	0.00438245	0.00424158	0.0037217	0.00128325	4.24158	3.7217	0.140873	0.660751	4.38245
0.6 Hz	11	2425	0	0	0	0.00438245	0.00438245	0.00438245	0.00438245	4.38245	4.38245	0	0	4.38245
0.6 Hz	1	2390	0.000519865	2.1661e-05	0.000106117	0.00438245	0.00436079	0.00427633	0.00386259	4.36079	4.27633	0.021661	0.106117	4.38245
0.6 Hz	7	2384	0	0	0	0.00438245	0.00438245	0.00438245	0.00438245	4.38245	4.38245	0	0	4.38245
0.6 Hz	10	2342	0	0	0	0.00438245	0.00438245	0.00438245	0.00438245	4.38245	4.38245	0	0	4.38245
0.6 Hz	1	2390	0	0	0	0.00438245	0.00438245	0.00438245	0.00438245	4.38245	4.38245	0	0	4.38245
0.6 Hz	5	2425	0	0	0	0.00438245	0.00438245	0.00438245	0.00438245	4.38245	4.38245	0	0	4.38245
0.6 Hz	8	2342	0	0	0	0.00438245	0.00438245	0.00438245	0.00438245	4.38245	4.38245	0	0	4.38245
0.6 Hz	14	2390	0	0	0	0.00438245	0.00438245	0.00438245	0.00438245	4.38245	4.38245	0	0	4.38245
0.6 Hz	11	2425	0	0	0	0.00438245	0.00438245	0.00438245	0.00438245	4.38245	4.38245	0	0	4.38245
0.6 Hz	11	2428	0	0	0	0.00438245	0.00438245	0.00438245	0.00438245	4.38245	4.38245	0	0	4.38245
0.6 Hz	8	2385	0.0208859	0.00748453	0.00907094	0.00438245	0.00310208	0.00468849	0.0165034	3.10208	4.68849	7.48453	9.07094	4.38245
0.6 Hz	8	2454	0.00042391	1.76629e-05	8.65303e-05	0.00438245	0.00436479	0.00429592	0.00395854	4.36479	4.29592	0.0176629	0.0865303	4.38245
0.6 Hz	6	2425	0	0	0	0.00438245	0.00438245	0.00438245	0.00438245	4.38245	4.38245	0	0	4.38245
0.6 Hz	14	2374	0	0	0	0.00438245	0.00438245	0.00438245	0.00438245	4.38245	4.38245	0	0	4.38245
0.6 Hz	9	2385	0.017204	0.0037982	0.00596677	0.00438245	0.000584251	0.00158432	0.0128216	0.584251	1.58432	3.7982	5.96677	4.38245
0.6 Hz	6	2454	0	0	0	0.00438245	0.00438245	0.00438245	0.00438245	4.38245	4.38245	0	0	4.38245
0.6 Hz	3	2342	0	0	0	0.00438245	0.00438245	0.00438245	0.00438245	4.38245	4.38245	0	0	4.38245
0.6 Hz	11	2458	0.0452942	0.0325739	0.0333099	0.00438245	0.0281915	0.0289274	0.0409118	28.1915	28.9274	32.5739	33.3099	4.38245
0.6 Hz	1	2390	0.000519865	2.07946e-05	0.000103973	0.00438245	0.00436166	0.00427848	0.00386259	4.36166	4.27848	0.0207946	0.103973	4.38245
0.6 Hz	6	2454	0	0	0	0.00438245	0.00438245	0.00438245	0.00438245	4.38245	4.38245	0	0	4.38245
0.6 Hz	12	2454	0	0	0	0.00438245	0.00438245	0.00438245	0.00438245	4.38245	4.38245	0	0	4.38245
0.6 Hz	13	2454	0	0	0	0.00438245	0.00438245	0.00438245	0.00438245	4.38245	4.38245	0	0	4.38245
0.6 Hz	2	2383	0	0	0	0.00438245	0.00438245	0.00438245	0.00438245	4.38245	4.38245	0	0	4.38245
0.6 Hz	3	2390	0.00610934	0.000244374	0.00122187	0.00438245	0.00413808	0.00316058	0.00172689	4.13808	3.16058	0.244374	1.22187	4.38245
0.6 Hz	4	2454	0	0	0	0.00438245	0.00438245	0.00438245	0.00438245	4.38245	4.38245	0	0	4.38245
0.6 Hz	5	2425	0	0	0	0.00438245	0.00438245	0.00438245	0.00438245	4.38245	4.38245	0	0	4.38245
0.6 Hz	13	2385	0.0170074	0.00563512	0.00703092	0.00438245	0.00125267	0.00264847	0.0126249	1.25267	2.64847	5.63512	7.03092	4.38245
0.6 Hz	7	2385	0.0168186	0.00599874	0.00794866	0.00438245	0.00161629	0.00356621	0.0124361	1.61629	3.56621	5.99874	7.94866	4.38245
0.6 Hz	10	2374	0	0	0	0.00438245	0.00438245	0.00438245	0.00438245	4.38245	4.38245	0	0	4.38245
0.6 Hz	2	2342	0	0	0	0.00438245	0.00438245	0.00438245	0.00438245	4.38245	4.38245	0	0	4.38245
0.6 Hz	5	2385	0.0342456	0.00557658	0.00955797	0.00438245	0.00119413	0.00517552	0.0298632	1.19413	5.17552	5.57658	9.55797	4.38245
0.6 Hz	6	2458	0.0462428	0.0324719	0.0333605	0.00438245	0.0280894	0.0289781	0.0418604	28.0894	28.9781	32.4719	33.3605	4.38245
0.6 Hz	7	2383	0	0	0	0.00438245	0.00438245	0.00438245	0.00438245	4.38245	4.38245	0	0	4.38245
0.6 Hz	5	2454	0	0	0	0.00438245	0.00438245	0.00438245	0.00438245	4.38245	4.38245	0	0	4.38245
0.6 Hz	8	2458	0.0453248	0.0337602	0.0343753	0.00438245	0.0293777	0.0299929	0.0409424	29.3777	29.9929	33.7602	34.3753	4.38245
0.6 Hz	7	2458	0.0413837	0.0299249	0.0305409	0.00438245	0.0255425	0.0261584	0.0370012	25.5425	26.1584	29.9249	30.5409	4.38245
0.6 Hz	8	2383	0	0	0	0.00438245	0.00438245	0.00438245	0.00438245	4.38245	4.38245	0	0	4.38245
0.6 Hz	10	2385	0.0245077	0.00717591	0.00944543	0.00438245	0.00279346	0.00506298	0.0201252	2.79346	5.06298	7.17591	9.44543	4.38245
0.6 Hz	12	2384	0	0	0	0.00438245	0.00438245	0.00438245	0.00438245	4.38245	4.38245	0	0	4.38245
0.6 Hz	7	2428	0	0	0	0.00438245	0.00438245	0.00438245	0.00438245	4.38245	4.38245	0	0	4.38245
0.6 Hz	7	2384	0.00579123	0.000251793	0.00120756	0.00438245	0.00413066	0.00317489	0.00140878	4.13066	3.1749	0.251793	1.20756	4.38245
0.6 Hz	6	2385	0.0131772	0.00649141	0.00771173	0.00438245	0.00210896	0.00332928	0.00879473	2.10896	3.32928	6.49141	7.71173	4.38245
0.6 Hz	12	2342	0	0	0	0.00438245	0.00438245	0.00438245	0.00438245	4.38245	4.38245	0	0	4.38245
0.6 Hz	13	2374	0	0	0	0.00438245	0.00438245	0.00438245	0.00438245	4.38245	4.38245	0	0	4.38245
0.6 Hz	7	2458	0.0497847	0.034631	0.0352854	0.00438245	0.0302486	0.0309029	0.0454023	30.2486	30.9029	34.631	35.2854	4.38245
0.6 Hz	1	2390	0	0	0	0.00438245	0.00438245	0.00438245	0.00438245	4.38245	4.38245	0	0	4.38245
0.6 Hz	4	2390	0.000543852	2.26605e-05	0.000111013	0.00438245	0.00435979	0.00427144	0.0038386	4.35979	4.27144	0.0226605	0.111013	4.38245
0.6 Hz	11	2384	0	0	0	0.00438245	0.00438245	0.00438245	0.00438245	4.38245	4.38245	0	0	4.38245
0.6 Hz	2	2374	0	0	0	0.00438245	0.00438245	0.00438245	0.00438245	4.38245	4.38245	0	0	4.38245
0.6 Hz	10	2458	0.0493579	0.0344335	0.0353239	0.00438245	0.0300511	0.0309414	0.0449754	30.0511	30.9414	34.4335	35.3239	4.38245
0.6 Hz	14	2383	0	0	0	0.00438245	0.00438245	0.00438245	0.00438245	4.38245	4.38245	0	0	4.38245
0.6 Hz	5	2458	0.0543168	0.031907	0.0334161	0.00438245	0.0275246	0.0290337	0.0499344	27.5246	29.0337	31.907	33.4161	4.38245
0.6 Hz	5	2428	0	0	0	0.00438245	0.00438245	0.00438245	0.00438245	4.38245	4.38245	0	0	4.38245
0.6 Hz	2	2384	0	0	0	0.00438245	0.00438245	0.00438245	0.00438245	4.38245	4.38245	0	0	4.38245
0.6 Hz	7	2390	0	0	0	0.00438245	0.00438245	0.00438245	0.00438245	4.38245	4.38245	0	0	4.38245
0.6 Hz	5	2425	0	0	0	0.00438245	0.00438245	0.00438245	0.00438245	4.38245	4.38245	0	0	4.38245
0.6 Hz	10	2383	0	0	0	0.00438245	0.00438245	0.00438245	0.00438245	4.38245	4.38245	0	0	4.38245
0.6 Hz	2	2385	0.02425	0.00860981	0.0111239	0.00438245	0.00422736	0.00674145	0.0198675	4.22736	6.74145	8.60981	11.1239	4.38245
0.6 Hz	11	2384	0.0167635	0.000728848	0.00349543	0.00438245	0.0036536	0.00088702	0.012381	3.6536	0.88702	0.728848	3.49543	4.38245
0.6 Hz	14	2342	0	0	0	0.00438245	0.00438245	0.00438245	0.00438245	4.38245	4.38245	0	0	4.38245
0.6 Hz	11	2342	0	0	0	0.00438245	0.00438245	0.00438245	0.00438245	4.38245	4.38245	0	0	4.38245
0.6 Hz	8	2454	0	0	0	0.00438245	0.00438245	0.00438245	0.00438245	4.38245	4.38245	0	0	4.38245
0.6 Hz	8	2454	0	0	0	0.00438245	0.00438245	0.00438245	0.00438245	4.38245	4.38245	0	0	4.38245
1.0 Hz	11	2390	0.00143896	7.49542e-05	0.000302777	0.0121735	0.0120985	0.0118707	0.0107345	12.0985	11.8707	0.0749542	0.302777	12.1735
1.0 Hz	1	2342	0	0	0	0.0121735	0.0121735	0.0121735	0.0121735	12.1735	12.1735	0	0	12.1735
1.0 Hz	7	2384	0	0	0	0.0121735	0.0121735	0.0121735	0.0121735	12.1735	12.1735	0	0	12.1735
1.0 Hz	1	2425	0	0	0	0.0121735	0.0121735	0.0121735	0.0121735	12.1735	12.1735	0	0	12.1735
1.0 Hz	1	2425	0	0	0	0.0121735	0.0121735	0.0121735	0.0121735	12.1735	12.1735	0	0	12.1735
1.0 Hz	13	2454	0	0	0	0.0121735	0.0121735	0.0121735	0.0121735	12.1735	12.1735	0	0	12.1735
1.0 Hz	9	2428	0	0	0	0.0121735	0.0121735	0.0121735	0.0121735	12.1735	12.1735	0	0	12.1735
1.0 Hz	2	2342	0	0	0	0.0121735	0.0121735	0.0121735	0.0121735	12.1735	12.1735	0	0	12.1735
1.0 Hz	8	2458	0.0454167	0.0304855	0.0314738	0.0121735	0.018312	0.0193003	0.0332432	18.312	19.3003	30.4855	31.4738	12.1735
1.0 Hz	3	2342	0	0	0	0.0121735	0.0121735	0.0121735	0.0121735	12.1735	12.1735	0	0	12.1735
1.0 Hz	14	2385	0.0281556	0.00843798	0.0110366	0.0121735	0.00373549	0.00113685	0.0159822	3.73549	1.13685	8.43798	11.0366	12.1735
1.0 Hz	5	2385	0.0158031	0.00494566	0.00696561	0.0121735	0.00722781	0.00520786	0.00362966	7.22781	5.20786	4.94566	6.96561	12.1735
1.0 Hz	12	2374	0	0	0	0.0121735	0.0121735	0.0121735	0.0121735	12.1735	12.1735	0	0	12.1735
1.0 Hz	5	2458	0.0702897	0.0330608	0.0347691	0.0121735	0.0208874	0.0225956	0.0581162	20.8874	22.5956	33.0608	34.7691	12.1735
1.0 Hz	11	2342	0.00509104	0.000203642	0.00101821	0.0121735	0.0119698	0.0111553	0.00708243	11.9698	11.1553	0.203642	1.01821	12.1735
1.0 Hz	6	2458	0.0581266	0.0309595	0.032768	0.0121735	0.018786	0.0205946	0.0459532	18.786	20.5946	30.9595	32.768	12.1735
1.0 Hz	7	2385	0.0340522	0.0079475	0.0114278	0.0121735	0.00422597	0.000745646	0.0218788	4.22597	0.745646	7.9475	11.4278	12.1735
1.0 Hz	5	2374	0	0	0	0.0121735	0.0121735	0.0121735	0.0121735	12.1735	12.1735	0	0	12.1735
1.0 Hz	2	2385	0.0208545	0.00913237	0.0111239	0.0121735	0.0030411	0.0010496	0.00868107	3.0411	1.0496	9.13237	11.1239	12.1735
1.0 Hz	7	2342	0	0	0	0.0121735	0.0121735	0.0121735	0.0121735	12.1735	12.1735	0	0	12.1735
1.0 Hz	6	2454	0.00431867	0.000172747	0.000863735	0.0121735	0.0120007	0.0113097	0.0078548	12.0007	11.3097	0.172747	0.863735	12.1735
1.0 Hz	4	2458	0.0452942	0.0311947	0.0318744	0.0121735	0.0190212	0.0197009	0.0331207	19.0212	19.7009	31.1947	31.8744	12.1735
1.0 Hz	13	2385	0.0157953	0.00561181	0.00771871	0.0121735	0.00656166	0.00445476	0.00362178	6.56166	4.45476	5.61181	7.71871	12.1735
1.0 Hz	2	2428	0	0	0	0.0121735	0.0121735	0.0121735	0.0121735	12.1735	12.1735	0	0	12.1735
1.0 Hz	7	2383	0.0204391	0.000817565	0.00408782	0.0121735	0.0113559	0.00808565	0.00826565	11.3559	8.08565	0.817565	4.08782	12.1735
1.0 Hz	11	2458	0.0574914	0.0348615	0.0358655	0.0121735	0.022688	0.0236921	0.0453179	22.688	23.6921	34.8615	35.8655	12.1735
1.0 Hz	2	2342	0.00122325	4.89301e-05	0.00024465	0.0121735	0.0121245	0.0119288	0.0109502	12.1245	11.9288	0.0489301	0.24465	12.1735
1.0 Hz	4	2428	0.0130271	0.000542798	0.00265916	0.0121735	0.0116307	0.00951432	0.000853677	11.6307	9.51431	0.542798	2.65916	12.1735
1.0 Hz	7	2458	0.0462657	0.031584	0.0328964	0.0121735	0.0194106	0.0207229	0.0340923	19.4106	20.7229	31.584	32.8964	12.1735
1.0 Hz	7	2385	0.0169208	0.00534495	0.00729027	0.0121735	0.00682852	0.0048832	0.00474737	6.82852	4.8832	5.34495	7.29027	12.1735
1.0 Hz	11	2425	0	0	0	0.0121735	0.0121735	0.0121735	0.0121735	12.1735	12.1735	0	0	12.1735
1.0 Hz	8	2425	0	0	0	0.0121735	0.0121735	0.0121735	0.0121735	12.1735	12.1735	0	0	12.1735
1.0 Hz	7	2384	0.0154881	0.000989016	0.00360671	0.0121735	0.0111845	0.00856676	0.00331459	11.1845	8.56676	0.989016	3.60671	12.1735
1.0 Hz	11	2390	0	0	0	0.0121735	0.0121735	0.0121735	0.0121735	12.1735	12.1735	0	0	12.1735
1.0 Hz	10	2390	0.00493184	0.000297628	0.00110666	0.0121735	0.0118758	0.0110668	0.00724163	11.8758	11.0668	0.297628	1.10666	12.1735
1.0 Hz	14	2390	0	0	0	0.0121735	0.0121735	0.0121735	0.0121735	12.1735	12.1735	0	0	12.1735
1.0 Hz	5	2383	0.00873782	0.000349513	0.00174756	0.0121735	0.011824	0.0104259	0.00343565	11.824	10.4259	0.349513	1.74757	12.1735
1.0 Hz	12	2383	0	0	0	0.0121735	0.0121735	0.0121735	0.0121735	12.1735	12.1735	0	0	12.1735
1.0 Hz	3	2384	0.00327464	0.000162014	0.000673052	0.0121735	0.0120115	0.0115004	0.00889883	12.0115	11.5004	0.162014	0.673052	12.1735
1.0 Hz	2	2342	0	0	0	0.0121735	0.0121735	0.0121735	0.0121735	12.1735	12.1735	0	0	12.1735
1.0 Hz	6	2458	0.0512393	0.0341224	0.0349845	0.0121735	0.021949	0.022811	0.0390658	21.949	22.811	34.1224	34.9845	12.1735
1.0 Hz	1	2454	0	0	0	0.0121735	0.0121735	0.0121735	0.0121735	12.1735	12.1735	0	0	12.1735
1.0 Hz	12	2342	0	0	0	0.0121735	0.0121735	0.0121735	0.0121735	12.1735	12.1735	0	0	12.1735
1.0 Hz	13	2454	0.00467706	0.000187083	0.000935413	0.0121735	0.0119864	0.0112381	0.00749641	11.9864	11.2381	0.187083	0.935413	12.1735
1.0 Hz	1	2384	0.0155511	0.000939489	0.00330793	0.0121735	0.011234	0.00886554	0.00337761	11.234	8.86554	0.939489	3.30793	12.1735
1.0 Hz	5	2342	0	0	0	0.0121735	0.0121735	0.0121735	0.0121735	12.1735	12.1735	0	0	12.1735
1.0 Hz	1	2458	0.0585726	0.0362755	0.0369634	0.0121735	0.024102	0.02479	0.0463992	24.102	24.79	36.2755	36.9634	12.1735
1.0 Hz	6	2374	0	0	0	0.0121735	0.0121735	0.0121735	0.0121735	12.1735	12.1735	0	0	12.1735
1.0 Hz	12	2383	0	0	0	0.0121735	0.0121735	0.0121735	0.0121735	12.1735	12.1735	0	0	12.1735
1.0 Hz	1	2384	0.00575941	0.000731034	0.00187912	0.0121735	0.0114424	0.0102944	0.00641406	11.4424	10.2944	0.731034	1.87912	12.1735
1.0 Hz	14	2454	0	0	0	0.0121735	0.0121735	0.0121735	0.0121735	12.1735	12.1735	0	0	12.1735
1.0 Hz	6	2383	0	0	0	0.0121735	0.0121735	0.0121735	0.0121735	12.1735	12.1735	0	0	12.1735
1.0 Hz	6	2425	0	0	0	0.0121735	0.0121735	0.0121735	0.0121735	12.1735	12.1735	0	0	12.1735
1.0 Hz	12	2425	0	0	0	0.0121735	0.0121735	0.0121735	0.0121735	12.1735	12.1735	0	0	12.1735
1.0 Hz	7	2383	0.00441426	0.00017657	0.000882851	0.0121735	0.0119969	0.0112906	0.00775921	11.9969	11.2906	0.17657	0.882851	12.1735
1.0 Hz	12	2384	0.0109322	0.000673323	0.00238191	0.0121735	0.0115001	0.00979156	0.00124123	11.5001	9.79156	0.673323	2.38191	12.1735
1.0 Hz	2	2384	0.0098792	0.000489457	0.00203131	0.0121735	0.011684	0.0101422	0.00229427	11.684	10.1422	0.489457	2.03131	12.1735
1.0 Hz	1	2390	0	0	0	0.0121735	0.0121735	0.0121735	0.0121735	12.1735	12.1735	0	0	12.1735
1.0 Hz	6	2383	0.0204391	0.000817565	0.00408782	0.0121735	0.0113559	0.00808565	0.00826565	11.3559	8.08565	0.817565	4.08782	12.1735
1.0 Hz	12	2390	0	0	0	0.0121735	0.0121735	0.0121735	0.0121735	12.1735	12.1735	0	0	12.1735
1.0 Hz	3	2454	0	0	0	0.0121735	0.0121735	0.0121735	0.0121735	12.1735	12.1735	0	0	12.1735
1.0 Hz	5	2458	0.0533148	0.0300552	0.0317233	0.0121735	0.0178817	0.0195499	0.0411413	17.8817	19.5499	30.0552	31.7233	12.1735
1.0 Hz	4	2385	0.0206429	0.00826328	0.0102212	0.0121735	0.00391019	0.00195226	0.00846946	3.91019	1.95226	8.26328	10.2212	12.1735
1.0 Hz	5	2383	0	0	0	0.0121735	0.0121735	0.0121735	0.0121735	12.1735	12.1735	0	0	12.1735
1.0 Hz	5	2454	0	0	0	0.0121735	0.0121735	0.0121735	0.0121735	12.1735	12.1735	0	0	12.1735
1.0 Hz	5	2383	0	0	0	0.0121735	0.0121735	0.0121735	0.0121735	12.1735	12.1735	0	0	12.1735
1.0 Hz	12	2385	0.0241719	0.00848963	0.0106704	0.0121735	0.00368384	0.00150312	0.0119984	3.68384	1.50312	8.48963	10.6704	12.1735
1.0 Hz	5	2385	0.0201255	0.00583012	0.00815395	0.0121735	0.00634335	0.00401952	0.00795201	6.34335	4.01952	5.83012	8.15395	12.1735
1.0 Hz	12	2385	0.02638	0.00747501	0.0095864	0.0121735	0.00469846	0.00258707	0.0142066	4.69846	2.58707	7.47501	9.5864	12.1735
1.0 Hz	11	2374	0	0	0	0.0121735	0.0121735	0.0121735	0.0121735	12.1735	12.1735	0	0	12.1735
1.0 Hz	12	2374	0	0	0	0.0121735	0.0121735	0.0121735	0.0121735	12.1735	12.1735	0	0	12.1735
1.0 Hz	7	2454	0	0	0	0.0121735	0.0121735	0.0121735	0.0121735	12.1735	12.1735	0	0	12.1735
1.0 Hz	13	2342	0	0	0	0.0121735	0.0121735	0.0121735	0.0121735	12.1735	12.1735	0	0	12.1735
1.0 Hz	3	2454	0	0	0	0.0121735	0.0121735	0.0121735	0.0121735	12.1735	12.1735	0	0	12.1735
1.0 Hz	6	2390	0.00119129	4.76516e-05	0.000238258	0.0121735	0.0121258	0.0119352	0.0109822	12.1258	11.9352	0.0476516	0.238258	12.1735
1.0 Hz	3	2390	0	0	0	0.0121735	0.0121735	0.0121735	0.0121735	12.1735	12.1735	0	0	12.1735
1.0 Hz	11	2385	0.0293221	0.00687261	0.0101227	0.0121735	0.00530086	0.00205081	0.0171486	5.30086	2.05081	6.87261	10.1227	12.1735
1.0 Hz	12	2390	0	0	0	0.0121735	0.0121735	0.0121735	0.0121735	12.1735	12.1735	0	0	12.1735
1.0 Hz	11	2383	0	0	0	0.0121735	0.0121735	0.0121735	0.0121735	12.1735	12.1735	0	0	12.1735
1.0 Hz	2	2385	0.0215909	0.00579667	0.00892354	0.0121735	0.0063768	0.00324993	0.00941745	6.3768	3.24993	5.79667	8.92354	12.1735
1.0 Hz	5	2342	0	0	0	0.0121735	0.0121735	0.0121735	0.0121735	12.1735	12.1735	0	0	12.1735
1.0 Hz	1	2374	0	0	0	0.0121735	0.0121735	0.0121735	0.0121735	12.1735	12.1735	0	0	12.1735
1.0 Hz	9	2454	0	0	0	0.0121735	0.0121735	0.0121735	0.0121735	12.1735	12.1735	0	0	12.1735
1.0 Hz	14	2384	0.00944341	0.000377736	0.00188868	0.0121735	0.0117957	0.0102848	0.00273006	11.7957	10.2848	0.377736	1.88868	12.1735
1.0 Hz	9	2428	0	0	0	0.0121735	0.0121735	0.0121735	0.0121735	12.1735	12.1735	0	0	12.1735
1.0 Hz	1	2383	0.00235722	9.42889e-05	0.000471444	0.0121735	0.0120792	0.011702	0.00981625	12.0792	11.702	0.0942889	0.471444	12.1735
1.0 Hz	7	2342	0	0	0	0.0121735	0.0121735	0.0121735	0.0121735	12.1735	12.1735	0	0	12.1735
1.0 Hz	7	2428	0.00553667	0.000221467	0.00110733	0.0121735	0.011952	0.0110661	0.0066368	11.952	11.0661	0.221467	1.10733	12.1735
1.0 Hz	3	2428	0	0	0	0.0121735	0.0121735	0.0121735	0.0121735	12.1735	12.1735	0	0	12.1735
1.0 Hz	8	2390	0	0	0	0.0121735	0.0121735	0.0121735	0.0121735	12.1735	12.1735	0	0	12.1735
1.0 Hz	5	2454	0	0	0	0.0121735	0.0121735	0.0121735	0.0121735	12.1735	12.1735	0	0	12.1735
1.0 Hz	13	2428	0.0211601	0.000846405	0.00423202	0.0121735	0.0113271	0.00794145	0.00898665	11.3271	7.94145	0.846405	4.23202	12.1735
1.0 Hz	5	2458	0.0516958	0.0322165	0.0331839	0.0121735	0.020043	0.0210104	0.0395223	20.043	21.0104	32.2165	33.1839	12.1735
1.0 Hz	2	2390	0	0	0	0.0121735	0.0121735	0.0121735	0.0121735	12.1735	12.1735	0	0	12.1735
1.0 Hz	1	2385	0.0186736	0.00597835	0.00856185	0.0121735	0.00619512	0.00361162	0.00650018	6.19512	3.61162	5.97835	8.56185	12.1735
1.0 Hz	2	2458	0.0602792	0.0334552	0.0343672	0.0121735	0.0212817	0.0221937	0.0481057	21.2817	22.1937	33.4552	34.3672	12.1735
1.0 Hz	9	2383	0	0	0	0.0121735	0.0121735	0.0121735	0.0121735	12.1735	12.1735	0	0	12.1735
1.0 Hz	14	2390	0.000519865	2.07946e-05	0.000103973	0.0121735	0.0121527	0.0120695	0.0116536	12.1527	12.0695	0.0207946	0.103973	12.1735
1.0 Hz	5	2384	0.00415935	0.000497226	0.00117842	0.0121735	0.0116762	0.0109951	0.00801412	11.6762	10.9951	0.497226	1.17842	12.1735
1.0 Hz	8	2458	0.0543168	0.0345222	0.0354356	0.0121735	0.0223488	0.0232621	0.0421434	22.3488	23.2621	34.5222	35.4356	12.1735
1.0 Hz	11	2374	0	0	0	0.0121735	0.0121735	0.0121735	0.0121735	12.1735	12.1735	0	0	12.1735
1.0 Hz	6	2384	0	0	0	0.0121735	0.0121735	0.0121735	0.0121735	12.1735	12.1735	0	0	12.1735
1.0 Hz	9	2425	0	0	0	0.0121735	0.0121735	0.0121735	0.0121735	12.1735	12.1735	0	0	12.1735
1.0 Hz	1	2385	0.0326587	0.00868973	0.0122005	0.0121735	0.00348374	2.70745e-05	0.0204852	3.48374	0.0270745	8.68973	12.2005	12.1735
1.0 Hz	6	2390	0	0	0	0.0121735	0.0121735	0.0121735	0.0121735	12.1735	12.1735	0	0	12.1735
1.0 Hz	4	2425	0	0	0	0.0121735	0.0121735	0.0121735	0.0121735	12.1735	12.1735	0	0	12.1735
1.0 Hz	13	2454	0	0	0	0.0121735	0.0121735	0.0121735	0.0121735	12.1735	12.1735	0	0	12.1735
1.0 Hz	6	2458	0.0456921	0.0308153	0.0318123	0.0121735	0.0186418	0.0196388	0.0335186	18.6418	19.6388	30.8153	31.8123	12.1735
1.0 Hz	12	2385	0.0165668	0.00605913	0.00816748	0.0121735	0.00611434	0.00400599	0.0043933	6.11434	4.00599	6.05913	8.16748	12.1735
1.0 Hz	6	2384	0.00890436	0.000356174	0.00178087	0.0121735	0.0118173	0.0103926	0.00326911	11.8173	10.3926	0.356174	1.78087	12.1735
1.0 Hz	9	2374	0	0	0	0.0121735	0.0121735	0.0121735	0.0121735	12.1735	12.1735	0	0	12.1735
1.0 Hz	2	2428	0.0300913	0.00120365	0.00601825	0.0121735	0.0109698	0.00615522	0.0179178	10.9698	6.15522	1.20365	6.01825	12.1735
1.0 Hz	2	2428	0	0	0	0.0121735	0.0121735	0.0121735	0.0121735	12.1735	12.1735	0	0	12.1735
1.0 Hz	1	2458	0.05374	0.0330279	0.0343331	0.0121735	0.0208544	0.0221596	0.0415665	20.8544	22.1596	33.0279	34.3331	12.1735
1.0 Hz	5	2342	0	0	0	0.0121735	0.0121735	0.0121735	0.0121735	12.1735	12.1735	0	0	12.1735
1.0 Hz	9	2342	0	0	0	0.0121735	0.0121735	0.0121735	0.0121735	12.1735	12.1735	0	0	12.1735
1.0 Hz	7	2425	0	0	0	0.0121735	0.0121735	0.0121735	0.0121735	12.1735	12.1735	0	0	12.1735
1.0 Hz	1	2458	0.0513686	0.0303865	0.0325968	0.0121735	0.018213	0.0204233	0.0391952	18.213	20.4233	30.3865	32.5968	12.1735
1.0 Hz	11	2428	0	0	0	0.0121735	0.0121735	0.0121735	0.0121735	12.1735	12.1735	0	0	12.1735
1.0 Hz	5	2425	0	0	0	0.0121735	0.0121735	0.0121735	0.0121735	12.1735	12.1735	0	0	12.1735
1.0 Hz	11	2390	0	0	0	0.0121735	0.0121735	0.0121735	0.0121735	12.1735	12.1735	0	0	12.1735
1.0 Hz	5	2342	0	0	0	0.0121735	0.0121735	0.0121735	0.0121735	12.1735	12.1735	0	0	12.1735
1.0 Hz	10	2454	0	0	0	0.0121735	0.0121735	0.0121735	0.0121735	12.1735	12.1735	0	0	12.1735
1.0 Hz	12	2384	0.0137771	0.00108673	0.00339	0.0121735	0.0110867	0.00878347	0.00160363	11.0867	8.78347	1.08673	3.39	12.1735
1.0 Hz	5	2454	0	0	0	0.0121735	0.0121735	0.0121735	0.0121735	12.1735	12.1735	0	0	12.1735
1.0 Hz	4	2428	0	0	0	0.0121735	0.0121735	0.0121735	0.0121735	12.1735	12.1735	0	0	12.1735
1.0 Hz	1	2454	0	0	0	0.0121735	0.0121735	0.0121735	0.0121735	12.1735	12.1735	0	0	12.1735
1.0 Hz	1	2385	0.018053	0.00528175	0.0076117	0.0121735	0.00689172	0.00456177	0.00587957	6.89172	4.56177	5.28175	7.6117	12.1735
1.0 Hz	5	2390	0	0	0	0.0121735	0.0121735	0.0121735	0.0121735	12.1735	12.1735	0	0	12.1735
1.0 Hz	6	2374	0	0	0	0.0121735	0.0121735	0.0121735	0.0121735	12.1735	12.1735	0	0	12.1735
1.0 Hz	12	2428	0	0	0	0.0121735	0.0121735	0.0121735	0.0121735	12.1735	12.1735	0	0	12.1735
1.0 Hz	7	2458	0.0453248	0.033029	0.0337645	0.0121735	0.0208555	0.021591	0.0331514	20.8555	21.591	33.029	33.7645	12.1735
1.0 Hz	12	2458	0.0425584	0.0305517	0.0315257	0.0121735	0.0183782	0.0193522	0.0303849	18.3782	19.3522	30.5517	31.5257	12.1735
1.0 Hz	14	2425	0	0	0	0.0121735	0.0121735	0.0121735	0.0121735	12.1735	12.1735	0	0	12.1735
1.0 Hz	6	2428	0	0	0	0.0121735	0.0121735	0.0121735	0.0121735	12.1735	12.1735	0	0	12.1735
1.0 Hz	2	2374	0	0	0	0.0121735	0.0121735	0.0121735	0.0121735	12.1735	12.1735	0	0	12.1735
1.0 Hz	3	2342	0	0	0	0.0121735	0.0121735	0.0121735	0.0121735	12.1735	12.1735	0	0	12.1735
1.0 Hz	9	2454	0	0	0	0.0121735	0.0121735	0.0121735	0.0121735	12.1735	12.1735	0	0	12.1735
1.0 Hz	14	2390	0.00415935	0.000166374	0.00083187	0.0121735	0.0120071	0.0113416	0.00801412	12.0071	11.3416	0.166374	0.83187	12.1735
1.0 Hz	5	2384	0.010679	0.000468418	0.00214574	0.0121735	0.0117051	0.0100277	0.00149449	11.7051	10.0277	0.468418	2.14574	12.1735
1.0 Hz	11	2458	0.0586406	0.0335019	0.0355206	0.0121735	0.0213285	0.0233472	0.0464672	21.3285	23.3472	33.5019	35.5206	12.1735
1.0 Hz	12	2383	0	0	0	0.0121735	0.0121735	0.0121735	0.0121735	12.1735	12.1735	0	0	12.1735
1.0 Hz	7	2342	0.0142899	0.000571596	0.00285798	0.0121735	0.0116019	0.00931549	0.00211643	11.6019	9.31549	0.571596	2.85798	12.1735
1.0 Hz	14	2425	0	0	0	0.0121735	0.0121735	0.0121735	0.0121735	12.1735	12.1735	0	0	12.1735
1.0 Hz	9	2390	0.00442222	0.000218467	0.000908549	0.0121735	0.011955	0.0112649	0.00775125	11.955	11.2649	0.218467	0.908549	12.1735
1.0 Hz	7	2425	0	0	0	0.0121735	0.0121735	0.0121735	0.0121735	12.1735	12.1735	0	0	12.1735
1.0 Hz	1	2390	0	0	0	0.0121735	0.0121735	0.0121735	0.0121735	12.1735	12.1735	0	0	12.1735
1.0 Hz	9	2374	0	0	0	0.0121735	0.0121735	0.0121735	0.0121735	12.1735	12.1735	0	0	12.1735
1.0 Hz	6	2384	0.0162047	0.000648188	0.00324094	0.0121735	0.0115253	0.00893253	0.00403123	11.5253	8.93253	0.648188	3.24094	12.1735
1.0 Hz	1	2385	0.0190819	0.00746818	0.00946314	0.0121735	0.00470529	0.00271033	0.00690847	4.70529	2.71033	7.46818	9.46314	12.1735
1.0 Hz	9	2390	0.00250885	0.000192133	0.000612002	0.0121735	0.0119813	0.0115615	0.00966462	11.9813	11.5615	0.192133	0.612002	12.1735
1.0 Hz	12	2374	0	0	0	0.0121735	0.0121735	0.0121735	0.0121735	12.1735	12.1735	0	0	12.1735
1.0 Hz	11	2428	0.0204705	0.000818819	0.0040941	0.0121735	0.0113547	0.00807937	0.00829701	11.3547	8.07937	0.818819	4.0941	12.1735
1.0 Hz	14	2385	0.0325038	0.00864086	0.0117111	0.0121735	0.00353261	0.000462389	0.0203303	3.53261	0.462389	8.64087	11.7111	12.1735
1.0 Hz	6	2428	0	0	0	0.0121735	0.0121735	0.0121735	0.0121735	12.1735	12.1735	0	0	12.1735
1.0 Hz	11	2342	0.00122325	4.89301e-05	0.00024465	0.0121735	0.0121245	0.0119288	0.0109502	12.1245	11.9288	0.0489301	0.24465	12.1735
1.0 Hz	13	2458	0.0626081	0.0325543	0.0342306	0.0121735	0.0203808	0.0220571	0.0504346	20.3808	22.0571	32.5543	34.2306	12.1735
1.0 Hz	12	2454	0	0	0	0.0121735	0.0121735	0.0121735	0.0121735	12.1735	12.1735	0	0	12.1735
1.0 Hz	6	2390	0	0	0	0.0121735	0.0121735	0.0121735	0.0121735	12.1735	12.1735	0	0	12.1735
1.0 Hz	5	2390	0.00039992	1.59968e-05	7.9984e-05	0.0121735	0.0121575	0.0120935	0.0117735	12.1575	12.0935	0.0159968	0.079984	12.1735
1.0 Hz	8	2425	0	0	0	0.0121735	0.0121735	0.0121735	0.0121735	12.1735	12.1735	0	0	12.1735
1.0 Hz	6	2425	0	0	0	0.0121735	0.0121735	0.0121735	0.0121735	12.1735	12.1735	0	0	12.1735
1.0 Hz	8	2425	0	0	0	0.0121735	0.0121735	0.0121735	0.0121735	12.1735	12.1735	0	0	12.1735
1.0 Hz	6	2425	0	0	0	0.0121735	0.0121735	0.0121735	0.0121735	12.1735	12.1735	0	0	12.1735
1.0 Hz	8	2374	0	0	0	0.0121735	0.0121735	0.0121735	0.0121735	12.1735	12.1735	0	0	12.1735
1.0 Hz	1	2425	0	0	0	0.0121735	0.0121735	0.0121735	0.0121735	12.1735	12.1735	0	0	12.1735
1.0 Hz	12	2425	0	0	0	0.0121735	0.0121735	0.0121735	0.0121735	12.1735	12.1735	0	0	12.1735
1.0 Hz	3	2390	0.0144082	0.000640656	0.00294769	0.0121735	0.0115328	0.00922578	0.00223473	11.5328	9.22579	0.640656	2.94769	12.1735
1.0 Hz	6	2384	0.00340221	0.000228462	0.000822389	0.0121735	0.011945	0.0113511	0.00877126	11.945	11.3511	0.228462	0.822389	12.1735
1.0 Hz	14	2385	0.0180216	0.00673849	0.00858761	0.0121735	0.00543498	0.00358586	0.00584814	5.43498	3.58586	6.73849	8.58761	12.1735
1.0 Hz	7	2425	0	0	0	0.0121735	0.0121735	0.0121735	0.0121735	12.1735	12.1735	0	0	12.1735
1.0 Hz	8	2390	0	0	0	0.0121735	0.0121735	0.0121735	0.0121735	12.1735	12.1735	0	0	12.1735
1.0 Hz	1	2384	0.00486815	0.000194726	0.00097363	0.0121735	0.0119787	0.0111998	0.00730532	11.9787	11.1998	0.194726	0.97363	12.1735
1.0 Hz	5	2458	0.0455544	0.0328641	0.0335767	0.0121735	0.0206907	0.0214032	0.0333809	20.6907	21.4032	32.8641	33.5767	12.1735
1.0 Hz	11	2383	0	0	0	0.0121735	0.0121735	0.0121735	0.0121735	12.1735	12.1735	0	0	12.1735
1.0 Hz	10	2425	0	0	0	0.0121735	0.0121735	0.0121735	0.0121735	12.1735	12.1735	0	0	12.1735
1.0 Hz	11	2454	0	0	0	0.0121735	0.0121735	0.0121735	0.0121735	12.1735	12.1735	0	0	12.1735
1.0 Hz	10	2342	0	0	0	0.0121735	0.0121735	0.0121735	0.0121735	12.1735	12.1735	0	0	12.1735
1.0 Hz	14	2454	0	0	0	0.0121735	0.0121735	0.0121735	0.0121735	12.1735	12.1735	0	0	12.1735
1.0 Hz	9	2425	0	0	0	0.0121735	0.0121735	0.0121735	0.0121735	12.1735	12.1735	0	0	12.1735
1.0 Hz	5	2425	0	0	0	0.0121735	0.0121735	0.0121735	0.0121735	12.1735	12.1735	0	0	12.1735
1.0 Hz	6	2383	0	0	0	0.0121735	0.0121735	0.0121735	0.0121735	12.1735	12.1735	0	0	12.1735
1.0 Hz	5	2425	0	0	0	0.0121735	0.0121735	0.0121735	0.0121735	12.1735	12.1735	0	0	12.1735
1.0 Hz	10	2383	0	0	0	0.0121735	0.0121735	0.0121735	0.0121735	12.1735	12.1735	0	0	12.1735
1.0 Hz	9	2342	0.00509104	0.000203642	0.00101821	0.0121735	0.0119698	0.0111553	0.00708243	11.9698	11.1553	0.203642	1.01821	12.1735
1.0 Hz	5	2385	0.0303009	0.0060243	0.00922799	0.0121735	0.00614917	0.00294548	0.0181275	6.14917	2.94548	6.0243	9.22799	12.1735
1.0 Hz	1	2385	0.0330073	0.00730695	0.0108157	0.0121735	0.00486652	0.0013578	0.0208338	4.86652	1.3578	7.30695	10.8157	12.1735
1.0 Hz	12	2428	0	0	0	0.0121735	0.0121735	0.0121735	0.0121735	12.1735	12.1735	0	0	12.1735
1.0 Hz	10	2384	0.0154881	0.000989016	0.00360671	0.0121735	0.0111845	0.00856676	0.00331459	11.1845	8.56676	0.989016	3.60671	12.1735
1.0 Hz	1	2425	0	0	0	0.0121735	0.0121735	0.0121735	0.0121735	12.1735	12.1735	0	0	12.1735
1.0 Hz	1	2384	0.00415935	0.000497226	0.00117842	0.0121735	0.0116762	0.0109951	0.00801412	11.6762	10.9951	0.497226	1.17842	12.1735
1.0 Hz	10	2428	0	0	0	0.0121735	0.0121735	0.0121735	0.0121735	12.1735	12.1735	0	0	12.1735
1.0 Hz	3	2425	0	0	0	0.0121735	0.0121735	0.0121735	0.0121735	12.1735	12.1735	0	0	12.1735
1.0 Hz	7	2385	0.0229526	0.00964791	0.0120072	0.0121735	0.00252556	0.000166312	0.0107791	2.52556	0.166312	9.64791	12.0072	12.1735
1.0 Hz	4	2384	0.00644324	0.000349189	0.00133461	0.0121735	0.0118243	0.0108389	0.00573023	11.8243	10.8389	0.349189	1.33461	12.1735
1.0 Hz	9	2458	0.0468314	0.0334957	0.0341854	0.0121735	0.0213222	0.0220119	0.0346579	21.3222	22.0119	33.4957	34.1854	12.1735
1.0 Hz	13	2385	0.0365172	0.00933308	0.0126272	0.0121735	0.00284039	0.000453682	0.0243438	2.84039	0.453682	9.33308	12.6272	12.1735
1.0 Hz	6	2384	0.0214108	0.00120277	0.00461905	0.0121735	0.0109707	0.00755442	0.00923732	10.9707	7.55442	1.20277	4.61905	12.1735
1.0 Hz	13	2384	0.00115933	6.87669e-05	0.000257485	0.0121735	0.0121047	0.011916	0.0110141	12.1047	11.916	0.0687668	0.257485	12.1735
1.0 Hz	1	2384	0.0206978	0.000827912	0.00413956	0.0121735	0.0113456	0.00803391	0.00852433	11.3456	8.03391	0.827912	4.13956	12.1735
1.0 Hz	1	2458	0.0537172	0.0320879	0.033393	0.0121735	0.0199144	0.0212195	0.0415438	19.9144	21.2195	32.0879	33.393	12.1735
1.0 Hz	14	2385	0.0210191	0.00737187	0.00963042	0.0121735	0.0048016	0.00254305	0.00884563	4.8016	2.54305	7.37187	9.63042	12.1735
1.0 Hz	14	2385	0.0522585	0.00866744	0.0141817	0.0121735	0.00350603	0.00200825	0.0400851	3.50603	2.00825	8.66744	14.1817	12.1735
1.0 Hz	3	2384	0.00147891	9.9456e-05	0.000357894	0.0121735	0.012074	0.0118156	0.0106946	12.074	11.8156	0.099456	0.357894	12.1735
1.0 Hz	6	2425	0	0	0	0.0121735	0.0121735	0.0121735	0.0121735	12.1735	12.1735	0	0	12.1735
1.0 Hz	11	2458	0.0473815	0.0290429	0.0309419	0.0121735	0.0168694	0.0187684	0.035208	16.8694	18.7684	29.0429	30.9419	12.1735
1.0 Hz	11	2385	0.0326355	0.0102169	0.0136267	0.0121735	0.00195655	0.00145328	0.020462	1.95655	1.45328	10.2169	13.6267	12.1735
1.0 Hz	8	2385	0.0288246	0.00691052	0.0104804	0.0121735	0.00526295	0.00169308	0.0166511	5.26295	1.69308	6.91052	10.4804	12.1735
1.0 Hz	10	2385	0.0303009	0.0060243	0.00922799	0.0121735	0.00614917	0.00294548	0.0181275	6.14917	2.94548	6.0243	9.22799	12.1735
1.0 Hz	10	2425	0	0	0	0.0121735	0.0121735	0.0121735	0.0121735	12.1735	12.1735	0	0	12.1735
1.0 Hz	11	2384	0.0158268	0.00131912	0.00413807	0.0121735	0.0108544	0.0080354	0.00365329	10.8544	8.0354	1.31912	4.13806	12.1735
1.0 Hz	5	2384	0.0123557	0.000957464	0.00338692	0.0121735	0.011216	0.00878655	0.000182198	11.216	8.78655	0.957464	3.38692	12.1735
1.0 Hz	1	2384	0.0118419	0.000493412	0.00241721	0.0121735	0.0116801	0.00975626	0.000331585	11.6801	9.75626	0.493412	2.41721	12.1735
1.0 Hz	1	2454	0	0	0	0.0121735	0.0121735	0.0121735	0.0121735	12.1735	12.1735	0	0	12.1735
1.0 Hz	2	2385	0.0218336	0.00753441	0.0101813	0.0121735	0.00463906	0.00199215	0.00966018	4.63906	1.99215	7.53441	10.1813	12.1735
1.0 Hz	11	2385	0.019184	0.00681616	0.00947013	0.0121735	0.00535731	0.00270334	0.00701052	5.35731	2.70334	6.81616	9.47013	12.1735
1.0 Hz	12	2454	0	0	0	0.0121735	0.0121735	0.0121735	0.0121735	12.1735	12.1735	0	0	12.1735
1.0 Hz	6	2342	0	0	0	0.0121735	0.0121735	0.0121735	0.0121735	12.1735	12.1735	0	0	12.1735
1.0 Hz	12	2428	8e-05	3.2e-06	1.6e-05	0.0121735	0.0121703	0.0121575	0.0120935	12.1703	12.1575	0.0032	0.016	12.1735
1.0 Hz	5	2425	0	0	0	0.0121735	0.0121735	0.0121735	0.0121735	12.1735	12.1735	0	0	12.1735
1.0 Hz	11	2458	0.0449957	0.0330394	0.0335046	0.0121735	0.0208659	0.0213311	0.0328222	20.8659	21.3311	33.0394	33.5046	12.1735
1.0 Hz	3	2454	0	0	0	0.0121735	0.0121735	0.0121735	0.0121735	12.1735	12.1735	0	0	12.1735
1.0 Hz	1	2458	0.0473357	0.0315243	0.0323154	0.0121735	0.0193508	0.0201419	0.0351622	19.3508	20.1419	31.5243	32.3154	12.1735
1.0 Hz	4	2385	0.024578	0.00677849	0.0102201	0.0121735	0.00539498	0.0019534	0.0124045	5.39498	1.9534	6.77849	10.2201	12.1735
1.0 Hz	11	2458	0.0463957	0.0316886	0.0326441	0.0121735	0.0195151	0.0204707	0.0342222	19.5152	20.4707	31.6886	32.6441	12.1735
1.0 Hz	1	2428	0	0	0	0.0121735	0.0121735	0.0121735	0.0121735	12.1735	12.1735	0	0	12.1735
1.0 Hz	3	2454	0	0	0	0.0121735	0.0121735	0.0121735	0.0121735	12.1735	12.1735	0	0	12.1735
1.0 Hz	12	2374	0	0	0	0.0121735	0.0121735	0.0121735	0.0121735	12.1735	12.1735	0	0	12.1735
1.0 Hz	1	2383	0.0174163	0.000696653	0.00348327	0.0121735	0.0114768	0.0086902	0.00524287	11.4768	8.6902	0.696653	3.48327	12.1735
1.0 Hz	4	2428	0	0	0	0.0121735	0.0121735	0.0121735	0.0121735	12.1735	12.1735	0	0	12.1735
1.0 Hz	4	2454	0	0	0	0.0121735	0.0121735	0.0121735	0.0121735	12.1735	12.1735	0	0	12.1735
1.0 Hz	9	2458	0.0602792	0.0334552	0.0343672	0.0121735	0.0212817	0.0221937	0.0481057	21.2817	22.1937	33.4552	34.3672	12.1735
1.0 Hz	12	2383	0.00441426	0.00017657	0.000882851	0.0121735	0.0119969	0.0112906	0.00775921	11.9969	11.2906	0.17657	0.882851	12.1735
1.0 Hz	11	2374	0	0	0	0.0121735	0.0121735	0.0121735	0.0121735	12.1735	12.1735	0	0	12.1735
1.0 Hz	11	2428	0	0	0	0.0121735	0.0121735	0.0121735	0.0121735	12.1735	12.1735	0	0	12.1735
1.0 Hz	12	2458	0.0424049	0.0326683	0.0331357	0.0121735	0.0204948	0.0209623	0.0302314	20.4948	20.9623	32.6683	33.1357	12.1735
1.0 Hz	5	2458	0.0533148	0.0318089	0.0329196	0.0121735	0.0196354	0.0207461	0.0411413	19.6354	20.7461	31.8089	32.9196	12.1735
1.0 Hz	4	2374	0	0	0	0.0121735	0.0121735	0.0121735	0.0121735	12.1735	12.1735	0	0	12.1735
1.0 Hz	4	2342	0	0	0	0.0121735	0.0121735	0.0121735	0.0121735	12.1735	12.1735	0	0	12.1735
1.0 Hz	5	2458	0.0470912	0.0341265	0.0347202	0.0121735	0.0219531	0.0225468	0.0349177	21.9531	22.5468	34.1265	34.7202	12.1735
1.0 Hz	10	2425	0	0	0	0.0121735	0.0121735	0.0121735	0.0121735	12.1735	12.1735	0	0	12.1735
1.0 Hz	12	2384	0.0258967	0.00152263	0.0054835	0.0121735	0.0106508	0.00668997	0.0137232	10.6508	6.68997	1.52263	5.4835	12.1735
1.0 Hz	1	2458	0.0470606	0.0306751	0.032064	0.0121735	0.0185016	0.0198905	0.0348872	18.5016	19.8905	30.6751	32.064	12.1735
1.0 Hz	10	2458	0.0473815	0.0290429	0.0309419	0.0121735	0.0168694	0.0187684	0.035208	16.8694	18.7684	29.0429	30.9419	12.1735
1.0 Hz	8	2390	0.00975244	0.000527252	0.00201405	0.0121735	0.0116462	0.0101594	0.00242103	11.6462	10.1594	0.527252	2.01406	12.1735
1.0 Hz	11	2342	0	0	0	0.0121735	0.0121735	0.0121735	0.0121735	12.1735	12.1735	0	0	12.1735
1.0 Hz	3	2454	0	0	0	0.0121735	0.0121735	0.0121735	0.0121735	12.1735	12.1735	0	0	12.1735
1.0 Hz	12	2425	0	0	0	0.0121735	0.0121735	0.0121735	0.0121735	12.1735	12.1735	0	0	12.1735
1.0 Hz	3	2384	0	0	0	0.0121735	0.0121735	0.0121735	0.0121735	12.1735	12.1735	0	0	12.1735
1.0 Hz	11	2425	0	0	0	0.0121735	0.0121735	0.0121735	0.0121735	12.1735	12.1735	0	0	12.1735
1.0 Hz	2	2428	0.0121423	0.000505928	0.00247853	0.0121735	0.0116675	0.00969494	3.11881e-05	11.6675	9.69494	0.505928	2.47853	12.1735
1.0 Hz	5	2384	0.00486815	0.000194726	0.00097363	0.0121735	0.0119787	0.0111998	0.00730532	11.9787	11.1998	0.194726	0.97363	12.1735
1.0 Hz	12	2383	0	0	0	0.0121735	0.0121735	0.0121735	0.0121735	12.1735	12.1735	0	0	12.1735
1.0 Hz	7	2385	0.0272449	0.00727675	0.0105881	0.0121735	0.00489672	0.00158541	0.0150714	4.89672	1.58541	7.27675	10.5881	12.1735
1.0 Hz	2	2458	0.0580586	0.0342212	0.0348505	0.0121735	0.0220477	0.022677	0.0458851	22.0477	22.677	34.2212	34.8505	12.1735
1.0 Hz	1	2428	0	0	0	0.0121735	0.0121735	0.0121735	0.0121735	12.1735	12.1735	0	0	12.1735
1.0 Hz	4	2454	0	0	0	0.0121735	0.0121735	0.0121735	0.0121735	12.1735	12.1735	0	0	12.1735
1.0 Hz	11	2383	0	0	0	0.0121735	0.0121735	0.0121735	0.0121735	12.1735	12.1735	0	0	12.1735
1.0 Hz	9	2383	0	0	0	0.0121735	0.0121735	0.0121735	0.0121735	12.1735	12.1735	0	0	12.1735
1.0 Hz	5	2342	0	0	0	0.0121735	0.0121735	0.0121735	0.0121735	12.1735	12.1735	0	0	12.1735
1.0 Hz	11	2458	0.0420672	0.030815	0.0316286	0.0121735	0.0186415	0.0194551	0.0298937	18.6415	19.4551	30.815	31.6286	12.1735
1.0 Hz	1	2384	0.00890436	0.000356174	0.00178087	0.0121735	0.0118173	0.0103926	0.00326911	11.8173	10.3926	0.356174	1.78087	12.1735
1.0 Hz	6	2425	0	0	0	0.0121735	0.0121735	0.0121735	0.0121735	12.1735	12.1735	0	0	12.1735
1.0 Hz	11	2385	0.0290656	0.00966098	0.0126132	0.0121735	0.0025125	0.000439723	0.0168921	2.5125	0.439723	9.66098	12.6132	12.1735
1.0 Hz	5	2428	0	0	0	0.0121735	0.0121735	0.0121735	0.0121735	12.1735	12.1735	0	0	12.1735
1.0 Hz	6	2385	0.020831	0.00654361	0.00866173	0.0121735	0.00562986	0.00351174	0.00865756	5.62986	3.51174	6.54361	8.66173	12.1735
1.0 Hz	7	2385	0.0286224	0.00568821	0.00930651	0.0121735	0.00648526	0.00286696	0.0164489	6.48526	2.86696	5.68821	9.30651	12.1735
1.0 Hz	11	2384	0.0067373	0.000269492	0.00134746	0.0121735	0.011904	0.010826	0.00543617	11.904	10.826	0.269492	1.34746	12.1735
1.0 Hz	11	2390	0.00157476	6.29904e-05	0.000314952	0.0121735	0.0121105	0.0118585	0.0105987	12.1105	11.8585	0.0629904	0.314952	12.1735
1.0 Hz	7	2458	0.0455544	0.0328641	0.0335767	0.0121735	0.0206907	0.0214032	0.0333809	20.6907	21.4032	32.8641	33.5767	12.1735
1.0 Hz	5	2384	0.00442222	0.000431513	0.00127062	0.0121735	0.011742	0.0109028	0.00775125	11.742	10.9028	0.431513	1.27062	12.1735
1.0 Hz	7	2425	0	0	0	0.0121735	0.0121735	0.0121735	0.0121735	12.1735	12.1735	0	0	12.1735
1.0 Hz	5	2383	0	0	0	0.0121735	0.0121735	0.0121735	0.0121735	12.1735	12.1735	0	0	12.1735
1.0 Hz	6	2384	0.00694389	0.000471208	0.00169242	0.0121735	0.0117023	0.010481	0.00522958	11.7023	10.481	0.471208	1.69242	12.1735
1.0 Hz	14	2383	0	0	0	0.0121735	0.0121735	0.0121735	0.0121735	12.1735	12.1735	0	0	12.1735
1.0 Hz	5	2374	0	0	0	0.0121735	0.0121735	0.0121735	0.0121735	12.1735	12.1735	0	0	12.1735
1.0 Hz	10	2385	0.0301146	0.007928	0.0113699	0.0121735	0.00424547	0.000803556	0.0179411	4.24547	0.803556	7.928	11.3699	12.1735
1.0 Hz	7	2342	0	0	0	0.0121735	0.0121735	0.0121735	0.0121735	12.1735	12.1735	0	0	12.1735
1.0 Hz	7	2385	0.0181395	0.00703968	0.00908632	0.0121735	0.00513379	0.00308715	0.00596601	5.13379	3.08715	7.03968	9.08632	12.1735
1.0 Hz	4	2454	0	0	0	0.0121735	0.0121735	0.0121735	0.0121735	12.1735	12.1735	0	0	12.1735
1.0 Hz	1	2374	0	0	0	0.0121735	0.0121735	0.0121735	0.0121735	12.1735	12.1735	0	0	12.1735
1.0 Hz	3	2390	0.0223346	0.00123687	0.0047857	0.0121735	0.0109366	0.00738777	0.0101611	10.9366	7.38777	1.23687	4.7857	12.1735
1.0 Hz	12	2458	0.0491139	0.0288916	0.0305852	0.0121735	0.0167182	0.0184118	0.0369404	16.7182	18.4118	28.8916	30.5852	12.1735
1.0 Hz	9	2458	0.045914	0.0313961	0.032617	0.0121735	0.0192226	0.0204435	0.0337405	19.2226	20.4435	31.3961	32.617	12.1735
1.0 Hz	13	2342	0	0	0	0.0121735	0.0121735	0.0121735	0.0121735	12.1735	12.1735	0	0	12.1735
1.0 Hz	12	2428	0	0	0	0.0121735	0.0121735	0.0121735	0.0121735	12.1735	12.1735	0	0	12.1735
1.0 Hz	6	2342	0.0142899	0.000571596	0.00285798	0.0121735	0.0116019	0.00931549	0.00211643	11.6019	9.31549	0.571596	2.85798	12.1735
1.0 Hz	7	2454	0	0	0	0.0121735	0.0121735	0.0121735	0.0121735	12.1735	12.1735	0	0	12.1735
1.0 Hz	14	2383	0	0	0	0.0121735	0.0121735	0.0121735	0.0121735	12.1735	12.1735	0	0	12.1735
1.0 Hz	7	2390	0	0	0	0.0121735	0.0121735	0.0121735	0.0121735	12.1735	12.1735	0	0	12.1735
1.0 Hz	11	2390	0	0	0	0.0121735	0.0121735	0.0121735	0.0121735	12.1735	12.1735	0	0	12.1735
1.0 Hz	1	2384	0.000847641	3.39056e-05	0.000169528	0.0121735	0.0121396	0.0120039	0.0113258	12.1396	12.0039	0.0339056	0.169528	12.1735
1.0 Hz	7	2458	0.0613652	0.0322059	0.0338525	0.0121735	0.0200324	0.021679	0.0491917	20.0324	21.679	32.2059	33.8525	12.1735
1.0 Hz	1	2342	0	0	0	0.0121735	0.0121735	0.0121735	0.0121735	12.1735	12.1735	0	0	12.1735
1.0 Hz	12	2383	0	0	0	0.0121735	0.0121735	0.0121735	0.0121735	12.1735	12.1735	0	0	12.1735
1.0 Hz	13	2383	0.00406374	0.000169323	0.000829508	0.0121735	0.0120041	0.011344	0.00810973	12.0041	11.344	0.169323	0.829508	12.1735
1.0 Hz	11	2390	0.000639795	2.55918e-05	0.000127959	0.0121735	0.0121479	0.0120455	0.0115337	12.1479	12.0455	0.0255918	0.127959	12.1735
1.0 Hz	3	2342	0	0	0	0.0121735	0.0121735	0.0121735	0.0121735	12.1735	12.1735	0	0	12.1735
1.0 Hz	4	2458	0.0451718	0.0328006	0.0337154	0.0121735	0.0206271	0.021542	0.0329983	20.6271	21.542	32.8006	33.7154	12.1735
1.0 Hz	7	2390	0	0	0	0.0121735	0.0121735	0.0121735	0.0121735	12.1735	12.1735	0	0	12.1735
1.0 Hz	11	2384	0.00450983	0.000215897	0.00091927	0.0121735	0.0119576	0.0112542	0.00766364	11.9576	11.2542	0.215897	0.91927	12.1735
1.0 Hz	1	2390	0	0	0	0.0121735	0.0121735	0.0121735	0.0121735	12.1735	12.1735	0	0	12.1735
1.0 Hz	14	2342	0	0	0	0.0121735	0.0121735	0.0121735	0.0121735	12.1735	12.1735	0	0	12.1735
1.0 Hz	3	2428	0	0	0	0.0121735	0.0121735	0.0121735	0.0121735	12.1735	12.1735	0	0	12.1735
1.0 Hz	14	2458	0.0488317	0.0316161	0.0333582	0.0121735	0.0194426	0.0211847	0.0366583	19.4426	21.1847	31.6161	33.3582	12.1735
1.0 Hz	9	2425	0	0	0	0.0121735	0.0121735	0.0121735	0.0121735	12.1735	12.1735	0	0	12.1735
1.0 Hz	7	2374	0	0	0	0.0121735	0.0121735	0.0121735	0.0121735	12.1735	12.1735	0	0	12.1735
1.0 Hz	9	2428	0	0	0	0.0121735	0.0121735	0.0121735	0.0121735	12.1735	12.1735	0	0	12.1735
1.0 Hz	6	2458	0.0468238	0.0319823	0.0330459	0.0121735	0.0198088	0.0208724	0.0346503	19.8088	20.8724	31.9823	33.0459	12.1735
1.0 Hz	6	2385	0.0201961	0.00481761	0.00719897	0.0121735	0.00735586	0.0049745	0.00802259	7.35586	4.9745	4.81761	7.19897	12.1735
1.0 Hz	11	2454	0	0	0	0.0121735	0.0121735	0.0121735	0.0121735	12.1735	12.1735	0	0	12.1735
1.0 Hz	13	2384	0.0038725	0.0001549	0.0007745	0.0121735	0.0120186	0.011399	0.00830097	12.0186	11.399	0.1549	0.7745	12.1735
1.0 Hz	5	2390	0	0	0	0.0121735	0.0121735	0.0121735	0.0121735	12.1735	12.1735	0	0	12.1735
1.0 Hz	10	2458	0.053292	0.0327847	0.0339385	0.0121735	0.0206113	0.0217651	0.0411185	20.6113	21.7651	32.7847	33.9385	12.1735
1.0 Hz	2	2342	0	0	0	0.0121735	0.0121735	0.0121735	0.0121735	12.1735	12.1735	0	0	12.1735
1.0 Hz	8	2385	0.0330073	0.00730695	0.0108157	0.0121735	0.00486652	0.0013578	0.0208338	4.86652	1.3578	7.30695	10.8157	12.1735
1.0 Hz	3	2385	0.0247653	0.00744198	0.0100496	0.0121735	0.00473149	0.00212383	0.0125919	4.73149	2.12383	7.44198	10.0496	12.1735
1.0 Hz	5	2425	0	0	0	0.0121735	0.0121735	0.0121735	0.0121735	12.1735	12.1735	0	0	12.1735
1.0 Hz	10	2385	0.018053	0.00528175	0.0076117	0.0121735	0.00689172	0.00456177	0.00587957	6.89172	4.56177	5.28175	7.6117	12.1735
1.0 Hz	14	2384	0.00340221	0.000136088	0.000680442	0.0121735	0.0120374	0.011493	0.00877126	12.0374	11.493	0.136088	0.680443	12.1735
1.0 Hz	2	2425	0	0	0	0.0121735	0.0121735	0.0121735	0.0121735	12.1735	12.1735	0	0	12.1735
1.0 Hz	8	2454	0	0	0	0.0121735	0.0121735	0.0121735	0.0121735	12.1735	12.1735	0	0	12.1735
1.0 Hz	10	2342	0	0	0	0.0121735	0.0121735	0.0121735	0.0121735	12.1735	12.1735	0	0	12.1735
1.0 Hz	7	2428	0	0	0	0.0121735	0.0121735	0.0121735	0.0121735	12.1735	12.1735	0	0	12.1735
1.0 Hz	10	2454	0	0	0	0.0121735	0.0121735	0.0121735	0.0121735	12.1735	12.1735	0	0	12.1735
1.0 Hz	2	2390	0	0	0	0.0121735	0.0121735	0.0121735	0.0121735	12.1735	12.1735	0	0	12.1735
1.0 Hz	3	2454	0	0	0	0.0121735	0.0121735	0.0121735	0.0121735	12.1735	12.1735	0	0	12.1735
1.0 Hz	12	2425	0	0	0	0.0121735	0.0121735	0.0121735	0.0121735	12.1735	12.1735	0	0	12.1735
1.0 Hz	6	2383	0	0	0	0.0121735	0.0121735	0.0121735	0.0121735	12.1735	12.1735	0	0	12.1735
1.0 Hz	11	2458	0.0678577	0.0324355	0.0341393	0.0121735	0.020262	0.0219659	0.0556842	20.262	21.9659	32.4355	34.1393	12.1735
1.0 Hz	12	2374	0	0	0	0.0121735	0.0121735	0.0121735	0.0121735	12.1735	12.1735	0	0	12.1735
1.0 Hz	12	2454	0	0	0	0.0121735	0.0121735	0.0121735	0.0121735	12.1735	12.1735	0	0	12.1735
1.0 Hz	12	2384	0.00166262	0.000114156	0.000409071	0.0121735	0.0120593	0.0117644	0.0105109	12.0593	11.7644	0.114156	0.409071	12.1735
1.0 Hz	5	2383	0.0134535	0.00053814	0.0026907	0.0121735	0.0116353	0.00948277	0.00128003	11.6353	9.48277	0.53814	2.6907	12.1735
1.0 Hz	9	2342	0	0	0	0.0121735	0.0121735	0.0121735	0.0121735	12.1735	12.1735	0	0	12.1735
1.0 Hz	11	2425	0	0	0	0.0121735	0.0121735	0.0121735	0.0121735	12.1735	12.1735	0	0	12.1735
1.0 Hz	7	2342	0	0	0	0.0121735	0.0121735	0.0121735	0.0121735	12.1735	12.1735	0	0	12.1735
1.0 Hz	8	2374	0	0	0	0.0121735	0.0121735	0.0121735	0.0121735	12.1735	12.1735	0	0	12.1735
1.0 Hz	5	2454	0	0	0	0.0121735	0.0121735	0.0121735	0.0121735	12.1735	12.1735	0	0	12.1735
1.0 Hz	5	2390	0.0019501	7.80039e-05	0.00039002	0.0121735	0.0120955	0.0117835	0.0102234	12.0955	11.7835	0.0780039	0.39002	12.1735
1.0 Hz	6	2428	0	0	0	0.0121735	0.0121735	0.0121735	0.0121735	12.1735	12.1735	0	0	12.1735
1.0 Hz	9	2385	0.0251322	0.00693705	0.0102985	0.0121735	0.00523642	0.00187496	0.0129587	5.23642	1.87496	6.93705	10.2985	12.1735
1.0 Hz	9	2385	0.0227883	0.00797982	0.0106753	0.0121735	0.00419365	0.00149822	0.0106149	4.19365	1.49822	7.97982	10.6753	12.1735
1.0 Hz	12	2385	0.0186736	0.00597835	0.00856185	0.0121735	0.00619512	0.00361162	0.00650018	6.19512	3.61162	5.97835	8.56185	12.1735
1.0 Hz	1	2374	0.0130271	0.000521086	0.00260543	0.0121735	0.0116524	0.00956804	0.000853676	11.6524	9.56804	0.521086	2.60543	12.1735
1.0 Hz	5	2385	0.0332551	0.00718006	0.0106831	0.0121735	0.00499341	0.00149041	0.0210816	4.99341	1.49041	7.18006	10.6831	12.1735
1.0 Hz	11	2374	0	0	0	0.0121735	0.0121735	0.0121735	0.0121735	12.1735	12.1735	0	0	12.1735
1.0 Hz	8	2374	0	0	0	0.0121735	0.0121735	0.0121735	0.0121735	12.1735	12.1735	0	0	12.1735
1.0 Hz	3	2374	0	0	0	0.0121735	0.0121735	0.0121735	0.0121735	12.1735	12.1735	0	0	12.1735
1.0 Hz	14	2458	0.0745194	0.0379195	0.0394726	0.0121735	0.025746	0.0272992	0.062346	25.746	27.2992	37.9195	39.4726	12.1735
1.0 Hz	8	2384	0.00515471	0.000303989	0.00114104	0.0121735	0.0118695	0.0110324	0.00701876	11.8695	11.0324	0.303989	1.14104	12.1735
1.0 Hz	10	2385	0.0226084	0.0055772	0.00809	0.0121735	0.00659627	0.00408347	0.010435	6.59627	4.08347	5.5772	8.09	12.1735
1.0 Hz	4	2374	0	0	0	0.0121735	0.0121735	0.0121735	0.0121735	12.1735	12.1735	0	0	12.1735
1.0 Hz	9	2384	0.010774	0.00047861	0.00216792	0.0121735	0.0116949	0.0100055	0.00139951	11.6949	10.0055	0.47861	2.16792	12.1735
1.0 Hz	14	2383	0	0	0	0.0121735	0.0121735	0.0121735	0.0121735	12.1735	12.1735	0	0	12.1735
1.0 Hz	12	2390	0	0	0	0.0121735	0.0121735	0.0121735	0.0121735	12.1735	12.1735	0	0	12.1735
1.0 Hz	11	2458	0.0497466	0.0297907	0.032477	0.0121735	0.0176172	0.0203036	0.0375732	17.6172	20.3036	29.7907	32.477	12.1735
1.0 Hz	6	2383	0	0	0	0.0121735	0.0121735	0.0121735	0.0121735	12.1735	12.1735	0	0	12.1735
1.0 Hz	1	2374	0	0	0	0.0121735	0.0121735	0.0121735	0.0121735	12.1735	12.1735	0	0	12.1735
1.0 Hz	7	2428	0	0	0	0.0121735	0.0121735	0.0121735	0.0121735	12.1735	12.1735	0	0	12.1735
1.0 Hz	12	2374	0	0	0	0.0121735	0.0121735	0.0121735	0.0121735	12.1735	12.1735	0	0	12.1735
1.0 Hz	8	2374	0	0	0	0.0121735	0.0121735	0.0121735	0.0121735	12.1735	12.1735	0	0	12.1735
1.0 Hz	3	2383	0.0294387	0.00117755	0.00588774	0.0121735	0.0109959	0.00628573	0.0172652	10.9959	6.28573	1.17755	5.88774	12.1735
1.0 Hz	12	2390	0	0	0	0.0121735	0.0121735	0.0121735	0.0121735	12.1735	12.1735	0	0	12.1735
1.0 Hz	1	2428	8e-05	3.2e-06	1.6e-05	0.0121735	0.0121703	0.0121575	0.0120935	12.1703	12.1575	0.0032	0.016	12.1735
1.0 Hz	1	2428	0.0121423	0.000505928	0.00247853	0.0121735	0.0116675	0.00969494	3.11881e-05	11.6675	9.69494	0.505928	2.47853	12.1735
1.0 Hz	4	2390	0	0	0	0.0121735	0.0121735	0.0121735	0.0121735	12.1735	12.1735	0	0	12.1735
1.0 Hz	13	2342	0	0	0	0.0121735	0.0121735	0.0121735	0.0121735	12.1735	12.1735	0	0	12.1735
1.0 Hz	6	2390	0	0	0	0.0121735	0.0121735	0.0121735	0.0121735	12.1735	12.1735	0	0	12.1735
1.0 Hz	12	2425	0	0	0	0.0121735	0.0121735	0.0121735	0.0121735	12.1735	12.1735	0	0	12.1735
1.0 Hz	1	2385	0.0365172	0.00933308	0.0126272	0.0121735	0.00284039	0.000453682	0.0243438	2.84039	0.453682	9.33308	12.6272	12.1735
1.0 Hz	2	2428	0.00166262	6.65047e-05	0.000332524	0.0121735	0.012107	0.0118409	0.0105109	12.107	11.8409	0.0665047	0.332524	12.1735
1.0 Hz	12	2390	0.0019501	7.80039e-05	0.00039002	0.0121735	0.0120955	0.0117835	0.0102234	12.0955	11.7835	0.0780039	0.39002	12.1735
1.0 Hz	6	2425	0	0	0	0.0121735	0.0121735	0.0121735	0.0121735	12.1735	12.1735	0	0	12.1735
1.0 Hz	1	2428	0.0115019	0.000460074	0.00230037	0.0121735	0.0117134	0.0098731	0.000671617	11.7134	9.8731	0.460074	2.30037	12.1735
1.0 Hz	1	2428	0	0	0	0.0121735	0.0121735	0.0121735	0.0121735	12.1735	12.1735	0	0	12.1735
1.0 Hz	1	2374	0	0	0	0.0121735	0.0121735	0.0121735	0.0121735	12.1735	12.1735	0	0	12.1735
1.0 Hz	6	2390	0	0	0	0.0121735	0.0121735	0.0121735	0.0121735	12.1735	12.1735	0	0	12.1735
1.0 Hz	9	2383	0.010291	0.000428794	0.00210065	0.0121735	0.0117447	0.0100728	0.00188242	11.7447	10.0728	0.428794	2.10065	12.1735
1.0 Hz	1	2454	0	0	0	0.0121735	0.0121735	0.0121735	0.0121735	12.1735	12.1735	0	0	12.1735
1.0 Hz	1	2385	0.0169208	0.00534495	0.00729027	0.0121735	0.00682852	0.0048832	0.00474737	6.82852	4.8832	5.34495	7.29027	12.1735
1.0 Hz	11	2458	0.0466021	0.032972	0.0336799	0.0121735	0.0207986	0.0215064	0.0344287	20.7986	21.5064	32.972	33.6799	12.1735
1.0 Hz	14	2384	0	0	0	0.0121735	0.0121735	0.0121735	0.0121735	12.1735	12.1735	0	0	12.1735
1.0 Hz	1	2454	0	0	0	0.0121735	0.0121735	0.0121735	0.0121735	12.1735	12.1735	0	0	12.1735
1.0 Hz	6	2374	0	0	0	0.0121735	0.0121735	0.0121735	0.0121735	12.1735	12.1735	0	0	12.1735
1.0 Hz	7	2385	0.0375587	0.00991043	0.0144642	0.0121735	0.00226304	0.00229068	0.0253852	2.26304	2.29068	9.91043	14.4642	12.1735
1.0 Hz	7	2374	0	0	0	0.0121735	0.0121735	0.0121735	0.0121735	12.1735	12.1735	0	0	12.1735
1.0 Hz	1	2454	0	0	0	0.0121735	0.0121735	0.0121735	0.0121735	12.1735	12.1735	0	0	12.1735
1.0 Hz	10	2454	0	0	0	0.0121735	0.0121735	0.0121735	0.0121735	12.1735	12.1735	0	0	12.1735
1.0 Hz	1	2454	0	0	0	0.0121735	0.0121735	0.0121735	0.0121735	12.1735	12.1735	0	0	12.1735
1.0 Hz	11	2374	0	0	0	0.0121735	0.0121735	0.0121735	0.0121735	12.1735	12.1735	0	0	12.1735
1.0 Hz	11	2342	0	0	0	0.0121735	0.0121735	0.0121735	0.0121735	12.1735	12.1735	0	0	12.1735
1.0 Hz	6	2425	0	0	0	0.0121735	0.0121735	0.0121735	0.0121735	12.1735	12.1735	0	0	12.1735
1.0 Hz	3	2390	0	0	0	0.0121735	0.0121735	0.0121735	0.0121735	12.1735	12.1735	0	0	12.1735
1.0 Hz	14	2428	0.012411	0.000496439	0.0024822	0.0121735	0.011677	0.00969127	0.000237514	11.677	9.69127	0.496439	2.4822	12.1735
1.0 Hz	14	2454	0	0	0	0.0121735	0.0121735	0.0121735	0.0121735	12.1735	12.1735	0	0	12.1735
1.0 Hz	5	2342	0	0	0	0.0121735	0.0121735	0.0121735	0.0121735	12.1735	12.1735	0	0	12.1735
1.0 Hz	3	2454	0	0	0	0.0121735	0.0121735	0.0121735	0.0121735	12.1735	12.1735	0	0	12.1735
1.0 Hz	5	2385	0.0271514	0.00762917	0.0106984	0.0121735	0.0045443	0.00147504	0.0149779	4.5443	1.47504	7.62917	10.6984	12.1735
1.0 Hz	2	2374	0	0	0	0.0121735	0.0121735	0.0121735	0.0121735	12.1735	12.1735	0	0	12.1735
1.0 Hz	7	2458	0.0543168	0.0345222	0.0354356	0.0121735	0.0223488	0.0232621	0.0421434	22.3488	23.2621	34.5222	35.4356	12.1735
1.0 Hz	13	2458	0.0473815	0.0290429	0.0309419	0.0121735	0.0168694	0.0187684	0.035208	16.8694	18.7684	29.0429	30.9419	12.1735
1.0 Hz	10	2454	0	0	0	0.0121735	0.0121735	0.0121735	0.0121735	12.1735	12.1735	0	0	12.1735
1.0 Hz	7	2374	0	0	0	0.0121735	0.0121735	0.0121735	0.0121735	12.1735	12.1735	0	0	12.1735
1.0 Hz	11	2385	0.0165117	0.0055745	0.00789509	0.0121735	0.00659897	0.00427839	0.00433821	6.59897	4.27839	5.5745	7.89508	12.1735
1.0 Hz	7	2454	0	0	0	0.0121735	0.0121735	0.0121735	0.0121735	12.1735	12.1735	0	0	12.1735
1.0 Hz	1	2454	0	0	0	0.0121735	0.0121735	0.0121735	0.0121735	12.1735	12.1735	0	0	12.1735
1.0 Hz	5	2385	0.02425	0.00683121	0.00910276	0.0121735	0.00534226	0.00307071	0.0120765	5.34226	3.07071	6.83121	9.10276	12.1735
1.0 Hz	6	2425	0	0	0	0.0121735	0.0121735	0.0121735	0.0121735	12.1735	12.1735	0	0	12.1735
1.0 Hz	7	2428	0.00819839	0.0003416	0.00167349	0.0121735	0.0118319	0.0105	0.00397508	11.8319	10.5	0.3416	1.67349	12.1735
1.0 Hz	2	2425	0	0	0	0.0121735	0.0121735	0.0121735	0.0121735	12.1735	12.1735	0	0	12.1735
1.0 Hz	4	2458	0.0494113	0.0326623	0.033209	0.0121735	0.0204889	0.0210356	0.0372378	20.4889	21.0356	32.6623	33.209	12.1735
1.0 Hz	7	2342	0	0	0	0.0121735	0.0121735	0.0121735	0.0121735	12.1735	12.1735	0	0	12.1735
1.0 Hz	7	2390	0	0	0	0.0121735	0.0121735	0.0121735	0.0121735	12.1735	12.1735	0	0	12.1735
1.0 Hz	10	2383	0.00579918	0.000231967	0.00115984	0.0121735	0.0119415	0.0110136	0.00637429	11.9415	11.0136	0.231967	1.15984	12.1735
1.0 Hz	12	2390	0.00154281	6.17124e-05	0.000308562	0.0121735	0.0121118	0.0118649	0.0106307	12.1118	11.8649	0.0617124	0.308562	12.1735
1.0 Hz	8	2384	0.0129482	0.000773431	0.00288761	0.0121735	0.0114	0.00928587	0.000774702	11.4	9.28587	0.773431	2.88761	12.1735
1.0 Hz	12	2384	0.00637965	0.000467423	0.00165955	0.0121735	0.011706	0.0105139	0.00579382	11.706	10.5139	0.467423	1.65955	12.1735
1.0 Hz	7	2384	0.0258967	0.00152263	0.0054835	0.0121735	0.0106508	0.00668997	0.0137232	10.6508	6.68997	1.52263	5.4835	12.1735
1.0 Hz	9	2383	0	0	0	0.0121735	0.0121735	0.0121735	0.0121735	12.1735	12.1735	0	0	12.1735
1.0 Hz	7	2390	0	0	0	0.0121735	0.0121735	0.0121735	0.0121735	12.1735	12.1735	0	0	12.1735
1.0 Hz	11	2454	0	0	0	0.0121735	0.0121735	0.0121735	0.0121735	12.1735	12.1735	0	0	12.1735
1.0 Hz	11	2383	0	0	0	0.0121735	0.0121735	0.0121735	0.0121735	12.1735	12.1735	0	0	12.1735
1.0 Hz	1	2342	0	0	0	0.0121735	0.0121735	0.0121735	0.0121735	12.1735	12.1735	0	0	12.1735
1.0 Hz	11	2384	0.0214108	0.00120277	0.00461905	0.0121735	0.0109707	0.00755442	0.00923732	10.9707	7.55442	1.20277	4.61905	12.1735
1.0 Hz	4	2425	0	0	0	0.0121735	0.0121735	0.0121735	0.0121735	12.1735	12.1735	0	0	12.1735
1.0 Hz	1	2384	0.0123557	0.000957464	0.00338692	0.0121735	0.011216	0.00878655	0.000182198	11.216	8.78655	0.957464	3.38692	12.1735
1.0 Hz	7	2385	0.020831	0.00654361	0.00866173	0.0121735	0.00562986	0.00351174	0.00865756	5.62986	3.51174	6.54361	8.66173	12.1735
1.0 Hz	1	2383	0	0	0	0.0121735	0.0121735	0.0121735	0.0121735	12.1735	12.1735	0	0	12.1735
1.0 Hz	5	2374	0	0	0	0.0121735	0.0121735	0.0121735	0.0121735	12.1735	12.1735	0	0	12.1735
1.0 Hz	8	2425	0	0	0	0.0121735	0.0121735	0.0121735	0.0121735	12.1735	12.1735	0	0	12.1735
1.0 Hz	12	2383	0.010291	0.000428794	0.00210065	0.0121735	0.0117447	0.0100728	0.00188242	11.7447	10.0728	0.428794	2.10065	12.1735
1.0 Hz	10	2384	0	0	0	0.0121735	0.0121735	0.0121735	0.0121735	12.1735	12.1735	0	0	12.1735
1.0 Hz	2	2458	0.0460822	0.0324565	0.03321	0.0121735	0.0202831	0.0210365	0.0339087	20.2831	21.0365	32.4565	33.21	12.1735
1.0 Hz	7	2384	0.00359354	0.000143742	0.000718709	0.0121735	0.0120297	0.0114548	0.00857993	12.0297	11.4548	0.143742	0.718709	12.1735
1.0 Hz	8	2454	0	0	0	0.0121735	0.0121735	0.0121735	0.0121735	12.1735	12.1735	0	0	12.1735
1.0 Hz	11	2383	0.00547302	0.000218921	0.0010946	0.0121735	0.0119545	0.0110789	0.00670045	11.9545	11.0789	0.218921	1.0946	12.1735
1.0 Hz	2	2383	0	0	0	0.0121735	0.0121735	0.0121735	0.0121735	12.1735	12.1735	0	0	12.1735
1.0 Hz	11	2425	0	0	0	0.0121735	0.0121735	0.0121735	0.0121735	12.1735	12.1735	0	0	12.1735
1.0 Hz	2	2454	0	0	0	0.0121735	0.0121735	0.0121735	0.0121735	12.1735	12.1735	0	0	12.1735
1.0 Hz	3	2383	0	0	0	0.0121735	0.0121735	0.0121735	0.0121735	12.1735	12.1735	0	0	12.1735
1.0 Hz	2	2384	0.0047328	0.000367794	0.00130091	0.0121735	0.0118057	0.0108726	0.00744067	11.8057	10.8726	0.367794	1.30091	12.1735
1.0 Hz	11	2425	0	0	0	0.0121735	0.0121735	0.0121735	0.0121735	12.1735	12.1735	0	0	12.1735
1.0 Hz	1	2454	0	0	0	0.0121735	0.0121735	0.0121735	0.0121735	12.1735	12.1735	0	0	12.1735
1.0 Hz	11	2384	0.0183673	0.000762523	0.0036761	0.0121735	0.0114109	0.00849737	0.00619385	11.4109	8.49737	0.762523	3.6761	12.1735
1.0 Hz	8	2342	0	0	0	0.0121735	0.0121735	0.0121735	0.0121735	12.1735	12.1735	0	0	12.1735
1.0 Hz	11	2374	0	0	0	0.0121735	0.0121735	0.0121735	0.0121735	12.1735	12.1735	0	0	12.1735
1.0 Hz	7	2374	0	0	0	0.0121735	0.0121735	0.0121735	0.0121735	12.1735	12.1735	0	0	12.1735
1.0 Hz	3	2425	0	0	0	0.0121735	0.0121735	0.0121735	0.0121735	12.1735	12.1735	0	0	12.1735
1.0 Hz	4	2374	0	0	0	0.0121735	0.0121735	0.0121735	0.0121735	12.1735	12.1735	0	0	12.1735
1.0 Hz	2	2425	0	0	0	0.0121735	0.0121735	0.0121735	0.0121735	12.1735	12.1735	0	0	12.1735
1.0 Hz	11	2454	0	0	0	0.0121735	0.0121735	0.0121735	0.0121735	12.1735	12.1735	0	0	12.1735
1.0 Hz	11	2385	0.0212306	0.00482806	0.00769555	0.0121735	0.00734541	0.00447792	0.00905716	7.34541	4.47792	4.82806	7.69555	12.1735
1.0 Hz	11	2374	0	0	0	0.0121735	0.0121735	0.0121735	0.0121735	12.1735	12.1735	0	0	12.1735
1.0 Hz	12	2385	0.0314572	0.0090389	0.011742	0.0121735	0.00313457	0.000431515	0.0192838	3.13457	0.431515	9.0389	11.742	12.1735
1.0 Hz	11	2383	0.0252492	0.00117794	0.00511921	0.0121735	0.0109955	0.00705426	0.0130758	10.9955	7.05426	1.17794	5.11921	12.1735
1.0 Hz	11	2384	0.00297956	0.000196582	0.00066077	0.0121735	0.0119769	0.0115127	0.00919391	11.9769	11.5127	0.196582	0.66077	12.1735
1.0 Hz	5	2342	0	0	0	0.0121735	0.0121735	0.0121735	0.0121735	12.1735	12.1735	0	0	12.1735
1.0 Hz	14	2390	0	0	0	0.0121735	0.0121735	0.0121735	0.0121735	12.1735	12.1735	0	0	12.1735
1.0 Hz	14	2454	0	0	0	0.0121735	0.0121735	0.0121735	0.0121735	12.1735	12.1735	0	0	12.1735
1.0 Hz	14	2383	0	0	0	0.0121735	0.0121735	0.0121735	0.0121735	12.1735	12.1735	0	0	12.1735
1.0 Hz	8	2458	0.0462657	0.031584	0.0328964	0.0121735	0.0194106	0.0207229	0.0340923	19.4106	20.7229	31.584	32.8964	12.1735
1.0 Hz	6	2383	0	0	0	0.0121735	0.0121735	0.0121735	0.0121735	12.1735	12.1735	0	0	12.1735
1.0 Hz	9	2383	0	0	0	0.0121735	0.0121735	0.0121735	0.0121735	12.1735	12.1735	0	0	12.1735
1.0 Hz	5	2374	0	0	0	0.0121735	0.0121735	0.0121735	0.0121735	12.1735	12.1735	0	0	12.1735
1.0 Hz	7	2383	0	0	0	0.0121735	0.0121735	0.0121735	0.0121735	12.1735	12.1735	0	0	12.1735
1.0 Hz	3	2374	0	0	0	0.0121735	0.0121735	0.0121735	0.0121735	12.1735	12.1735	0	0	12.1735
1.0 Hz	7	2383	0.0252492	0.00117794	0.00511921	0.0121735	0.0109955	0.00705426	0.0130758	10.9955	7.05426	1.17794	5.11921	12.1735
1.0 Hz	6	2428	0	0	0	0.0121735	0.0121735	0.0121735	0.0121735	12.1735	12.1735	0	0	12.1735
1.0 Hz	6	2374	0	0	0	0.0121735	0.0121735	0.0121735	0.0121735	12.1735	12.1735	0	0	12.1735
1.0 Hz	7	2458	0.0425584	0.0305517	0.0315257	0.0121735	0.0183782	0.0193522	0.0303849	18.3782	19.3522	30.5517	31.5257	12.1735
1.0 Hz	11	2374	0.00516267	0.000215111	0.00105383	0.0121735	0.0119584	0.0111196	0.0070108	11.9584	11.1196	0.215111	1.05383	12.1735
1.0 Hz	1	2374	0	0	0	0.0121735	0.0121735	0.0121735	0.0121735	12.1735	12.1735	0	0	12.1735
1.0 Hz	1	2458	0.0526462	0.0330472	0.0345067	0.0121735	0.0208737	0.0223333	0.0404727	20.8737	22.3333	33.0472	34.5067	12.1735
1.0 Hz	12	2384	0.0067373	0.000269492	0.00134746	0.0121735	0.011904	0.010826	0.00543617	11.904	10.826	0.269492	1.34746	12.1735
1.0 Hz	13	2390	0.00125521	5.02085e-05	0.000251042	0.0121735	0.0121233	0.0119224	0.0109183	12.1233	11.9224	0.0502085	0.251042	12.1735
1.0 Hz	1	2425	0	0	0	0.0121735	0.0121735	0.0121735	0.0121735	12.1735	12.1735	0	0	12.1735
1.0 Hz	9	2374	0	0	0	0.0121735	0.0121735	0.0121735	0.0121735	12.1735	12.1735	0	0	12.1735
1.0 Hz	7	2383	0	0	0	0.0121735	0.0121735	0.0121735	0.0121735	12.1735	12.1735	0	0	12.1735
1.0 Hz	4	2374	0	0	0	0.0121735	0.0121735	0.0121735	0.0121735	12.1735	12.1735	0	0	12.1735
1.0 Hz	5	2428	0.012411	0.000496439	0.0024822	0.0121735	0.011677	0.00969127	0.000237514	11.677	9.69127	0.496439	2.4822	12.1735
1.0 Hz	7	2383	0.0163228	0.000696408	0.00327179	0.0121735	0.0114771	0.00890168	0.00414931	11.4771	8.90168	0.696408	3.27179	12.1735
1.0 Hz	5	2390	0.0019501	9.79174e-05	0.000406347	0.0121735	0.0120756	0.0117671	0.0102234	12.0756	11.7671	0.0979174	0.406347	12.1735
1.0 Hz	5	2374	0	0	0	0.0121735	0.0121735	0.0121735	0.0121735	12.1735	12.1735	0	0	12.1735
1.0 Hz	10	2425	0	0	0	0.0121735	0.0121735	0.0121735	0.0121735	12.1735	12.1735	0	0	12.1735
1.0 Hz	6	2390	0	0	0	0.0121735	0.0121735	0.0121735	0.0121735	12.1735	12.1735	0	0	12.1735
1.0 Hz	6	2428	0	0	0	0.0121735	0.0121735	0.0121735	0.0121735	12.1735	12.1735	0	0	12.1735
1.0 Hz	14	2428	0	0	0	0.0121735	0.0121735	0.0121735	0.0121735	12.1735	12.1735	0	0	12.1735
1.0 Hz	11	2374	0	0	0	0.0121735	0.0121735	0.0121735	0.0121735	12.1735	12.1735	0	0	12.1735
1.0 Hz	12	2428	0	0	0	0.0121735	0.0121735	0.0121735	0.0121735	12.1735	12.1735	0	0	12.1735
1.0 Hz	7	2384	0.012569	0.000760808	0.0027098	0.0121735	0.0114127	0.00946367	0.00039554	11.4127	9.46367	0.760808	2.7098	12.1735
1.0 Hz	12	2428	0.0257329	0.00102932	0.00514658	0.0121735	0.0111442	0.00702689	0.0135594	11.1442	7.02689	1.02932	5.14658	12.1735
1.0 Hz	11	2383	0	0	0	0.0121735	0.0121735	0.0121735	0.0121735	12.1735	12.1735	0	0	12.1735
1.0 Hz	1	2425	0	0	0	0.0121735	0.0121735	0.0121735	0.0121735	12.1735	12.1735	0	0	12.1735
1.0 Hz	10	2383	0	0	0	0.0121735	0.0121735	0.0121735	0.0121735	12.1735	12.1735	0	0	12.1735
1.0 Hz	1	2342	0	0	0	0.0121735	0.0121735	0.0121735	0.0121735	12.1735	12.1735	0	0	12.1735
1.0 Hz	1	2454	0	0	0	0.0121735	0.0121735	0.0121735	0.0121735	12.1735	12.1735	0	0	12.1735
1.0 Hz	7	2383	0	0	0	0.0121735	0.0121735	0.0121735	0.0121735	12.1735	12.1735	0	0	12.1735
1.0 Hz	4	2390	0.00154281	6.17124e-05	0.000308562	0.0121735	0.0121118	0.0118649	0.0106307	12.1118	11.8649	0.0617124	0.308562	12.1735
1.0 Hz	6	2428	0.00819839	0.0003416	0.00167349	0.0121735	0.0118319	0.0105	0.00397508	11.8319	10.5	0.3416	1.67349	12.1735
1.0 Hz	11	2425	0	0	0	0.0121735	0.0121735	0.0121735	0.0121735	12.1735	12.1735	0	0	12.1735
1.0 Hz	2	2390	0	0	0	0.0121735	0.0121735	0.0121735	0.0121735	12.1735	12.1735	0	0	12.1735
1.0 Hz	7	2454	0	0	0	0.0121735	0.0121735	0.0121735	0.0121735	12.1735	12.1735	0	0	12.1735
1.0 Hz	1	2342	0	0	0	0.0121735	0.0121735	0.0121735	0.0121735	12.1735	12.1735	0	0	12.1735
1.0 Hz	7	2385	0.0240078	0.00705184	0.00929564	0.0121735	0.00512163	0.00287783	0.0118343	5.12163	2.87783	7.05184	9.29564	12.1735
1.0 Hz	8	2342	0	0	0	0.0121735	0.0121735	0.0121735	0.0121735	12.1735	12.1735	0	0	12.1735
1.0 Hz	5	2390	0	0	0	0.0121735	0.0121735	0.0121735	0.0121735	12.1735	12.1735	0	0	12.1735
1.0 Hz	5	2428	0	0	0	0.0121735	0.0121735	0.0121735	0.0121735	12.1735	12.1735	0	0	12.1735
1.0 Hz	11	2383	0	0	0	0.0121735	0.0121735	0.0121735	0.0121735	12.1735	12.1735	0	0	12.1735
1.0 Hz	7	2342	0	0	0	0.0121735	0.0121735	0.0121735	0.0121735	12.1735	12.1735	0	0	12.1735
1.0 Hz	11	2342	0.00359354	0.000143742	0.000718709	0.0121735	0.0120297	0.0114548	0.00857993	12.0297	11.4548	0.143742	0.718709	12.1735
1.0 Hz	1	2342	0	0	0	0.0121735	0.0121735	0.0121735	0.0121735	12.1735	12.1735	0	0	12.1735
1.0 Hz	9	2425	0	0	0	0.0121735	0.0121735	0.0121735	0.0121735	12.1735	12.1735	0	0	12.1735
1.0 Hz	6	2428	0	0	0	0.0121735	0.0121735	0.0121735	0.0121735	12.1735	12.1735	0	0	12.1735
1.0 Hz	13	2374	0	0	0	0.0121735	0.0121735	0.0121735	0.0121735	12.1735	12.1735	0	0	12.1735
1.0 Hz	8	2342	0	0	0	0.0121735	0.0121735	0.0121735	0.0121735	12.1735	12.1735	0	0	12.1735
1.0 Hz	10	2342	0	0	0	0.0121735	0.0121735	0.0121735	0.0121735	12.1735	12.1735	0	0	12.1735
1.0 Hz	5	2374	0.000679769	2.71908e-05	0.000135954	0.0121735	0.0121463	0.0120375	0.0114937	12.1463	12.0375	0.0271908	0.135954	12.1735
1.0 Hz	12	2374	0	0	0	0.0121735	0.0121735	0.0121735	0.0121735	12.1735	12.1735	0	0	12.1735
1.0 Hz	10	2374	0	0	0	0.0121735	0.0121735	0.0121735	0.0121735	12.1735	12.1735	0	0	12.1735
1.0 Hz	3	2458	0.042965	0.0297548	0.0308012	0.0121735	0.0175813	0.0186278	0.0307915	17.5813	18.6278	29.7548	30.8012	12.1735
1.0 Hz	2	2374	0	0	0	0.0121735	0.0121735	0.0121735	0.0121735	12.1735	12.1735	0	0	12.1735
1.0 Hz	9	2454	0	0	0	0.0121735	0.0121735	0.0121735	0.0121735	12.1735	12.1735	0	0	12.1735
1.0 Hz	4	2458	0.0512393	0.0341224	0.0349845	0.0121735	0.021949	0.022811	0.0390658	21.949	22.811	34.1224	34.9845	12.1735
1.0 Hz	4	2342	0	0	0	0.0121735	0.0121735	0.0121735	0.0121735	12.1735	12.1735	0	0	12.1735
1.0 Hz	4	2385	0.0328446	0.00745338	0.0109501	0.0121735	0.00472009	0.0012234	0.0206711	4.72009	1.2234	7.45338	10.9501	12.1735
1.0 Hz	7	2390	0.00243703	0.000114118	0.000494453	0.0121735	0.0120594	0.011679	0.00973644	12.0594	11.679	0.114118	0.494453	12.1735
1.0 Hz	6	2374	0	0	0	0.0121735	0.0121735	0.0121735	0.0121735	12.1735	12.1735	0	0	12.1735
1.0 Hz	12	2454	0	0	0	0.0121735	0.0121735	0.0121735	0.0121735	12.1735	12.1735	0	0	12.1735
1.0 Hz	11	2342	0	0	0	0.0121735	0.0121735	0.0121735	0.0121735	12.1735	12.1735	0	0	12.1735
1.0 Hz	2	2458	0.0424049	0.0326683	0.0331357	0.0121735	0.0204948	0.0209623	0.0302314	20.4948	20.9623	32.6683	33.1357	12.1735
1.0 Hz	11	2454	0	0	0	0.0121735	0.0121735	0.0121735	0.0121735	12.1735	12.1735	0	0	12.1735
1.0 Hz	7	2390	0	0	0	0.0121735	0.0121735	0.0121735	0.0121735	12.1735	12.1735	0	0	12.1735
1.0 Hz	12	2383	0	0	0	0.0121735	0.0121735	0.0121735	0.0121735	12.1735	12.1735	0	0	12.1735
1.0 Hz	11	2428	0	0	0	0.0121735	0.0121735	0.0121735	0.0121735	12.1735	12.1735	0	0	12.1735
1.0 Hz	3	2383	0	0	0	0.0121735	0.0121735	0.0121735	0.0121735	12.1735	12.1735	0	0	12.1735
1.0 Hz	5	2428	0	0	0	0.0121735	0.0121735	0.0121735	0.0121735	12.1735	12.1735	0	0	12.1735
1.0 Hz	9	2383	0.0397384	0.00158954	0.00794769	0.0121735	0.0105839	0.00422578	0.027565	10.5839	4.22578	1.58954	7.94769	12.1735
1.0 Hz	3	2428	0	0	0	0.0121735	0.0121735	0.0121735	0.0121735	12.1735	12.1735	0	0	12.1735
1.0 Hz	4	2385	0.0178251	0.00717992	0.00879108	0.0121735	0.00499355	0.00338239	0.00565166	4.99355	3.38239	7.17992	8.79108	12.1735
1.0 Hz	6	2385	0.0192703	0.0063924	0.00834269	0.0121735	0.00578107	0.00383078	0.00709686	5.78107	3.83078	6.3924	8.34269	12.1735
1.0 Hz	2	2383	0	0	0	0.0121735	0.0121735	0.0121735	0.0121735	12.1735	12.1735	0	0	12.1735
1.0 Hz	14	2428	0	0	0	0.0121735	0.0121735	0.0121735	0.0121735	12.1735	12.1735	0	0	12.1735
1.0 Hz	8	2342	0	0	0	0.0121735	0.0121735	0.0121735	0.0121735	12.1735	12.1735	0	0	12.1735
1.0 Hz	14	2390	0.0050194	0.000200776	0.00100388	0.0121735	0.0119727	0.0111696	0.00715407	11.9727	11.1696	0.200776	1.00388	12.1735
1.0 Hz	8	2385	0.0182102	0.00696617	0.00911143	0.0121735	0.0052073	0.00306204	0.00603672	5.2073	3.06204	6.96617	9.11143	12.1735
1.0 Hz	5	2342	0	0	0	0.0121735	0.0121735	0.0121735	0.0121735	12.1735	12.1735	0	0	12.1735
1.0 Hz	3	2342	0	0	0	0.0121735	0.0121735	0.0121735	0.0121735	12.1735	12.1735	0	0	12.1735
1.0 Hz	9	2425	0	0	0	0.0121735	0.0121735	0.0121735	0.0121735	12.1735	12.1735	0	0	12.1735
1.0 Hz	7	2390	0.00770631	0.000346323	0.00154743	0.0121735	0.0118271	0.010626	0.00446716	11.8271	10.626	0.346323	1.54743	12.1735
1.0 Hz	7	2383	0.0319225	0.00160134	0.00658737	0.0121735	0.0105721	0.0055861	0.019749	10.5721	5.5861	1.60134	6.58737	12.1735
1.0 Hz	1	2374	0	0	0	0.0121735	0.0121735	0.0121735	0.0121735	12.1735	12.1735	0	0	12.1735
1.0 Hz	5	2425	0	0	0	0.0121735	0.0121735	0.0121735	0.0121735	12.1735	12.1735	0	0	12.1735
1.0 Hz	12	2458	0.0557424	0.0295694	0.0308879	0.0121735	0.0173959	0.0187144	0.0435689	17.3959	18.7144	29.5694	30.8879	12.1735
1.0 Hz	1	2342	0	0	0	0.0121735	0.0121735	0.0121735	0.0121735	12.1735	12.1735	0	0	12.1735
1.0 Hz	5	2342	0	0	0	0.0121735	0.0121735	0.0121735	0.0121735	12.1735	12.1735	0	0	12.1735
1.0 Hz	1	2342	0	0	0	0.0121735	0.0121735	0.0121735	0.0121735	12.1735	12.1735	0	0	12.1735
1.0 Hz	7	2428	0.00208582	8.3433e-05	0.000417165	0.0121735	0.01209	0.0117563	0.0100876	12.09	11.7563	0.083433	0.417165	12.1735
1.0 Hz	14	2384	0.0113595	0.000468777	0.00227304	0.0121735	0.0117047	0.00990043	0.000813989	11.7047	9.90043	0.468777	2.27304	12.1735
1.0 Hz	2	2384	0.00376093	0.000150437	0.000752186	0.0121735	0.012023	0.0114213	0.00841254	12.023	11.4213	0.150437	0.752186	12.1735
1.0 Hz	14	2454	0	0	0	0.0121735	0.0121735	0.0121735	0.0121735	12.1735	12.1735	0	0	12.1735
1.0 Hz	6	2428	0.012411	0.000496439	0.0024822	0.0121735	0.011677	0.00969127	0.000237514	11.677	9.69127	0.496439	2.4822	12.1735
1.0 Hz	11	2425	0	0	0	0.0121735	0.0121735	0.0121735	0.0121735	12.1735	12.1735	0	0	12.1735
1.0 Hz	2	2342	0	0	0	0.0121735	0.0121735	0.0121735	0.0121735	12.1735	12.1735	0	0	12.1735
1.0 Hz	12	2390	0	0	0	0.0121735	0.0121735	0.0121735	0.0121735	12.1735	12.1735	0	0	12.1735
1.0 Hz	7	2384	0.00273227	0.000109291	0.000546453	0.0121735	0.0120642	0.011627	0.0094412	12.0642	11.627	0.109291	0.546453	12.1735
1.0 Hz	4	2458	0.0546507	0.0343499	0.0350315	0.0121735	0.0221764	0.022858	0.0424772	22.1764	22.858	34.3499	35.0315	12.1735
1.0 Hz	1	2384	0.0016706	6.68242e-05	0.000334121	0.0121735	0.0121066	0.0118393	0.0105029	12.1066	11.8393	0.0668242	0.334121	12.1735
1.0 Hz	7	2454	0	0	0	0.0121735	0.0121735	0.0121735	0.0121735	12.1735	12.1735	0	0	12.1735
1.0 Hz	12	2428	0	0	0	0.0121735	0.0121735	0.0121735	0.0121735	12.1735	12.1735	0	0	12.1735
1.0 Hz	12	2428	0	0	0	0.0121735	0.0121735	0.0121735	0.0121735	12.1735	12.1735	0	0	12.1735
1.0 Hz	10	2428	0	0	0	0.0121735	0.0121735	0.0121735	0.0121735	12.1735	12.1735	0	0	12.1735
1.0 Hz	11	2384	0.007071	0.000380374	0.00146046	0.0121735	0.0117931	0.010713	0.00510247	11.7931	10.713	0.380374	1.46046	12.1735
1.0 Hz	13	2374	0.00125521	5.02085e-05	0.000251042	0.0121735	0.0121233	0.0119224	0.0109183	12.1233	11.9224	0.0502085	0.251042	12.1735
1.0 Hz	5	2428	0	0	0	0.0121735	0.0121735	0.0121735	0.0121735	12.1735	12.1735	0	0	12.1735
1.0 Hz	11	2390	0.00147891	5.91563e-05	0.000295781	0.0121735	0.0121143	0.0118777	0.0106946	12.1143	11.8777	0.0591563	0.295781	12.1735
1.0 Hz	6	2428	0	0	0	0.0121735	0.0121735	0.0121735	0.0121735	12.1735	12.1735	0	0	12.1735
1.0 Hz	12	2383	0	0	0	0.0121735	0.0121735	0.0121735	0.0121735	12.1735	12.1735	0	0	12.1735
1.0 Hz	3	2425	0	0	0	0.0121735	0.0121735	0.0121735	0.0121735	12.1735	12.1735	0	0	12.1735
1.0 Hz	6	2425	0	0	0	0.0121735	0.0121735	0.0121735	0.0121735	12.1735	12.1735	0	0	12.1735
1.0 Hz	14	2390	0.00154281	6.17124e-05	0.000308562	0.0121735	0.0121118	0.0118649	0.0106307	12.1118	11.8649	0.0617124	0.308562	12.1735
1.0 Hz	10	2458	0.0497466	0.0297907	0.032477	0.0121735	0.0176172	0.0203036	0.0375732	17.6172	20.3036	29.7907	32.477	12.1735
1.0 Hz	4	2454	0	0	0	0.0121735	0.0121735	0.0121735	0.0121735	12.1735	12.1735	0	0	12.1735
1.0 Hz	8	2428	0	0	0	0.0121735	0.0121735	0.0121735	0.0121735	12.1735	12.1735	0	0	12.1735
1.0 Hz	2	2383	0	0	0	0.0121735	0.0121735	0.0121735	0.0121735	12.1735	12.1735	0	0	12.1735
1.0 Hz	3	2428	0	0	0	0.0121735	0.0121735	0.0121735	0.0121735	12.1735	12.1735	0	0	12.1735
1.0 Hz	3	2342	0	0	0	0.0121735	0.0121735	0.0121735	0.0121735	12.1735	12.1735	0	0	12.1735
1.0 Hz	7	2458	0.0557424	0.0295694	0.0308879	0.0121735	0.0173959	0.0187144	0.0435689	17.3959	18.7144	29.5694	30.8879	12.1735
1.0 Hz	11	2342	0	0	0	0.0121735	0.0121735	0.0121735	0.0121735	12.1735	12.1735	0	0	12.1735
1.0 Hz	12	2454	0	0	0	0.0121735	0.0121735	0.0121735	0.0121735	12.1735	12.1735	0	0	12.1735
1.0 Hz	13	2374	0	0	0	0.0121735	0.0121735	0.0121735	0.0121735	12.1735	12.1735	0	0	12.1735
1.0 Hz	8	2374	0	0	0	0.0121735	0.0121735	0.0121735	0.0121735	12.1735	12.1735	0	0	12.1735
1.0 Hz	2	2428	0	0	0	0.0121735	0.0121735	0.0121735	0.0121735	12.1735	12.1735	0	0	12.1735
1.0 Hz	4	2390	0	0	0	0.0121735	0.0121735	0.0121735	0.0121735	12.1735	12.1735	0	0	12.1735
1.0 Hz	5	2384	0.00221355	0.000118611	0.000467542	0.0121735	0.0120549	0.0117059	0.00995992	12.0549	11.7059	0.118611	0.467542	12.1735
1.0 Hz	12	2383	0.00406374	0.000169323	0.000829508	0.0121735	0.0120041	0.011344	0.00810973	12.0041	11.344	0.169323	0.829508	12.1735
1.0 Hz	14	2384	0.000775699	3.1028e-05	0.00015514	0.0121735	0.0121424	0.0120183	0.0113978	12.1424	12.0183	0.031028	0.15514	12.1735
1.0 Hz	14	2454	0	0	0	0.0121735	0.0121735	0.0121735	0.0121735	12.1735	12.1735	0	0	12.1735
1.0 Hz	1	2374	0	0	0	0.0121735	0.0121735	0.0121735	0.0121735	12.1735	12.1735	0	0	12.1735
1.0 Hz	1	2390	0	0	0	0.0121735	0.0121735	0.0121735	0.0121735	12.1735	12.1735	0	0	12.1735
1.5 Hz	1	2458	0.0597358	0.0372959	0.0384276	0.0273903	0.00990559	0.0110373	0.0323455	9.90559	11.0373	37.2959	38.4276	27.3903
1.5 Hz	4	2383	0.00676114	0.000456573	0.00164152	0.0273903	0.0269337	0.0257488	0.0206292	26.9337	25.7488	0.456573	1.64152	27.3903
1.5 Hz	9	2425	0	0	0	0.0273903	0.0273903	0.0273903	0.0273903	27.3903	27.3903	0	0	27.3903
1.5 Hz	12	2384	0.0136745	0.00214628	0.00422337	0.0273903	0.025244	0.0231669	0.0137158	25.244	23.1669	2.14628	4.22337	27.3903
1.5 Hz	11	2454	0	0	0	0.0273903	0.0273903	0.0273903	0.0273903	27.3903	27.3903	0	0	27.3903
1.5 Hz	5	2458	0.0513915	0.0347737	0.0356614	0.0273903	0.00738342	0.00827111	0.0240011	7.38342	8.27112	34.7737	35.6614	27.3903
1.5 Hz	1	2384	0.00838881	0.000794301	0.0022358	0.0273903	0.026596	0.0251545	0.0190015	26.596	25.1545	0.794301	2.2358	27.3903
1.5 Hz	3	2385	0.0325038	0.00815889	0.0115781	0.0273903	0.0192314	0.0158122	0.00511344	19.2314	15.8122	8.15889	11.5781	27.3903
1.5 Hz	4	2384	0.0104177	0.00137656	0.0032239	0.0273903	0.0260137	0.0241664	0.0169726	26.0137	24.1664	1.37656	3.2239	27.3903
1.5 Hz	11	2425	0	0	0	0.0273903	0.0273903	0.0273903	0.0273903	27.3903	27.3903	0	0	27.3903
1.5 Hz	1	2383	0.0134772	0.000539087	0.00269544	0.0273903	0.0268512	0.0246949	0.0139131	26.8512	24.6949	0.539087	2.69544	27.3903
1.5 Hz	11	2390	0.00486815	0.000283925	0.00105347	0.0273903	0.0271064	0.0263368	0.0225222	27.1064	26.3368	0.283925	1.05347	27.3903
1.5 Hz	13	2425	0	0	0	0.0273903	0.0273903	0.0273903	0.0273903	27.3903	27.3903	0	0	27.3903
1.5 Hz	6	2458	0.0483511	0.0340983	0.0351257	0.0273903	0.00670798	0.00773541	0.0209608	6.70798	7.73541	34.0983	35.1257	27.3903
1.5 Hz	12	2454	0	0	0	0.0273903	0.0273903	0.0273903	0.0273903	27.3903	27.3903	0	0	27.3903
1.5 Hz	11	2384	0.0142347	0.0010026	0.00318735	0.0273903	0.0263877	0.024203	0.0131556	26.3877	24.203	1.0026	3.18735	27.3903
1.5 Hz	2	2383	0.0114544	0.000458176	0.00229088	0.0273903	0.0269321	0.0250994	0.0159359	26.9321	25.0994	0.458176	2.29088	27.3903
1.5 Hz	12	2383	0.00461336	0.000184534	0.000922672	0.0273903	0.0272058	0.0264676	0.022777	27.2058	26.4676	0.184534	0.922672	27.3903
1.5 Hz	6	2384	0.00930867	0.000988128	0.00289553	0.0273903	0.0264022	0.0244948	0.0180816	26.4022	24.4948	0.988128	2.89553	27.3903
1.5 Hz	11	2342	0	0	0	0.0273903	0.0273903	0.0273903	0.0273903	27.3903	27.3903	0	0	27.3903
1.5 Hz	1	2374	0	0	0	0.0273903	0.0273903	0.0273903	0.0273903	27.3903	27.3903	0	0	27.3903
1.5 Hz	5	2425	0	0	0	0.0273903	0.0273903	0.0273903	0.0273903	27.3903	27.3903	0	0	27.3903
1.5 Hz	12	2374	0	0	0	0.0273903	0.0273903	0.0273903	0.0273903	27.3903	27.3903	0	0	27.3903
1.5 Hz	8	2383	0	0	0	0.0273903	0.0273903	0.0273903	0.0273903	27.3903	27.3903	0	0	27.3903
1.5 Hz	1	2342	0	0	0	0.0273903	0.0273903	0.0273903	0.0273903	27.3903	27.3903	0	0	27.3903
1.5 Hz	5	2390	0	0	0	0.0273903	0.0273903	0.0273903	0.0273903	27.3903	27.3903	0	0	27.3903
1.5 Hz	1	2384	0.0159843	0.00135458	0.0043773	0.0273903	0.0260357	0.023013	0.0114061	26.0357	23.013	1.35458	4.3773	27.3903
1.5 Hz	13	2384	0.0180452	0.000741324	0.00360991	0.0273903	0.026649	0.0237804	0.00934513	26.649	23.7804	0.741324	3.60991	27.3903
1.5 Hz	6	2342	0	0	0	0.0273903	0.0273903	0.0273903	0.0273903	27.3903	27.3903	0	0	27.3903
1.5 Hz	6	2458	0.0673481	0.0352041	0.0379898	0.0273903	0.00781384	0.0105995	0.0399578	7.81384	10.5995	35.2041	37.9898	27.3903
1.5 Hz	2	2342	0	0	0	0.0273903	0.0273903	0.0273903	0.0273903	27.3903	27.3903	0	0	27.3903
1.5 Hz	1	2342	0	0	0	0.0273903	0.0273903	0.0273903	0.0273903	27.3903	27.3903	0	0	27.3903
1.5 Hz	6	2384	0.0126322	0.000862832	0.00273058	0.0273903	0.0265275	0.0246597	0.0147581	26.5275	24.6597	0.862832	2.73058	27.3903
1.5 Hz	11	2458	0.0595169	0.0342841	0.0351388	0.0273903	0.00689376	0.0077485	0.0321266	6.89376	7.7485	34.2841	35.1388	27.3903
1.5 Hz	11	2390	0.00342613	0.000250203	0.000844538	0.0273903	0.0271401	0.0265458	0.0239642	27.1401	26.5458	0.250203	0.844538	27.3903
1.5 Hz	2	2428	0.00549689	0.000219876	0.00109938	0.0273903	0.0271704	0.0262909	0.0218934	27.1704	26.2909	0.219876	1.09938	27.3903
1.5 Hz	9	2425	0	0	0	0.0273903	0.0273903	0.0273903	0.0273903	27.3903	27.3903	0	0	27.3903
1.5 Hz	7	2374	0	0	0	0.0273903	0.0273903	0.0273903	0.0273903	27.3903	27.3903	0	0	27.3903
1.5 Hz	8	2454	0.000559843	2.23937e-05	0.000111969	0.0273903	0.0273679	0.0272783	0.0268305	27.3679	27.2783	0.0223937	0.111969	27.3903
1.5 Hz	7	2374	0	0	0	0.0273903	0.0273903	0.0273903	0.0273903	27.3903	27.3903	0	0	27.3903
1.5 Hz	13	2390	0.00203792	0.000107429	0.00042768	0.0273903	0.0272829	0.0269626	0.0253524	27.2829	26.9626	0.107429	0.42768	27.3903
1.5 Hz	12	2374	0	0	0	0.0273903	0.0273903	0.0273903	0.0273903	27.3903	27.3903	0	0	27.3903
1.5 Hz	14	2342	0	0	0	0.0273903	0.0273903	0.0273903	0.0273903	27.3903	27.3903	0	0	27.3903
1.5 Hz	5	2425	0	0	0	0.0273903	0.0273903	0.0273903	0.0273903	27.3903	27.3903	0	0	27.3903
1.5 Hz	5	2384	0.0135561	0.000677487	0.0027541	0.0273903	0.0267128	0.0246362	0.0138342	26.7128	24.6362	0.677487	2.7541	27.3903
1.5 Hz	7	2390	0.00103946	4.15784e-05	0.000207892	0.0273903	0.0273487	0.0271824	0.0263509	27.3487	27.1824	0.0415784	0.207892	27.3903
1.5 Hz	14	2384	0.00139902	7.77149e-05	0.000300202	0.0273903	0.0273126	0.0270901	0.0259913	27.3126	27.0901	0.0777149	0.300202	27.3903
1.5 Hz	2	2374	0	0	0	0.0273903	0.0273903	0.0273903	0.0273903	27.3903	27.3903	0	0	27.3903
1.5 Hz	11	2385	0.0187208	0.00572007	0.00868216	0.0273903	0.0216702	0.0187082	0.00866954	21.6702	18.7082	5.72007	8.68216	27.3903
1.5 Hz	1	2454	0	0	0	0.0273903	0.0273903	0.0273903	0.0273903	27.3903	27.3903	0	0	27.3903
1.5 Hz	5	2458	0.0562727	0.0338078	0.0362526	0.0273903	0.00641753	0.00886227	0.0288824	6.41753	8.86227	33.8078	36.2526	27.3903
1.5 Hz	1	2390	0.00633195	0.000497334	0.00175864	0.0273903	0.026893	0.0256317	0.0210584	26.893	25.6317	0.497334	1.75864	27.3903
1.5 Hz	6	2374	0	0	0	0.0273903	0.0273903	0.0273903	0.0273903	27.3903	27.3903	0	0	27.3903
1.5 Hz	4	2384	0.00933245	0.000798911	0.00245305	0.0273903	0.0265914	0.0249373	0.0180579	26.5914	24.9373	0.798911	2.45305	27.3903
1.5 Hz	8	2342	0	0	0	0.0273903	0.0273903	0.0273903	0.0273903	27.3903	27.3903	0	0	27.3903
1.5 Hz	2	2374	0	0	0	0.0273903	0.0273903	0.0273903	0.0273903	27.3903	27.3903	0	0	27.3903
1.5 Hz	14	2454	0	0	0	0.0273903	0.0273903	0.0273903	0.0273903	27.3903	27.3903	0	0	27.3903
1.5 Hz	11	2458	0.0533072	0.0382283	0.0397236	0.0273903	0.010838	0.0123333	0.0259169	10.838	12.3333	38.2283	39.7236	27.3903
1.5 Hz	1	2342	0	0	0	0.0273903	0.0273903	0.0273903	0.0273903	27.3903	27.3903	0	0	27.3903
1.5 Hz	8	2425	0	0	0	0.0273903	0.0273903	0.0273903	0.0273903	27.3903	27.3903	0	0	27.3903
1.5 Hz	7	2458	0.0595169	0.0342841	0.0351388	0.0273903	0.00689376	0.0077485	0.0321266	6.89376	7.7485	34.2841	35.1388	27.3903
1.5 Hz	13	2385	0.024898	0.00626618	0.0096067	0.0273903	0.0211241	0.0177836	0.00249227	21.1241	17.7836	6.26618	9.6067	27.3903
1.5 Hz	11	2425	0	0	0	0.0273903	0.0273903	0.0273903	0.0273903	27.3903	27.3903	0	0	27.3903
1.5 Hz	10	2454	0	0	0	0.0273903	0.0273903	0.0273903	0.0273903	27.3903	27.3903	0	0	27.3903
1.5 Hz	1	2342	0	0	0	0.0273903	0.0273903	0.0273903	0.0273903	27.3903	27.3903	0	0	27.3903
1.5 Hz	5	2390	0.00633195	0.000442272	0.0015801	0.0273903	0.026948	0.0258102	0.0210584	26.948	25.8102	0.442272	1.5801	27.3903
1.5 Hz	6	2384	0.00863472	0.000750908	0.0021782	0.0273903	0.0266394	0.0252121	0.0187556	26.6394	25.2121	0.750908	2.1782	27.3903
1.5 Hz	3	2458	0.0722239	0.0378686	0.0397897	0.0273903	0.0104782	0.0123994	0.0448335	10.4782	12.3994	37.8686	39.7897	27.3903
1.5 Hz	7	2342	0	0	0	0.0273903	0.0273903	0.0273903	0.0273903	27.3903	27.3903	0	0	27.3903
1.5 Hz	5	2454	0	0	0	0.0273903	0.0273903	0.0273903	0.0273903	27.3903	27.3903	0	0	27.3903
1.5 Hz	7	2428	0	0	0	0.0273903	0.0273903	0.0273903	0.0273903	27.3903	27.3903	0	0	27.3903
1.5 Hz	4	2428	0	0	0	0.0273903	0.0273903	0.0273903	0.0273903	27.3903	27.3903	0	0	27.3903
1.5 Hz	2	2385	0.0326277	0.0103916	0.0142266	0.0273903	0.0169987	0.0131637	0.00523741	16.9987	13.1637	10.3916	14.2266	27.3903
1.5 Hz	7	2385	0.0280389	0.00949772	0.0131121	0.0273903	0.0178926	0.0142782	0.000648599	17.8926	14.2782	9.49772	13.1121	27.3903
1.5 Hz	7	2374	0	0	0	0.0273903	0.0273903	0.0273903	0.0273903	27.3903	27.3903	0	0	27.3903
1.5 Hz	7	2385	0.0187208	0.00572007	0.00868216	0.0273903	0.0216702	0.0187082	0.00866954	21.6702	18.7082	5.72007	8.68216	27.3903
1.5 Hz	5	2458	0.0470683	0.0335014	0.0342526	0.0273903	0.00611107	0.0068623	0.019678	6.11107	6.8623	33.5014	34.2526	27.3903
1.5 Hz	5	2342	0	0	0	0.0273903	0.0273903	0.0273903	0.0273903	27.3903	27.3903	0	0	27.3903
1.5 Hz	11	2383	0	0	0	0.0273903	0.0273903	0.0273903	0.0273903	27.3903	27.3903	0	0	27.3903
1.5 Hz	11	2425	0	0	0	0.0273903	0.0273903	0.0273903	0.0273903	27.3903	27.3903	0	0	27.3903
1.5 Hz	13	2390	0.00256471	0.000102588	0.000512942	0.0273903	0.0272877	0.0268774	0.0248256	27.2877	26.8774	0.102588	0.512942	27.3903
1.5 Hz	12	2383	0.0026844	0.000107376	0.000536879	0.0273903	0.0272829	0.0268534	0.0247059	27.2829	26.8534	0.107376	0.536879	27.3903
1.5 Hz	11	2342	0	0	0	0.0273903	0.0273903	0.0273903	0.0273903	27.3903	27.3903	0	0	27.3903
1.5 Hz	7	2454	0	0	0	0.0273903	0.0273903	0.0273903	0.0273903	27.3903	27.3903	0	0	27.3903
1.5 Hz	2	2428	0	0	0	0.0273903	0.0273903	0.0273903	0.0273903	27.3903	27.3903	0	0	27.3903
1.5 Hz	11	2390	0.00407968	0.000221085	0.000842497	0.0273903	0.0271692	0.0265478	0.0233106	27.1692	26.5478	0.221085	0.842497	27.3903
1.5 Hz	4	2390	0	0	0	0.0273903	0.0273903	0.0273903	0.0273903	27.3903	27.3903	0	0	27.3903
1.5 Hz	11	2425	0	0	0	0.0273903	0.0273903	0.0273903	0.0273903	27.3903	27.3903	0	0	27.3903
1.5 Hz	11	2384	0.0141874	0.00105414	0.00318123	0.0273903	0.0263362	0.0242091	0.013203	26.3362	24.2091	1.05414	3.18123	27.3903
1.5 Hz	11	2425	0	0	0	0.0273903	0.0273903	0.0273903	0.0273903	27.3903	27.3903	0	0	27.3903
1.5 Hz	3	2390	0.00844435	0.000607397	0.00194075	0.0273903	0.0267829	0.0254496	0.018946	26.7829	25.4496	0.607397	1.94075	27.3903
1.5 Hz	12	2425	0	0	0	0.0273903	0.0273903	0.0273903	0.0273903	27.3903	27.3903	0	0	27.3903
1.5 Hz	1	2425	0	0	0	0.0273903	0.0273903	0.0273903	0.0273903	27.3903	27.3903	0	0	27.3903
1.5 Hz	5	2458	0.0584063	0.0352588	0.0373275	0.0273903	0.00786854	0.0099372	0.031016	7.86854	9.9372	35.2589	37.3275	27.3903
1.5 Hz	14	2383	0.000519865	2.07946e-05	0.000103973	0.0273903	0.0273695	0.0272863	0.0268704	27.3695	27.2863	0.0207946	0.103973	27.3903
1.5 Hz	13	2425	0	0	0	0.0273903	0.0273903	0.0273903	0.0273903	27.3903	27.3903	0	0	27.3903
1.5 Hz	5	2383	0.0110589	0.000442354	0.00221177	0.0273903	0.026948	0.0251785	0.0163315	26.948	25.1785	0.442354	2.21177	27.3903
1.5 Hz	5	2383	0.00597415	0.000238966	0.00119483	0.0273903	0.0271513	0.0261955	0.0214162	27.1513	26.1955	0.238966	1.19483	27.3903
1.5 Hz	10	2374	0	0	0	0.0273903	0.0273903	0.0273903	0.0273903	27.3903	27.3903	0	0	27.3903
1.5 Hz	12	2384	0.0111301	0.000559599	0.00229832	0.0273903	0.0268307	0.025092	0.0162602	26.8307	25.092	0.559599	2.29832	27.3903
1.5 Hz	6	2385	0.0280311	0.00907174	0.0115881	0.0273903	0.0183186	0.0158022	0.000640817	18.3186	15.8022	9.07174	11.5881	27.3903
1.5 Hz	6	2458	0.0558636	0.0349415	0.0362906	0.0273903	0.00755118	0.00890029	0.0284733	7.55118	8.90029	34.9415	36.2906	27.3903
1.5 Hz	4	2454	0	0	0	0.0273903	0.0273903	0.0273903	0.0273903	27.3903	27.3903	0	0	27.3903
1.5 Hz	8	2428	0	0	0	0.0273903	0.0273903	0.0273903	0.0273903	27.3903	27.3903	0	0	27.3903
1.5 Hz	4	2384	0.00139902	7.77149e-05	0.000300202	0.0273903	0.0273126	0.0270901	0.0259913	27.3126	27.0901	0.0777149	0.300202	27.3903
1.5 Hz	1	2383	0.0115256	0.000852796	0.00277281	0.0273903	0.0265375	0.0246175	0.0158647	26.5375	24.6175	0.852796	2.77281	27.3903
1.5 Hz	13	2425	0	0	0	0.0273903	0.0273903	0.0273903	0.0273903	27.3903	27.3903	0	0	27.3903
1.5 Hz	8	2390	0.00324274	0.000170009	0.000679129	0.0273903	0.0272203	0.0267112	0.0241476	27.2203	26.7112	0.170009	0.679129	27.3903
1.5 Hz	2	2458	0.0451105	0.0325445	0.0339275	0.0273903	0.00515415	0.00653716	0.0177202	5.15415	6.53716	32.5445	33.9275	27.3903
1.5 Hz	5	2425	0	0	0	0.0273903	0.0273903	0.0273903	0.0273903	27.3903	27.3903	0	0	27.3903
1.5 Hz	6	2383	0.00664989	0.000476959	0.00169749	0.0273903	0.0269134	0.0256928	0.0207404	26.9134	25.6928	0.476959	1.69749	27.3903
1.5 Hz	10	2428	0	0	0	0.0273903	0.0273903	0.0273903	0.0273903	27.3903	27.3903	0	0	27.3903
1.5 Hz	6	2385	0.0255613	0.010412	0.0135865	0.0273903	0.0169783	0.0138038	0.001829	16.9783	13.8038	10.412	13.5865	27.3903
1.5 Hz	7	2342	0	0	0	0.0273903	0.0273903	0.0273903	0.0273903	27.3903	27.3903	0	0	27.3903
1.5 Hz	4	2454	0	0	0	0.0273903	0.0273903	0.0273903	0.0273903	27.3903	27.3903	0	0	27.3903
1.5 Hz	8	2384	0.0124742	0.00141193	0.00336779	0.0273903	0.0259784	0.0240225	0.0149161	25.9784	24.0225	1.41193	3.36779	27.3903
1.5 Hz	13	2425	0	0	0	0.0273903	0.0273903	0.0273903	0.0273903	27.3903	27.3903	0	0	27.3903
1.5 Hz	1	2384	0.013856	0.00109419	0.00316535	0.0273903	0.0262961	0.024225	0.0135343	26.2961	24.225	1.09419	3.16535	27.3903
1.5 Hz	14	2425	0	0	0	0.0273903	0.0273903	0.0273903	0.0273903	27.3903	27.3903	0	0	27.3903
1.5 Hz	2	2425	0	0	0	0.0273903	0.0273903	0.0273903	0.0273903	27.3903	27.3903	0	0	27.3903
1.5 Hz	11	2428	0.00187025	0.000142912	0.000505827	0.0273903	0.0272474	0.0268845	0.0255201	27.2474	26.8845	0.142912	0.505827	27.3903
1.5 Hz	6	2428	0.0165589	0.000662356	0.00331178	0.0273903	0.026728	0.0240785	0.0108314	26.728	24.0785	0.662356	3.31178	27.3903
1.5 Hz	8	2383	0	0	0	0.0273903	0.0273903	0.0273903	0.0273903	27.3903	27.3903	0	0	27.3903
1.5 Hz	4	2425	0	0	0	0.0273903	0.0273903	0.0273903	0.0273903	27.3903	27.3903	0	0	27.3903
1.5 Hz	14	2374	0	0	0	0.0273903	0.0273903	0.0273903	0.0273903	27.3903	27.3903	0	0	27.3903
1.5 Hz	7	2383	0.00384859	0.000153944	0.000769719	0.0273903	0.0272364	0.0266206	0.0235417	27.2364	26.6206	0.153944	0.769719	27.3903
1.5 Hz	11	2454	0	0	0	0.0273903	0.0273903	0.0273903	0.0273903	27.3903	27.3903	0	0	27.3903
1.5 Hz	12	2342	0.00100749	4.02997e-05	0.000201498	0.0273903	0.02735	0.0271888	0.0263828	27.35	27.1888	0.0402997	0.201498	27.3903
1.5 Hz	12	2385	0.0465104	0.012939	0.0187546	0.0273903	0.0144513	0.00863567	0.0191201	14.4513	8.63567	12.939	18.7546	27.3903
1.5 Hz	10	2428	0	0	0	0.0273903	0.0273903	0.0273903	0.0273903	27.3903	27.3903	0	0	27.3903
1.5 Hz	9	2385	0.0333712	0.0110831	0.0136991	0.0273903	0.0163072	0.0136912	0.00598087	16.3072	13.6912	11.0831	13.6991	27.3903
1.5 Hz	11	2425	0	0	0	0.0273903	0.0273903	0.0273903	0.0273903	27.3903	27.3903	0	0	27.3903
1.5 Hz	6	2458	0.0523726	0.0341608	0.0358893	0.0273903	0.00677047	0.00849896	0.0249822	6.77047	8.49897	34.1608	35.8893	27.3903
1.5 Hz	1	2428	0	0	0	0.0273903	0.0273903	0.0273903	0.0273903	27.3903	27.3903	0	0	27.3903
1.5 Hz	6	2384	0.00918977	0.000748081	0.00243273	0.0273903	0.0266422	0.0249576	0.0182005	26.6422	24.9576	0.748081	2.43273	27.3903
1.5 Hz	6	2425	0	0	0	0.0273903	0.0273903	0.0273903	0.0273903	27.3903	27.3903	0	0	27.3903
1.5 Hz	10	2384	0.0164566	0.00113192	0.00364364	0.0273903	0.0262584	0.0237467	0.0109337	26.2584	23.7467	1.13192	3.64364	27.3903
1.5 Hz	12	2342	0.00542528	0.000217011	0.00108506	0.0273903	0.0271733	0.0263053	0.021965	27.1733	26.3053	0.217011	1.08506	27.3903
1.5 Hz	3	2374	0	0	0	0.0273903	0.0273903	0.0273903	0.0273903	27.3903	27.3903	0	0	27.3903
1.5 Hz	5	2458	0.0550754	0.0345885	0.035982	0.0273903	0.00719818	0.00859165	0.027685	7.19818	8.59165	34.5885	35.982	27.3903
1.5 Hz	5	2384	0.0141558	0.00166747	0.0037651	0.0273903	0.0257228	0.0236252	0.0132345	25.7228	23.6252	1.66747	3.7651	27.3903
1.5 Hz	13	2454	0	0	0	0.0273903	0.0273903	0.0273903	0.0273903	27.3903	27.3903	0	0	27.3903
1.5 Hz	1	2374	0	0	0	0.0273903	0.0273903	0.0273903	0.0273903	27.3903	27.3903	0	0	27.3903
1.5 Hz	13	2454	0	0	0	0.0273903	0.0273903	0.0273903	0.0273903	27.3903	27.3903	0	0	27.3903
1.5 Hz	1	2454	0	0	0	0.0273903	0.0273903	0.0273903	0.0273903	27.3903	27.3903	0	0	27.3903
1.5 Hz	10	2454	0	0	0	0.0273903	0.0273903	0.0273903	0.0273903	27.3903	27.3903	0	0	27.3903
1.5 Hz	1	2458	0.0568633	0.0344603	0.0359441	0.0273903	0.00706994	0.00855379	0.029473	7.06994	8.55379	34.4603	35.9441	27.3903
1.5 Hz	11	2383	0	0	0	0.0273903	0.0273903	0.0273903	0.0273903	27.3903	27.3903	0	0	27.3903
1.5 Hz	14	2342	0	0	0	0.0273903	0.0273903	0.0273903	0.0273903	27.3903	27.3903	0	0	27.3903
1.5 Hz	4	2374	0	0	0	0.0273903	0.0273903	0.0273903	0.0273903	27.3903	27.3903	0	0	27.3903
1.5 Hz	4	2425	0	0	0	0.0273903	0.0273903	0.0273903	0.0273903	27.3903	27.3903	0	0	27.3903
1.5 Hz	6	2385	0.0392459	0.0125552	0.0164921	0.0273903	0.0148351	0.0108982	0.0118556	14.8351	10.8982	12.5552	16.4921	27.3903
1.5 Hz	11	2458	0.0654201	0.034293	0.0369333	0.0273903	0.00690269	0.00954301	0.0380298	6.90269	9.54301	34.293	36.9333	27.3903
1.5 Hz	5	2458	0.0655553	0.0377881	0.0409191	0.0273903	0.0103978	0.0135288	0.0381649	10.3978	13.5288	37.7881	40.9191	27.3903
1.5 Hz	1	2383	0	0	0	0.0273903	0.0273903	0.0273903	0.0273903	27.3903	27.3903	0	0	27.3903
1.5 Hz	2	2342	0	0	0	0.0273903	0.0273903	0.0273903	0.0273903	27.3903	27.3903	0	0	27.3903
1.5 Hz	10	2458	0.0492664	0.0329817	0.0340263	0.0273903	0.00559144	0.00663596	0.0218761	5.59144	6.63596	32.9817	34.0263	27.3903
1.5 Hz	1	2425	0	0	0	0.0273903	0.0273903	0.0273903	0.0273903	27.3903	27.3903	0	0	27.3903
1.5 Hz	5	2454	0	0	0	0.0273903	0.0273903	0.0273903	0.0273903	27.3903	27.3903	0	0	27.3903
1.5 Hz	3	2383	0	0	0	0.0273903	0.0273903	0.0273903	0.0273903	27.3903	27.3903	0	0	27.3903
1.5 Hz	14	2390	0	0	0	0.0273903	0.0273903	0.0273903	0.0273903	27.3903	27.3903	0	0	27.3903
1.5 Hz	2	2383	0.00560827	0.000224331	0.00112165	0.0273903	0.027166	0.0262687	0.021782	27.166	26.2687	0.224331	1.12165	27.3903
1.5 Hz	1	2342	0.00372108	0.000148843	0.000744215	0.0273903	0.0272415	0.0266461	0.0236692	27.2415	26.6461	0.148843	0.744215	27.3903
1.5 Hz	6	2425	0	0	0	0.0273903	0.0273903	0.0273903	0.0273903	27.3903	27.3903	0	0	27.3903
1.5 Hz	5	2428	0.0133351	0.000533404	0.00266702	0.0273903	0.0268569	0.0247233	0.0140552	26.8569	24.7233	0.533404	2.66702	27.3903
1.5 Hz	14	2390	0.0080873	0.000921971	0.00237847	0.0273903	0.0264683	0.0250118	0.019303	26.4683	25.0118	0.921971	2.37847	27.3903
1.5 Hz	11	2385	0.0456768	0.0120239	0.0173692	0.0273903	0.0153664	0.0100211	0.0182865	15.3664	10.0211	12.0239	17.3692	27.3903
1.5 Hz	1	2425	0	0	0	0.0273903	0.0273903	0.0273903	0.0273903	27.3903	27.3903	0	0	27.3903
1.5 Hz	5	2458	0.0533072	0.0382283	0.0397236	0.0273903	0.010838	0.0123333	0.0259169	10.838	12.3333	38.2283	39.7236	27.3903
1.5 Hz	5	2385	0.0245858	0.00914557	0.0128025	0.0273903	0.0182447	0.0145878	0.00280454	18.2447	14.5878	9.14557	12.8025	27.3903
1.5 Hz	4	2342	0	0	0	0.0273903	0.0273903	0.0273903	0.0273903	27.3903	27.3903	0	0	27.3903
1.5 Hz	1	2390	0.0156062	0.00079604	0.00323728	0.0273903	0.0265943	0.024153	0.0117841	26.5943	24.153	0.79604	3.23728	27.3903
1.5 Hz	7	2458	0.0563787	0.0340304	0.0359302	0.0273903	0.00664004	0.00853985	0.0289884	6.64004	8.53985	34.0304	35.9302	27.3903
1.5 Hz	2	2374	0	0	0	0.0273903	0.0273903	0.0273903	0.0273903	27.3903	27.3903	0	0	27.3903
1.5 Hz	7	2390	0	0	0	0.0273903	0.0273903	0.0273903	0.0273903	27.3903	27.3903	0	0	27.3903
1.5 Hz	4	2383	0.00606958	0.000242783	0.00121392	0.0273903	0.0271475	0.0261764	0.0213207	27.1475	26.1764	0.242783	1.21392	27.3903
1.5 Hz	6	2374	0	0	0	0.0273903	0.0273903	0.0273903	0.0273903	27.3903	27.3903	0	0	27.3903
1.5 Hz	13	2390	0.00321085	0.000128434	0.000642169	0.0273903	0.0272619	0.0267481	0.0241795	27.2619	26.7481	0.128434	0.642169	27.3903
1.5 Hz	8	2383	0	0	0	0.0273903	0.0273903	0.0273903	0.0273903	27.3903	27.3903	0	0	27.3903
1.5 Hz	12	2428	0.017833	0.000938605	0.00374025	0.0273903	0.0264517	0.0236501	0.00955732	26.4517	23.6501	0.938605	3.74025	27.3903
1.5 Hz	3	2390	0.0151177	0.000873248	0.00330827	0.0273903	0.0265171	0.024082	0.0122726	26.5171	24.082	0.873248	3.30827	27.3903
1.5 Hz	5	2383	0	0	0	0.0273903	0.0273903	0.0273903	0.0273903	27.3903	27.3903	0	0	27.3903
1.5 Hz	11	2385	0.0246638	0.0136505	0.0159026	0.0273903	0.0137398	0.0114877	0.00272646	13.7398	11.4877	13.6505	15.9026	27.3903
1.5 Hz	1	2390	0.00103946	4.15784e-05	0.000207892	0.0273903	0.0273487	0.0271824	0.0263509	27.3487	27.1824	0.0415784	0.207892	27.3903
1.5 Hz	7	2425	0	0	0	0.0273903	0.0273903	0.0273903	0.0273903	27.3903	27.3903	0	0	27.3903
1.5 Hz	12	2342	0	0	0	0.0273903	0.0273903	0.0273903	0.0273903	27.3903	27.3903	0	0	27.3903
1.5 Hz	12	2385	0.0204156	0.00764238	0.00975097	0.0273903	0.0197479	0.0176393	0.00697471	19.7479	17.6393	7.64238	9.75097	27.3903
1.5 Hz	7	2342	0.000271963	1.13318e-05	5.55142e-05	0.0273903	0.027379	0.0273348	0.0271183	27.379	27.3348	0.0113318	0.0555142	27.3903
1.5 Hz	6	2454	0	0	0	0.0273903	0.0273903	0.0273903	0.0273903	27.3903	27.3903	0	0	27.3903
1.5 Hz	13	2428	0	0	0	0.0273903	0.0273903	0.0273903	0.0273903	27.3903	27.3903	0	0	27.3903
1.5 Hz	10	2385	0.0306192	0.0119089	0.0145447	0.0273903	0.0154814	0.0128456	0.00322892	15.4814	12.8456	11.9089	14.5447	27.3903
1.5 Hz	9	2390	0.00687239	0.000863531	0.00203425	0.0273903	0.0265268	0.0253561	0.0205179	26.5268	25.3561	0.863531	2.03425	27.3903
1.5 Hz	11	2454	0	0	0	0.0273903	0.0273903	0.0273903	0.0273903	27.3903	27.3903	0	0	27.3903
1.5 Hz	9	2390	0.000743723	5.34219e-05	0.000190093	0.0273903	0.0273369	0.0272002	0.0266466	27.3369	27.2002	0.0534219	0.190093	27.3903
1.5 Hz	11	2454	0	0	0	0.0273903	0.0273903	0.0273903	0.0273903	27.3903	27.3903	0	0	27.3903
1.5 Hz	4	2454	0	0	0	0.0273903	0.0273903	0.0273903	0.0273903	27.3903	27.3903	0	0	27.3903
1.5 Hz	4	2385	0.0333092	0.00918704	0.0124068	0.0273903	0.0182033	0.0149835	0.00591894	18.2033	14.9835	9.18704	12.4068	27.3903
1.5 Hz	5	2428	0	0	0	0.0273903	0.0273903	0.0273903	0.0273903	27.3903	27.3903	0	0	27.3903
1.5 Hz	13	2384	0.00896779	0.000534645	0.00199766	0.0273903	0.0268557	0.0253926	0.0184225	26.8557	25.3926	0.534645	1.99766	27.3903
1.5 Hz	14	2458	0.0526842	0.0363839	0.0377292	0.0273903	0.00899362	0.0103389	0.0252939	8.99362	10.3389	36.3839	37.7292	27.3903
1.5 Hz	3	2374	0	0	0	0.0273903	0.0273903	0.0273903	0.0273903	27.3903	27.3903	0	0	27.3903
1.5 Hz	11	2383	0.00791269	0.000332505	0.00158456	0.0273903	0.0270578	0.0258058	0.0194776	27.0578	25.8058	0.332505	1.58456	27.3903
1.5 Hz	13	2390	0.00294766	0.0001403	0.00060007	0.0273903	0.02725	0.0267902	0.0244427	27.25	26.7902	0.1403	0.60007	27.3903
1.5 Hz	11	2342	0	0	0	0.0273903	0.0273903	0.0273903	0.0273903	27.3903	27.3903	0	0	27.3903
1.5 Hz	7	2454	0	0	0	0.0273903	0.0273903	0.0273903	0.0273903	27.3903	27.3903	0	0	27.3903
1.5 Hz	1	2390	0.00689622	0.00045694	0.00161237	0.0273903	0.0269334	0.0257779	0.0204941	26.9334	25.7779	0.45694	1.61237	27.3903
1.5 Hz	8	2374	0	0	0	0.0273903	0.0273903	0.0273903	0.0273903	27.3903	27.3903	0	0	27.3903
1.5 Hz	9	2390	0	0	0	0.0273903	0.0273903	0.0273903	0.0273903	27.3903	27.3903	0	0	27.3903
1.5 Hz	13	2425	0	0	0	0.0273903	0.0273903	0.0273903	0.0273903	27.3903	27.3903	0	0	27.3903
1.5 Hz	7	2425	0	0	0	0.0273903	0.0273903	0.0273903	0.0273903	27.3903	27.3903	0	0	27.3903
1.5 Hz	14	2454	0	0	0	0.0273903	0.0273903	0.0273903	0.0273903	27.3903	27.3903	0	0	27.3903
1.5 Hz	14	2374	0	0	0	0.0273903	0.0273903	0.0273903	0.0273903	27.3903	27.3903	0	0	27.3903
1.5 Hz	14	2428	0	0	0	0.0273903	0.0273903	0.0273903	0.0273903	27.3903	27.3903	0	0	27.3903
1.5 Hz	4	2390	0.00250885	0.000100354	0.000501771	0.0273903	0.02729	0.0268885	0.0248815	27.29	26.8885	0.100354	0.501771	27.3903
1.5 Hz	11	2454	0	0	0	0.0273903	0.0273903	0.0273903	0.0273903	27.3903	27.3903	0	0	27.3903
1.5 Hz	5	2454	0	0	0	0.0273903	0.0273903	0.0273903	0.0273903	27.3903	27.3903	0	0	27.3903
1.5 Hz	8	2458	0.0654276	0.0357916	0.0374397	0.0273903	0.00840131	0.0100493	0.0380373	8.40131	10.0493	35.7916	37.4397	27.3903
1.5 Hz	14	2385	0.0222329	0.00920808	0.011475	0.0273903	0.0181822	0.0159153	0.00515746	18.1822	15.9153	9.20808	11.475	27.3903
1.5 Hz	1	2454	0	0	0	0.0273903	0.0273903	0.0273903	0.0273903	27.3903	27.3903	0	0	27.3903
1.5 Hz	5	2458	0.0483511	0.0340983	0.0351257	0.0273903	0.00670798	0.00773541	0.0209608	6.70798	7.73541	34.0983	35.1257	27.3903
1.5 Hz	11	2384	0.0132009	0.00150336	0.00366557	0.0273903	0.0258869	0.0237247	0.0141894	25.8869	23.7247	1.50336	3.66557	27.3903
1.5 Hz	4	2342	0	0	0	0.0273903	0.0273903	0.0273903	0.0273903	27.3903	27.3903	0	0	27.3903
1.5 Hz	10	2385	0.0410917	0.0104651	0.0143214	0.0273903	0.0169252	0.0130689	0.0137014	16.9252	13.0689	10.4651	14.3214	27.3903
1.5 Hz	7	2390	0.00482834	0.000359189	0.00127353	0.0273903	0.0270311	0.0261168	0.022562	27.0311	26.1168	0.359189	1.27353	27.3903
1.5 Hz	6	2390	0	0	0	0.0273903	0.0273903	0.0273903	0.0273903	27.3903	27.3903	0	0	27.3903
1.5 Hz	10	2385	0.0255613	0.0118274	0.0142051	0.0273903	0.0155629	0.0131852	0.001829	15.5629	13.1852	11.8274	14.2051	27.3903
1.5 Hz	7	2454	0	0	0	0.0273903	0.0273903	0.0273903	0.0273903	27.3903	27.3903	0	0	27.3903
1.5 Hz	6	2454	0	0	0	0.0273903	0.0273903	0.0273903	0.0273903	27.3903	27.3903	0	0	27.3903
1.5 Hz	3	2458	0.059464	0.0395588	0.0404826	0.0273903	0.0121685	0.0130923	0.0320737	12.1685	13.0923	39.5588	40.4826	27.3903
1.5 Hz	1	2390	0.00448594	0.000264467	0.000992823	0.0273903	0.0271258	0.0263975	0.0229044	27.1258	26.3975	0.264467	0.992823	27.3903
1.5 Hz	11	2390	0.00250885	0.000100354	0.000501771	0.0273903	0.02729	0.0268885	0.0248815	27.29	26.8885	0.100354	0.501771	27.3903
1.5 Hz	12	2458	0.0552725	0.0330863	0.0339913	0.0273903	0.00569599	0.00660096	0.0278822	5.69599	6.60096	33.0863	33.9913	27.3903
1.5 Hz	6	2454	0	0	0	0.0273903	0.0273903	0.0273903	0.0273903	27.3903	27.3903	0	0	27.3903
1.5 Hz	10	2425	0	0	0	0.0273903	0.0273903	0.0273903	0.0273903	27.3903	27.3903	0	0	27.3903
1.5 Hz	8	2385	0.0290889	0.0119807	0.0153142	0.0273903	0.0154097	0.0120762	0.00169861	15.4097	12.0762	11.9807	15.3142	27.3903
1.5 Hz	6	2454	0.00968906	0.000387562	0.00193781	0.0273903	0.0270027	0.0254525	0.0177012	27.0027	25.4525	0.387562	1.93781	27.3903
1.5 Hz	12	2454	0	0	0	0.0273903	0.0273903	0.0273903	0.0273903	27.3903	27.3903	0	0	27.3903
1.5 Hz	12	2458	0.0559394	0.0383909	0.0400426	0.0273903	0.0110006	0.0126522	0.0285491	11.0006	12.6522	38.3909	40.0426	27.3903
1.5 Hz	12	2458	0.0639925	0.0345333	0.0366893	0.0273903	0.00714304	0.00929895	0.0366022	7.14304	9.29895	34.5333	36.6893	27.3903
1.5 Hz	1	2385	0.0325347	0.00968573	0.0139046	0.0273903	0.0177046	0.0134857	0.00514443	17.7046	13.4857	9.68573	13.9046	27.3903
1.5 Hz	6	2458	0.0450952	0.0311421	0.0322593	0.0273903	0.00375176	0.00486897	0.0177049	3.75176	4.86897	31.1421	32.2593	27.3903
1.5 Hz	8	2385	0.0367488	0.0115078	0.0157636	0.0273903	0.0158826	0.0116267	0.00935845	15.8826	11.6267	11.5078	15.7636	27.3903
1.5 Hz	6	2383	0.00797619	0.000372466	0.00160862	0.0273903	0.0270178	0.0257817	0.0194141	27.0178	25.7817	0.372466	1.60862	27.3903
1.5 Hz	11	2385	0.0233826	0.0097274	0.0125701	0.0273903	0.0176629	0.0148202	0.00400768	17.6629	14.8202	9.7274	12.5701	27.3903
1.5 Hz	4	2342	0	0	0	0.0273903	0.0273903	0.0273903	0.0273903	27.3903	27.3903	0	0	27.3903
1.5 Hz	7	2428	0	0	0	0.0273903	0.0273903	0.0273903	0.0273903	27.3903	27.3903	0	0	27.3903
1.5 Hz	1	2385	0.0229135	0.00962602	0.0124628	0.0273903	0.0177643	0.0149275	0.00447682	17.7643	14.9275	9.62602	12.4628	27.3903
1.5 Hz	13	2384	0.00764279	0.00031659	0.00152953	0.0273903	0.0270737	0.0258608	0.0197475	27.0737	25.8608	0.31659	1.52953	27.3903
1.5 Hz	8	2390	0.00147891	0.000149356	0.000410536	0.0273903	0.027241	0.0269798	0.0259114	27.241	26.9798	0.149356	0.410536	27.3903
1.5 Hz	5	2428	0	0	0	0.0273903	0.0273903	0.0273903	0.0273903	27.3903	27.3903	0	0	27.3903
1.5 Hz	12	2384	0.00957021	0.000541277	0.00204106	0.0273903	0.026849	0.0253493	0.0178201	26.849	25.3493	0.541277	2.04106	27.3903
1.5 Hz	8	2383	0.00039992	1.59968e-05	7.9984e-05	0.0273903	0.0273743	0.0273103	0.0269904	27.3743	27.3103	0.0159968	0.079984	27.3903
1.5 Hz	8	2385	0.0268242	0.00943025	0.0118516	0.0273903	0.0179601	0.0155387	0.00056608	17.9601	15.5387	9.43025	11.8516	27.3903
1.5 Hz	12	2385	0.0281868	0.0112114	0.0139103	0.0273903	0.0161789	0.01348	0.000796443	16.1789	13.48	11.2114	13.9103	27.3903
1.5 Hz	7	2385	0.0373273	0.00991029	0.0145401	0.0273903	0.01748	0.0128502	0.00993702	17.48	12.8502	9.91029	14.5401	27.3903
1.5 Hz	11	2385	0.0200863	0.00872544	0.0112004	0.0273903	0.0186649	0.0161899	0.00730404	18.6649	16.1899	8.72544	11.2004	27.3903
1.5 Hz	12	2342	0	0	0	0.0273903	0.0273903	0.0273903	0.0273903	27.3903	27.3903	0	0	27.3903
1.5 Hz	13	2385	0.028879	0.0136944	0.016494	0.0273903	0.0136959	0.0108963	0.00148869	13.6959	10.8963	13.6944	16.494	27.3903
1.5 Hz	10	2342	0	0	0	0.0273903	0.0273903	0.0273903	0.0273903	27.3903	27.3903	0	0	27.3903
1.5 Hz	12	2454	0	0	0	0.0273903	0.0273903	0.0273903	0.0273903	27.3903	27.3903	0	0	27.3903
1.5 Hz	8	2454	0	0	0	0.0273903	0.0273903	0.0273903	0.0273903	27.3903	27.3903	0	0	27.3903
1.5 Hz	5	2385	0.0368645	0.0117018	0.0159997	0.0273903	0.0156885	0.0113906	0.00947419	15.6885	11.3906	11.7018	15.9997	27.3903
1.5 Hz	12	2385	0.0364941	0.0110902	0.0156581	0.0273903	0.0163001	0.0117322	0.00910378	16.3001	11.7322	11.0902	15.6581	27.3903
1.5 Hz	10	2342	0	0	0	0.0273903	0.0273903	0.0273903	0.0273903	27.3903	27.3903	0	0	27.3903
1.5 Hz	1	2374	0	0	0	0.0273903	0.0273903	0.0273903	0.0273903	27.3903	27.3903	0	0	27.3903
1.5 Hz	10	2390	0.00472484	0.000275678	0.000982058	0.0273903	0.0271146	0.0264083	0.0226655	27.1146	26.4083	0.275678	0.982058	27.3903
1.5 Hz	5	2428	0.00709483	0.000283793	0.00141897	0.0273903	0.0271065	0.0259713	0.0202955	27.1065	25.9713	0.283793	1.41897	27.3903
1.5 Hz	12	2458	0.0630447	0.0391332	0.0407814	0.0273903	0.0117429	0.0133911	0.0356544	11.7429	13.3911	39.1332	40.7814	27.3903
1.5 Hz	11	2374	0	0	0	0.0273903	0.0273903	0.0273903	0.0273903	27.3903	27.3903	0	0	27.3903
1.5 Hz	9	2342	0	0	0	0.0273903	0.0273903	0.0273903	0.0273903	27.3903	27.3903	0	0	27.3903
1.5 Hz	13	2384	0.0128218	0.00143919	0.00379653	0.0273903	0.0259511	0.0235938	0.0145685	25.9511	23.5938	1.43919	3.79653	27.3903
1.5 Hz	10	2458	0.0584063	0.0352588	0.0373275	0.0273903	0.00786854	0.0099372	0.031016	7.86854	9.9372	35.2589	37.3275	27.3903
1.5 Hz	5	2454	0	0	0	0.0273903	0.0273903	0.0273903	0.0273903	27.3903	27.3903	0	0	27.3903
1.5 Hz	4	2458	0.0551967	0.0344218	0.035704	0.0273903	0.0070315	0.00831367	0.0278064	7.0315	8.31367	34.4218	35.704	27.3903
1.5 Hz	7	2383	0.000239971	9.59885e-06	4.79942e-05	0.0273903	0.0273807	0.0273423	0.0271503	27.3807	27.3423	0.00959885	0.0479942	27.3903
1.5 Hz	11	2384	0.0203529	0.00207649	0.00518295	0.0273903	0.0253138	0.0222074	0.00703743	25.3138	22.2074	2.07649	5.18295	27.3903
1.5 Hz	7	2385	0.0295475	0.00920517	0.0117804	0.0273903	0.0181851	0.0156099	0.00215716	18.1851	15.6099	9.20517	11.7804	27.3903
1.5 Hz	12	2374	0	0	0	0.0273903	0.0273903	0.0273903	0.0273903	27.3903	27.3903	0	0	27.3903
1.5 Hz	5	2342	0	0	0	0.0273903	0.0273903	0.0273903	0.0273903	27.3903	27.3903	0	0	27.3903
1.5 Hz	12	2342	0	0	0	0.0273903	0.0273903	0.0273903	0.0273903	27.3903	27.3903	0	0	27.3903
1.5 Hz	6	2458	0.0527374	0.0348425	0.0360107	0.0273903	0.00745218	0.00862038	0.0253471	7.45218	8.62038	34.8425	36.0107	27.3903
1.5 Hz	11	2384	0.01887	0.001313	0.00406975	0.0273903	0.0260773	0.0233206	0.00852035	26.0773	23.3206	1.313	4.06975	27.3903
1.5 Hz	1	2342	0	0	0	0.0273903	0.0273903	0.0273903	0.0273903	27.3903	27.3903	0	0	27.3903
1.5 Hz	3	2374	0	0	0	0.0273903	0.0273903	0.0273903	0.0273903	27.3903	27.3903	0	0	27.3903
1.5 Hz	12	2385	0.0306425	0.0108881	0.014215	0.0273903	0.0165022	0.0131753	0.00325221	16.5022	13.1753	10.8881	14.215	27.3903
1.5 Hz	1	2342	0	0	0	0.0273903	0.0273903	0.0273903	0.0273903	27.3903	27.3903	0	0	27.3903
1.5 Hz	1	2342	0	0	0	0.0273903	0.0273903	0.0273903	0.0273903	27.3903	27.3903	0	0	27.3903
1.5 Hz	2	2383	0	0	0	0.0273903	0.0273903	0.0273903	0.0273903	27.3903	27.3903	0	0	27.3903
1.5 Hz	12	2384	0.00518655	0.000554568	0.0015949	0.0273903	0.0268357	0.0257954	0.0222038	26.8357	25.7954	0.554568	1.5949	27.3903
1.5 Hz	13	2390	0.00702334	0.000321553	0.00141905	0.0273903	0.0270688	0.0259713	0.020367	27.0688	25.9713	0.321553	1.41905	27.3903
1.5 Hz	7	2390	0.0050194	0.000592174	0.00148723	0.0273903	0.0267981	0.0259031	0.0223709	26.7981	25.9031	0.592174	1.48723	27.3903
1.5 Hz	12	2385	0.0194665	0.00551128	0.00839971	0.0273903	0.021879	0.0189906	0.00792378	21.879	18.9906	5.51128	8.39971	27.3903
1.5 Hz	5	2342	0	0	0	0.0273903	0.0273903	0.0273903	0.0273903	27.3903	27.3903	0	0	27.3903
1.5 Hz	7	2458	0.0619303	0.0338605	0.0362997	0.0273903	0.00647022	0.00890937	0.03454	6.47022	8.90937	33.8605	36.2997	27.3903
1.5 Hz	4	2428	0	0	0	0.0273903	0.0273903	0.0273903	0.0273903	27.3903	27.3903	0	0	27.3903
1.5 Hz	9	2390	0.00317895	0.000178645	0.00068593	0.0273903	0.0272117	0.0267044	0.0242114	27.2117	26.7044	0.178645	0.68593	27.3903
1.5 Hz	13	2342	0	0	0	0.0273903	0.0273903	0.0273903	0.0273903	27.3903	27.3903	0	0	27.3903
1.5 Hz	2	2428	0	0	0	0.0273903	0.0273903	0.0273903	0.0273903	27.3903	27.3903	0	0	27.3903
1.5 Hz	14	2374	0	0	0	0.0273903	0.0273903	0.0273903	0.0273903	27.3903	27.3903	0	0	27.3903
1.5 Hz	13	2374	0	0	0	0.0273903	0.0273903	0.0273903	0.0273903	27.3903	27.3903	0	0	27.3903
1.5 Hz	13	2384	0.0045815	0.00030606	0.00100019	0.0273903	0.0270843	0.0263901	0.0228088	27.0842	26.3901	0.30606	1.00019	27.3903
1.5 Hz	2	2384	0.00582305	0.000782535	0.00188962	0.0273903	0.0266078	0.0255007	0.0215673	26.6078	25.5007	0.782535	1.88962	27.3903
1.5 Hz	12	2428	0	0	0	0.0273903	0.0273903	0.0273903	0.0273903	27.3903	27.3903	0	0	27.3903
1.5 Hz	10	2458	0.0486792	0.0361916	0.0373711	0.0273903	0.00880131	0.00998077	0.0212889	8.80131	9.98077	36.1916	37.3711	27.3903
1.5 Hz	5	2428	0	0	0	0.0273903	0.0273903	0.0273903	0.0273903	27.3903	27.3903	0	0	27.3903
1.5 Hz	12	2454	0	0	0	0.0273903	0.0273903	0.0273903	0.0273903	27.3903	27.3903	0	0	27.3903
1.5 Hz	10	2458	0.0597358	0.0372959	0.0384276	0.0273903	0.00990559	0.0110373	0.0323455	9.90559	11.0373	37.2959	38.4276	27.3903
1.5 Hz	8	2342	0	0	0	0.0273903	0.0273903	0.0273903	0.0273903	27.3903	27.3903	0	0	27.3903
1.5 Hz	14	2374	0	0	0	0.0273903	0.0273903	0.0273903	0.0273903	27.3903	27.3903	0	0	27.3903
1.5 Hz	5	2383	0.00115933	4.63731e-05	0.000231866	0.0273903	0.0273439	0.0271584	0.026231	27.3439	27.1584	0.0463731	0.231866	27.3903
1.5 Hz	5	2374	0.0132009	0.000528035	0.00264017	0.0273903	0.0268623	0.0247501	0.0141894	26.8623	24.7501	0.528035	2.64017	27.3903
1.5 Hz	1	2428	0	0	0	0.0273903	0.0273903	0.0273903	0.0273903	27.3903	27.3903	0	0	27.3903
1.5 Hz	13	2428	0	0	0	0.0273903	0.0273903	0.0273903	0.0273903	27.3903	27.3903	0	0	27.3903
1.5 Hz	4	2374	0	0	0	0.0273903	0.0273903	0.0273903	0.0273903	27.3903	27.3903	0	0	27.3903
1.5 Hz	1	2428	0.0136114	0.000723916	0.00285808	0.0273903	0.0266664	0.0245322	0.0137789	26.6664	24.5322	0.723916	2.85808	27.3903
1.5 Hz	3	2428	0	0	0	0.0273903	0.0273903	0.0273903	0.0273903	27.3903	27.3903	0	0	27.3903
1.5 Hz	9	2390	0.0076031	0.000616973	0.00178156	0.0273903	0.0267733	0.0256087	0.0197872	26.7733	25.6087	0.616973	1.78156	27.3903
1.5 Hz	4	2384	0.00865058	0.000824384	0.00237338	0.0273903	0.0265659	0.0250169	0.0187397	26.5659	25.0169	0.824383	2.37338	27.3903
1.5 Hz	7	2428	0.00170255	6.8102e-05	0.00034051	0.0273903	0.0273222	0.0270498	0.0256878	27.3222	27.0498	0.068102	0.34051	27.3903
1.5 Hz	7	2385	0.0368645	0.0117018	0.0159997	0.0273903	0.0156885	0.0113906	0.00947419	15.6885	11.3906	11.7018	15.9997	27.3903
1.5 Hz	5	2374	0	0	0	0.0273903	0.0273903	0.0273903	0.0273903	27.3903	27.3903	0	0	27.3903
1.5 Hz	12	2425	0	0	0	0.0273903	0.0273903	0.0273903	0.0273903	27.3903	27.3903	0	0	27.3903
1.5 Hz	1	2428	0	0	0	0.0273903	0.0273903	0.0273903	0.0273903	27.3903	27.3903	0	0	27.3903
1.5 Hz	14	2458	0.0738864	0.0368902	0.0389225	0.0273903	0.00949989	0.0115322	0.0464961	9.49989	11.5322	36.8902	38.9225	27.3903
1.5 Hz	8	2342	0	0	0	0.0273903	0.0273903	0.0273903	0.0273903	27.3903	27.3903	0	0	27.3903
1.5 Hz	9	2390	0.00342613	0.000250203	0.000844538	0.0273903	0.0271401	0.0265458	0.0239642	27.1401	26.5458	0.250203	0.844538	27.3903
1.5 Hz	12	2390	0.0154408	0.000632349	0.00308903	0.0273903	0.026758	0.0243013	0.0119495	26.758	24.3013	0.632349	3.08903	27.3903
1.5 Hz	2	2454	0	0	0	0.0273903	0.0273903	0.0273903	0.0273903	27.3903	27.3903	0	0	27.3903
1.5 Hz	5	2428	0.017833	0.000938605	0.00374025	0.0273903	0.0264517	0.0236501	0.00955732	26.4517	23.6501	0.938605	3.74025	27.3903
1.5 Hz	3	2390	0	0	0	0.0273903	0.0273903	0.0273903	0.0273903	27.3903	27.3903	0	0	27.3903
1.5 Hz	5	2374	0.000695758	2.78303e-05	0.000139152	0.0273903	0.0273625	0.0272512	0.0266946	27.3625	27.2512	0.0278303	0.139152	27.3903
1.5 Hz	13	2428	0	0	0	0.0273903	0.0273903	0.0273903	0.0273903	27.3903	27.3903	0	0	27.3903
1.5 Hz	5	2385	0.035042	0.00962076	0.0131971	0.0273903	0.0177696	0.0141932	0.00765172	17.7696	14.1932	9.62076	13.1971	27.3903
1.5 Hz	1	2425	0	0	0	0.0273903	0.0273903	0.0273903	0.0273903	27.3903	27.3903	0	0	27.3903
1.5 Hz	8	2390	0.00721398	0.000288559	0.0014428	0.0273903	0.0271018	0.0259475	0.0201763	27.1018	25.9475	0.288559	1.4428	27.3903
1.5 Hz	6	2384	0.00975244	0.00175034	0.00368164	0.0273903	0.02564	0.0237087	0.0176379	25.64	23.7087	1.75034	3.68164	27.3903
1.5 Hz	10	2374	0	0	0	0.0273903	0.0273903	0.0273903	0.0273903	27.3903	27.3903	0	0	27.3903
1.5 Hz	5	2454	0	0	0	0.0273903	0.0273903	0.0273903	0.0273903	27.3903	27.3903	0	0	27.3903
1.5 Hz	12	2428	0	0	0	0.0273903	0.0273903	0.0273903	0.0273903	27.3903	27.3903	0	0	27.3903
1.5 Hz	7	2385	0.0233826	0.0097274	0.0125701	0.0273903	0.0176629	0.0148202	0.00400768	17.6629	14.8202	9.7274	12.5701	27.3903
1.5 Hz	6	2390	0.00326666	0.000175761	0.000691145	0.0273903	0.0272145	0.0266992	0.0241236	27.2146	26.6992	0.175761	0.691145	27.3903
1.5 Hz	11	2454	0	0	0	0.0273903	0.0273903	0.0273903	0.0273903	27.3903	27.3903	0	0	27.3903
1.5 Hz	7	2458	0.0594716	0.0331749	0.035067	0.0273903	0.0057846	0.00767666	0.0320813	5.7846	7.67666	33.1749	35.067	27.3903
1.5 Hz	7	2428	0	0	0	0.0273903	0.0273903	0.0273903	0.0273903	27.3903	27.3903	0	0	27.3903
1.5 Hz	10	2428	0	0	0	0.0273903	0.0273903	0.0273903	0.0273903	27.3903	27.3903	0	0	27.3903
1.5 Hz	3	2374	0.00326666	0.000130667	0.000653333	0.0273903	0.0272596	0.026737	0.0241236	27.2596	26.737	0.130667	0.653333	27.3903
1.5 Hz	1	2425	0	0	0	0.0273903	0.0273903	0.0273903	0.0273903	27.3903	27.3903	0	0	27.3903
1.5 Hz	5	2454	0	0	0	0.0273903	0.0273903	0.0273903	0.0273903	27.3903	27.3903	0	0	27.3903
1.5 Hz	1	2428	0.00170255	6.8102e-05	0.00034051	0.0273903	0.0273222	0.0270498	0.0256878	27.3222	27.0498	0.068102	0.34051	27.3903
1.5 Hz	13	2342	0	0	0	0.0273903	0.0273903	0.0273903	0.0273903	27.3903	27.3903	0	0	27.3903
1.5 Hz	2	2385	0.0295475	0.00920517	0.0117804	0.0273903	0.0181851	0.0156099	0.00215716	18.1851	15.6099	9.20517	11.7804	27.3903
1.5 Hz	3	2384	0.00863472	0.000750908	0.0021782	0.0273903	0.0266394	0.0252121	0.0187556	26.6394	25.2121	0.750908	2.1782	27.3903
1.5 Hz	11	2384	0.00699156	0.000835378	0.00218263	0.0273903	0.0265549	0.0252077	0.0203988	26.5549	25.2077	0.835378	2.18263	27.3903
1.5 Hz	6	2390	0.0050194	0.000592174	0.00148723	0.0273903	0.0267981	0.0259031	0.0223709	26.7981	25.9031	0.592174	1.48723	27.3903
1.5 Hz	1	2342	0	0	0	0.0273903	0.0273903	0.0273903	0.0273903	27.3903	27.3903	0	0	27.3903
1.5 Hz	8	2428	0	0	0	0.0273903	0.0273903	0.0273903	0.0273903	27.3903	27.3903	0	0	27.3903
1.5 Hz	9	2374	0.0132798	0.000531193	0.00265596	0.0273903	0.0268591	0.0247343	0.0141105	26.8591	24.7343	0.531193	2.65596	27.3903
1.5 Hz	12	2384	0.00975244	0.00175034	0.00368164	0.0273903	0.02564	0.0237087	0.0176379	25.64	23.7087	1.75034	3.68164	27.3903
1.5 Hz	9	2374	0	0	0	0.0273903	0.0273903	0.0273903	0.0273903	27.3903	27.3903	0	0	27.3903
1.5 Hz	3	2428	0	0	0	0.0273903	0.0273903	0.0273903	0.0273903	27.3903	27.3903	0	0	27.3903
1.5 Hz	12	2428	0	0	0	0.0273903	0.0273903	0.0273903	0.0273903	27.3903	27.3903	0	0	27.3903
1.5 Hz	9	2454	0	0	0	0.0273903	0.0273903	0.0273903	0.0273903	27.3903	27.3903	0	0	27.3903
1.5 Hz	5	2454	0	0	0	0.0273903	0.0273903	0.0273903	0.0273903	27.3903	27.3903	0	0	27.3903
1.5 Hz	11	2428	0	0	0	0.0273903	0.0273903	0.0273903	0.0273903	27.3903	27.3903	0	0	27.3903
1.5 Hz	6	2428	0	0	0	0.0273903	0.0273903	0.0273903	0.0273903	27.3903	27.3903	0	0	27.3903
1.5 Hz	14	2425	0.00151885	6.07539e-05	0.000303769	0.0273903	0.0273296	0.0270865	0.0258715	27.3296	27.0865	0.0607539	0.303769	27.3903
1.5 Hz	8	2383	0	0	0	0.0273903	0.0273903	0.0273903	0.0273903	27.3903	27.3903	0	0	27.3903
1.5 Hz	2	2384	0.00897572	0.000723423	0.00230541	0.0273903	0.0266669	0.0250849	0.0184146	26.6669	25.0849	0.723423	2.30541	27.3903
1.5 Hz	1	2384	0.0200941	0.00132336	0.00434573	0.0273903	0.026067	0.0230446	0.0072962	26.067	23.0446	1.32336	4.34573	27.3903
1.5 Hz	7	2425	0	0	0	0.0273903	0.0273903	0.0273903	0.0273903	27.3903	27.3903	0	0	27.3903
1.5 Hz	8	2425	0	0	0	0.0273903	0.0273903	0.0273903	0.0273903	27.3903	27.3903	0	0	27.3903
1.5 Hz	1	2385	0.0269177	0.00841898	0.0115016	0.0273903	0.0189713	0.0158887	0.000472592	18.9713	15.8887	8.41898	11.5016	27.3903
1.5 Hz	2	2384	0.00918977	0.000702634	0.00215694	0.0273903	0.0266877	0.0252334	0.0182005	26.6877	25.2334	0.702634	2.15694	27.3903
1.5 Hz	6	2454	0	0	0	0.0273903	0.0273903	0.0273903	0.0273903	27.3903	27.3903	0	0	27.3903
1.5 Hz	7	2454	0	0	0	0.0273903	0.0273903	0.0273903	0.0273903	27.3903	27.3903	0	0	27.3903
1.5 Hz	3	2425	0	0	0	0.0273903	0.0273903	0.0273903	0.0273903	27.3903	27.3903	0	0	27.3903
1.5 Hz	6	2454	0	0	0	0.0273903	0.0273903	0.0273903	0.0273903	27.3903	27.3903	0	0	27.3903
1.5 Hz	12	2425	0	0	0	0.0273903	0.0273903	0.0273903	0.0273903	27.3903	27.3903	0	0	27.3903
1.5 Hz	14	2390	0.00250885	0.000100354	0.000501771	0.0273903	0.02729	0.0268885	0.0248815	27.29	26.8885	0.100354	0.501771	27.3903
1.5 Hz	10	2383	0	0	0	0.0273903	0.0273903	0.0273903	0.0273903	27.3903	27.3903	0	0	27.3903
1.5 Hz	7	2374	0.0132009	0.000528035	0.00264017	0.0273903	0.0268623	0.0247501	0.0141894	26.8623	24.7501	0.528035	2.64017	27.3903
1.5 Hz	10	2384	0.0062445	0.000487596	0.00144515	0.0273903	0.0269027	0.0259452	0.0211458	26.9027	25.9452	0.487596	1.44515	27.3903
1.5 Hz	6	2342	0	0	0	0.0273903	0.0273903	0.0273903	0.0273903	27.3903	27.3903	0	0	27.3903
1.5 Hz	12	2342	0.00658631	0.000263452	0.00131726	0.0273903	0.0271269	0.026073	0.020804	27.1269	26.073	0.263452	1.31726	27.3903
1.5 Hz	13	2425	0	0	0	0.0273903	0.0273903	0.0273903	0.0273903	27.3903	27.3903	0	0	27.3903
1.5 Hz	12	2342	0	0	0	0.0273903	0.0273903	0.0273903	0.0273903	27.3903	27.3903	0	0	27.3903
1.5 Hz	5	2385	0.0255613	0.0118274	0.0142051	0.0273903	0.0155629	0.0131852	0.001829	15.5629	13.1852	11.8274	14.2051	27.3903
1.5 Hz	1	2428	0.000527861	2.11144e-05	0.000105572	0.0273903	0.0273692	0.0272847	0.0268624	27.3692	27.2847	0.0211144	0.105572	27.3903
1.5 Hz	7	2458	0.0597358	0.0385268	0.0400948	0.0273903	0.0111365	0.0127045	0.0323455	11.1365	12.7045	38.5268	40.0948	27.3903
1.5 Hz	1	2425	0	0	0	0.0273903	0.0273903	0.0273903	0.0273903	27.3903	27.3903	0	0	27.3903
1.5 Hz	12	2425	0	0	0	0.0273903	0.0273903	0.0273903	0.0273903	27.3903	27.3903	0	0	27.3903
1.5 Hz	11	2425	0	0	0	0.0273903	0.0273903	0.0273903	0.0273903	27.3903	27.3903	0	0	27.3903
1.5 Hz	7	2428	0	0	0	0.0273903	0.0273903	0.0273903	0.0273903	27.3903	27.3903	0	0	27.3903
1.5 Hz	11	2385	0.0405383	0.0107177	0.0140925	0.0273903	0.0166727	0.0132978	0.013148	16.6727	13.2978	10.7177	14.0925	27.3903
1.5 Hz	13	2454	0	0	0	0.0273903	0.0273903	0.0273903	0.0273903	27.3903	27.3903	0	0	27.3903
1.5 Hz	6	2454	0.0108214	0.000432858	0.00216429	0.0273903	0.0269575	0.025226	0.0165689	26.9575	25.226	0.432858	2.16429	27.3903
1.5 Hz	5	2458	0.0551967	0.0344218	0.035704	0.0273903	0.0070315	0.00831367	0.0278064	7.0315	8.31367	34.4218	35.704	27.3903
1.5 Hz	1	2384	0.0062445	0.000487596	0.00144515	0.0273903	0.0269027	0.0259452	0.0211458	26.9027	25.9452	0.487596	1.44515	27.3903
1.5 Hz	3	2342	0	0	0	0.0273903	0.0273903	0.0273903	0.0273903	27.3903	27.3903	0	0	27.3903
1.5 Hz	1	2385	0.0276653	0.00707037	0.0101537	0.0273903	0.0203199	0.0172366	0.000275005	20.3199	17.2366	7.07037	10.1537	27.3903
1.5 Hz	5	2425	0	0	0	0.0273903	0.0273903	0.0273903	0.0273903	27.3903	27.3903	0	0	27.3903
1.5 Hz	6	2454	0	0	0	0.0273903	0.0273903	0.0273903	0.0273903	27.3903	27.3903	0	0	27.3903
1.5 Hz	3	2374	0.00801587	0.000320635	0.00160317	0.0273903	0.0270697	0.0257871	0.0193744	27.0697	25.7871	0.320635	1.60317	27.3903
1.5 Hz	7	2458	0.0577183	0.0343155	0.0360357	0.0273903	0.0069252	0.00864543	0.030328	6.9252	8.64543	34.3155	36.0357	27.3903
1.5 Hz	2	2425	0	0	0	0.0273903	0.0273903	0.0273903	0.0273903	27.3903	27.3903	0	0	27.3903
1.5 Hz	13	2342	0	0	0	0.0273903	0.0273903	0.0273903	0.0273903	27.3903	27.3903	0	0	27.3903
1.5 Hz	13	2425	0	0	0	0.0273903	0.0273903	0.0273903	0.0273903	27.3903	27.3903	0	0	27.3903
1.5 Hz	7	2342	0	0	0	0.0273903	0.0273903	0.0273903	0.0273903	27.3903	27.3903	0	0	27.3903
1.5 Hz	1	2428	0.0096336	0.000521113	0.00204281	0.0273903	0.0268692	0.0253475	0.0177567	26.8692	25.3475	0.521113	2.04281	27.3903
1.5 Hz	1	2458	0.053907	0.0343194	0.0359021	0.0273903	0.00692905	0.00851179	0.0265167	6.92905	8.51179	34.3194	35.9021	27.3903
1.5 Hz	7	2425	0	0	0	0.0273903	0.0273903	0.0273903	0.0273903	27.3903	27.3903	0	0	27.3903
1.5 Hz	12	2385	0.0241484	0.00916515	0.0121804	0.0273903	0.0182252	0.0152099	0.00324188	18.2252	15.2099	9.16515	12.1804	27.3903
1.5 Hz	12	2428	0	0	0	0.0273903	0.0273903	0.0273903	0.0273903	27.3903	27.3903	0	0	27.3903
1.5 Hz	6	2342	0	0	0	0.0273903	0.0273903	0.0273903	0.0273903	27.3903	27.3903	0	0	27.3903
1.5 Hz	10	2425	0	0	0	0.0273903	0.0273903	0.0273903	0.0273903	27.3903	27.3903	0	0	27.3903
1.5 Hz	9	2390	0	0	0	0.0273903	0.0273903	0.0273903	0.0273903	27.3903	27.3903	0	0	27.3903
1.5 Hz	6	2342	0.0166455	0.000665819	0.00332909	0.0273903	0.0267245	0.0240612	0.0107448	26.7245	24.0612	0.665819	3.32909	27.3903
1.5 Hz	11	2428	0	0	0	0.0273903	0.0273903	0.0273903	0.0273903	27.3903	27.3903	0	0	27.3903
1.5 Hz	3	2385	0.0571282	0.0142563	0.0197289	0.0273903	0.013134	0.00766144	0.0297379	13.134	7.66144	14.2563	19.7289	27.3903
1.5 Hz	6	2383	0	0	0	0.0273903	0.0273903	0.0273903	0.0273903	27.3903	27.3903	0	0	27.3903
1.5 Hz	12	2342	0	0	0	0.0273903	0.0273903	0.0273903	0.0273903	27.3903	27.3903	0	0	27.3903
1.5 Hz	13	2374	0	0	0	0.0273903	0.0273903	0.0273903	0.0273903	27.3903	27.3903	0	0	27.3903
1.5 Hz	10	2454	0	0	0	0.0273903	0.0273903	0.0273903	0.0273903	27.3903	27.3903	0	0	27.3903
1.5 Hz	6	2458	0.0581191	0.0353006	0.0370658	0.0273903	0.00791027	0.00967553	0.0307288	7.91027	9.67553	35.3006	37.0658	27.3903
1.5 Hz	3	2428	0	0	0	0.0273903	0.0273903	0.0273903	0.0273903	27.3903	27.3903	0	0	27.3903
1.5 Hz	8	2342	0	0	0	0.0273903	0.0273903	0.0273903	0.0273903	27.3903	27.3903	0	0	27.3903
1.5 Hz	11	2428	0	0	0	0.0273903	0.0273903	0.0273903	0.0273903	27.3903	27.3903	0	0	27.3903
1.5 Hz	11	2342	0	0	0	0.0273903	0.0273903	0.0273903	0.0273903	27.3903	27.3903	0	0	27.3903
1.5 Hz	4	2425	0	0	0	0.0273903	0.0273903	0.0273903	0.0273903	27.3903	27.3903	0	0	27.3903
1.5 Hz	11	2390	0.00518655	0.000207462	0.00103731	0.0273903	0.0271828	0.026353	0.0222038	27.1828	26.353	0.207462	1.03731	27.3903
1.5 Hz	3	2383	0.00606958	0.000242783	0.00121392	0.0273903	0.0271475	0.0261764	0.0213207	27.1475	26.1764	0.242783	1.21392	27.3903
1.5 Hz	9	2384	0.00903915	0.00093865	0.00261921	0.0273903	0.0264517	0.0247711	0.0183512	26.4517	24.7711	0.93865	2.61921	27.3903
1.5 Hz	7	2385	0.0282023	0.0113688	0.0133491	0.0273903	0.0160215	0.0140412	0.000812003	16.0215	14.0412	11.3688	13.3491	27.3903
1.5 Hz	7	2383	0.00833328	0.000333331	0.00166666	0.0273903	0.027057	0.0257237	0.019057	27.057	25.7237	0.333331	1.66666	27.3903
1.5 Hz	9	2454	0	0	0	0.0273903	0.0273903	0.0273903	0.0273903	27.3903	27.3903	0	0	27.3903
1.5 Hz	11	2458	0.0732381	0.0382247	0.0404903	0.0273903	0.0108344	0.0131	0.0458478	10.8344	13.1	38.2247	40.4903	27.3903
1.5 Hz	6	2390	0.0100772	0.000437639	0.00202044	0.0273903	0.0269527	0.0253699	0.0173131	26.9527	25.3699	0.437639	2.02044	27.3903
1.5 Hz	6	2428	0	0	0	0.0273903	0.0273903	0.0273903	0.0273903	27.3903	27.3903	0	0	27.3903
1.5 Hz	10	2390	0.00203792	0.000107109	0.000427199	0.0273903	0.0272832	0.0269631	0.0253524	27.2832	26.9631	0.107109	0.427199	27.3903
1.5 Hz	8	2374	0.0132798	0.000531193	0.00265596	0.0273903	0.0268591	0.0247343	0.0141105	26.8591	24.7343	0.531193	2.65596	27.3903
1.5 Hz	6	2342	0	0	0	0.0273903	0.0273903	0.0273903	0.0273903	27.3903	27.3903	0	0	27.3903
1.5 Hz	8	2383	0	0	0	0.0273903	0.0273903	0.0273903	0.0273903	27.3903	27.3903	0	0	27.3903
1.5 Hz	7	2425	0	0	0	0.0273903	0.0273903	0.0273903	0.0273903	27.3903	27.3903	0	0	27.3903
1.5 Hz	12	2383	0.00683266	0.000273306	0.00136653	0.0273903	0.027117	0.0260238	0.0205577	27.117	26.0238	0.273306	1.36653	27.3903
1.5 Hz	8	2385	0.0222329	0.00920808	0.011475	0.0273903	0.0181822	0.0159153	0.00515746	18.1822	15.9153	9.20808	11.475	27.3903
1.5 Hz	7	2383	0	0	0	0.0273903	0.0273903	0.0273903	0.0273903	27.3903	27.3903	0	0	27.3903
1.5 Hz	1	2425	0	0	0	0.0273903	0.0273903	0.0273903	0.0273903	27.3903	27.3903	0	0	27.3903
1.5 Hz	6	2458	0.0552573	0.0340988	0.0361701	0.0273903	0.00670851	0.0087798	0.027867	6.70851	8.7798	34.0988	36.1701	27.3903
1.5 Hz	1	2458	0.0450952	0.0311421	0.0322593	0.0273903	0.00375176	0.00486897	0.0177049	3.75176	4.86897	31.1421	32.2593	27.3903
1.5 Hz	8	2458	0.0722239	0.0378686	0.0397897	0.0273903	0.0104782	0.0123994	0.0448335	10.4782	12.3994	37.8686	39.7897	27.3903
1.5 Hz	2	2383	0.00676114	0.000456573	0.00164152	0.0273903	0.0269337	0.0257488	0.0206292	26.9337	25.7488	0.456573	1.64152	27.3903
1.5 Hz	1	2454	0	0	0	0.0273903	0.0273903	0.0273903	0.0273903	27.3903	27.3903	0	0	27.3903
1.5 Hz	12	2428	0.00686444	0.000274578	0.00137289	0.0273903	0.0271157	0.0260174	0.0205259	27.1157	26.0174	0.274578	1.37289	27.3903
1.5 Hz	7	2383	0	0	0	0.0273903	0.0273903	0.0273903	0.0273903	27.3903	27.3903	0	0	27.3903
1.5 Hz	12	2384	0.0133667	0.00110189	0.0031601	0.0273903	0.0262884	0.0242302	0.0140236	26.2884	24.2302	1.10189	3.1601	27.3903
1.5 Hz	3	2384	0.0134851	0.00146943	0.00384015	0.0273903	0.0259209	0.0235502	0.0139052	25.9209	23.5502	1.46943	3.84015	27.3903
1.5 Hz	12	2428	0	0	0	0.0273903	0.0273903	0.0273903	0.0273903	27.3903	27.3903	0	0	27.3903
1.5 Hz	12	2383	0.0096019	0.000643395	0.00231712	0.0273903	0.0267469	0.0250732	0.0177884	26.7469	25.0732	0.643395	2.31712	27.3903
1.5 Hz	2	2383	0.00962567	0.000606812	0.00222168	0.0273903	0.0267835	0.0251686	0.0177646	26.7835	25.1686	0.606812	2.22168	27.3903
1.5 Hz	12	2384	0.00803968	0.000681389	0.00190315	0.0273903	0.0267089	0.0254872	0.0193506	26.7089	25.4872	0.681389	1.90315	27.3903
1.5 Hz	5	2374	0	0	0	0.0273903	0.0273903	0.0273903	0.0273903	27.3903	27.3903	0	0	27.3903
1.5 Hz	9	2342	0.000271963	1.08785e-05	5.43926e-05	0.0273903	0.0273794	0.0273359	0.0271183	27.3794	27.3359	0.0108785	0.0543926	27.3903
1.5 Hz	2	2385	0.0416218	0.0125385	0.0169562	0.0273903	0.0148518	0.0104341	0.0142315	14.8518	10.4341	12.5385	16.9562	27.3903
1.5 Hz	11	2384	0.00807143	0.000882163	0.00229658	0.0273903	0.0265081	0.0250937	0.0193189	26.5081	25.0937	0.882163	2.29658	27.3903
1.5 Hz	1	2385	0.0366099	0.0119937	0.0169244	0.0273903	0.0153966	0.010466	0.00921955	15.3966	10.466	11.9937	16.9244	27.3903
1.5 Hz	10	2385	0.0289023	0.0112167	0.0135721	0.0273903	0.0161736	0.0138182	0.00151202	16.1736	13.8182	11.2167	13.5721	27.3903
1.5 Hz	3	2454	0	0	0	0.0273903	0.0273903	0.0273903	0.0273903	27.3903	27.3903	0	0	27.3903
1.5 Hz	1	2383	0	0	0	0.0273903	0.0273903	0.0273903	0.0273903	27.3903	27.3903	0	0	27.3903
1.5 Hz	7	2374	0	0	0	0.0273903	0.0273903	0.0273903	0.0273903	27.3903	27.3903	0	0	27.3903
1.5 Hz	2	2454	0	0	0	0.0273903	0.0273903	0.0273903	0.0273903	27.3903	27.3903	0	0	27.3903
1.5 Hz	1	2425	0	0	0	0.0273903	0.0273903	0.0273903	0.0273903	27.3903	27.3903	0	0	27.3903
1.5 Hz	2	2385	0.0222955	0.00757977	0.0101258	0.0273903	0.0198105	0.0172645	0.00509485	19.8105	17.2645	7.57977	10.1258	27.3903
1.5 Hz	6	2383	0.0115256	0.000852796	0.00277281	0.0273903	0.0265375	0.0246175	0.0158647	26.5375	24.6175	0.852796	2.77281	27.3903
1.5 Hz	1	2458	0.047435	0.0325401	0.0334859	0.0273903	0.00514984	0.00609562	0.0200447	5.14984	6.09562	32.5401	33.4859	27.3903
1.5 Hz	5	2384	0.00903915	0.00093865	0.00261921	0.0273903	0.0264517	0.0247711	0.0183512	26.4517	24.7711	0.93865	2.61921	27.3903
1.5 Hz	6	2385	0.0318294	0.0112244	0.0151114	0.0273903	0.0161659	0.012279	0.00443913	16.1659	12.279	11.2244	15.1114	27.3903
1.5 Hz	6	2374	0	0	0	0.0273903	0.0273903	0.0273903	0.0273903	27.3903	27.3903	0	0	27.3903
1.5 Hz	6	2458	0.0553331	0.0338223	0.0353558	0.0273903	0.00643204	0.00796544	0.0279428	6.43204	7.96544	33.8223	35.3558	27.3903
1.5 Hz	5	2458	0.0513306	0.0317726	0.0344062	0.0273903	0.00438228	0.00701585	0.0239403	4.38228	7.01585	31.7726	34.4062	27.3903
1.5 Hz	8	2428	0	0	0	0.0273903	0.0273903	0.0273903	0.0273903	27.3903	27.3903	0	0	27.3903
1.5 Hz	11	2390	0.00127918	5.11673e-05	0.000255836	0.0273903	0.0273391	0.0271345	0.0261111	27.3391	27.1345	0.0511673	0.255836	27.3903
1.5 Hz	7	2425	0	0	0	0.0273903	0.0273903	0.0273903	0.0273903	27.3903	27.3903	0	0	27.3903
1.5 Hz	13	2390	0.0125137	0.000635845	0.00252796	0.0273903	0.0267545	0.0248624	0.0148766	26.7545	24.8624	0.635845	2.52796	27.3903
1.5 Hz	8	2342	0	0	0	0.0273903	0.0273903	0.0273903	0.0273903	27.3903	27.3903	0	0	27.3903
1.5 Hz	14	2390	0.00429478	0.000239239	0.000925085	0.0273903	0.0271511	0.0264652	0.0230955	27.1511	26.4652	0.239239	0.925085	27.3903
1.5 Hz	1	2428	0	0	0	0.0273903	0.0273903	0.0273903	0.0273903	27.3903	27.3903	0	0	27.3903
1.5 Hz	3	2458	0.0519087	0.0324398	0.033749	0.0273903	0.00504947	0.00635868	0.0245184	5.04947	6.35869	32.4398	33.749	27.3903
1.5 Hz	12	2383	0.00763485	0.000402875	0.00160287	0.0273903	0.0269874	0.0257874	0.0197555	26.9874	25.7874	0.402875	1.60287	27.3903
1.5 Hz	1	2342	0	0	0	0.0273903	0.0273903	0.0273903	0.0273903	27.3903	27.3903	0	0	27.3903
1.5 Hz	5	2383	0	0	0	0.0273903	0.0273903	0.0273903	0.0273903	27.3903	27.3903	0	0	27.3903
1.5 Hz	7	2383	0	0	0	0.0273903	0.0273903	0.0273903	0.0273903	27.3903	27.3903	0	0	27.3903
1.5 Hz	2	2385	0.0300214	0.00968497	0.0135641	0.0273903	0.0177053	0.0138262	0.00263105	17.7053	13.8262	9.68497	13.5641	27.3903
1.5 Hz	4	2374	0	0	0	0.0273903	0.0273903	0.0273903	0.0273903	27.3903	27.3903	0	0	27.3903
1.5 Hz	1	2383	0	0	0	0.0273903	0.0273903	0.0273903	0.0273903	27.3903	27.3903	0	0	27.3903
1.5 Hz	2	2385	0.0358687	0.0114274	0.0167471	0.0273903	0.0159629	0.0106432	0.00847841	15.9629	10.6432	11.4274	16.7471	27.3903
1.5 Hz	1	2374	0.0105444	0.000421776	0.00210888	0.0273903	0.0269685	0.0252814	0.0168459	26.9685	25.2814	0.421776	2.10888	27.3903
1.5 Hz	14	2428	0	0	0	0.0273903	0.0273903	0.0273903	0.0273903	27.3903	27.3903	0	0	27.3903
1.5 Hz	10	2374	0.00372108	0.000148843	0.000744215	0.0273903	0.0272415	0.0266461	0.0236692	27.2415	26.6461	0.148843	0.744215	27.3903
1.5 Hz	14	2385	0.0405383	0.0107177	0.0140925	0.0273903	0.0166727	0.0132978	0.013148	16.6727	13.2978	10.7177	14.0925	27.3903
1.5 Hz	3	2428	0	0	0	0.0273903	0.0273903	0.0273903	0.0273903	27.3903	27.3903	0	0	27.3903
1.5 Hz	4	2384	0.00769043	0.000653078	0.00198107	0.0273903	0.0267372	0.0254092	0.0196999	26.7372	25.4092	0.653078	1.98107	27.3903
1.5 Hz	7	2454	0	0	0	0.0273903	0.0273903	0.0273903	0.0273903	27.3903	27.3903	0	0	27.3903
1.5 Hz	6	2458	0.0654576	0.0376489	0.0390382	0.0273903	0.0102586	0.0116479	0.0380673	10.2586	11.6479	37.6489	39.0382	27.3903
1.5 Hz	6	2425	0	0	0	0.0273903	0.0273903	0.0273903	0.0273903	27.3903	27.3903	0	0	27.3903
1.5 Hz	4	2384	0.00943549	0.00077553	0.00232795	0.0273903	0.0266148	0.0250624	0.0179548	26.6148	25.0624	0.77553	2.32795	27.3903
1.5 Hz	6	2384	0.00832534	0.000744577	0.0021464	0.0273903	0.0266457	0.0252439	0.019065	26.6457	25.2439	0.744577	2.1464	27.3903
1.5 Hz	13	2342	0	0	0	0.0273903	0.0273903	0.0273903	0.0273903	27.3903	27.3903	0	0	27.3903
1.5 Hz	7	2458	0.0738864	0.0368902	0.0389225	0.0273903	0.00949989	0.0115322	0.0464961	9.49989	11.5322	36.8902	38.9225	27.3903
1.5 Hz	3	2385	0.0367488	0.0115078	0.0157636	0.0273903	0.0158826	0.0116267	0.00935845	15.8826	11.6267	11.5078	15.7636	27.3903
1.5 Hz	2	2384	0.00918977	0.000748081	0.00243273	0.0273903	0.0266422	0.0249576	0.0182005	26.6422	24.9576	0.748081	2.43273	27.3903
1.5 Hz	13	2428	0.00431867	0.000172747	0.000863735	0.0273903	0.0272176	0.0265266	0.0230716	27.2176	26.5266	0.172747	0.863735	27.3903
1.5 Hz	5	2383	0.00785713	0.000314285	0.00157143	0.0273903	0.027076	0.0258189	0.0195332	27.076	25.8189	0.314285	1.57143	27.3903
1.5 Hz	6	2425	0	0	0	0.0273903	0.0273903	0.0273903	0.0273903	27.3903	27.3903	0	0	27.3903
1.5 Hz	14	2454	0	0	0	0.0273903	0.0273903	0.0273903	0.0273903	27.3903	27.3903	0	0	27.3903
1.5 Hz	4	2390	0.00120727	4.82909e-05	0.000241454	0.0273903	0.027342	0.0271489	0.026183	27.342	27.1489	0.0482909	0.241454	27.3903
1.5 Hz	9	2454	0	0	0	0.0273903	0.0273903	0.0273903	0.0273903	27.3903	27.3903	0	0	27.3903
1.5 Hz	9	2458	0.0556515	0.0336442	0.0358912	0.0273903	0.00625392	0.00850085	0.0282611	6.25392	8.50085	33.6442	35.8912	27.3903
1.5 Hz	5	2458	0.0732381	0.0382247	0.0404903	0.0273903	0.0108344	0.0131	0.0458478	10.8344	13.1	38.2247	40.4903	27.3903
1.5 Hz	2	2374	0.0132009	0.000528035	0.00264017	0.0273903	0.0268623	0.0247501	0.0141894	26.8623	24.7501	0.528035	2.64017	27.3903
1.5 Hz	8	2425	0	0	0	0.0273903	0.0273903	0.0273903	0.0273903	27.3903	27.3903	0	0	27.3903
1.5 Hz	12	2390	0.0015508	0.000108085	0.000386293	0.0273903	0.0272822	0.027004	0.0258395	27.2822	27.004	0.108085	0.386293	27.3903
1.5 Hz	1	2385	0.0420365	0.0110229	0.0158103	0.0273903	0.0163675	0.01158	0.0146462	16.3675	11.58	11.0229	15.8103	27.3903
1.5 Hz	1	2390	0.0113674	0.000454696	0.00227348	0.0273903	0.0269356	0.0251168	0.0160229	26.9356	25.1168	0.454696	2.27348	27.3903
1.5 Hz	7	2384	0.0134851	0.00146943	0.00384015	0.0273903	0.0259209	0.0235502	0.0139052	25.9209	23.5502	1.46943	3.84015	27.3903
1.5 Hz	11	2383	0	0	0	0.0273903	0.0273903	0.0273903	0.0273903	27.3903	27.3903	0	0	27.3903
1.5 Hz	12	2425	0	0	0	0.0273903	0.0273903	0.0273903	0.0273903	27.3903	27.3903	0	0	27.3903
1.5 Hz	14	2374	0	0	0	0.0273903	0.0273903	0.0273903	0.0273903	27.3903	27.3903	0	0	27.3903
1.5 Hz	9	2384	0.00764279	0.00031659	0.00152953	0.0273903	0.0270737	0.0258608	0.0197475	27.0737	25.8608	0.31659	1.52953	27.3903
1.5 Hz	4	2458	0.0614631	0.0321441	0.0352614	0.0273903	0.00475377	0.00787104	0.0340728	4.75377	7.87104	32.1441	35.2614	27.3903
1.5 Hz	13	2374	0	0	0	0.0273903	0.0273903	0.0273903	0.0273903	27.3903	27.3903	0	0	27.3903
1.5 Hz	12	2374	0	0	0	0.0273903	0.0273903	0.0273903	0.0273903	27.3903	27.3903	0	0	27.3903
1.5 Hz	2	2383	0.0177151	0.000769357	0.00355602	0.0273903	0.026621	0.0238343	0.00967522	26.621	23.8343	0.769357	3.55602	27.3903
1.5 Hz	5	2384	0.0121028	0.00111694	0.00305228	0.0273903	0.0262734	0.024338	0.0152875	26.2734	24.338	1.11694	3.05228	27.3903
1.5 Hz	13	2342	0	0	0	0.0273903	0.0273903	0.0273903	0.0273903	27.3903	27.3903	0	0	27.3903
1.5 Hz	1	2385	0.02698	0.0106075	0.0129412	0.0273903	0.0167828	0.0144491	0.000410272	16.7828	14.4491	10.6075	12.9412	27.3903
1.5 Hz	14	2390	0.00687239	0.000863531	0.00203425	0.0273903	0.0265268	0.0253561	0.0205179	26.5268	25.3561	0.863531	2.03425	27.3903
1.5 Hz	5	2374	0.00326666	0.000130667	0.000653333	0.0273903	0.0272596	0.026737	0.0241236	27.2596	26.737	0.130667	0.653333	27.3903
1.5 Hz	10	2425	0	0	0	0.0273903	0.0273903	0.0273903	0.0273903	27.3903	27.3903	0	0	27.3903
1.5 Hz	4	2383	0	0	0	0.0273903	0.0273903	0.0273903	0.0273903	27.3903	27.3903	0	0	27.3903
1.5 Hz	5	2428	0.0129166	0.00075054	0.00283566	0.0273903	0.0266398	0.0245546	0.0144737	26.6398	24.5546	0.75054	2.83566	27.3903
1.5 Hz	7	2425	0	0	0	0.0273903	0.0273903	0.0273903	0.0273903	27.3903	27.3903	0	0	27.3903
1.5 Hz	4	2390	0.00844435	0.000607397	0.00194075	0.0273903	0.0267829	0.0254496	0.018946	26.7829	25.4496	0.607397	1.94075	27.3903
1.5 Hz	6	2385	0.0300214	0.00968497	0.0135641	0.0273903	0.0177053	0.0138262	0.00263105	17.7053	13.8262	9.68497	13.5641	27.3903
1.5 Hz	6	2454	0	0	0	0.0273903	0.0273903	0.0273903	0.0273903	27.3903	27.3903	0	0	27.3903
1.5 Hz	12	2374	0	0	0	0.0273903	0.0273903	0.0273903	0.0273903	27.3903	27.3903	0	0	27.3903
1.5 Hz	11	2383	0	0	0	0.0273903	0.0273903	0.0273903	0.0273903	27.3903	27.3903	0	0	27.3903
1.5 Hz	5	2384	0.00838881	0.000794301	0.0022358	0.0273903	0.026596	0.0251545	0.0190015	26.596	25.1545	0.794301	2.2358	27.3903
1.5 Hz	13	2374	0	0	0	0.0273903	0.0273903	0.0273903	0.0273903	27.3903	27.3903	0	0	27.3903
1.5 Hz	13	2384	0.0127981	0.00108515	0.00321987	0.0273903	0.0263052	0.0241704	0.0145922	26.3052	24.1704	1.08515	3.21987	27.3903
1.5 Hz	1	2383	0.0096019	0.000643395	0.00231712	0.0273903	0.0267469	0.0250732	0.0177884	26.7469	25.0732	0.643395	2.31712	27.3903
1.5 Hz	6	2384	0.0045815	0.00030606	0.00100019	0.0273903	0.0270843	0.0263901	0.0228088	27.0842	26.3901	0.30606	1.00019	27.3903
1.5 Hz	6	2383	0	0	0	0.0273903	0.0273903	0.0273903	0.0273903	27.3903	27.3903	0	0	27.3903
1.5 Hz	5	2383	0	0	0	0.0273903	0.0273903	0.0273903	0.0273903	27.3903	27.3903	0	0	27.3903
1.5 Hz	1	2384	0.00585486	0.000242514	0.00117171	0.0273903	0.0271478	0.0262186	0.0215355	27.1478	26.2186	0.242514	1.17171	27.3903
1.5 Hz	2	2428	0	0	0	0.0273903	0.0273903	0.0273903	0.0273903	27.3903	27.3903	0	0	27.3903
1.5 Hz	11	2374	0	0	0	0.0273903	0.0273903	0.0273903	0.0273903	27.3903	27.3903	0	0	27.3903
1.5 Hz	6	2342	0	0	0	0.0273903	0.0273903	0.0273903	0.0273903	27.3903	27.3903	0	0	27.3903
1.5 Hz	11	2384	0.00832534	0.000744577	0.0021464	0.0273903	0.0266457	0.0252439	0.019065	26.6457	25.2439	0.744577	2.1464	27.3903
1.5 Hz	1	2390	0	0	0	0.0273903	0.0273903	0.0273903	0.0273903	27.3903	27.3903	0	0	27.3903
1.5 Hz	3	2374	0.00280407	0.000112163	0.000560814	0.0273903	0.0272781	0.0268295	0.0245862	27.2781	26.8295	0.112163	0.560814	27.3903
1.5 Hz	10	2390	0.00326666	0.000175761	0.000691145	0.0273903	0.0272145	0.0266992	0.0241236	27.2146	26.6992	0.175761	0.691145	27.3903
1.5 Hz	1	2390	0	0	0	0.0273903	0.0273903	0.0273903	0.0273903	27.3903	27.3903	0	0	27.3903
1.5 Hz	7	2383	0.0336653	0.00161483	0.00686533	0.0273903	0.0257755	0.020525	0.00627501	25.7755	20.525	1.61483	6.86533	27.3903
1.5 Hz	11	2390	0.00689622	0.00045694	0.00161237	0.0273903	0.0269334	0.0257779	0.0204941	26.9334	25.7779	0.45694	1.61237	27.3903
1.5 Hz	12	2390	0.00206187	0.000130127	0.000476256	0.0273903	0.0272602	0.0269141	0.0253284	27.2602	26.9141	0.130127	0.476256	27.3903
1.5 Hz	6	2384	0.00865058	0.000824384	0.00237338	0.0273903	0.0265659	0.0250169	0.0187397	26.5659	25.0169	0.824383	2.37338	27.3903
1.5 Hz	7	2342	0	0	0	0.0273903	0.0273903	0.0273903	0.0273903	27.3903	27.3903	0	0	27.3903
1.5 Hz	5	2342	0	0	0	0.0273903	0.0273903	0.0273903	0.0273903	27.3903	27.3903	0	0	27.3903
1.5 Hz	12	2428	0	0	0	0.0273903	0.0273903	0.0273903	0.0273903	27.3903	27.3903	0	0	27.3903
1.5 Hz	7	2383	0	0	0	0.0273903	0.0273903	0.0273903	0.0273903	27.3903	27.3903	0	0	27.3903
1.5 Hz	6	2428	0	0	0	0.0273903	0.0273903	0.0273903	0.0273903	27.3903	27.3903	0	0	27.3903
1.5 Hz	8	2383	0.00763485	0.000402875	0.00160287	0.0273903	0.0269874	0.0257874	0.0197555	26.9874	25.7874	0.402875	1.60287	27.3903
1.5 Hz	7	2428	0	0	0	0.0273903	0.0273903	0.0273903	0.0273903	27.3903	27.3903	0	0	27.3903
1.5 Hz	3	2385	0.0316356	0.00782859	0.0122548	0.0273903	0.0195617	0.0151355	0.00424528	19.5617	15.1355	7.82859	12.2548	27.3903
1.5 Hz	1	2374	0	0	0	0.0273903	0.0273903	0.0273903	0.0273903	27.3903	27.3903	0	0	27.3903
1.5 Hz	11	2458	0.0630447	0.0391332	0.0407814	0.0273903	0.0117429	0.0133911	0.0356544	11.7429	13.3911	39.1332	40.7814	27.3903
1.5 Hz	10	2458	0.0577183	0.0343155	0.0360357	0.0273903	0.0069252	0.00864543	0.030328	6.9252	8.64543	34.3155	36.0357	27.3903
1.5 Hz	9	2454	0	0	0	0.0273903	0.0273903	0.0273903	0.0273903	27.3903	27.3903	0	0	27.3903
1.5 Hz	13	2383	0.00019998	7.9992e-06	3.9996e-05	0.0273903	0.0273823	0.0273503	0.0271903	27.3823	27.3503	0.0079992	0.039996	27.3903
1.5 Hz	6	2454	0	0	0	0.0273903	0.0273903	0.0273903	0.0273903	27.3903	27.3903	0	0	27.3903
1.5 Hz	7	2425	0	0	0	0.0273903	0.0273903	0.0273903	0.0273903	27.3903	27.3903	0	0	27.3903
1.5 Hz	11	2374	0	0	0	0.0273903	0.0273903	0.0273903	0.0273903	27.3903	27.3903	0	0	27.3903
1.5 Hz	1	2374	0	0	0	0.0273903	0.0273903	0.0273903	0.0273903	27.3903	27.3903	0	0	27.3903
1.5 Hz	6	2458	0.050318	0.0342257	0.0349495	0.0273903	0.00683543	0.00755921	0.0229277	6.83543	7.55921	34.2257	34.9495	27.3903
1.5 Hz	2	2454	0	0	0	0.0273903	0.0273903	0.0273903	0.0273903	27.3903	27.3903	0	0	27.3903
1.5 Hz	13	2458	0.0571055	0.0346021	0.0367774	0.0273903	0.0072118	0.00938713	0.0297152	7.2118	9.38713	34.6021	36.7774	27.3903
1.5 Hz	2	2425	0	0	0	0.0273903	0.0273903	0.0273903	0.0273903	27.3903	27.3903	0	0	27.3903
1.5 Hz	4	2383	0.00683266	0.000273306	0.00136653	0.0273903	0.027117	0.0260238	0.0205577	27.117	26.0238	0.273306	1.36653	27.3903
1.5 Hz	2	2374	0	0	0	0.0273903	0.0273903	0.0273903	0.0273903	27.3903	27.3903	0	0	27.3903
1.5 Hz	1	2342	0.00180637	7.22547e-05	0.000361274	0.0273903	0.0273181	0.027029	0.0255839	27.3181	27.029	0.0722547	0.361274	27.3903
1.5 Hz	5	2383	0.00791269	0.000332505	0.00158456	0.0273903	0.0270578	0.0258058	0.0194776	27.0578	25.8058	0.332505	1.58456	27.3903
1.5 Hz	7	2384	0.0148497	0.00123564	0.003971	0.0273903	0.0261547	0.0234193	0.0125406	26.1547	23.4193	1.23564	3.971	27.3903
1.5 Hz	9	2454	0	0	0	0.0273903	0.0273903	0.0273903	0.0273903	27.3903	27.3903	0	0	27.3903
1.5 Hz	12	2374	0	0	0	0.0273903	0.0273903	0.0273903	0.0273903	27.3903	27.3903	0	0	27.3903
1.5 Hz	11	2374	0	0	0	0.0273903	0.0273903	0.0273903	0.0273903	27.3903	27.3903	0	0	27.3903
1.5 Hz	3	2428	0.0180609	0.000778077	0.00362288	0.0273903	0.0266122	0.0237674	0.00932941	26.6122	23.7674	0.778077	3.62288	27.3903
1.5 Hz	12	2383	0	0	0	0.0273903	0.0273903	0.0273903	0.0273903	27.3903	27.3903	0	0	27.3903
1.5 Hz	11	2454	0	0	0	0.0273903	0.0273903	0.0273903	0.0273903	27.3903	27.3903	0	0	27.3903
1.5 Hz	13	2390	0.00317895	0.000178645	0.00068593	0.0273903	0.0272117	0.0267044	0.0242114	27.2117	26.7044	0.178645	0.68593	27.3903
1.5 Hz	5	2374	0	0	0	0.0273903	0.0273903	0.0273903	0.0273903	27.3903	27.3903	0	0	27.3903
1.9 Hz	3	2390	0.0129561	0.00179839	0.00415882	0.0439462	0.0421478	0.0397874	0.0309902	42.1478	39.7874	1.79839	4.15882	43.9462
1.9 Hz	8	2454	0	0	0	0.0439462	0.0439462	0.0439462	0.0439462	43.9462	43.9462	0	0	43.9462
1.9 Hz	11	2454	0.0217084	0.00123152	0.00449085	0.0439462	0.0427147	0.0394554	0.0222378	42.7147	39.4554	1.23152	4.49085	43.9462
1.9 Hz	10	2458	0.0626608	0.0395491	0.0420072	0.0439462	0.00439716	0.00193906	0.0187146	4.39716	1.93906	39.5491	42.0072	43.9462
1.9 Hz	5	2458	0.0640376	0.0382353	0.0407583	0.0439462	0.00571092	0.00318789	0.0200914	5.71092	3.18789	38.2353	40.7583	43.9462
1.9 Hz	13	2374	0	0	0	0.0439462	0.0439462	0.0439462	0.0439462	43.9462	43.9462	0	0	43.9462
1.9 Hz	12	2458	0.0690257	0.0383943	0.0410103	0.0439462	0.00555194	0.00293596	0.0250795	5.55194	2.93596	38.3943	41.0103	43.9462
1.9 Hz	7	2425	0	0	0	0.0439462	0.0439462	0.0439462	0.0439462	43.9462	43.9462	0	0	43.9462
1.9 Hz	11	2390	0.0159528	0.00225108	0.00469057	0.0439462	0.0416951	0.0392556	0.0279935	41.6951	39.2556	2.25108	4.69057	43.9462
1.9 Hz	11	2390	0.0197019	0.00326443	0.00713947	0.0439462	0.0406818	0.0368068	0.0242443	40.6818	36.8068	3.26443	7.13947	43.9462
1.9 Hz	9	2458	0.0666883	0.0426542	0.0444883	0.0439462	0.00129198	0.000542056	0.0227421	1.29198	0.542056	42.6542	44.4883	43.9462
1.9 Hz	11	2384	0.0298893	0.00810655	0.0132187	0.0439462	0.0358397	0.0307275	0.0140569	35.8397	30.7275	8.10655	13.2187	43.9462
1.9 Hz	13	2385	0.0583459	0.0175368	0.0253919	0.0439462	0.0264094	0.0185543	0.0143997	26.4094	18.5543	17.5368	25.3919	43.9462
1.9 Hz	13	2428	0.0101089	0.000504391	0.00208273	0.0439462	0.0434418	0.0418635	0.0338373	43.4418	41.8635	0.504391	2.08273	43.9462
1.9 Hz	11	2428	0.0153147	0.00110334	0.0039246	0.0439462	0.0428429	0.0400216	0.0286315	42.8429	40.0216	1.10334	3.9246	43.9462
1.9 Hz	5	2425	0.00276418	0.000110567	0.000552836	0.0439462	0.0438357	0.0433934	0.041182	43.8357	43.3934	0.110567	0.552836	43.9462
1.9 Hz	3	2425	0.00321085	0.000175127	0.000683291	0.0439462	0.0437711	0.0432629	0.0407354	43.7711	43.2629	0.175127	0.683291	43.9462
1.9 Hz	2	2458	0.0622241	0.038095	0.0396543	0.0439462	0.00585117	0.00429193	0.0182779	5.85117	4.29193	38.0951	39.6543	43.9462
1.9 Hz	6	2384	0.02698	0.00418244	0.00849985	0.0439462	0.0397638	0.0354464	0.0169662	39.7638	35.4464	4.18244	8.49985	43.9462
1.9 Hz	12	2384	0.0437701	0.00861798	0.0147474	0.0439462	0.0353282	0.0291988	0.000176132	35.3282	29.1988	8.61798	14.7474	43.9462
1.9 Hz	14	2390	0.0261072	0.003806	0.00816877	0.0439462	0.0401402	0.0357774	0.017839	40.1402	35.7775	3.806	8.16877	43.9462
1.9 Hz	9	2458	0.0824121	0.0384112	0.0429846	0.0439462	0.00553502	0.000961598	0.0384659	5.53502	0.961598	38.4112	42.9846	43.9462
1.9 Hz	11	2428	0	0	0	0.0439462	0.0439462	0.0439462	0.0439462	43.9462	43.9462	0	0	43.9462
1.9 Hz	5	2454	0	0	0	0.0439462	0.0439462	0.0439462	0.0439462	43.9462	43.9462	0	0	43.9462
1.9 Hz	12	2374	0.00496368	0.000198547	0.000992736	0.0439462	0.0437477	0.0429535	0.0389825	43.7477	42.9535	0.198547	0.992736	43.9462
1.9 Hz	5	2385	0.0481298	0.015953	0.0215389	0.0439462	0.0279932	0.0224074	0.00418354	27.9932	22.4074	15.953	21.5389	43.9462
1.9 Hz	1	2390	0.016795	0.00168866	0.00445043	0.0439462	0.0422576	0.0394958	0.0271513	42.2576	39.4958	1.68866	4.45043	43.9462
1.9 Hz	6	2342	0.0193174	0.000945444	0.00395886	0.0439462	0.0430008	0.0399874	0.0246288	43.0008	39.9874	0.945444	3.95886	43.9462
1.9 Hz	1	2342	0.00749988	0.000805803	0.00224374	0.0439462	0.0431404	0.0417025	0.0364463	43.1404	41.7025	0.805803	2.24374	43.9462
1.9 Hz	6	2454	0	0	0	0.0439462	0.0439462	0.0439462	0.0439462	43.9462	43.9462	0	0	43.9462
1.9 Hz	7	2383	0.0279767	0.00207803	0.00674864	0.0439462	0.0418682	0.0371976	0.0159696	41.8682	37.1976	2.07803	6.74864	43.9462
1.9 Hz	5	2383	0.0464569	0.00199181	0.00931534	0.0439462	0.0419544	0.0346309	0.00251066	41.9544	34.6309	1.99181	9.31534	43.9462
1.9 Hz	7	2342	0	0	0	0.0439462	0.0439462	0.0439462	0.0439462	43.9462	43.9462	0	0	43.9462
1.9 Hz	3	2383	0.024453	0.00240321	0.00649778	0.0439462	0.041543	0.0374484	0.0194932	41.543	37.4484	2.40321	6.49778	43.9462
1.9 Hz	7	2384	0.0278288	0.00638961	0.0112137	0.0439462	0.0375566	0.0327325	0.0161174	37.5566	32.7325	6.38961	11.2137	43.9462
1.9 Hz	3	2425	0	0	0	0.0439462	0.0439462	0.0439462	0.0439462	43.9462	43.9462	0	0	43.9462
1.9 Hz	7	2454	0.00116732	4.66927e-05	0.000233464	0.0439462	0.0438995	0.0437128	0.0427789	43.8995	43.7128	0.0466927	0.233464	43.9462
1.9 Hz	11	2425	0.00553667	0.000221467	0.00110733	0.0439462	0.0437248	0.0428389	0.0384095	43.7248	42.8389	0.221467	1.10733	43.9462
1.9 Hz	6	2385	0.0572417	0.0201445	0.0256429	0.0439462	0.0238017	0.0183033	0.0132955	23.8017	18.3033	20.1445	25.6429	43.9462
1.9 Hz	13	2454	0	0	0	0.0439462	0.0439462	0.0439462	0.0439462	43.9462	43.9462	0	0	43.9462
1.9 Hz	2	2383	0.042896	0.00252451	0.00904733	0.0439462	0.0414217	0.0348989	0.00105025	41.4217	34.8989	2.52451	9.04733	43.9462
1.9 Hz	11	2384	0.0478244	0.007222	0.0151211	0.0439462	0.0367242	0.0288251	0.00387819	36.7242	28.8251	7.222	15.1211	43.9462
1.9 Hz	7	2390	0.0292211	0.00343987	0.00801625	0.0439462	0.0405064	0.03593	0.0147252	40.5064	35.93	3.43987	8.01625	43.9462
1.9 Hz	1	2384	0.0276965	0.00426682	0.00854841	0.0439462	0.0396794	0.0353978	0.0162498	39.6794	35.3978	4.26682	8.54841	43.9462
1.9 Hz	6	2374	0	0	0	0.0439462	0.0439462	0.0439462	0.0439462	43.9462	43.9462	0	0	43.9462
1.9 Hz	14	2385	0.0586029	0.0183616	0.0254376	0.0439462	0.0255846	0.0185086	0.0146566	25.5846	18.5086	18.3616	25.4376	43.9462
1.9 Hz	7	2383	0.021403	0.00176048	0.00509031	0.0439462	0.0421857	0.0388559	0.0225433	42.1857	38.8559	1.76048	5.09031	43.9462
1.9 Hz	13	2428	0.0139822	0.000807143	0.00295884	0.0439462	0.0431391	0.0409874	0.029964	43.1391	40.9874	0.807143	2.95884	43.9462
1.9 Hz	13	2428	0.00412748	0.000165099	0.000825496	0.0439462	0.0437811	0.0431207	0.0398187	43.7811	43.1207	0.165099	0.825496	43.9462
1.9 Hz	12	2425	0	0	0	0.0439462	0.0439462	0.0439462	0.0439462	43.9462	43.9462	0	0	43.9462
1.9 Hz	5	2374	0	0	0	0.0439462	0.0439462	0.0439462	0.0439462	43.9462	43.9462	0	0	43.9462
1.9 Hz	9	2390	0.021724	0.00362632	0.00749439	0.0439462	0.0403199	0.0364518	0.0222222	40.3199	36.4518	3.62632	7.49439	43.9462
1.9 Hz	10	2383	0.0213795	0.00200899	0.00536189	0.0439462	0.0419372	0.0385843	0.0225668	41.9372	38.5843	2.00899	5.36189	43.9462
1.9 Hz	9	2374	0	0	0	0.0439462	0.0439462	0.0439462	0.0439462	43.9462	43.9462	0	0	43.9462
1.9 Hz	12	2458	0.0810439	0.0443985	0.0480512	0.0439462	0.00045228	0.00410496	0.0370977	0.45228	4.10496	44.3985	48.0512	43.9462
1.9 Hz	7	2385	0.0561364	0.018621	0.023695	0.0439462	0.0253252	0.0202513	0.0121901	25.3252	20.2513	18.621	23.695	43.9462
1.9 Hz	1	2390	0.0245233	0.00393603	0.00775291	0.0439462	0.0400102	0.0361933	0.0194229	40.0102	36.1933	3.93603	7.75291	43.9462
1.9 Hz	4	2384	0.0596075	0.00811733	0.0155194	0.0439462	0.0358289	0.0284268	0.0156613	35.8289	28.4268	8.11733	15.5194	43.9462
1.9 Hz	12	2342	0.00764279	0.000550403	0.00195789	0.0439462	0.0433958	0.0419883	0.0363034	43.3958	41.9883	0.550403	1.95789	43.9462
1.9 Hz	3	2342	0.0146605	0.000687733	0.00297554	0.0439462	0.0432585	0.0409707	0.0292857	43.2585	40.9707	0.687733	2.97554	43.9462
1.9 Hz	5	2454	0.00792063	0.000316825	0.00158413	0.0439462	0.0436294	0.0423621	0.0360256	43.6294	42.3621	0.316825	1.58413	43.9462
1.9 Hz	12	2390	0.00686444	0.000896782	0.00219908	0.0439462	0.0430494	0.0417471	0.0370818	43.0494	41.7471	0.896782	2.19908	43.9462
1.9 Hz	7	2390	0.0109955	0.00259306	0.00491061	0.0439462	0.0413532	0.0390356	0.0329507	41.3532	39.0356	2.59306	4.91061	43.9462
1.9 Hz	10	2428	0.00591849	0.000236739	0.0011837	0.0439462	0.0437095	0.0427625	0.0380277	43.7095	42.7625	0.236739	1.1837	43.9462
1.9 Hz	3	2383	0.0316356	0.00272387	0.00706131	0.0439462	0.0412224	0.0368849	0.0123106	41.2224	36.8849	2.72387	7.06131	43.9462
1.9 Hz	11	2385	0.0514219	0.0160258	0.0226315	0.0439462	0.0279204	0.0213147	0.00747567	27.9204	21.3147	16.0258	22.6315	43.9462
1.9 Hz	12	2374	0.00429478	0.000171791	0.000858955	0.0439462	0.0437744	0.0430873	0.0396514	43.7744	43.0873	0.171791	0.858956	43.9462
1.9 Hz	14	2428	0	0	0	0.0439462	0.0439462	0.0439462	0.0439462	43.9462	43.9462	0	0	43.9462
1.9 Hz	1	2390	0.018438	0.00291212	0.00648097	0.0439462	0.0410341	0.0374653	0.0255082	41.0341	37.4653	2.91212	6.48097	43.9462
1.9 Hz	13	2390	0.0228275	0.00254098	0.00642199	0.0439462	0.0414052	0.0375242	0.0211188	41.4052	37.5242	2.54098	6.42199	43.9462
1.9 Hz	12	2374	0	0	0	0.0439462	0.0439462	0.0439462	0.0439462	43.9462	43.9462	0	0	43.9462
1.9 Hz	14	2425	0	0	0	0.0439462	0.0439462	0.0439462	0.0439462	43.9462	43.9462	0	0	43.9462
1.9 Hz	3	2428	0.00918185	0.00040118	0.00184418	0.0439462	0.043545	0.042102	0.0347644	43.545	42.102	0.40118	1.84418	43.9462
1.9 Hz	12	2458	0.0639248	0.0368901	0.0392604	0.0439462	0.00705611	0.00468583	0.0199786	7.05611	4.68583	36.8901	39.2604	43.9462
1.9 Hz	2	2458	0.0685617	0.036988	0.0409834	0.0439462	0.0069582	0.00296281	0.0246154	6.9582	2.96281	36.988	40.9834	43.9462
1.9 Hz	5	2374	0.014353	0.00080386	0.0030919	0.0439462	0.0431424	0.0408543	0.0295932	43.1424	40.8543	0.80386	3.0919	43.9462
1.9 Hz	13	2390	0.0241328	0.00452448	0.00846583	0.0439462	0.0394217	0.0354804	0.0198134	39.4217	35.4804	4.52448	8.46583	43.9462
1.9 Hz	9	2428	0.000487881	1.95e-05	9.76e-05	0.0439462	0.0439267	0.0438486	0.0434583	43.9267	43.8486	0.0195	0.0976	43.9462
1.9 Hz	14	2458	0.0692951	0.0424022	0.0440732	0.0439462	0.001544	0.000126932	0.0253489	1.544	0.126932	42.4022	44.0732	43.9462
1.9 Hz	10	2458	0.0678876	0.0356107	0.0389343	0.0439462	0.00833552	0.00501193	0.0239414	8.33552	5.01193	35.6107	38.9343	43.9462
1.9 Hz	2	2384	0.046946	0.00705042	0.0133013	0.0439462	0.0368958	0.030645	0.00299981	36.8958	30.645	7.05042	13.3013	43.9462
1.9 Hz	13	2454	0.00278811	0.000111525	0.000557623	0.0439462	0.0438347	0.0433886	0.0411581	43.8347	43.3886	0.111525	0.557623	43.9462
1.9 Hz	1	2425	0	0	0	0.0439462	0.0439462	0.0439462	0.0439462	43.9462	43.9462	0	0	43.9462
1.9 Hz	1	2425	0	0	0	0.0439462	0.0439462	0.0439462	0.0439462	43.9462	43.9462	0	0	43.9462
1.9 Hz	1	2385	0.0572417	0.0201445	0.0256429	0.0439462	0.0238017	0.0183033	0.0132955	23.8017	18.3033	20.1445	25.6429	43.9462
1.9 Hz	3	2454	0	0	0	0.0439462	0.0439462	0.0439462	0.0439462	43.9462	43.9462	0	0	43.9462
1.9 Hz	7	2454	0	0	0	0.0439462	0.0439462	0.0439462	0.0439462	43.9462	43.9462	0	0	43.9462
1.9 Hz	11	2425	0.00597415	0.000238966	0.00119483	0.0439462	0.0437073	0.0427514	0.0379721	43.7073	42.7514	0.238966	1.19483	43.9462
1.9 Hz	2	2425	0.006634	0.00026536	0.0013268	0.0439462	0.0436809	0.0426194	0.0373122	43.6809	42.6194	0.26536	1.3268	43.9462
1.9 Hz	13	2425	0.0061968	0.000439131	0.00154182	0.0439462	0.0435071	0.0424044	0.0377494	43.5071	42.4044	0.439131	1.54182	43.9462
1.9 Hz	4	2374	0.0021896	8.75841e-05	0.000437921	0.0439462	0.0438586	0.0435083	0.0417566	43.8586	43.5083	0.0875841	0.437921	43.9462
1.9 Hz	1	2383	0.0190741	0.00145093	0.00478872	0.0439462	0.0424953	0.0391575	0.0248721	42.4953	39.1575	1.45093	4.78872	43.9462
1.9 Hz	7	2342	0.0183673	0.00185951	0.00518709	0.0439462	0.0420867	0.0387591	0.0255789	42.0867	38.7591	1.85951	5.18709	43.9462
1.9 Hz	2	2425	0.00138304	7.2598e-05	0.000289783	0.0439462	0.0438736	0.0436564	0.0425632	43.8736	43.6564	0.072598	0.289783	43.9462
1.9 Hz	11	2425	0	0	0	0.0439462	0.0439462	0.0439462	0.0439462	43.9462	43.9462	0	0	43.9462
1.9 Hz	5	2425	0.000719741	2.87896e-05	0.000143948	0.0439462	0.0439174	0.0438023	0.0432265	43.9174	43.8023	0.0287896	0.143948	43.9462
1.9 Hz	13	2425	0.000767705	3.07082e-05	0.000153541	0.0439462	0.0439155	0.0437927	0.0431785	43.9155	43.7927	0.0307082	0.153541	43.9462
1.9 Hz	12	2454	0.00375296	0.000150118	0.000750592	0.0439462	0.0437961	0.0431956	0.0401933	43.7961	43.1956	0.150118	0.750592	43.9462
1.9 Hz	5	2454	0.00295563	0.00017834	0.000663156	0.0439462	0.0437679	0.0432831	0.0409906	43.7679	43.2831	0.17834	0.663155	43.9462
1.9 Hz	7	2454	0.00244501	9.78004e-05	0.000489002	0.0439462	0.0438484	0.0434572	0.0415012	43.8484	43.4572	0.0978004	0.489002	43.9462
1.9 Hz	12	2425	0.0104415	0.000417659	0.0020883	0.0439462	0.0435286	0.0418579	0.0335047	43.5286	41.8579	0.417659	2.0883	43.9462
1.9 Hz	6	2454	0.00661015	0.000349116	0.00138822	0.0439462	0.0435971	0.042558	0.0373361	43.5971	42.558	0.349116	1.38822	43.9462
1.9 Hz	12	2383	0.012332	0.00142654	0.00367189	0.0439462	0.0425197	0.0402743	0.0316143	42.5197	40.2743	1.42654	3.67189	43.9462
1.9 Hz	13	2425	0.000719741	2.87896e-05	0.000143948	0.0439462	0.0439174	0.0438023	0.0432265	43.9174	43.8023	0.0287896	0.143948	43.9462
1.9 Hz	12	2428	0.00563214	0.000225286	0.00112643	0.0439462	0.0437209	0.0428198	0.0383141	43.7209	42.8198	0.225286	1.12643	43.9462
1.9 Hz	8	2425	0.006634	0.00026536	0.0013268	0.0439462	0.0436809	0.0426194	0.0373122	43.6809	42.6194	0.26536	1.3268	43.9462
1.9 Hz	11	2454	0	0	0	0.0439462	0.0439462	0.0439462	0.0439462	43.9462	43.9462	0	0	43.9462
1.9 Hz	14	2425	0	0	0	0.0439462	0.0439462	0.0439462	0.0439462	43.9462	43.9462	0	0	43.9462
1.9 Hz	10	2390	0.0179587	0.00254959	0.00533888	0.0439462	0.0413966	0.0386073	0.0259875	41.3966	38.6073	2.54959	5.33888	43.9462
1.9 Hz	7	2374	0.00645119	0.000359359	0.00138612	0.0439462	0.0435869	0.0425601	0.037495	43.5869	42.5601	0.359359	1.38612	43.9462
1.9 Hz	14	2428	0.0126954	0.000985402	0.0029524	0.0439462	0.0429608	0.0409938	0.0312508	42.9608	40.9938	0.985402	2.9524	43.9462
1.9 Hz	6	2428	0.00180637	0.000176826	0.000517466	0.0439462	0.0437694	0.0434288	0.0421399	43.7694	43.4288	0.176826	0.517466	43.9462
1.9 Hz	10	2383	0.0194351	0.00158655	0.00473594	0.0439462	0.0423597	0.0392103	0.0245111	42.3597	39.2103	1.58655	4.73594	43.9462
1.9 Hz	1	2428	0.0027562	0.000213156	0.000754066	0.0439462	0.0437331	0.0431922	0.04119	43.7331	43.1922	0.213156	0.754066	43.9462
1.9 Hz	11	2428	0	0	0	0.0439462	0.0439462	0.0439462	0.0439462	43.9462	43.9462	0	0	43.9462
1.9 Hz	7	2374	0.0182495	0.000729979	0.0036499	0.0439462	0.0432162	0.0402963	0.0256967	43.2162	40.2963	0.729979	3.6499	43.9462
1.9 Hz	9	2458	0.074013	0.0411469	0.044282	0.0439462	0.00279931	0.000335824	0.0300668	2.79931	0.335824	41.1469	44.282	43.9462
1.9 Hz	9	2374	0	0	0	0.0439462	0.0439462	0.0439462	0.0439462	43.9462	43.9462	0	0	43.9462
1.9 Hz	2	2458	0.0654276	0.0378619	0.0407507	0.0439462	0.00608437	0.00319557	0.0214814	6.08437	3.19557	37.8619	40.7507	43.9462
1.9 Hz	5	2428	0.000991508	3.97e-05	0.000198302	0.0439462	0.0439065	0.0437479	0.0429547	43.9065	43.7479	0.0397	0.198302	43.9462
1.9 Hz	1	2342	0.0111854	0.000498905	0.00225185	0.0439462	0.0434473	0.0416944	0.0327608	43.4473	41.6944	0.498905	2.25185	43.9462
1.9 Hz	8	2374	0.00429478	0.000171791	0.000858955	0.0439462	0.0437744	0.0430873	0.0396514	43.7744	43.0873	0.171791	0.858956	43.9462
1.9 Hz	9	2385	0.0625855	0.0195215	0.0270605	0.0439462	0.0244247	0.0168857	0.0186393	24.4247	16.8857	19.5215	27.0605	43.9462
1.9 Hz	5	2342	0.0181238	0.00116258	0.00399411	0.0439462	0.0427836	0.0399521	0.0258225	42.7836	39.9521	1.16258	3.99411	43.9462
1.9 Hz	10	2425	0.0107106	0.000428426	0.00214213	0.0439462	0.0435178	0.0418041	0.0332356	43.5178	41.8041	0.428426	2.14213	43.9462
1.9 Hz	10	2385	0.0505465	0.0191022	0.0249623	0.0439462	0.024844	0.018984	0.0066003	24.844	18.984	19.1022	24.9622	43.9462
1.9 Hz	2	2428	0.0135088	0.000771681	0.00293893	0.0439462	0.0431745	0.0410073	0.0304375	43.1745	41.0073	0.771681	2.93893	43.9462
1.9 Hz	6	2374	0	0	0	0.0439462	0.0439462	0.0439462	0.0439462	43.9462	43.9462	0	0	43.9462
1.9 Hz	1	2374	0	0	0	0.0439462	0.0439462	0.0439462	0.0439462	43.9462	43.9462	0	0	43.9462
1.9 Hz	6	2428	0.0129166	0.000952687	0.0033803	0.0439462	0.0429935	0.0405659	0.0310296	42.9935	40.5659	0.952687	3.3803	43.9462
1.9 Hz	10	2428	0.0174557	0.000949344	0.00360455	0.0439462	0.0429969	0.0403417	0.0264906	42.9969	40.3417	0.949344	3.60455	43.9462
1.9 Hz	3	2384	0.0450416	0.00558505	0.0115017	0.0439462	0.0383612	0.0324445	0.0010954	38.3612	32.4445	5.58505	11.5017	43.9462
1.9 Hz	12	2383	0.0464569	0.00199181	0.00931534	0.0439462	0.0419544	0.0346309	0.00251066	41.9544	34.6309	1.99181	9.31534	43.9462
1.9 Hz	1	2428	0.0268164	0.00253822	0.0074648	0.0439462	0.041408	0.0364814	0.0171298	41.408	36.4814	2.53822	7.4648	43.9462
1.9 Hz	7	2374	0.000207978	8.31914e-06	4.15957e-05	0.0439462	0.0439379	0.0439046	0.0437382	43.9379	43.9046	0.00831914	0.0415957	43.9462
1.9 Hz	5	2384	0.0331854	0.0046808	0.0100714	0.0439462	0.0392654	0.0338749	0.0107609	39.2654	33.8749	4.6808	10.0714	43.9462
1.9 Hz	3	2342	0.012245	0.000489801	0.00244901	0.0439462	0.0434564	0.0414972	0.0317012	43.4564	41.4972	0.489801	2.44901	43.9462
1.9 Hz	10	2385	0.065878	0.0170198	0.0231999	0.0439462	0.0269264	0.0207463	0.0219318	26.9264	20.7463	17.0198	23.1999	43.9462
1.9 Hz	5	2425	0.00609343	0.000434323	0.00154702	0.0439462	0.0435119	0.0423992	0.0378528	43.5119	42.3992	0.434323	1.54702	43.9462
1.9 Hz	4	2342	0.00852367	0.000396908	0.00172754	0.0439462	0.0435493	0.0422187	0.0354225	43.5493	42.2187	0.396908	1.72754	43.9462
1.9 Hz	5	2428	0.0195764	0.000810566	0.00391769	0.0439462	0.0431357	0.0400285	0.0243698	43.1357	40.0285	0.810566	3.91769	43.9462
1.9 Hz	1	2385	0.0505465	0.0191022	0.0249623	0.0439462	0.024844	0.018984	0.0066003	24.844	18.984	19.1022	24.9622	43.9462
1.9 Hz	4	2458	0.0630522	0.0385491	0.0404551	0.0439462	0.00539717	0.0034911	0.019106	5.39717	3.4911	38.549	40.4551	43.9462
1.9 Hz	11	2428	0.0218102	0.00119558	0.00465171	0.0439462	0.0427506	0.0392945	0.0221361	42.7506	39.2945	1.19558	4.65171	43.9462
1.9 Hz	2	2383	0.00883299	0.00053235	0.00185998	0.0439462	0.0434139	0.0420862	0.0351132	43.4139	42.0862	0.53235	1.85998	43.9462
1.9 Hz	11	2342	0.0115335	0.00046134	0.0023067	0.0439462	0.0434849	0.0416395	0.0324127	43.4849	41.6395	0.46134	2.3067	43.9462
1.9 Hz	1	2383	0.0254365	0.00240935	0.00653689	0.0439462	0.0415369	0.0374093	0.0185097	41.5369	37.4093	2.40935	6.53689	43.9462
1.9 Hz	9	2390	0.0240703	0.00299421	0.00707007	0.0439462	0.040952	0.0368762	0.0198759	40.952	36.8762	2.99421	7.07007	43.9462
1.9 Hz	7	2390	0.0260058	0.00351789	0.00744455	0.0439462	0.0404283	0.0365017	0.0179404	40.4283	36.5017	3.51789	7.44455	43.9462
1.9 Hz	6	2385	0.0561364	0.018621	0.023695	0.0439462	0.0253252	0.0202513	0.0121901	25.3252	20.2513	18.621	23.695	43.9462
1.9 Hz	5	2374	0.00830154	0.000332062	0.00166031	0.0439462	0.0436142	0.0422859	0.0356447	43.6142	42.2859	0.332062	1.66031	43.9462
1.9 Hz	9	2428	0.013998	0.000857693	0.00317088	0.0439462	0.0430885	0.0407753	0.0299482	43.0885	40.7753	0.857693	3.17088	43.9462
1.9 Hz	11	2458	0.0802444	0.0415846	0.0435319	0.0439462	0.00236157	0.000414353	0.0362982	2.36157	0.414353	41.5846	43.5319	43.9462
1.9 Hz	5	2390	0.0165746	0.0029187	0.0057725	0.0439462	0.0410275	0.0381737	0.0273716	41.0275	38.1737	2.9187	5.7725	43.9462
1.9 Hz	7	2385	0.0542258	0.0205145	0.0258381	0.0439462	0.0234317	0.0181081	0.0102796	23.4317	18.1081	20.5145	25.8381	43.9462
1.9 Hz	7	2390	0.0199686	0.00415411	0.00781422	0.0439462	0.0397921	0.036132	0.0239776	39.7921	36.132	4.15411	7.81422	43.9462
1.9 Hz	7	2374	0.0109243	0.000601116	0.00233393	0.0439462	0.0433451	0.0416123	0.0330219	43.3451	41.6123	0.601116	2.33393	43.9462
1.9 Hz	6	2458	0.0633983	0.0451413	0.0468567	0.0439462	0.00119504	0.00291049	0.0194521	1.19504	2.91049	45.1413	46.8567	43.9462
1.9 Hz	1	2454	0.00202196	8.08782e-05	0.000404391	0.0439462	0.0438653	0.0435418	0.0419243	43.8653	43.5418	0.0808782	0.404391	43.9462
1.9 Hz	12	2390	0.0170782	0.00183593	0.00504195	0.0439462	0.0421103	0.0389043	0.0268681	42.1103	38.9043	1.83593	5.04195	43.9462
1.9 Hz	3	2458	0.070626	0.0360793	0.0389635	0.0439462	0.0078669	0.00498274	0.0266798	7.8669	4.98274	36.0793	38.9635	43.9462
1.9 Hz	5	2383	0.0308986	0.00188888	0.00665777	0.0439462	0.0420573	0.0372884	0.0130476	42.0573	37.2884	1.88888	6.65777	43.9462
1.9 Hz	7	2374	0	0	0	0.0439462	0.0439462	0.0439462	0.0439462	43.9462	43.9462	0	0	43.9462
1.9 Hz	4	2390	0.0304407	0.00233088	0.0070194	0.0439462	0.0416153	0.0369268	0.0135055	41.6153	36.9268	2.33088	7.0194	43.9462
1.9 Hz	3	2385	0.0420288	0.0179801	0.0212593	0.0439462	0.0259661	0.0226869	0.00191743	25.9661	22.6869	17.9801	21.2593	43.9462
1.9 Hz	10	2458	0.0597358	0.0398073	0.0413388	0.0439462	0.00413891	0.00260745	0.0157896	4.13891	2.60745	39.8073	41.3388	43.9462
1.9 Hz	11	2425	0.00246895	9.87581e-05	0.00049379	0.0439462	0.0438475	0.0434524	0.0414773	43.8475	43.4524	0.0987581	0.49379	43.9462
1.9 Hz	10	2390	0.0232654	0.00258	0.0060126	0.0439462	0.0413662	0.0379336	0.0206809	41.3662	37.9336	2.58	6.0126	43.9462
1.9 Hz	1	2374	0	0	0	0.0439462	0.0439462	0.0439462	0.0439462	43.9462	43.9462	0	0	43.9462
1.9 Hz	8	2385	0.0447966	0.0172791	0.0217289	0.0439462	0.0266671	0.0222174	0.000850409	26.6671	22.2174	17.2791	21.7289	43.9462
1.9 Hz	11	2383	0.0181473	0.00154942	0.0048032	0.0439462	0.0423968	0.039143	0.0257989	42.3968	39.143	1.54942	4.8032	43.9462
1.9 Hz	13	2428	0.00838881	0.000335553	0.00167776	0.0439462	0.0436107	0.0422685	0.0355574	43.6107	42.2685	0.335553	1.67776	43.9462
1.9 Hz	2	2425	0	0	0	0.0439462	0.0439462	0.0439462	0.0439462	43.9462	43.9462	0	0	43.9462
1.9 Hz	1	2342	0.0259513	0.00103805	0.00519025	0.0439462	0.0429082	0.038756	0.017995	42.9082	38.756	1.03805	5.19025	43.9462
1.9 Hz	6	2458	0.0763568	0.0401789	0.0426559	0.0439462	0.00376735	0.00129033	0.0324106	3.76735	1.29033	40.1789	42.6559	43.9462
1.9 Hz	7	2454	0	0	0	0.0439462	0.0439462	0.0439462	0.0439462	43.9462	43.9462	0	0	43.9462
1.9 Hz	6	2390	0.0257095	0.00341187	0.00754267	0.0439462	0.0405343	0.0364036	0.0182367	40.5343	36.4036	3.41187	7.54267	43.9462
1.9 Hz	12	2390	0.0277198	0.00237516	0.00695633	0.0439462	0.0415711	0.0369899	0.0162264	41.5711	36.9899	2.37516	6.95633	43.9462
1.9 Hz	8	2390	0.0168579	0.002439	0.00537372	0.0439462	0.0415072	0.0385725	0.0270883	41.5072	38.5725	2.439	5.37372	43.9462
1.9 Hz	11	2425	0.0125137	0.000500548	0.00250274	0.0439462	0.0434457	0.0414435	0.0314325	43.4457	41.4435	0.500548	2.50274	43.9462
1.9 Hz	7	2425	0	0	0	0.0439462	0.0439462	0.0439462	0.0439462	43.9462	43.9462	0	0	43.9462
1.9 Hz	13	2383	0.011486	0.000459441	0.00229721	0.0439462	0.0434868	0.041649	0.0324602	43.4868	41.649	0.459441	2.29721	43.9462
1.9 Hz	8	2390	0.0138955	0.00210112	0.00466371	0.0439462	0.0418451	0.0392825	0.0300508	41.8451	39.2825	2.10113	4.66371	43.9462
1.9 Hz	6	2390	0.0168579	0.00330242	0.00619307	0.0439462	0.0406438	0.0377532	0.0270883	40.6438	37.7532	3.30242	6.19307	43.9462
1.9 Hz	9	2390	0.0243359	0.00326296	0.0067534	0.0439462	0.0406833	0.0371928	0.0196103	40.6833	37.1928	3.26296	6.7534	43.9462
1.9 Hz	5	2385	0.0487402	0.021542	0.0266555	0.0439462	0.0224042	0.0172907	0.00479398	22.4042	17.2907	21.542	26.6555	43.9462
1.9 Hz	1	2458	0.0631425	0.0416918	0.0438115	0.0439462	0.00225443	0.000134714	0.0191963	2.25443	0.134714	41.6918	43.8115	43.9462
1.9 Hz	10	2390	0.0139744	0.00149048	0.00377458	0.0439462	0.0424557	0.0401716	0.0299719	42.4557	40.1716	1.49048	3.77458	43.9462
1.9 Hz	12	2454	0	0	0	0.0439462	0.0439462	0.0439462	0.0439462	43.9462	43.9462	0	0	43.9462
1.9 Hz	9	2374	0	0	0	0.0439462	0.0439462	0.0439462	0.0439462	43.9462	43.9462	0	0	43.9462
1.9 Hz	6	2454	0.00107143	4.2857e-05	0.000214285	0.0439462	0.0439034	0.0437319	0.0428748	43.9034	43.7319	0.042857	0.214285	43.9462
1.9 Hz	14	2454	0	0	0	0.0439462	0.0439462	0.0439462	0.0439462	43.9462	43.9462	0	0	43.9462
1.9 Hz	1	2383	0.0202902	0.00158056	0.00497921	0.0439462	0.0423657	0.038967	0.0236561	42.3657	38.967	1.58056	4.97921	43.9462
1.9 Hz	11	2458	0.0671007	0.0397879	0.0414665	0.0439462	0.00415828	0.00247968	0.0231545	4.15828	2.47968	39.7879	41.4665	43.9462
1.9 Hz	9	2454	0.00676909	0.000291558	0.0013578	0.0439462	0.0436547	0.0425884	0.0371771	43.6547	42.5884	0.291558	1.3578	43.9462
1.9 Hz	7	2383	0.0308986	0.00188888	0.00665777	0.0439462	0.0420573	0.0372884	0.0130476	42.0573	37.2884	1.88888	6.65777	43.9462
1.9 Hz	4	2390	0.00984751	0.00200186	0.00385268	0.0439462	0.0419444	0.0400935	0.0340987	41.9444	40.0935	2.00186	3.85268	43.9462
1.9 Hz	9	2454	0.00605368	0.000242147	0.00121074	0.0439462	0.0437041	0.0427355	0.0378925	43.7041	42.7355	0.242147	1.21074	43.9462
1.9 Hz	14	2425	0.00246895	9.87581e-05	0.00049379	0.0439462	0.0438475	0.0434524	0.0414773	43.8475	43.4524	0.0987581	0.49379	43.9462
[truncated: 2,201 more rows]
