# Supplementary material for: Comparison of raw accelerometry data from ActiGraph, Apple Watch, Garmin, and Fitbit using a mechanical shaker table
Source: PLoS One. 2024 Mar 29;19(3):e0286898. doi: 10.1371/journal.pone.0286898 (PMC10980217; doi:10.1371/journal.pone.0286898)
Supplement: S4 Dataset — (XLSX) [file pone.0286898.s009.xlsx]

## Sheet: Sheet1
speed	actigraph_appleid	actigraph_applemaxenmo	actigraph_applemeanenmo	actigraph_applermsenmo	trialnumber	actigraph_garminid	actigraph_garminmaxenmo	actigraph_garminmeanenmo	actigraph_garminrmsenmo	actigraph_applemeanenmo_AE	actigraph_applermsenmo_AE	actigraph_applemaxenmo_AE	actigraph_garminmeanenmo_AE	actigraph_garminrmsenmo_AE	actigraph_garminmaxenmo_AE	shaker_speed	speed_n	actigraph_applemeanenmo_AE_mg	actigraph_applermsenmo_AE_mg	actigraph_garminmeanenmo_AE_g	actigraph_garminrmsenmo_AE_g	actigraph_applemeanenmo_mg	actigraph_applermsenmo_mg	shaker_speed_mg
0.6 Hz	113	0.0396548	0.0396548	0.0396548	1	39	0.0270389	0.0270389	0.0270389	0.0352723	0.0352723	0.0352723	0.0226565	0.0226565	0.0226565	0.00438245	1	35.2723	35.2723	22.6565	22.6565	39.6548	39.6548	4.38245
0.6 Hz	113	0.0396548	0.0396548	0.0396548	1	210	0	0	0	0.0352723	0.0352723	0.0352723	0.00438245	0.00438245	0.00438245	0.00438245	1	35.2723	35.2723	4.38245	4.38245	39.6548	39.6548	4.38245
0.6 Hz	77	0.0513201	0.0242068	0.0252007	6	97	0.0202671	0.0202671	0.0202671	0.0198244	0.0208183	0.0469377	0.0158847	0.0158847	0.0158847	0.00438245	1	19.8244	20.8183	15.8847	15.8847	24.2068	25.2007	4.38245
0.6 Hz	77	0.0512588	0.0264555	0.0274518	6	20	0.000680269	0.000680269	0.000680269	0.022073	0.0230694	0.0468763	0.00370218	0.00370218	0.00370218	0.00438245	1	22.073	23.0694	3.70218	3.70218	26.4555	27.4518	4.38245
0.6 Hz	84	0.0352633	0.0352633	0.0352633	11	44	0.0162283	0.0162283	0.0162283	0.0308808	0.0308808	0.0308808	0.0118459	0.0118459	0.0118459	0.00438245	1	30.8808	30.8808	11.8459	11.8459	35.2633	35.2633	4.38245
0.6 Hz	39	0.0473557	0.0277627	0.0279884	6	210	0	0	0	0.0233803	0.023606	0.0429733	0.00438245	0.00438245	0.00438245	0.00438245	1	23.3803	23.606	4.38245	4.38245	27.7627	27.9884	4.38245
0.6 Hz	113	0.0396548	0.0396548	0.0396548	1	210	0	0	0	0.0352723	0.0352723	0.0352723	0.00438245	0.00438245	0.00438245	0.00438245	1	35.2723	35.2723	4.38245	4.38245	39.6548	39.6548	4.38245
0.6 Hz	39	0.0393815	0.0268639	0.0272181	5	113	0.0431227	0.0431227	0.0431227	0.0224815	0.0228356	0.0349991	0.0387403	0.0387403	0.0387403	0.00438245	1	22.4815	22.8356	38.7403	38.7403	26.8639	27.2181	4.38245
0.6 Hz	97	0.0270078	0.0270078	0.0270078	1	77	0.0471986	0.0267084	0.0272695	0.0226253	0.0226253	0.0226253	0.022326	0.022887	0.0428162	0.00438245	1	22.6253	22.6253	22.326	22.887	27.0078	27.0078	4.38245
0.6 Hz	77	0.0552578	0.0249353	0.0259699	6	39	0.0274989	0.0274989	0.0274989	0.0205528	0.0215875	0.0508753	0.0231165	0.0231165	0.0231165	0.00438245	1	20.5528	21.5875	23.1165	23.1165	24.9353	25.9699	4.38245
0.6 Hz	84	0.0515788	0.0312161	0.0317831	5	20	0.000644292	0.000644292	0.000644292	0.0268336	0.0274006	0.0471964	0.00373816	0.00373816	0.00373816	0.00438245	1	26.8336	27.4006	3.73816	3.73816	31.2161	31.7831	4.38245
0.6 Hz	44	0.0478068	0.0175888	0.0183396	7	84	0.0355453	0.0355453	0.0355453	0.0132063	0.0139571	0.0434243	0.0311628	0.0311628	0.0311628	0.00438245	1	13.2063	13.9571	31.1628	31.1628	17.5888	18.3396	4.38245
0.6 Hz	37	0.0498028	0.0498028	0.0498028	1	37	0.0514875	0.0514875	0.0514875	0.0454204	0.0454204	0.0454204	0.0471051	0.0471051	0.0471051	0.00438245	1	45.4204	45.4204	47.1051	47.1051	49.8028	49.8028	4.38245
0.6 Hz	37	0.0479327	0.0479327	0.0479327	13	36	0.00124023	0.00124023	0.00124023	0.0435503	0.0435503	0.0435503	0.00314222	0.00314222	0.00314222	0.00438245	1	43.5503	43.5503	3.14222	3.14222	47.9327	47.9327	4.38245
0.6 Hz	36	0.0126762	0.00155723	0.0032433	7	44	0.0160709	0.0160709	0.0160709	0.00282522	0.00113915	0.00829371	0.0116884	0.0116884	0.0116884	0.00438245	1	2.82522	1.13915	11.6884	11.6884	1.55723	3.2433	4.38245
0.6 Hz	84	0.039077	0.039077	0.039077	2	113	0.0430997	0.0430997	0.0430997	0.0346945	0.0346945	0.0346945	0.0387173	0.0387173	0.0387173	0.00438245	1	34.6945	34.6945	38.7173	38.7173	39.077	39.077	4.38245
0.6 Hz	39	0.0393238	0.0274678	0.0276521	5	44	0.0316017	0.0316017	0.0316017	0.0230854	0.0232696	0.0349414	0.0272192	0.0272192	0.0272192	0.00438245	1	23.0854	23.2696	27.2192	27.2192	27.4678	27.6521	4.38245
0.6 Hz	36	0.00460987	0.00460987	0.00460987	1	210	0	0	0	0.000227425	0.000227425	0.000227425	0.00438245	0.00438245	0.00438245	0.00438245	1	0.227425	0.227425	4.38245	4.38245	4.60987	4.60987	4.38245
0.6 Hz	39	0.0230626	0.0230626	0.0230626	10	210	0	0	0	0.0186801	0.0186801	0.0186801	0.00438245	0.00438245	0.00438245	0.00438245	1	18.6801	18.6801	4.38245	4.38245	23.0626	23.0626	4.38245
0.6 Hz	37	0.0514875	0.0514875	0.0514875	12	39	0.0270389	0.0270389	0.0270389	0.0471051	0.0471051	0.0471051	0.0226565	0.0226565	0.0226565	0.00438245	1	47.1051	47.1051	22.6565	22.6565	51.4875	51.4875	4.38245
0.6 Hz	36	0.00400797	0.00400797	0.00400797	13	210	0	0	0	0.000374482	0.000374482	0.000374482	0.00438245	0.00438245	0.00438245	0.00438245	1	0.374482	0.374482	4.38245	4.38245	4.00797	4.00797	4.38245
0.6 Hz	84	0.0352633	0.0352633	0.0352633	11	97	0.027	0.027	0.027	0.0308808	0.0308808	0.0308808	0.0226176	0.0226176	0.0226176	0.00438245	1	30.8808	30.8808	22.6175	22.6175	35.2633	35.2633	4.38245
0.6 Hz	39	0.0270623	0.0270623	0.0270623	11	210	0	0	0	0.0226799	0.0226799	0.0226799	0.00438245	0.00438245	0.00438245	0.00438245	1	22.6799	22.6799	4.38245	4.38245	27.0623	27.0623	4.38245
0.6 Hz	20	0.0135176	0.00139179	0.00284602	6	210	0	0	0	0.00299066	0.00153643	0.00913519	0.00438245	0.00438245	0.00438245	0.00438245	1	2.99066	1.53643	4.38245	4.38245	1.39179	2.84602	4.38245
0.6 Hz	97	0.0312638	0.0312638	0.0312638	12	77	0.0312638	0.0255104	0.0257251	0.0268813	0.0268813	0.0268813	0.0211279	0.0213427	0.0268813	0.00438245	1	26.8813	26.8813	21.1279	21.3427	31.2638	31.2638	4.38245
0.6 Hz	44	0.0398548	0.0180455	0.0192801	7	39	0.0271947	0.0271947	0.0271947	0.0136631	0.0148977	0.0354723	0.0228123	0.0228123	0.0228123	0.00438245	1	13.6631	14.8977	22.8123	22.8123	18.0455	19.2801	4.38245
0.6 Hz	39	0.0439823	0.0268685	0.0272476	5	84	0.0355453	0.0355453	0.0355453	0.0224861	0.0228652	0.0395998	0.0311628	0.0311628	0.0311628	0.00438245	1	22.4861	22.8652	31.1628	31.1628	26.8685	27.2476	4.38245
0.6 Hz	36	0.00112387	0.00112387	0.00112387	12	113	0.0471528	0.0471528	0.0471528	0.00325858	0.00325858	0.00325858	0.0427704	0.0427704	0.0427704	0.00438245	1	3.25858	3.25858	42.7704	42.7704	1.12387	1.12387	4.38245
0.6 Hz	84	0.0352633	0.0352633	0.0352633	11	20	0.00427088	0.00427088	0.00427088	0.0308808	0.0308808	0.0308808	0.00011157	0.00011157	0.00011157	0.00438245	1	30.8808	30.8808	0.11157	0.11157	35.2633	35.2633	4.38245
0.6 Hz	20	0.0173465	0.00158677	0.00325303	5	20	0.00407171	0.00407171	0.00407171	0.00279568	0.00112942	0.0129641	0.00031074	0.00031074	0.00031074	0.00438245	1	2.79568	1.12942	0.31074	0.31074	1.58677	3.25303	4.38245
0.6 Hz	77	0.0206317	0.0206317	0.0206317	3	20	0.000680269	0.000680269	0.000680269	0.0162492	0.0162492	0.0162492	0.00370218	0.00370218	0.00370218	0.00438245	1	16.2492	16.2492	3.70218	3.70218	20.6317	20.6317	4.38245
0.6 Hz	77	0.0310155	0.0310155	0.0310155	2	97	0.0271324	0.0271324	0.0271324	0.0266331	0.0266331	0.0266331	0.02275	0.02275	0.02275	0.00438245	1	26.6331	26.6331	22.75	22.75	31.0155	31.0155	4.38245
0.6 Hz	20	0.00425495	0.00425495	0.00425495	9	44	0.0359276	0.0220418	0.0226065	0.000127502	0.000127502	0.000127502	0.0176594	0.0182241	0.0315452	0.00438245	1	0.127502	0.127502	17.6594	18.2241	4.25495	4.25495	4.38245
0.6 Hz	77	0.0352864	0.0248792	0.0251829	6	20	0.00407171	0.00407171	0.00407171	0.0204968	0.0208004	0.030904	0.00031074	0.00031074	0.00031074	0.00438245	1	20.4968	20.8004	0.31074	0.31074	24.8792	25.1829	4.38245
0.6 Hz	20	0	0	0	3	97	0.0270156	0.0270156	0.0270156	0.00438245	0.00438245	0.00438245	0.0226331	0.0226331	0.0226331	0.00438245	1	4.38245	4.38245	22.6331	22.6331	0	0	4.38245
0.6 Hz	97	0.0312483	0.0312483	0.0312483	13	97	0.0270156	0.0270156	0.0270156	0.0268658	0.0268658	0.0268658	0.0226331	0.0226331	0.0226331	0.00438245	1	26.8658	26.8658	22.6331	22.6331	31.2483	31.2483	4.38245
0.6 Hz	44	0.0513805	0.0187553	0.0200767	7	97	0.027	0.027	0.027	0.0143728	0.0156942	0.0469981	0.0226176	0.0226176	0.0226176	0.00438245	1	14.3728	15.6942	22.6175	22.6175	18.7553	20.0767	4.38245
0.6 Hz	44	0.0200078	0.0200078	0.0200078	12	113	0.0430997	0.0430997	0.0430997	0.0156254	0.0156254	0.0156254	0.0387173	0.0387173	0.0387173	0.00438245	1	15.6254	15.6254	38.7173	38.7173	20.0078	20.0078	4.38245
0.6 Hz	113	0.0396548	0.0396548	0.0396548	1	39	0.0270389	0.0270389	0.0270389	0.0352723	0.0352723	0.0352723	0.0226565	0.0226565	0.0226565	0.00438245	1	35.2723	35.2723	22.6565	22.6565	39.6548	39.6548	4.38245
0.6 Hz	36	0.00460987	0.00460987	0.00460987	1	113	0.0430997	0.0430997	0.0430997	0.000227425	0.000227425	0.000227425	0.0387173	0.0387173	0.0387173	0.00438245	1	0.227425	0.227425	38.7173	38.7173	4.60987	4.60987	4.38245
0.6 Hz	39	0.0311319	0.0311319	0.0311319	9	36	0.000844643	0.000844643	0.000844643	0.0267495	0.0267495	0.0267495	0.00353781	0.00353781	0.00353781	0.00438245	1	26.7495	26.7495	3.53781	3.53781	31.1319	31.1319	4.38245
0.6 Hz	20	0.00838931	0.00838931	0.00838931	11	84	0.0352241	0.0352241	0.0352241	0.00400686	0.00400686	0.00400686	0.0308417	0.0308417	0.0308417	0.00438245	1	4.00686	4.00686	30.8417	30.8417	8.38931	8.38931	4.38245
0.6 Hz	77	0.0391001	0.0258914	0.0263839	5	37	0.0518037	0.0518037	0.0518037	0.0215089	0.0220015	0.0347176	0.0474212	0.0474212	0.0474212	0.00438245	1	21.5089	22.0015	47.4212	47.4212	25.8914	26.3839	4.38245
0.6 Hz	44	0.0278103	0.0187664	0.0190532	1	20	0.00407171	0.00407171	0.00407171	0.0143839	0.0146708	0.0234278	0.00031074	0.00031074	0.00031074	0.00438245	1	14.3839	14.6708	0.31074	0.31074	18.7664	19.0532	4.38245
0.6 Hz	39	0.0270623	0.0270623	0.0270623	11	39	0.0274989	0.0274989	0.0274989	0.0226799	0.0226799	0.0226799	0.0231165	0.0231165	0.0231165	0.00438245	1	22.6799	22.6799	23.1165	23.1165	27.0623	27.0623	4.38245
0.6 Hz	36	0.00460987	0.00460987	0.00460987	1	36	0.000844643	0.000844643	0.000844643	0.000227425	0.000227425	0.000227425	0.00353781	0.00353781	0.00353781	0.00438245	1	0.227425	0.227425	3.53781	3.53781	4.60987	4.60987	4.38245
0.6 Hz	97	0.0270078	0.0270078	0.0270078	1	77	0.0351005	0.0351005	0.0351005	0.0226253	0.0226253	0.0226253	0.030718	0.030718	0.030718	0.00438245	1	22.6253	22.6253	30.718	30.718	27.0078	27.0078	4.38245
0.6 Hz	44	0.0160709	0.0160709	0.0160709	8	97	0.027	0.027	0.027	0.0116884	0.0116884	0.0116884	0.0226176	0.0226176	0.0226176	0.00438245	1	11.6884	11.6884	22.6175	22.6175	16.0709	16.0709	4.38245
0.6 Hz	113	0.0396548	0.0396548	0.0396548	1	97	0.0270156	0.0270156	0.0270156	0.0352723	0.0352723	0.0352723	0.0226331	0.0226331	0.0226331	0.00438245	1	35.2723	35.2723	22.6331	22.6331	39.6548	39.6548	4.38245
0.6 Hz	36	0.000296456	0.000296456	0.000296456	8	77	0.0430307	0.026091	0.0267426	0.00408599	0.00408599	0.00408599	0.0217086	0.0223602	0.0386482	0.00438245	1	4.08599	4.08599	21.7086	22.3602	0.296456	0.296456	4.38245
0.6 Hz	36	0.012079	0.00130887	0.0027396	7	36	0	0	0	0.00307358	0.00164285	0.0076966	0.00438245	0.00438245	0.00438245	0.00438245	1	3.07358	1.64285	4.38245	4.38245	1.30887	2.7396	4.38245
0.6 Hz	37	0.0518341	0.0518341	0.0518341	8	210	0	0	0	0.0474517	0.0474517	0.0474517	0.00438245	0.00438245	0.00438245	0.00438245	1	47.4517	47.4517	4.38245	4.38245	51.8341	51.8341	4.38245
0.6 Hz	84	0.039077	0.039077	0.039077	9	39	0.0271947	0.0271947	0.0271947	0.0346945	0.0346945	0.0346945	0.0228123	0.0228123	0.0228123	0.00438245	1	34.6945	34.6945	22.8123	22.8123	39.077	39.077	4.38245
0.6 Hz	97	0.0310776	0.0222617	0.0225927	7	77	0.031194	0.0246703	0.0248322	0.0178793	0.0182103	0.0266951	0.0202878	0.0204498	0.0268115	0.00438245	1	17.8793	18.2103	20.2878	20.4498	22.2617	22.5927	4.38245
0.6 Hz	37	0.0437787	0.0437787	0.0437787	14	39	0.0270779	0.0270779	0.0270779	0.0393963	0.0393963	0.0393963	0.0226954	0.0226954	0.0226954	0.00438245	1	39.3963	39.3963	22.6954	22.6954	43.7787	43.7787	4.38245
0.6 Hz	84	0.0352633	0.0352633	0.0352633	11	36	0.00124023	0.00124023	0.00124023	0.0308808	0.0308808	0.0308808	0.00314222	0.00314222	0.00314222	0.00438245	1	30.8808	30.8808	3.14222	3.14222	35.2633	35.2633	4.38245
0.6 Hz	113	0.0396548	0.0396548	0.0396548	1	44	0.0316017	0.0316017	0.0316017	0.0352723	0.0352723	0.0352723	0.0272192	0.0272192	0.0272192	0.00438245	1	35.2723	35.2723	27.2192	27.2192	39.6548	39.6548	4.38245
0.6 Hz	39	0.0270623	0.0270623	0.0270623	11	84	0.0392853	0.0392853	0.0392853	0.0226799	0.0226799	0.0226799	0.0349029	0.0349029	0.0349029	0.00438245	1	22.6799	22.6799	34.9029	34.9029	27.0623	27.0623	4.38245
0.6 Hz	44	0.0200784	0.0200784	0.0200784	13	39	0.0274989	0.0274989	0.0274989	0.015696	0.015696	0.015696	0.0231165	0.0231165	0.0231165	0.00438245	1	15.696	15.696	23.1165	23.1165	20.0784	20.0784	4.38245
0.6 Hz	37	0.0604353	0.0487442	0.0489536	7	37	0.0563309	0.053222	0.0532682	0.0443618	0.0445712	0.0560528	0.0488396	0.0488858	0.0519485	0.00438245	1	44.3618	44.5712	48.8396	48.8858	48.7442	48.9536	4.38245
0.6 Hz	97	0.0120079	0.0120079	0.0120079	14	36	0.0049204	0.0049204	0.0049204	0.00762546	0.00762546	0.00762546	0.000537945	0.000537945	0.000537945	0.00438245	1	7.62545	7.62545	0.537945	0.537945	12.0079	12.0079	4.38245
0.6 Hz	37	0.0518341	0.0518341	0.0518341	8	113	0.0474436	0.0474436	0.0474436	0.0474517	0.0474517	0.0474517	0.0430611	0.0430611	0.0430611	0.00438245	1	47.4517	47.4517	43.0611	43.0611	51.8341	51.8341	4.38245
0.6 Hz	77	0.0270779	0.0270779	0.0270779	11	20	0.00407171	0.00407171	0.00407171	0.0226954	0.0226954	0.0226954	0.00031074	0.00031074	0.00031074	0.00438245	1	22.6954	22.6954	0.31074	0.31074	27.0779	27.0779	4.38245
0.6 Hz	37	0.0514875	0.0514875	0.0514875	12	39	0.0271947	0.0271947	0.0271947	0.0471051	0.0471051	0.0471051	0.0228123	0.0228123	0.0228123	0.00438245	1	47.1051	47.1051	22.8123	22.8123	51.4875	51.4875	4.38245
0.6 Hz	84	0.039077	0.039077	0.039077	9	37	0.0515983	0.0515983	0.0515983	0.0346945	0.0346945	0.0346945	0.0472159	0.0472159	0.0472159	0.00438245	1	34.6945	34.6945	47.2159	47.2159	39.077	39.077	4.38245
0.6 Hz	77	0.0512207	0.026069	0.0270835	6	77	0.0430997	0.0265396	0.0270507	0.0216865	0.022701	0.0468383	0.0221572	0.0226683	0.0387173	0.00438245	1	21.6865	22.701	22.1572	22.6683	26.069	27.0835	4.38245
0.6 Hz	113	0.0396548	0.0396548	0.0396548	1	37	0.0514875	0.0514875	0.0514875	0.0352723	0.0352723	0.0352723	0.0471051	0.0471051	0.0471051	0.00438245	1	35.2723	35.2723	47.1051	47.1051	39.6548	39.6548	4.38245
0.6 Hz	20	0	0	0	3	36	0	0	0	0.00438245	0.00438245	0.00438245	0.00438245	0.00438245	0.00438245	0.00438245	1	4.38245	4.38245	4.38245	4.38245	0	0	4.38245
0.6 Hz	77	0.0392545	0.0264424	0.0269207	5	84	0.0353251	0.0353251	0.0353251	0.0220599	0.0225383	0.0348721	0.0309426	0.0309426	0.0309426	0.00438245	1	22.0599	22.5383	30.9426	30.9426	26.4424	26.9207	4.38245
0.6 Hz	97	0.0392853	0.0223103	0.0229946	7	37	0.0602957	0.0540301	0.0540971	0.0179279	0.0186121	0.0349029	0.0496476	0.0497146	0.0559133	0.00438245	1	17.9279	18.6121	49.6476	49.7146	22.3103	22.9946	4.38245
0.6 Hz	20	0.0212159	0.001335	0.00310454	5	113	0.0474436	0.0474436	0.0474436	0.00304745	0.00127791	0.0168335	0.0430611	0.0430611	0.0430611	0.00438245	1	3.04745	1.27791	43.0611	43.0611	1.335	3.10454	4.38245
0.6 Hz	36	0.0207257	0.00144009	0.00370568	7	210	0	0	0	0.00294236	0.000676767	0.0163433	0.00438245	0.00438245	0.00438245	0.00438245	1	2.94236	0.676767	4.38245	4.38245	1.44009	3.70568	4.38245
0.6 Hz	36	0.00460987	0.00460987	0.00460987	1	39	0.0274755	0.0274755	0.0274755	0.000227425	0.000227425	0.000227425	0.0230931	0.0230931	0.0230931	0.00438245	1	0.227425	0.227425	23.0931	23.0931	4.60987	4.60987	4.38245
0.6 Hz	44	0.0322684	0.0185242	0.0190469	1	84	0.0353251	0.0353251	0.0353251	0.0141417	0.0146645	0.0278859	0.0309426	0.0309426	0.0309426	0.00438245	1	14.1417	14.6645	30.9426	30.9426	18.5242	19.0469	4.38245
0.6 Hz	113	0.0396548	0.0396548	0.0396548	1	20	0.000644292	0.000644292	0.000644292	0.0352723	0.0352723	0.0352723	0.00373816	0.00373816	0.00373816	0.00438245	1	35.2723	35.2723	3.73816	3.73816	39.6548	39.6548	4.38245
0.6 Hz	77	0.020102	0.020102	0.020102	10	44	0.0236064	0.0236064	0.0236064	0.0157195	0.0157195	0.0157195	0.0192239	0.0192239	0.0192239	0.00438245	1	15.7195	15.7195	19.2239	19.2239	20.102	20.102	4.38245
0.6 Hz	39	0.0312638	0.0312638	0.0312638	2	210	0	0	0	0.0268813	0.0268813	0.0268813	0.00438245	0.00438245	0.00438245	0.00438245	1	26.8813	26.8813	4.38245	4.38245	31.2638	31.2638	4.38245
0.6 Hz	20	0.0130123	0.00184605	0.00338798	5	44	0.0162283	0.0162283	0.0162283	0.0025364	0.000994474	0.00862989	0.0118459	0.0118459	0.0118459	0.00438245	1	2.5364	0.994474	11.8459	11.8459	1.84605	3.38798	4.38245
0.6 Hz	84	0.039077	0.039077	0.039077	2	36	0.000436405	0.000436405	0.000436405	0.0346945	0.0346945	0.0346945	0.00394605	0.00394605	0.00394605	0.00438245	1	34.6945	34.6945	3.94605	3.94605	39.077	39.077	4.38245
0.6 Hz	20	0.00838931	0.00838931	0.00838931	11	36	0.0049204	0.0049204	0.0049204	0.00400686	0.00400686	0.00400686	0.000537945	0.000537945	0.000537945	0.00438245	1	4.00686	4.00686	0.537945	0.537945	8.38931	8.38931	4.38245
0.6 Hz	97	0.0120079	0.0120079	0.0120079	14	210	0	0	0	0.00762546	0.00762546	0.00762546	0.00438245	0.00438245	0.00438245	0.00438245	1	7.62545	7.62545	4.38245	4.38245	12.0079	12.0079	4.38245
0.6 Hz	36	0.0129487	0.00137187	0.0030568	7	210	0	0	0	0.00301058	0.00132565	0.00856622	0.00438245	0.00438245	0.00438245	0.00438245	1	3.01058	1.32565	4.38245	4.38245	1.37187	3.0568	4.38245
0.6 Hz	44	0.0160709	0.0160709	0.0160709	8	97	0.027	0.027	0.027	0.0116884	0.0116884	0.0116884	0.0226176	0.0226176	0.0226176	0.00438245	1	11.6884	11.6884	22.6175	22.6175	16.0709	16.0709	4.38245
0.6 Hz	97	0.0312638	0.0312638	0.0312638	12	77	0.0351005	0.0351005	0.0351005	0.0268813	0.0268813	0.0268813	0.030718	0.030718	0.030718	0.00438245	1	26.8813	26.8813	30.718	30.718	31.2638	31.2638	4.38245
0.6 Hz	97	0.0312638	0.0312638	0.0312638	12	39	0.0274755	0.0274755	0.0274755	0.0268813	0.0268813	0.0268813	0.0230931	0.0230931	0.0230931	0.00438245	1	26.8813	26.8813	23.0931	23.0931	31.2638	31.2638	4.38245
0.6 Hz	39	0.0270623	0.0270623	0.0270623	11	210	0	0	0	0.0226799	0.0226799	0.0226799	0.00438245	0.00438245	0.00438245	0.00438245	1	22.6799	22.6799	4.38245	4.38245	27.0623	27.0623	4.38245
0.6 Hz	20	0.0209574	0.00124582	0.0029745	6	37	0.0515983	0.0515983	0.0515983	0.00313663	0.00140795	0.0165749	0.0472159	0.0472159	0.0472159	0.00438245	1	3.13663	1.40795	47.2159	47.2159	1.24582	2.9745	4.38245
0.6 Hz	44	0.0200784	0.0200784	0.0200784	13	39	0.0271947	0.0271947	0.0271947	0.015696	0.015696	0.015696	0.0228123	0.0228123	0.0228123	0.00438245	1	15.696	15.696	22.8123	22.8123	20.0784	20.0784	4.38245
0.6 Hz	77	0.0310155	0.0310155	0.0310155	2	20	0.00427088	0.00427088	0.00427088	0.0266331	0.0266331	0.0266331	0.00011157	0.00011157	0.00011157	0.00438245	1	26.6331	26.6331	0.11157	0.11157	31.0155	31.0155	4.38245
0.6 Hz	37	0.0514875	0.0514875	0.0514875	12	97	0.0202671	0.0202671	0.0202671	0.0471051	0.0471051	0.0471051	0.0158847	0.0158847	0.0158847	0.00438245	1	47.1051	47.1051	15.8847	15.8847	51.4875	51.4875	4.38245
0.6 Hz	36	0.000296456	0.000296456	0.000296456	8	20	0.000644292	0.000644292	0.000644292	0.00408599	0.00408599	0.00408599	0.00373816	0.00373816	0.00373816	0.00438245	1	4.08599	4.08599	3.73816	3.73816	0.296456	0.296456	4.38245
0.6 Hz	44	0.0200078	0.0200078	0.0200078	12	210	0	0	0	0.0156254	0.0156254	0.0156254	0.00438245	0.00438245	0.00438245	0.00438245	1	15.6254	15.6254	4.38245	4.38245	20.0078	20.0078	4.38245
0.6 Hz	97	0.0312483	0.0312483	0.0312483	13	84	0.0352241	0.0352241	0.0352241	0.0268658	0.0268658	0.0268658	0.0308417	0.0308417	0.0308417	0.00438245	1	26.8658	26.8658	30.8417	30.8417	31.2483	31.2483	4.38245
0.6 Hz	113	0.0396548	0.0396548	0.0396548	1	97	0.0270156	0.0270156	0.0270156	0.0352723	0.0352723	0.0352723	0.0226331	0.0226331	0.0226331	0.00438245	1	35.2723	35.2723	22.6331	22.6331	39.6548	39.6548	4.38245
0.6 Hz	36	0.00460987	0.00460987	0.00460987	1	84	0.0391001	0.0391001	0.0391001	0.000227425	0.000227425	0.000227425	0.0347176	0.0347176	0.0347176	0.00438245	1	0.227425	0.227425	34.7176	34.7176	4.60987	4.60987	4.38245
0.6 Hz	37	0.0565959	0.047979	0.0481527	7	210	0	0	0	0.0435965	0.0437703	0.0522135	0.00438245	0.00438245	0.00438245	0.00438245	1	43.5965	43.7703	4.38245	4.38245	47.979	48.1527	4.38245
0.6 Hz	97	0.0270078	0.0270078	0.0270078	1	84	0.0392853	0.0392853	0.0392853	0.0226253	0.0226253	0.0226253	0.0349029	0.0349029	0.0349029	0.00438245	1	22.6253	22.6253	34.9029	34.9029	27.0078	27.0078	4.38245
0.6 Hz	113	0.0396548	0.0396548	0.0396548	1	44	0.0166342	0.0166342	0.0166342	0.0352723	0.0352723	0.0352723	0.0122517	0.0122517	0.0122517	0.00438245	1	35.2723	35.2723	12.2517	12.2517	39.6548	39.6548	4.38245
0.6 Hz	113	0.0396548	0.0396548	0.0396548	1	113	0.0474436	0.0474436	0.0474436	0.0352723	0.0352723	0.0352723	0.0430611	0.0430611	0.0430611	0.00438245	1	35.2723	35.2723	43.0611	43.0611	39.6548	39.6548	4.38245
0.6 Hz	39	0.0231955	0.0231955	0.0231955	3	97	0.0271246	0.0271246	0.0271246	0.018813	0.018813	0.018813	0.0227422	0.0227422	0.0227422	0.00438245	1	18.813	18.813	22.7422	22.7422	23.1955	23.1955	4.38245
0.6 Hz	84	0.055588	0.0320148	0.0325313	5	36	0.0049204	0.0049204	0.0049204	0.0276324	0.0281488	0.0512055	0.000537945	0.000537945	0.000537945	0.00438245	1	27.6324	28.1488	0.537945	0.537945	32.0148	32.5313	4.38245
0.6 Hz	97	0.0120079	0.0120079	0.0120079	14	36	0.00124023	0.00124023	0.00124023	0.00762546	0.00762546	0.00762546	0.00314222	0.00314222	0.00314222	0.00438245	1	7.62545	7.62545	3.14222	3.14222	12.0079	12.0079	4.38245
0.6 Hz	44	0.0200784	0.0200784	0.0200784	13	84	0.0392853	0.0392853	0.0392853	0.015696	0.015696	0.015696	0.0349029	0.0349029	0.0349029	0.00438245	1	15.696	15.696	34.9029	34.9029	20.0784	20.0784	4.38245
0.6 Hz	44	0.0517728	0.0187614	0.0200507	7	39	0.0270389	0.0270389	0.0270389	0.0143789	0.0156682	0.0473903	0.0226565	0.0226565	0.0226565	0.00438245	1	14.3789	15.6682	22.6565	22.6565	18.7614	20.0507	4.38245
0.6 Hz	113	0.0396548	0.0396548	0.0396548	1	20	0.000680269	0.000680269	0.000680269	0.0352723	0.0352723	0.0352723	0.00370218	0.00370218	0.00370218	0.00438245	1	35.2723	35.2723	3.70218	3.70218	39.6548	39.6548	4.38245
0.6 Hz	39	0.0311319	0.0311319	0.0311319	9	44	0.0236064	0.0236064	0.0236064	0.0267495	0.0267495	0.0267495	0.0192239	0.0192239	0.0192239	0.00438245	1	26.7495	26.7495	19.2239	19.2239	31.1319	31.1319	4.38245
0.6 Hz	113	0.0396548	0.0396548	0.0396548	1	97	0.027	0.027	0.027	0.0352723	0.0352723	0.0352723	0.0226176	0.0226176	0.0226176	0.00438245	1	35.2723	35.2723	22.6175	22.6175	39.6548	39.6548	4.38245
0.6 Hz	113	0.0396548	0.0396548	0.0396548	1	20	0.00460987	0.00460987	0.00460987	0.0352723	0.0352723	0.0352723	0.000227424	0.000227424	0.000227424	0.00438245	1	35.2723	35.2723	0.227424	0.227424	39.6548	39.6548	4.38245
0.6 Hz	113	0.0396548	0.0396548	0.0396548	1	39	0.0274989	0.0274989	0.0274989	0.0352723	0.0352723	0.0352723	0.0231165	0.0231165	0.0231165	0.00438245	1	35.2723	35.2723	23.1165	23.1165	39.6548	39.6548	4.38245
0.6 Hz	37	0.0514875	0.0514875	0.0514875	12	77	0.0315357	0.0265008	0.0266951	0.0471051	0.0471051	0.0471051	0.0221184	0.0223126	0.0271533	0.00438245	1	47.1051	47.1051	22.1184	22.3126	51.4875	51.4875	4.38245
0.6 Hz	97	0.0471299	0.0234548	0.0244288	7	210	0	0	0	0.0190723	0.0200464	0.0427474	0.00438245	0.00438245	0.00438245	0.00438245	1	19.0723	20.0464	4.38245	4.38245	23.4548	24.4288	4.38245
0.6 Hz	36	0.00112387	0.00112387	0.00112387	12	97	0.0270156	0.0270156	0.0270156	0.00325858	0.00325858	0.00325858	0.0226331	0.0226331	0.0226331	0.00438245	1	3.25858	3.25858	22.6331	22.6331	1.12387	1.12387	4.38245
0.6 Hz	97	0.0270078	0.0270078	0.0270078	1	37	0.0518037	0.0518037	0.0518037	0.0226253	0.0226253	0.0226253	0.0474212	0.0474212	0.0474212	0.00438245	1	22.6253	22.6253	47.4212	47.4212	27.0078	27.0078	4.38245
0.6 Hz	37	0.0666044	0.048997	0.0492365	7	113	0.0430997	0.0430997	0.0430997	0.0446145	0.0448541	0.062222	0.0387173	0.0387173	0.0387173	0.00438245	1	44.6145	44.8541	38.7173	38.7173	48.997	49.2365	4.38245
0.6 Hz	20	0	0	0	10	37	0.0520699	0.0520699	0.0520699	0.00438245	0.00438245	0.00438245	0.0476874	0.0476874	0.0476874	0.00438245	1	4.38245	4.38245	47.6874	47.6874	0	0	4.38245
0.6 Hz	113	0.0396548	0.0396548	0.0396548	1	39	0.0274989	0.0274989	0.0274989	0.0352723	0.0352723	0.0352723	0.0231165	0.0231165	0.0231165	0.00438245	1	35.2723	35.2723	23.1165	23.1165	39.6548	39.6548	4.38245
0.6 Hz	113	0.0396548	0.0396548	0.0396548	1	44	0.0236064	0.0236064	0.0236064	0.0352723	0.0352723	0.0352723	0.0192239	0.0192239	0.0192239	0.00438245	1	35.2723	35.2723	19.2239	19.2239	39.6548	39.6548	4.38245
0.6 Hz	37	0.0514875	0.0514875	0.0514875	12	113	0.0512588	0.0512588	0.0512588	0.0471051	0.0471051	0.0471051	0.0468763	0.0468763	0.0468763	0.00438245	1	47.1051	47.1051	46.8763	46.8763	51.4875	51.4875	4.38245
0.6 Hz	39	0.0270623	0.0270623	0.0270623	11	77	0.0354487	0.027476	0.0278328	0.0226799	0.0226799	0.0226799	0.0230936	0.0234504	0.0310662	0.00438245	1	22.6799	22.6799	23.0936	23.4504	27.0623	27.0623	4.38245
0.6 Hz	39	0.0231955	0.0231955	0.0231955	3	84	0.0352241	0.0352241	0.0352241	0.018813	0.018813	0.018813	0.0308417	0.0308417	0.0308417	0.00438245	1	18.813	18.813	30.8417	30.8417	23.1955	23.1955	4.38245
0.6 Hz	39	0.0231955	0.0231955	0.0231955	3	77	0.0470611	0.0275835	0.0282684	0.018813	0.018813	0.018813	0.023201	0.0238859	0.0426787	0.00438245	1	18.813	18.813	23.201	23.8859	23.1955	23.1955	4.38245
0.6 Hz	39	0.0270623	0.0270623	0.0270623	11	20	0.00407171	0.00407171	0.00407171	0.0226799	0.0226799	0.0226799	0.00031074	0.00031074	0.00031074	0.00438245	1	22.6799	22.6799	0.31074	0.31074	27.0623	27.0623	4.38245
0.6 Hz	20	0.0234266	0.00119338	0.00321336	6	210	0	0	0	0.00318907	0.00116909	0.0190441	0.00438245	0.00438245	0.00438245	0.00438245	1	3.18907	1.16909	4.38245	4.38245	1.19338	3.21336	4.38245
0.6 Hz	39	0.0270623	0.0270623	0.0270623	11	84	0.0353251	0.0353251	0.0353251	0.0226799	0.0226799	0.0226799	0.0309426	0.0309426	0.0309426	0.00438245	1	22.6799	22.6799	30.9426	30.9426	27.0623	27.0623	4.38245
0.6 Hz	39	0.0231955	0.0231955	0.0231955	3	77	0.051613	0.0272854	0.0279788	0.018813	0.018813	0.018813	0.022903	0.0235964	0.0472306	0.00438245	1	18.813	18.813	22.903	23.5964	23.1955	23.1955	4.38245
0.6 Hz	39	0.0312638	0.0312638	0.0312638	2	39	0.0270389	0.0270389	0.0270389	0.0268813	0.0268813	0.0268813	0.0226565	0.0226565	0.0226565	0.00438245	1	26.8813	26.8813	22.6565	22.6565	31.2638	31.2638	4.38245
0.6 Hz	39	0.0351932	0.0272674	0.0273959	6	39	0.0271947	0.0271947	0.0271947	0.0228849	0.0230135	0.0308108	0.0228123	0.0228123	0.0228123	0.00438245	1	22.8849	23.0135	22.8123	22.8123	27.2674	27.3959	4.38245
0.6 Hz	44	0.0160709	0.0160709	0.0160709	8	37	0.0514875	0.0514875	0.0514875	0.0116884	0.0116884	0.0116884	0.0471051	0.0471051	0.0471051	0.00438245	1	11.6884	11.6884	47.1051	47.1051	16.0709	16.0709	4.38245
0.6 Hz	39	0.0436522	0.0272269	0.0275143	6	84	0.0391001	0.0391001	0.0391001	0.0228444	0.0231318	0.0392698	0.0347176	0.0347176	0.0347176	0.00438245	1	22.8444	23.1318	34.7176	34.7176	27.2269	27.5143	4.38245
0.6 Hz	77	0.0270779	0.0270779	0.0270779	11	84	0.0353251	0.0353251	0.0353251	0.0226954	0.0226954	0.0226954	0.0309426	0.0309426	0.0309426	0.00438245	1	22.6954	22.6954	30.9426	30.9426	27.0779	27.0779	4.38245
0.6 Hz	39	0.0352864	0.0271307	0.0273022	6	77	0.0391001	0.0248992	0.0253804	0.0227482	0.0229198	0.030904	0.0205168	0.020998	0.0347176	0.00438245	1	22.7482	22.9198	20.5168	20.998	27.1307	27.3022	4.38245
0.6 Hz	20	0.00812698	0.00108715	0.00229418	6	113	0.0431227	0.0431227	0.0431227	0.0032953	0.00208827	0.00374453	0.0387403	0.0387403	0.0387403	0.00438245	1	3.2953	2.08827	38.7403	38.7403	1.08715	2.29418	4.38245
0.6 Hz	39	0.0312638	0.0312638	0.0312638	2	210	0	0	0	0.0268813	0.0268813	0.0268813	0.00438245	0.00438245	0.00438245	0.00438245	1	26.8813	26.8813	4.38245	4.38245	31.2638	31.2638	4.38245
0.6 Hz	39	0.0231955	0.0231955	0.0231955	3	113	0.0431227	0.0431227	0.0431227	0.018813	0.018813	0.018813	0.0387403	0.0387403	0.0387403	0.00438245	1	18.813	18.813	38.7403	38.7403	23.1955	23.1955	4.38245
0.6 Hz	39	0.0270623	0.0270623	0.0270623	11	77	0.0392233	0.0281059	0.0283795	0.0226799	0.0226799	0.0226799	0.0237235	0.023997	0.0348408	0.00438245	1	22.6799	22.6799	23.7235	23.997	27.0623	27.0623	4.38245
0.6 Hz	77	0.0270779	0.0270779	0.0270779	11	39	0.0271947	0.0271947	0.0271947	0.0226954	0.0226954	0.0226954	0.0228123	0.0228123	0.0228123	0.00438245	1	22.6954	22.6954	22.8123	22.8123	27.0779	27.0779	4.38245
0.6 Hz	20	0.0168191	0.0017581	0.00367976	6	84	0.0353251	0.0353251	0.0353251	0.00262435	0.000702692	0.0124366	0.0309426	0.0309426	0.0309426	0.00438245	1	2.62435	0.702692	30.9426	30.9426	1.7581	3.67976	4.38245
0.6 Hz	39	0.0395316	0.0273335	0.0276018	6	44	0.0162283	0.0162283	0.0162283	0.022951	0.0232193	0.0351492	0.0118459	0.0118459	0.0118459	0.00438245	1	22.951	23.2193	11.8459	11.8459	27.3335	27.6018	4.38245
0.6 Hz	84	0.039077	0.039077	0.039077	2	37	0.0597033	0.0529791	0.0530849	0.0346945	0.0346945	0.0346945	0.0485966	0.0487024	0.0553208	0.00438245	1	34.6945	34.6945	48.5966	48.7024	39.077	39.077	4.38245
0.6 Hz	20	0.0120079	0.00126068	0.00267881	6	77	0.0202039	0.0202039	0.0202039	0.00312177	0.00170364	0.00762546	0.0158215	0.0158215	0.0158215	0.00438245	1	3.12177	1.70364	15.8215	15.8215	1.26068	2.67881	4.38245
0.6 Hz	77	0.020102	0.020102	0.020102	10	84	0.0355453	0.0355453	0.0355453	0.0157195	0.0157195	0.0157195	0.0311628	0.0311628	0.0311628	0.00438245	1	15.7195	15.7195	31.1628	31.1628	20.102	20.102	4.38245
0.6 Hz	36	0.00112387	0.00112387	0.00112387	12	97	0.0202671	0.0202671	0.0202671	0.00325858	0.00325858	0.00325858	0.0158847	0.0158847	0.0158847	0.00438245	1	3.25858	3.25858	15.8847	15.8847	1.12387	1.12387	4.38245
0.6 Hz	39	0.0393815	0.0276074	0.0278824	5	77	0.0351314	0.0252271	0.026034	0.023225	0.0234999	0.0349991	0.0208446	0.0216515	0.0307489	0.00438245	1	23.225	23.4999	20.8446	21.6515	27.6074	27.8824	4.38245
0.6 Hz	39	0.0432612	0.0269686	0.027285	6	20	0.00407171	0.00407171	0.00407171	0.0225861	0.0229026	0.0388788	0.00031074	0.00031074	0.00031074	0.00438245	1	22.5861	22.9026	0.31074	0.31074	26.9686	27.285	4.38245
0.6 Hz	44	0.0519135	0.0180752	0.0193611	7	44	0.0162283	0.0162283	0.0162283	0.0136927	0.0149786	0.047531	0.0118459	0.0118459	0.0118459	0.00438245	1	13.6927	14.9786	11.8459	11.8459	18.0752	19.3611	4.38245
0.6 Hz	97	0.0312483	0.0312483	0.0312483	13	36	0	0	0	0.0268658	0.0268658	0.0268658	0.00438245	0.00438245	0.00438245	0.00438245	1	26.8658	26.8658	4.38245	4.38245	31.2483	31.2483	4.38245
0.6 Hz	97	0.0312638	0.0312638	0.0312638	12	84	0.0391001	0.0391001	0.0391001	0.0268813	0.0268813	0.0268813	0.0347176	0.0347176	0.0347176	0.00438245	1	26.8813	26.8813	34.7176	34.7176	31.2638	31.2638	4.38245
0.6 Hz	84	0.0394701	0.0323919	0.0325952	5	113	0.0474436	0.0474436	0.0474436	0.0280095	0.0282127	0.0350876	0.0430611	0.0430611	0.0430611	0.00438245	1	28.0095	28.2127	43.0611	43.0611	32.3919	32.5952	4.38245
0.6 Hz	36	0.0209412	0.00175728	0.00398865	7	37	0.0669611	0.0550959	0.0552294	0.00262517	0.000393798	0.0165588	0.0507135	0.050847	0.0625786	0.00438245	1	2.62517	0.393798	50.7135	50.847	1.75728	3.98865	4.38245
0.6 Hz	84	0.0270623	0.0270623	0.0270623	10	39	0.0270389	0.0270389	0.0270389	0.0226799	0.0226799	0.0226799	0.0226565	0.0226565	0.0226565	0.00438245	1	22.6799	22.6799	22.6565	22.6565	27.0623	27.0623	4.38245
0.6 Hz	84	0.0352633	0.0352633	0.0352633	11	84	0.0352241	0.0352241	0.0352241	0.0308808	0.0308808	0.0308808	0.0308417	0.0308417	0.0308417	0.00438245	1	30.8808	30.8808	30.8417	30.8417	35.2633	35.2633	4.38245
0.6 Hz	113	0.0396548	0.0396548	0.0396548	1	113	0.0471528	0.0471528	0.0471528	0.0352723	0.0352723	0.0352723	0.0427704	0.0427704	0.0427704	0.00438245	1	35.2723	35.2723	42.7704	42.7704	39.6548	39.6548	4.38245
0.6 Hz	84	0.0553758	0.030557	0.0312486	6	113	0.0430997	0.0430997	0.0430997	0.0261746	0.0268661	0.0509933	0.0387173	0.0387173	0.0387173	0.00438245	1	26.1746	26.8661	38.7173	38.7173	30.557	31.2486	4.38245
0.6 Hz	84	0.0477113	0.0317202	0.0321731	5	36	0	0	0	0.0273377	0.0277906	0.0433289	0.00438245	0.00438245	0.00438245	0.00438245	1	27.3377	27.7906	4.38245	4.38245	31.7202	32.1731	4.38245
0.6 Hz	37	0.0514875	0.0514875	0.0514875	12	44	0.0166342	0.0166342	0.0166342	0.0471051	0.0471051	0.0471051	0.0122517	0.0122517	0.0122517	0.00438245	1	47.1051	47.1051	12.2517	12.2517	51.4875	51.4875	4.38245
0.6 Hz	36	0.00112387	0.00112387	0.00112387	12	84	0.0355453	0.0355453	0.0355453	0.00325858	0.00325858	0.00325858	0.0311628	0.0311628	0.0311628	0.00438245	1	3.25858	3.25858	31.1628	31.1628	1.12387	1.12387	4.38245
0.6 Hz	44	0.0171573	0.0171573	0.0171573	1	44	0.0273626	0.0220344	0.0221916	0.0127749	0.0127749	0.0127749	0.0176519	0.0178091	0.0229802	0.00438245	1	12.7749	12.7749	17.6519	17.8091	17.1573	17.1573	4.38245
0.6 Hz	20	0.00803968	0.000897884	0.00210773	6	97	0.0270156	0.0270156	0.0270156	0.00348457	0.00227472	0.00365723	0.0226331	0.0226331	0.0226331	0.00438245	1	3.48457	2.27472	22.6331	22.6331	0.897884	2.10773	4.38245
0.6 Hz	113	0.0396548	0.0396548	0.0396548	1	37	0.0520699	0.0520699	0.0520699	0.0352723	0.0352723	0.0352723	0.0476874	0.0476874	0.0476874	0.00438245	1	35.2723	35.2723	47.6874	47.6874	39.6548	39.6548	4.38245
0.6 Hz	113	0.0396548	0.0396548	0.0396548	1	210	0	0	0	0.0352723	0.0352723	0.0352723	0.00438245	0.00438245	0.00438245	0.00438245	1	35.2723	35.2723	4.38245	4.38245	39.6548	39.6548	4.38245
0.6 Hz	44	0.0435411	0.0181011	0.0192186	7	44	0.0166342	0.0166342	0.0166342	0.0137186	0.0148361	0.0391586	0.0122517	0.0122517	0.0122517	0.00438245	1	13.7186	14.8361	12.2517	12.2517	18.1011	19.2186	4.38245
0.6 Hz	20	0.0082941	0.000796477	0.00186196	6	39	0.0270389	0.0270389	0.0270389	0.00358597	0.00252049	0.00391165	0.0226565	0.0226565	0.0226565	0.00438245	1	3.58597	2.52049	22.6565	22.6565	0.796477	1.86196	4.38245
0.6 Hz	77	0.0206317	0.0206317	0.0206317	3	39	0.0274989	0.0274989	0.0274989	0.0162492	0.0162492	0.0162492	0.0231165	0.0231165	0.0231165	0.00438245	1	16.2492	16.2492	23.1165	23.1165	20.6317	20.6317	4.38245
0.6 Hz	97	0.0272653	0.0272653	0.0272653	8	44	0.0236064	0.0236064	0.0236064	0.0228829	0.0228829	0.0228829	0.0192239	0.0192239	0.0192239	0.00438245	1	22.8829	22.8829	19.2239	19.2239	27.2653	27.2653	4.38245
0.6 Hz	20	0.00803175	0.00803175	0.00803175	2	44	0.0160709	0.0160709	0.0160709	0.0036493	0.0036493	0.0036493	0.0116884	0.0116884	0.0116884	0.00438245	1	3.6493	3.6493	11.6884	11.6884	8.03175	8.03175	4.38245
0.6 Hz	113	0.0396548	0.0396548	0.0396548	1	36	0.00124023	0.00124023	0.00124023	0.0352723	0.0352723	0.0352723	0.00314222	0.00314222	0.00314222	0.00438245	1	35.2723	35.2723	3.14222	3.14222	39.6548	39.6548	4.38245
0.6 Hz	97	0.0312483	0.0312483	0.0312483	13	44	0.0166342	0.0166342	0.0166342	0.0268658	0.0268658	0.0268658	0.0122517	0.0122517	0.0122517	0.00438245	1	26.8658	26.8658	12.2517	12.2517	31.2483	31.2483	4.38245
0.6 Hz	44	0.0438405	0.0188999	0.0202698	7	36	0.000844643	0.000844643	0.000844643	0.0145174	0.0158874	0.0394581	0.00353781	0.00353781	0.00353781	0.00438245	1	14.5174	15.8874	3.53781	3.53781	18.8999	20.2698	4.38245
0.6 Hz	39	0.0430383	0.0267263	0.0269503	6	37	0.0703705	0.0525315	0.0527287	0.0223439	0.0225678	0.0386559	0.048149	0.0483462	0.065988	0.00438245	1	22.3439	22.5678	48.149	48.3462	26.7263	26.9503	4.38245
0.6 Hz	77	0.0206317	0.0206317	0.0206317	3	84	0.0392853	0.0392853	0.0392853	0.0162492	0.0162492	0.0162492	0.0349029	0.0349029	0.0349029	0.00438245	1	16.2492	16.2492	34.9029	34.9029	20.6317	20.6317	4.38245
0.6 Hz	77	0.0391001	0.0256162	0.0261818	9	36	0.000844643	0.000844643	0.000844643	0.0212337	0.0217994	0.0347176	0.00353781	0.00353781	0.00353781	0.00438245	1	21.2337	21.7994	3.53781	3.53781	25.6162	26.1818	4.38245
0.6 Hz	84	0.0274678	0.0274678	0.0274678	3	113	0.0430997	0.0430997	0.0430997	0.0230853	0.0230853	0.0230853	0.0387173	0.0387173	0.0387173	0.00438245	1	23.0853	23.0853	38.7173	38.7173	27.4678	27.4678	4.38245
0.6 Hz	113	0.0396548	0.0396548	0.0396548	1	113	0.0431227	0.0431227	0.0431227	0.0352723	0.0352723	0.0352723	0.0387403	0.0387403	0.0387403	0.00438245	1	35.2723	35.2723	38.7403	38.7403	39.6548	39.6548	4.38245
0.6 Hz	36	0.00112387	0.00112387	0.00112387	12	210	0	0	0	0.00325858	0.00325858	0.00325858	0.00438245	0.00438245	0.00438245	0.00438245	1	3.25858	3.25858	4.38245	4.38245	1.12387	1.12387	4.38245
0.6 Hz	84	0.039077	0.039077	0.039077	2	84	0.0391001	0.0391001	0.0391001	0.0346945	0.0346945	0.0346945	0.0347176	0.0347176	0.0347176	0.00438245	1	34.6945	34.6945	34.7176	34.7176	39.077	39.077	4.38245
0.6 Hz	113	0.0396548	0.0396548	0.0396548	1	113	0.0471528	0.0471528	0.0471528	0.0352723	0.0352723	0.0352723	0.0427704	0.0427704	0.0427704	0.00438245	1	35.2723	35.2723	42.7704	42.7704	39.6548	39.6548	4.38245
0.6 Hz	44	0.0395316	0.0176367	0.0189331	7	210	0	0	0	0.0132543	0.0145506	0.0351492	0.00438245	0.00438245	0.00438245	0.00438245	1	13.2543	14.5506	4.38245	4.38245	17.6367	18.9331	4.38245
0.6 Hz	44	0.0200784	0.0200784	0.0200784	13	44	0.0274249	0.0218289	0.0220688	0.015696	0.015696	0.015696	0.0174465	0.0176864	0.0230425	0.00438245	1	15.696	15.696	17.4465	17.6864	20.0784	20.0784	4.38245
0.6 Hz	113	0.0396548	0.0396548	0.0396548	1	20	0.00407171	0.00407171	0.00407171	0.0352723	0.0352723	0.0352723	0.00031074	0.00031074	0.00031074	0.00438245	1	35.2723	35.2723	0.31074	0.31074	39.6548	39.6548	4.38245
0.6 Hz	77	0.020102	0.020102	0.020102	10	37	0.0515983	0.0515983	0.0515983	0.0157195	0.0157195	0.0157195	0.0472159	0.0472159	0.0472159	0.00438245	1	15.7195	15.7195	47.2159	47.2159	20.102	20.102	4.38245
0.6 Hz	77	0.020102	0.020102	0.020102	10	84	0.0391001	0.0391001	0.0391001	0.0157195	0.0157195	0.0157195	0.0347176	0.0347176	0.0347176	0.00438245	1	15.7195	15.7195	34.7176	34.7176	20.102	20.102	4.38245
0.6 Hz	37	0.0514875	0.0514875	0.0514875	12	20	0.00460987	0.00460987	0.00460987	0.0471051	0.0471051	0.0471051	0.000227424	0.000227424	0.000227424	0.00438245	1	47.1051	47.1051	0.227424	0.227424	51.4875	51.4875	4.38245
0.6 Hz	113	0.0396548	0.0396548	0.0396548	1	39	0.0274755	0.0274755	0.0274755	0.0352723	0.0352723	0.0352723	0.0230931	0.0230931	0.0230931	0.00438245	1	35.2723	35.2723	23.0931	23.0931	39.6548	39.6548	4.38245
0.6 Hz	97	0.0312638	0.0312638	0.0312638	12	210	0	0	0	0.0268813	0.0268813	0.0268813	0.00438245	0.00438245	0.00438245	0.00438245	1	26.8813	26.8813	4.38245	4.38245	31.2638	31.2638	4.38245
0.6 Hz	113	0.0396548	0.0396548	0.0396548	1	77	0.0354719	0.0271142	0.0274086	0.0352723	0.0352723	0.0352723	0.0227318	0.0230262	0.0310894	0.00438245	1	35.2723	35.2723	22.7318	23.0262	39.6548	39.6548	4.38245
0.6 Hz	20	0.00813491	0.00125567	0.00268116	6	36	0.000844643	0.000844643	0.000844643	0.00312678	0.00170129	0.00375246	0.00353781	0.00353781	0.00353781	0.00438245	1	3.12678	1.70129	3.53781	3.53781	1.25567	2.68116	4.38245
0.6 Hz	20	0.00425495	0.00425495	0.00425495	9	37	0.0520699	0.0520699	0.0520699	0.000127502	0.000127502	0.000127502	0.0476874	0.0476874	0.0476874	0.00438245	1	0.127502	0.127502	47.6874	47.6874	4.25495	4.25495	4.38245
0.6 Hz	20	0.0169612	0.00187232	0.00357116	6	36	0.000436405	0.000436405	0.000436405	0.00251013	0.000811294	0.0125787	0.00394605	0.00394605	0.00394605	0.00438245	1	2.51013	0.811294	3.94605	3.94605	1.87232	3.57116	4.38245
0.6 Hz	97	0.0272653	0.0272653	0.0272653	8	44	0.0160709	0.0160709	0.0160709	0.0228829	0.0228829	0.0228829	0.0116884	0.0116884	0.0116884	0.00438245	1	22.8829	22.8829	11.6884	11.6884	27.2653	27.2653	4.38245
0.6 Hz	113	0.0396548	0.0396548	0.0396548	1	97	0.0271324	0.0271324	0.0271324	0.0352723	0.0352723	0.0352723	0.02275	0.02275	0.02275	0.00438245	1	35.2723	35.2723	22.75	22.75	39.6548	39.6548	4.38245
0.6 Hz	36	0.0168741	0.00165758	0.00349325	7	44	0.0236064	0.0236064	0.0236064	0.00272487	0.000889203	0.0124917	0.0192239	0.0192239	0.0192239	0.00438245	1	2.72487	0.889203	19.2239	19.2239	1.65758	3.49325	4.38245
0.6 Hz	37	0.0514875	0.0514875	0.0514875	12	84	0.0391001	0.0391001	0.0391001	0.0471051	0.0471051	0.0471051	0.0347176	0.0347176	0.0347176	0.00438245	1	47.1051	47.1051	34.7176	34.7176	51.4875	51.4875	4.38245
0.6 Hz	20	0.00803175	0.00803175	0.00803175	2	77	0.0352473	0.0264301	0.0268517	0.0036493	0.0036493	0.0036493	0.0220476	0.0224692	0.0308649	0.00438245	1	3.6493	3.6493	22.0476	22.4692	8.03175	8.03175	4.38245
0.6 Hz	97	0.0270078	0.0270078	0.0270078	1	84	0.0353251	0.0353251	0.0353251	0.0226253	0.0226253	0.0226253	0.0309426	0.0309426	0.0309426	0.00438245	1	22.6253	22.6253	30.9426	30.9426	27.0078	27.0078	4.38245
0.6 Hz	97	0.0120079	0.0120079	0.0120079	14	37	0.0515983	0.0515983	0.0515983	0.00762546	0.00762546	0.00762546	0.0472159	0.0472159	0.0472159	0.00438245	1	7.62545	7.62545	47.2159	47.2159	12.0079	12.0079	4.38245
0.6 Hz	113	0.0396548	0.0396548	0.0396548	1	84	0.0352241	0.0352241	0.0352241	0.0352723	0.0352723	0.0352723	0.0308417	0.0308417	0.0308417	0.00438245	1	35.2723	35.2723	30.8417	30.8417	39.6548	39.6548	4.38245
0.6 Hz	97	0.0120079	0.0120079	0.0120079	14	77	0.0202039	0.0202039	0.0202039	0.00762546	0.00762546	0.00762546	0.0158215	0.0158215	0.0158215	0.00438245	1	7.62545	7.62545	15.8215	15.8215	12.0079	12.0079	4.38245
0.6 Hz	20	0.0082941	0.00109453	0.00212413	6	210	0	0	0	0.00328792	0.00225832	0.00391165	0.00438245	0.00438245	0.00438245	0.00438245	1	3.28792	2.25832	4.38245	4.38245	1.09453	2.12413	4.38245
0.6 Hz	37	0.0514875	0.0514875	0.0514875	12	36	0.0049204	0.0049204	0.0049204	0.0471051	0.0471051	0.0471051	0.000537945	0.000537945	0.000537945	0.00438245	1	47.1051	47.1051	0.537945	0.537945	51.4875	51.4875	4.38245
0.6 Hz	37	0.0479327	0.0479327	0.0479327	13	20	0.00407171	0.00407171	0.00407171	0.0435503	0.0435503	0.0435503	0.00031074	0.00031074	0.00031074	0.00438245	1	43.5503	43.5503	0.31074	0.31074	47.9327	47.9327	4.38245
0.6 Hz	77	0.0595858	0.0249928	0.0260421	6	36	0.0049204	0.0049204	0.0049204	0.0206104	0.0216596	0.0552033	0.000537945	0.000537945	0.000537945	0.00438245	1	20.6104	21.6596	0.537945	0.537945	24.9928	26.0421	4.38245
0.6 Hz	44	0.043714	0.0190802	0.0206536	7	37	0.0518037	0.0518037	0.0518037	0.0146977	0.0162711	0.0393316	0.0474212	0.0474212	0.0474212	0.00438245	1	14.6977	16.2711	47.4212	47.4212	19.0802	20.6536	4.38245
0.6 Hz	44	0.0400822	0.0193295	0.0201583	1	77	0.0351005	0.0351005	0.0351005	0.0149471	0.0157759	0.0356998	0.030718	0.030718	0.030718	0.00438245	1	14.9471	15.7759	30.718	30.718	19.3295	20.1583	4.38245
0.6 Hz	37	0.0569518	0.0488191	0.0490265	7	97	0.0202671	0.0202671	0.0202671	0.0444366	0.0446441	0.0525693	0.0158847	0.0158847	0.0158847	0.00438245	1	44.4366	44.6441	15.8847	15.8847	48.8191	49.0265	4.38245
0.6 Hz	44	0.0279309	0.0188121	0.019166	1	77	0.0391001	0.0266729	0.0275802	0.0144297	0.0147835	0.0235485	0.0222904	0.0231977	0.0347176	0.00438245	1	14.4297	14.7835	22.2904	23.1977	18.8121	19.166	4.38245
0.6 Hz	77	0.020102	0.020102	0.020102	10	210	0	0	0	0.0157195	0.0157195	0.0157195	0.00438245	0.00438245	0.00438245	0.00438245	1	15.7195	15.7195	4.38245	4.38245	20.102	20.102	4.38245
0.6 Hz	97	0.0436561	0.0231912	0.0238794	7	44	0.0236064	0.0236064	0.0236064	0.0188088	0.0194969	0.0392736	0.0192239	0.0192239	0.0192239	0.00438245	1	18.8088	19.4969	19.2239	19.2239	23.1912	23.8794	4.38245
0.6 Hz	44	0.0277908	0.0184639	0.0188311	7	20	0.00427088	0.00427088	0.00427088	0.0140815	0.0144486	0.0234084	0.00011157	0.00011157	0.00011157	0.00438245	1	14.0815	14.4486	0.11157	0.11157	18.4639	18.8311	4.38245
0.6 Hz	39	0.0231955	0.0231955	0.0231955	3	97	0.0271246	0.0271246	0.0271246	0.018813	0.018813	0.018813	0.0227422	0.0227422	0.0227422	0.00438245	1	18.813	18.813	22.7422	22.7422	23.1955	23.1955	4.38245
0.6 Hz	44	0.0438515	0.0186522	0.0198174	7	113	0.0512588	0.0512588	0.0512588	0.0142698	0.015435	0.0394691	0.0468763	0.0468763	0.0468763	0.00438245	1	14.2698	15.435	46.8763	46.8763	18.6522	19.8174	4.38245
0.6 Hz	84	0.0397625	0.0320861	0.0322888	5	210	0	0	0	0.0277036	0.0279063	0.03538	0.00438245	0.00438245	0.00438245	0.00438245	1	27.7036	27.9063	4.38245	4.38245	32.0861	32.2888	4.38245
0.6 Hz	77	0.0206317	0.0206317	0.0206317	3	84	0.0355453	0.0355453	0.0355453	0.0162492	0.0162492	0.0162492	0.0311628	0.0311628	0.0311628	0.00438245	1	16.2492	16.2492	31.1628	31.1628	20.6317	20.6317	4.38245
0.6 Hz	113	0.0396548	0.0396548	0.0396548	1	113	0.0430997	0.0430997	0.0430997	0.0352723	0.0352723	0.0352723	0.0387173	0.0387173	0.0387173	0.00438245	1	35.2723	35.2723	38.7173	38.7173	39.6548	39.6548	4.38245
0.6 Hz	36	0.00460987	0.00460987	0.00460987	1	97	0.0271246	0.0271246	0.0271246	0.000227425	0.000227425	0.000227425	0.0227422	0.0227422	0.0227422	0.00438245	1	0.227425	0.227425	22.7422	22.7422	4.60987	4.60987	4.38245
0.6 Hz	44	0.0200784	0.0200784	0.0200784	13	20	0.00407171	0.00407171	0.00407171	0.015696	0.015696	0.015696	0.00031074	0.00031074	0.00031074	0.00438245	1	15.696	15.696	0.31074	0.31074	20.0784	20.0784	4.38245
0.6 Hz	44	0.0120395	0.0120395	0.0120395	14	113	0.0430997	0.0430997	0.0430997	0.00765707	0.00765707	0.00765707	0.0387173	0.0387173	0.0387173	0.00438245	1	7.65707	7.65707	38.7173	38.7173	12.0395	12.0395	4.38245
0.6 Hz	84	0.0274678	0.0274678	0.0274678	3	37	0.0566262	0.0534818	0.0535194	0.0230853	0.0230853	0.0230853	0.0490994	0.0491369	0.0522438	0.00438245	1	23.0853	23.0853	49.0994	49.1369	27.4678	27.4678	4.38245
0.6 Hz	77	0.0270779	0.0270779	0.0270779	11	113	0.0512588	0.0512588	0.0512588	0.0226954	0.0226954	0.0226954	0.0468763	0.0468763	0.0468763	0.00438245	1	22.6954	22.6954	46.8763	46.8763	27.0779	27.0779	4.38245
0.6 Hz	36	0.000296456	0.000296456	0.000296456	8	37	0.0515983	0.0515983	0.0515983	0.00408599	0.00408599	0.00408599	0.0472159	0.0472159	0.0472159	0.00438245	1	4.08599	4.08599	47.2159	47.2159	0.296456	0.296456	4.38245
0.6 Hz	20	0.00803175	0.00803175	0.00803175	2	44	0.031225	0.0225335	0.0228674	0.0036493	0.0036493	0.0036493	0.0181511	0.0184849	0.0268425	0.00438245	1	3.6493	3.6493	18.1511	18.4849	8.03175	8.03175	4.38245
0.6 Hz	113	0.0396548	0.0396548	0.0396548	1	77	0.0351005	0.0351005	0.0351005	0.0352723	0.0352723	0.0352723	0.030718	0.030718	0.030718	0.00438245	1	35.2723	35.2723	30.718	30.718	39.6548	39.6548	4.38245
0.6 Hz	84	0.0270623	0.0270623	0.0270623	10	77	0.0390154	0.0291028	0.0294233	0.0226799	0.0226799	0.0226799	0.0247203	0.0250409	0.034633	0.00438245	1	22.6799	22.6799	24.7203	25.0409	27.0623	27.0623	4.38245
0.6 Hz	97	0.0270078	0.0270078	0.0270078	1	77	0.043069	0.0265343	0.0270625	0.0226253	0.0226253	0.0226253	0.0221519	0.02268	0.0386866	0.00438245	1	22.6253	22.6253	22.1519	22.68	27.0078	27.0078	4.38245
0.6 Hz	113	0.0396548	0.0396548	0.0396548	1	84	0.0352241	0.0352241	0.0352241	0.0352723	0.0352723	0.0352723	0.0308417	0.0308417	0.0308417	0.00438245	1	35.2723	35.2723	30.8417	30.8417	39.6548	39.6548	4.38245
0.6 Hz	44	0.0120395	0.0120395	0.0120395	14	77	0.0351005	0.0351005	0.0351005	0.00765707	0.00765707	0.00765707	0.030718	0.030718	0.030718	0.00438245	1	7.65707	7.65707	30.718	30.718	12.0395	12.0395	4.38245
0.6 Hz	97	0.0270078	0.0270078	0.0270078	1	37	0.0514875	0.0514875	0.0514875	0.0226253	0.0226253	0.0226253	0.0471051	0.0471051	0.0471051	0.00438245	1	22.6253	22.6253	47.1051	47.1051	27.0078	27.0078	4.38245
0.6 Hz	77	0.0391309	0.0250553	0.0254673	6	44	0.0166342	0.0166342	0.0166342	0.0206729	0.0210848	0.0347484	0.0122517	0.0122517	0.0122517	0.00438245	1	20.6729	21.0848	12.2517	12.2517	25.0553	25.4673	4.38245
0.6 Hz	44	0.0354217	0.0180513	0.0189261	7	97	0.0271246	0.0271246	0.0271246	0.0136689	0.0145437	0.0310392	0.0227422	0.0227422	0.0227422	0.00438245	1	13.6689	14.5437	22.7422	22.7422	18.0513	18.9261	4.38245
0.6 Hz	84	0.0274678	0.0274678	0.0274678	3	37	0.0518037	0.0518037	0.0518037	0.0230853	0.0230853	0.0230853	0.0474212	0.0474212	0.0474212	0.00438245	1	23.0853	23.0853	47.4212	47.4212	27.4678	27.4678	4.38245
0.6 Hz	113	0.0396548	0.0396548	0.0396548	1	84	0.0392853	0.0392853	0.0392853	0.0352723	0.0352723	0.0352723	0.0349029	0.0349029	0.0349029	0.00438245	1	35.2723	35.2723	34.9029	34.9029	39.6548	39.6548	4.38245
0.6 Hz	84	0.0431381	0.0309584	0.0313126	6	84	0.0391001	0.0391001	0.0391001	0.026576	0.0269302	0.0387556	0.0347176	0.0347176	0.0347176	0.00438245	1	26.576	26.9302	34.7176	34.7176	30.9584	31.3126	4.38245
0.6 Hz	44	0.0160709	0.0160709	0.0160709	8	44	0.0166342	0.0166342	0.0166342	0.0116884	0.0116884	0.0116884	0.0122517	0.0122517	0.0122517	0.00438245	1	11.6884	11.6884	12.2517	12.2517	16.0709	16.0709	4.38245
0.6 Hz	36	0	0	0	14	77	0.0351005	0.0274458	0.027753	0.00438245	0.00438245	0.00438245	0.0230633	0.0233706	0.030718	0.00438245	1	4.38245	4.38245	23.0633	23.3706	0	0	4.38245
0.6 Hz	39	0.0230626	0.0230626	0.0230626	10	39	0.0271947	0.0271947	0.0271947	0.0186801	0.0186801	0.0186801	0.0228123	0.0228123	0.0228123	0.00438245	1	18.6801	18.6801	22.8123	22.8123	23.0626	23.0626	4.38245
0.6 Hz	37	0.0666044	0.048997	0.0492365	7	37	0.0593517	0.0532351	0.0532826	0.0446145	0.0448541	0.062222	0.0488527	0.0489002	0.0549692	0.00438245	1	44.6145	44.8541	48.8527	48.9002	48.997	49.2365	4.38245
0.6 Hz	77	0.0352633	0.0241936	0.0246146	6	37	0.0520699	0.0520699	0.0520699	0.0198112	0.0202321	0.0308808	0.0476874	0.0476874	0.0476874	0.00438245	1	19.8112	20.2321	47.6874	47.6874	24.1936	24.6146	4.38245
0.6 Hz	36	0.000296456	0.000296456	0.000296456	8	77	0.0514152	0.0265473	0.0272402	0.00408599	0.00408599	0.00408599	0.0221648	0.0228578	0.0470328	0.00438245	1	4.08599	4.08599	22.1648	22.8578	0.296456	0.296456	4.38245
0.6 Hz	39	0.0312638	0.0312638	0.0312638	2	97	0.0270156	0.0270156	0.0270156	0.0268813	0.0268813	0.0268813	0.0226331	0.0226331	0.0226331	0.00438245	1	26.8813	26.8813	22.6331	22.6331	31.2638	31.2638	4.38245
0.6 Hz	113	0.0396548	0.0396548	0.0396548	1	36	0.00124023	0.00124023	0.00124023	0.0352723	0.0352723	0.0352723	0.00314222	0.00314222	0.00314222	0.00438245	1	35.2723	35.2723	3.14222	3.14222	39.6548	39.6548	4.38245
0.6 Hz	37	0.0514875	0.0514875	0.0514875	12	84	0.0352241	0.0352241	0.0352241	0.0471051	0.0471051	0.0471051	0.0308417	0.0308417	0.0308417	0.00438245	1	47.1051	47.1051	30.8417	30.8417	51.4875	51.4875	4.38245
0.6 Hz	97	0.0392618	0.0228466	0.0234683	7	20	0.000644292	0.000644292	0.000644292	0.0184641	0.0190858	0.0348793	0.00373816	0.00373816	0.00373816	0.00438245	1	18.4641	19.0858	3.73816	3.73816	22.8466	23.4683	4.38245
0.6 Hz	77	0.0434453	0.0259806	0.026832	6	20	0.00407171	0.00407171	0.00407171	0.0215982	0.0224495	0.0390628	0.00031074	0.00031074	0.00031074	0.00438245	1	21.5982	22.4495	0.31074	0.31074	25.9806	26.832	4.38245
0.6 Hz	113	0.0396548	0.0396548	0.0396548	1	44	0.0162283	0.0162283	0.0162283	0.0352723	0.0352723	0.0352723	0.0118459	0.0118459	0.0118459	0.00438245	1	35.2723	35.2723	11.8459	11.8459	39.6548	39.6548	4.38245
0.6 Hz	37	0.0437787	0.0437787	0.0437787	14	20	0.00460987	0.00460987	0.00460987	0.0393963	0.0393963	0.0393963	0.000227424	0.000227424	0.000227424	0.00438245	1	39.3963	39.3963	0.227424	0.227424	43.7787	43.7787	4.38245
0.6 Hz	39	0.0432842	0.0277014	0.0280894	5	37	0.0520699	0.0520699	0.0520699	0.0233189	0.023707	0.0389018	0.0476874	0.0476874	0.0476874	0.00438245	1	23.3189	23.707	47.6874	47.6874	27.7014	28.0894	4.38245
0.6 Hz	20	0.00803175	0.00803175	0.00803175	2	20	0.000644292	0.000644292	0.000644292	0.0036493	0.0036493	0.0036493	0.00373816	0.00373816	0.00373816	0.00438245	1	3.6493	3.6493	3.73816	3.73816	8.03175	8.03175	4.38245
0.6 Hz	97	0.0312638	0.0312638	0.0312638	12	210	0	0	0	0.0268813	0.0268813	0.0268813	0.00438245	0.00438245	0.00438245	0.00438245	1	26.8813	26.8813	4.38245	4.38245	31.2638	31.2638	4.38245
0.6 Hz	37	0.0669611	0.0488535	0.049089	7	113	0.0471528	0.0471528	0.0471528	0.0444711	0.0447066	0.0625786	0.0427704	0.0427704	0.0427704	0.00438245	1	44.4711	44.7066	42.7704	42.7704	48.8535	49.089	4.38245
0.6 Hz	44	0.0241494	0.0175682	0.0178816	7	97	0.0202671	0.0202671	0.0202671	0.0131858	0.0134991	0.019767	0.0158847	0.0158847	0.0158847	0.00438245	1	13.1858	13.4991	15.8847	15.8847	17.5682	17.8816	4.38245
0.6 Hz	77	0.0353251	0.0256662	0.0259737	5	39	0.0271947	0.0271947	0.0271947	0.0212838	0.0215913	0.0309426	0.0228123	0.0228123	0.0228123	0.00438245	1	21.2838	21.5913	22.8123	22.8123	25.6662	25.9737	4.38245
0.6 Hz	20	0.00838931	0.00838931	0.00838931	11	44	0.0316017	0.0316017	0.0316017	0.00400686	0.00400686	0.00400686	0.0272192	0.0272192	0.0272192	0.00438245	1	4.00686	4.00686	27.2192	27.2192	8.38931	8.38931	4.38245
0.6 Hz	39	0.0270623	0.0270623	0.0270623	11	44	0.0162283	0.0162283	0.0162283	0.0226799	0.0226799	0.0226799	0.0118459	0.0118459	0.0118459	0.00438245	1	22.6799	22.6799	11.8459	11.8459	27.0623	27.0623	4.38245
0.6 Hz	37	0.0518341	0.0518341	0.0518341	8	113	0.0512588	0.0512588	0.0512588	0.0474517	0.0474517	0.0474517	0.0468763	0.0468763	0.0468763	0.00438245	1	47.4517	47.4517	46.8763	46.8763	51.8341	51.8341	4.38245
0.6 Hz	77	0.020102	0.020102	0.020102	10	97	0.0271246	0.0271246	0.0271246	0.0157195	0.0157195	0.0157195	0.0227422	0.0227422	0.0227422	0.00438245	1	15.7195	15.7195	22.7422	22.7422	20.102	20.102	4.38245
0.6 Hz	113	0.0396548	0.0396548	0.0396548	1	84	0.0353251	0.0353251	0.0353251	0.0352723	0.0352723	0.0352723	0.0309426	0.0309426	0.0309426	0.00438245	1	35.2723	35.2723	30.9426	30.9426	39.6548	39.6548	4.38245
0.6 Hz	20	0	0	0	10	210	0	0	0	0.00438245	0.00438245	0.00438245	0.00438245	0.00438245	0.00438245	0.00438245	1	4.38245	4.38245	4.38245	4.38245	0	0	4.38245
0.6 Hz	44	0.0522405	0.0186421	0.0198279	7	113	0.0512588	0.0512588	0.0512588	0.0142596	0.0154455	0.047858	0.0468763	0.0468763	0.0468763	0.00438245	1	14.2596	15.4455	46.8763	46.8763	18.6421	19.8279	4.38245
0.6 Hz	39	0.035511	0.0263616	0.0266984	6	84	0.0391001	0.0391001	0.0391001	0.0219792	0.0223159	0.0311285	0.0347176	0.0347176	0.0347176	0.00438245	1	21.9792	22.3159	34.7176	34.7176	26.3616	26.6984	4.38245
0.6 Hz	37	0.0479327	0.0479327	0.0479327	13	113	0.0474436	0.0474436	0.0474436	0.0435503	0.0435503	0.0435503	0.0430611	0.0430611	0.0430611	0.00438245	1	43.5503	43.5503	43.0611	43.0611	47.9327	47.9327	4.38245
0.6 Hz	20	0.012965	0.00175713	0.00335885	6	97	0.0271324	0.0271324	0.0271324	0.00262532	0.0010236	0.0085825	0.02275	0.02275	0.02275	0.00438245	1	2.62532	1.0236	22.75	22.75	1.75713	3.35885	4.38245
0.6 Hz	113	0.0396548	0.0396548	0.0396548	1	97	0.0271324	0.0271324	0.0271324	0.0352723	0.0352723	0.0352723	0.02275	0.02275	0.02275	0.00438245	1	35.2723	35.2723	22.75	22.75	39.6548	39.6548	4.38245
0.6 Hz	113	0.0396548	0.0396548	0.0396548	1	44	0.0162283	0.0162283	0.0162283	0.0352723	0.0352723	0.0352723	0.0118459	0.0118459	0.0118459	0.00438245	1	35.2723	35.2723	11.8459	11.8459	39.6548	39.6548	4.38245
0.6 Hz	44	0.0160709	0.0160709	0.0160709	8	113	0.0430997	0.0430997	0.0430997	0.0116884	0.0116884	0.0116884	0.0387173	0.0387173	0.0387173	0.00438245	1	11.6884	11.6884	38.7173	38.7173	16.0709	16.0709	4.38245
0.6 Hz	44	0.0120395	0.0120395	0.0120395	14	36	0.00124023	0.00124023	0.00124023	0.00765707	0.00765707	0.00765707	0.00314222	0.00314222	0.00314222	0.00438245	1	7.65707	7.65707	3.14222	3.14222	12.0395	12.0395	4.38245
0.6 Hz	36	0.00460987	0.00460987	0.00460987	1	36	0.000436405	0.000436405	0.000436405	0.000227425	0.000227425	0.000227425	0.00394605	0.00394605	0.00394605	0.00438245	1	0.227425	0.227425	3.94605	3.94605	4.60987	4.60987	4.38245
0.6 Hz	37	0.0518341	0.0518341	0.0518341	8	97	0.0271324	0.0271324	0.0271324	0.0474517	0.0474517	0.0474517	0.02275	0.02275	0.02275	0.00438245	1	47.4517	47.4517	22.75	22.75	51.8341	51.8341	4.38245
0.6 Hz	20	0.00425495	0.00425495	0.00425495	9	39	0.0274989	0.0274989	0.0274989	0.000127502	0.000127502	0.000127502	0.0231165	0.0231165	0.0231165	0.00438245	1	0.127502	0.127502	23.1165	23.1165	4.25495	4.25495	4.38245
0.6 Hz	77	0.0270156	0.0270156	0.0270156	9	210	0	0	0	0.0226331	0.0226331	0.0226331	0.00438245	0.00438245	0.00438245	0.00438245	1	22.6331	22.6331	4.38245	4.38245	27.0156	27.0156	4.38245
0.6 Hz	44	0.0480434	0.0189855	0.0202436	7	36	0.000436405	0.000436405	0.000436405	0.0146031	0.0158612	0.043661	0.00394605	0.00394605	0.00394605	0.00438245	1	14.6031	15.8612	3.94605	3.94605	18.9855	20.2436	4.38245
0.6 Hz	113	0.0396548	0.0396548	0.0396548	1	113	0.0474436	0.0474436	0.0474436	0.0352723	0.0352723	0.0352723	0.0430611	0.0430611	0.0430611	0.00438245	1	35.2723	35.2723	43.0611	43.0611	39.6548	39.6548	4.38245
0.6 Hz	84	0.0274678	0.0274678	0.0274678	3	37	0.0602165	0.0518998	0.0521777	0.0230853	0.0230853	0.0230853	0.0475173	0.0477953	0.055834	0.00438245	1	23.0853	23.0853	47.5173	47.7953	27.4678	27.4678	4.38245
0.6 Hz	44	0.0279309	0.0188121	0.019166	1	39	0.0270779	0.0270779	0.0270779	0.0144297	0.0147835	0.0235485	0.0226954	0.0226954	0.0226954	0.00438245	1	14.4297	14.7835	22.6954	22.6954	18.8121	19.166	4.38245
0.6 Hz	113	0.0396548	0.0396548	0.0396548	1	39	0.0270779	0.0270779	0.0270779	0.0352723	0.0352723	0.0352723	0.0226954	0.0226954	0.0226954	0.00438245	1	35.2723	35.2723	22.6954	22.6954	39.6548	39.6548	4.38245
0.6 Hz	77	0.0470306	0.0250684	0.0261504	6	36	0.00124023	0.00124023	0.00124023	0.0206859	0.0217679	0.0426481	0.00314222	0.00314222	0.00314222	0.00438245	1	20.6859	21.7679	3.14222	3.14222	25.0684	26.1504	4.38245
0.6 Hz	97	0.0270078	0.0270078	0.0270078	1	84	0.0392853	0.0392853	0.0392853	0.0226253	0.0226253	0.0226253	0.0349029	0.0349029	0.0349029	0.00438245	1	22.6253	22.6253	34.9029	34.9029	27.0078	27.0078	4.38245
0.6 Hz	113	0.0396548	0.0396548	0.0396548	1	37	0.0514875	0.0514875	0.0514875	0.0352723	0.0352723	0.0352723	0.0471051	0.0471051	0.0471051	0.00438245	1	35.2723	35.2723	47.1051	47.1051	39.6548	39.6548	4.38245
0.6 Hz	77	0.0390616	0.0254071	0.0259485	9	84	0.0355453	0.0355453	0.0355453	0.0210247	0.021566	0.0346791	0.0311628	0.0311628	0.0311628	0.00438245	1	21.0247	21.566	31.1628	31.1628	25.4071	25.9485	4.38245
0.6 Hz	20	0.00425495	0.00425495	0.00425495	9	113	0.0431227	0.0431227	0.0431227	0.000127502	0.000127502	0.000127502	0.0387403	0.0387403	0.0387403	0.00438245	1	0.127502	0.127502	38.7403	38.7403	4.25495	4.25495	4.38245
0.6 Hz	77	0.0270779	0.0270779	0.0270779	11	97	0.027	0.027	0.027	0.0226954	0.0226954	0.0226954	0.0226176	0.0226176	0.0226176	0.00438245	1	22.6954	22.6954	22.6175	22.6175	27.0779	27.0779	4.38245
0.6 Hz	77	0.0470764	0.0258523	0.0266302	5	77	0.0390385	0.0274782	0.0278868	0.0214698	0.0222477	0.042694	0.0230958	0.0235043	0.034656	0.00438245	1	21.4698	22.2477	23.0958	23.5043	25.8523	26.6302	4.38245
0.6 Hz	77	0.0270779	0.0270779	0.0270779	11	36	0.00124023	0.00124023	0.00124023	0.0226954	0.0226954	0.0226954	0.00314222	0.00314222	0.00314222	0.00438245	1	22.6954	22.6954	3.14222	3.14222	27.0779	27.0779	4.38245
0.6 Hz	36	0.00112387	0.00112387	0.00112387	12	113	0.0512588	0.0512588	0.0512588	0.00325858	0.00325858	0.00325858	0.0468763	0.0468763	0.0468763	0.00438245	1	3.25858	3.25858	46.8763	46.8763	1.12387	1.12387	4.38245
0.6 Hz	77	0.0310155	0.0310155	0.0310155	2	36	0.00124023	0.00124023	0.00124023	0.0266331	0.0266331	0.0266331	0.00314222	0.00314222	0.00314222	0.00438245	1	26.6331	26.6331	3.14222	3.14222	31.0155	31.0155	4.38245
0.6 Hz	77	0.0512588	0.0264555	0.0274518	6	210	0	0	0	0.022073	0.0230694	0.0468763	0.00438245	0.00438245	0.00438245	0.00438245	1	22.073	23.0694	4.38245	4.38245	26.4555	27.4518	4.38245
0.6 Hz	37	0.0479327	0.0479327	0.0479327	13	210	0	0	0	0.0435503	0.0435503	0.0435503	0.00438245	0.00438245	0.00438245	0.00438245	1	43.5503	43.5503	4.38245	4.38245	47.9327	47.9327	4.38245
0.6 Hz	84	0.0274678	0.0274678	0.0274678	3	37	0.0518037	0.0518037	0.0518037	0.0230853	0.0230853	0.0230853	0.0474212	0.0474212	0.0474212	0.00438245	1	23.0853	23.0853	47.4212	47.4212	27.4678	27.4678	4.38245
0.6 Hz	37	0.0498028	0.0498028	0.0498028	1	77	0.0354719	0.0262204	0.0265603	0.0454204	0.0454204	0.0454204	0.021838	0.0221779	0.0310894	0.00438245	1	45.4204	45.4204	21.838	22.1779	49.8028	49.8028	4.38245
0.6 Hz	44	0.0200784	0.0200784	0.0200784	13	36	0	0	0	0.015696	0.015696	0.015696	0.00438245	0.00438245	0.00438245	0.00438245	1	15.696	15.696	4.38245	4.38245	20.0784	20.0784	4.38245
0.6 Hz	113	0.0396548	0.0396548	0.0396548	1	20	0.00427088	0.00427088	0.00427088	0.0352723	0.0352723	0.0352723	0.00011157	0.00011157	0.00011157	0.00438245	1	35.2723	35.2723	0.11157	0.11157	39.6548	39.6548	4.38245
0.6 Hz	84	0.0352633	0.0352633	0.0352633	11	210	0	0	0	0.0308808	0.0308808	0.0308808	0.00438245	0.00438245	0.00438245	0.00438245	1	30.8808	30.8808	4.38245	4.38245	35.2633	35.2633	4.38245
0.6 Hz	44	0.0120395	0.0120395	0.0120395	14	39	0.0274755	0.0274755	0.0274755	0.00765707	0.00765707	0.00765707	0.0230931	0.0230931	0.0230931	0.00438245	1	7.65707	7.65707	23.0931	23.0931	12.0395	12.0395	4.38245
0.6 Hz	97	0.0270078	0.0270078	0.0270078	1	39	0.0270389	0.0270389	0.0270389	0.0226253	0.0226253	0.0226253	0.0226565	0.0226565	0.0226565	0.00438245	1	22.6253	22.6253	22.6565	22.6565	27.0078	27.0078	4.38245
0.6 Hz	97	0.0312483	0.0312483	0.0312483	13	113	0.0512588	0.0512588	0.0512588	0.0268658	0.0268658	0.0268658	0.0468763	0.0468763	0.0468763	0.00438245	1	26.8658	26.8658	46.8763	46.8763	31.2483	31.2483	4.38245
0.6 Hz	20	0.00838931	0.00838931	0.00838931	11	97	0.027	0.027	0.027	0.00400686	0.00400686	0.00400686	0.0226176	0.0226176	0.0226176	0.00438245	1	4.00686	4.00686	22.6175	22.6175	8.38931	8.38931	4.38245
0.6 Hz	37	0.0514875	0.0514875	0.0514875	12	97	0.0271246	0.0271246	0.0271246	0.0471051	0.0471051	0.0471051	0.0227422	0.0227422	0.0227422	0.00438245	1	47.1051	47.1051	22.7422	22.7422	51.4875	51.4875	4.38245
0.6 Hz	97	0.0312638	0.0312638	0.0312638	12	210	0	0	0	0.0268813	0.0268813	0.0268813	0.00438245	0.00438245	0.00438245	0.00438245	1	26.8813	26.8813	4.38245	4.38245	31.2638	31.2638	4.38245
0.6 Hz	37	0.0437787	0.0437787	0.0437787	14	44	0.0316249	0.0221937	0.0223965	0.0393963	0.0393963	0.0393963	0.0178112	0.018014	0.0272425	0.00438245	1	39.3963	39.3963	17.8112	18.014	43.7787	43.7787	4.38245
0.6 Hz	36	0.00460987	0.00460987	0.00460987	1	36	0.000844643	0.000844643	0.000844643	0.000227425	0.000227425	0.000227425	0.00353781	0.00353781	0.00353781	0.00438245	1	0.227425	0.227425	3.53781	3.53781	4.60987	4.60987	4.38245
0.6 Hz	113	0.0396548	0.0396548	0.0396548	1	37	0.0518037	0.0518037	0.0518037	0.0352723	0.0352723	0.0352723	0.0474212	0.0474212	0.0474212	0.00438245	1	35.2723	35.2723	47.4212	47.4212	39.6548	39.6548	4.38245
0.6 Hz	77	0.0510304	0.0254712	0.0264967	6	20	0.00407171	0.00407171	0.00407171	0.0210888	0.0221143	0.046648	0.00031074	0.00031074	0.00031074	0.00438245	1	21.0888	22.1143	0.31074	0.31074	25.4712	26.4967	4.38245
0.6 Hz	39	0.0359006	0.0265265	0.0267655	6	97	0.0270156	0.0270156	0.0270156	0.0221441	0.022383	0.0315181	0.0226331	0.0226331	0.0226331	0.00438245	1	22.1441	22.383	22.6331	22.6331	26.5265	26.7655	4.38245
0.6 Hz	20	0.00838931	0.00838931	0.00838931	11	113	0.0430997	0.0430997	0.0430997	0.00400686	0.00400686	0.00400686	0.0387173	0.0387173	0.0387173	0.00438245	1	4.00686	4.00686	38.7173	38.7173	8.38931	8.38931	4.38245
0.6 Hz	77	0.0470764	0.0266778	0.0274432	5	77	0.0351005	0.0351005	0.0351005	0.0222953	0.0230608	0.042694	0.030718	0.030718	0.030718	0.00438245	1	22.2953	23.0608	30.718	30.718	26.6777	27.4432	4.38245
0.6 Hz	97	0.0120079	0.0120079	0.0120079	14	77	0.0351005	0.0351005	0.0351005	0.00762546	0.00762546	0.00762546	0.030718	0.030718	0.030718	0.00438245	1	7.62545	7.62545	30.718	30.718	12.0079	12.0079	4.38245
0.6 Hz	37	0.0600316	0.0486936	0.0489011	7	36	0.00124023	0.00124023	0.00124023	0.0443112	0.0445186	0.0556492	0.00314222	0.00314222	0.00314222	0.00438245	1	44.3112	44.5186	3.14222	3.14222	48.6936	48.9011	4.38245
0.6 Hz	37	0.0479327	0.0479327	0.0479327	13	113	0.0512588	0.0512588	0.0512588	0.0435503	0.0435503	0.0435503	0.0468763	0.0468763	0.0468763	0.00438245	1	43.5503	43.5503	46.8763	46.8763	47.9327	47.9327	4.38245
0.6 Hz	97	0.0272653	0.0272653	0.0272653	8	44	0.0166342	0.0166342	0.0166342	0.0228829	0.0228829	0.0228829	0.0122517	0.0122517	0.0122517	0.00438245	1	22.8829	22.8829	12.2517	12.2517	27.2653	27.2653	4.38245
0.6 Hz	77	0.0270779	0.0270779	0.0270779	11	44	0.0160709	0.0160709	0.0160709	0.0226954	0.0226954	0.0226954	0.0116884	0.0116884	0.0116884	0.00438245	1	22.6954	22.6954	11.6884	11.6884	27.0779	27.0779	4.38245
0.6 Hz	36	0.00460987	0.00460987	0.00460987	1	39	0.0270389	0.0270389	0.0270389	0.000227425	0.000227425	0.000227425	0.0226565	0.0226565	0.0226565	0.00438245	1	0.227425	0.227425	22.6565	22.6565	4.60987	4.60987	4.38245
0.6 Hz	97	0.0312483	0.0312483	0.0312483	13	44	0.0166342	0.0166342	0.0166342	0.0268658	0.0268658	0.0268658	0.0122517	0.0122517	0.0122517	0.00438245	1	26.8658	26.8658	12.2517	12.2517	31.2483	31.2483	4.38245
0.6 Hz	97	0.0474665	0.0230193	0.0238391	7	77	0.0351005	0.0351005	0.0351005	0.0186369	0.0194567	0.043084	0.030718	0.030718	0.030718	0.00438245	1	18.6369	19.4567	30.718	30.718	23.0193	23.8391	4.38245
0.6 Hz	77	0.0352633	0.0248406	0.025082	6	97	0.0271324	0.0271324	0.0271324	0.0204581	0.0206996	0.0308808	0.02275	0.02275	0.02275	0.00438245	1	20.4581	20.6996	22.75	22.75	24.8406	25.082	4.38245
0.6 Hz	84	0.039077	0.039077	0.039077	9	44	0.0162283	0.0162283	0.0162283	0.0346945	0.0346945	0.0346945	0.0118459	0.0118459	0.0118459	0.00438245	1	34.6945	34.6945	11.8459	11.8459	39.077	39.077	4.38245
0.6 Hz	37	0.0565538	0.0485759	0.0487601	7	77	0.043069	0.0265343	0.0270625	0.0441935	0.0443776	0.0521714	0.0221519	0.02268	0.0386866	0.00438245	1	44.1935	44.3776	22.1519	22.68	48.5759	48.7601	4.38245
0.6 Hz	20	0.021071	0.00181326	0.00384508	6	84	0.0352241	0.0352241	0.0352241	0.00256919	0.000537375	0.0166886	0.0308417	0.0308417	0.0308417	0.00438245	1	2.56919	0.537375	30.8417	30.8417	1.81326	3.84508	4.38245
0.6 Hz	44	0.0120395	0.0120395	0.0120395	14	44	0.0160709	0.0160709	0.0160709	0.00765707	0.00765707	0.00765707	0.0116884	0.0116884	0.0116884	0.00438245	1	7.65707	7.65707	11.6884	11.6884	12.0395	12.0395	4.38245
0.6 Hz	39	0.0270623	0.0270623	0.0270623	11	37	0.0602957	0.0540301	0.0540971	0.0226799	0.0226799	0.0226799	0.0496476	0.0497146	0.0559133	0.00438245	1	22.6799	22.6799	49.6476	49.7146	27.0623	27.0623	4.38245
0.6 Hz	39	0.0231955	0.0231955	0.0231955	3	37	0.0514875	0.0514875	0.0514875	0.018813	0.018813	0.018813	0.0471051	0.0471051	0.0471051	0.00438245	1	18.813	18.813	47.1051	47.1051	23.1955	23.1955	4.38245
0.6 Hz	44	0.0200078	0.0200078	0.0200078	12	77	0.0551289	0.0285388	0.029265	0.0156254	0.0156254	0.0156254	0.0241564	0.0248825	0.0507465	0.00438245	1	15.6254	15.6254	24.1564	24.8825	20.0078	20.0078	4.38245
0.6 Hz	44	0.0200078	0.0200078	0.0200078	12	97	0.0270156	0.0270156	0.0270156	0.0156254	0.0156254	0.0156254	0.0226331	0.0226331	0.0226331	0.00438245	1	15.6254	15.6254	22.6331	22.6331	20.0078	20.0078	4.38245
0.6 Hz	36	0.00460987	0.00460987	0.00460987	1	39	0.0270389	0.0270389	0.0270389	0.000227425	0.000227425	0.000227425	0.0226565	0.0226565	0.0226565	0.00438245	1	0.227425	0.227425	22.6565	22.6565	4.60987	4.60987	4.38245
0.6 Hz	39	0.0270623	0.0270623	0.0270623	11	210	0	0	0	0.0226799	0.0226799	0.0226799	0.00438245	0.00438245	0.00438245	0.00438245	1	22.6799	22.6799	4.38245	4.38245	27.0623	27.0623	4.38245
0.6 Hz	77	0.0432608	0.026202	0.0271176	5	77	0.051613	0.0272854	0.0279788	0.0218195	0.0227351	0.0388783	0.022903	0.0235964	0.0472306	0.00438245	1	21.8195	22.7351	22.903	23.5964	26.202	27.1176	4.38245
0.6 Hz	37	0.0514875	0.0514875	0.0514875	12	210	0	0	0	0.0471051	0.0471051	0.0471051	0.00438245	0.00438245	0.00438245	0.00438245	1	47.1051	47.1051	4.38245	4.38245	51.4875	51.4875	4.38245
0.6 Hz	36	0.00460987	0.00460987	0.00460987	1	44	0.0166342	0.0166342	0.0166342	0.000227425	0.000227425	0.000227425	0.0122517	0.0122517	0.0122517	0.00438245	1	0.227425	0.227425	12.2517	12.2517	4.60987	4.60987	4.38245
0.6 Hz	44	0.0200784	0.0200784	0.0200784	13	113	0.0471528	0.0471528	0.0471528	0.015696	0.015696	0.015696	0.0427704	0.0427704	0.0427704	0.00438245	1	15.696	15.696	42.7704	42.7704	20.0784	20.0784	4.38245
0.6 Hz	37	0.0498028	0.0498028	0.0498028	1	113	0.0471528	0.0471528	0.0471528	0.0454204	0.0454204	0.0454204	0.0427704	0.0427704	0.0427704	0.00438245	1	45.4204	45.4204	42.7704	42.7704	49.8028	49.8028	4.38245
0.6 Hz	113	0.0396548	0.0396548	0.0396548	1	84	0.0352241	0.0352241	0.0352241	0.0352723	0.0352723	0.0352723	0.0308417	0.0308417	0.0308417	0.00438245	1	35.2723	35.2723	30.8417	30.8417	39.6548	39.6548	4.38245
0.6 Hz	77	0.0515256	0.0252652	0.0266328	6	37	0.0520699	0.0520699	0.0520699	0.0208828	0.0222504	0.0471431	0.0476874	0.0476874	0.0476874	0.00438245	1	20.8828	22.2504	47.6874	47.6874	25.2652	26.6328	4.38245
0.6 Hz	39	0.0311319	0.0311319	0.0311319	9	210	0	0	0	0.0267495	0.0267495	0.0267495	0.00438245	0.00438245	0.00438245	0.00438245	1	26.7495	26.7495	4.38245	4.38245	31.1319	31.1319	4.38245
0.6 Hz	37	0.0635836	0.0486257	0.0488588	7	37	0.0518037	0.0518037	0.0518037	0.0442433	0.0444764	0.0592011	0.0474212	0.0474212	0.0474212	0.00438245	1	44.2433	44.4764	47.4212	47.4212	48.6257	48.8588	4.38245
0.6 Hz	84	0.0270623	0.0270623	0.0270623	10	20	0.00407171	0.00407171	0.00407171	0.0226799	0.0226799	0.0226799	0.00031074	0.00031074	0.00031074	0.00438245	1	22.6799	22.6799	0.31074	0.31074	27.0623	27.0623	4.38245
0.6 Hz	37	0.0437787	0.0437787	0.0437787	14	39	0.0270779	0.0270779	0.0270779	0.0393963	0.0393963	0.0393963	0.0226954	0.0226954	0.0226954	0.00438245	1	39.3963	39.3963	22.6954	22.6954	43.7787	43.7787	4.38245
0.6 Hz	36	0.0240991	0.00151841	0.00364654	7	84	0.0355453	0.0355453	0.0355453	0.00286404	0.000735909	0.0197167	0.0311628	0.0311628	0.0311628	0.00438245	1	2.86404	0.735909	31.1628	31.1628	1.51841	3.64654	4.38245
0.6 Hz	44	0.0434453	0.0186635	0.0197598	7	113	0.0512588	0.0512588	0.0512588	0.0142811	0.0153773	0.0390628	0.0468763	0.0468763	0.0468763	0.00438245	1	14.2811	15.3773	46.8763	46.8763	18.6635	19.7598	4.38245
0.6 Hz	39	0.0270623	0.0270623	0.0270623	11	20	0.00460987	0.00460987	0.00460987	0.0226799	0.0226799	0.0226799	0.000227424	0.000227424	0.000227424	0.00438245	1	22.6799	22.6799	0.227424	0.227424	27.0623	27.0623	4.38245
0.6 Hz	113	0.0396548	0.0396548	0.0396548	1	84	0.0353251	0.0353251	0.0353251	0.0352723	0.0352723	0.0352723	0.0309426	0.0309426	0.0309426	0.00438245	1	35.2723	35.2723	30.9426	30.9426	39.6548	39.6548	4.38245
0.6 Hz	37	0.0437787	0.0437787	0.0437787	14	20	0.00407171	0.00407171	0.00407171	0.0393963	0.0393963	0.0393963	0.00031074	0.00031074	0.00031074	0.00438245	1	39.3963	39.3963	0.31074	0.31074	43.7787	43.7787	4.38245
0.6 Hz	20	0	0	0	10	97	0.0271246	0.0271246	0.0271246	0.00438245	0.00438245	0.00438245	0.0227422	0.0227422	0.0227422	0.00438245	1	4.38245	4.38245	22.7422	22.7422	0	0	4.38245
0.6 Hz	113	0.0396548	0.0396548	0.0396548	1	37	0.0518037	0.0518037	0.0518037	0.0352723	0.0352723	0.0352723	0.0474212	0.0474212	0.0474212	0.00438245	1	35.2723	35.2723	47.4212	47.4212	39.6548	39.6548	4.38245
0.6 Hz	77	0.0638693	0.0250261	0.025935	6	113	0.0431227	0.0431227	0.0431227	0.0206437	0.0215525	0.0594869	0.0387403	0.0387403	0.0387403	0.00438245	1	20.6437	21.5525	38.7403	38.7403	25.0261	25.935	4.38245
0.6 Hz	84	0.0352633	0.0352633	0.0352633	11	84	0.0355453	0.0355453	0.0355453	0.0308808	0.0308808	0.0308808	0.0311628	0.0311628	0.0311628	0.00438245	1	30.8808	30.8808	31.1628	31.1628	35.2633	35.2633	4.38245
0.6 Hz	36	0.00460987	0.00460987	0.00460987	1	37	0.0515983	0.0515983	0.0515983	0.000227425	0.000227425	0.000227425	0.0472159	0.0472159	0.0472159	0.00438245	1	0.227425	0.227425	47.2159	47.2159	4.60987	4.60987	4.38245
0.6 Hz	20	0.00838931	0.00838931	0.00838931	11	84	0.0353251	0.0353251	0.0353251	0.00400686	0.00400686	0.00400686	0.0309426	0.0309426	0.0309426	0.00438245	1	4.00686	4.00686	30.9426	30.9426	8.38931	8.38931	4.38245
0.6 Hz	113	0.0396548	0.0396548	0.0396548	1	37	0.0518037	0.0518037	0.0518037	0.0352723	0.0352723	0.0352723	0.0474212	0.0474212	0.0474212	0.00438245	1	35.2723	35.2723	47.4212	47.4212	39.6548	39.6548	4.38245
0.6 Hz	84	0.0430077	0.03198	0.0323297	5	210	0	0	0	0.0275976	0.0279473	0.0386252	0.00438245	0.00438245	0.00438245	0.00438245	1	27.5976	27.9473	4.38245	4.38245	31.98	32.3298	4.38245
0.6 Hz	84	0.0352633	0.0352633	0.0352633	11	20	0.00407171	0.00407171	0.00407171	0.0308808	0.0308808	0.0308808	0.00031074	0.00031074	0.00031074	0.00438245	1	30.8808	30.8808	0.31074	0.31074	35.2633	35.2633	4.38245
0.6 Hz	20	0	0	0	10	97	0.0270156	0.0270156	0.0270156	0.00438245	0.00438245	0.00438245	0.0226331	0.0226331	0.0226331	0.00438245	1	4.38245	4.38245	22.6331	22.6331	0	0	4.38245
0.6 Hz	84	0.039077	0.039077	0.039077	2	77	0.0351005	0.0351005	0.0351005	0.0346945	0.0346945	0.0346945	0.030718	0.030718	0.030718	0.00438245	1	34.6945	34.6945	30.718	30.718	39.077	39.077	4.38245
0.6 Hz	36	0.000296456	0.000296456	0.000296456	8	20	0.00460987	0.00460987	0.00460987	0.00408599	0.00408599	0.00408599	0.000227424	0.000227424	0.000227424	0.00438245	1	4.08599	4.08599	0.227424	0.227424	0.296456	0.296456	4.38245
0.6 Hz	84	0.0352633	0.0352633	0.0352633	11	97	0.027	0.027	0.027	0.0308808	0.0308808	0.0308808	0.0226176	0.0226176	0.0226176	0.00438245	1	30.8808	30.8808	22.6175	22.6175	35.2633	35.2633	4.38245
0.6 Hz	97	0.0120079	0.0120079	0.0120079	14	39	0.0274755	0.0274755	0.0274755	0.00762546	0.00762546	0.00762546	0.0230931	0.0230931	0.0230931	0.00438245	1	7.62545	7.62545	23.0931	23.0931	12.0079	12.0079	4.38245
0.6 Hz	84	0.047696	0.0306068	0.0311066	5	37	0.0520699	0.0520699	0.0520699	0.0262244	0.0267241	0.0433136	0.0476874	0.0476874	0.0476874	0.00438245	1	26.2244	26.7241	47.6874	47.6874	30.6068	31.1066	4.38245
0.6 Hz	84	0.0352633	0.0352633	0.0352633	11	210	0	0	0	0.0308808	0.0308808	0.0308808	0.00438245	0.00438245	0.00438245	0.00438245	1	30.8808	30.8808	4.38245	4.38245	35.2633	35.2633	4.38245
0.6 Hz	84	0.039077	0.039077	0.039077	2	113	0.0512588	0.0512588	0.0512588	0.0346945	0.0346945	0.0346945	0.0468763	0.0468763	0.0468763	0.00438245	1	34.6945	34.6945	46.8763	46.8763	39.077	39.077	4.38245
0.6 Hz	84	0.0352633	0.0352633	0.0352633	11	36	0.000844643	0.000844643	0.000844643	0.0308808	0.0308808	0.0308808	0.00353781	0.00353781	0.00353781	0.00438245	1	30.8808	30.8808	3.53781	3.53781	35.2633	35.2633	4.38245
0.6 Hz	84	0.039077	0.039077	0.039077	2	37	0.0638247	0.0526464	0.0528011	0.0346945	0.0346945	0.0346945	0.0482639	0.0484187	0.0594423	0.00438245	1	34.6945	34.6945	48.2639	48.4187	39.077	39.077	4.38245
0.6 Hz	77	0.0206317	0.0206317	0.0206317	3	39	0.0271947	0.0271947	0.0271947	0.0162492	0.0162492	0.0162492	0.0228123	0.0228123	0.0228123	0.00438245	1	16.2492	16.2492	22.8123	22.8123	20.6317	20.6317	4.38245
0.6 Hz	84	0.0270623	0.0270623	0.0270623	10	210	0	0	0	0.0226799	0.0226799	0.0226799	0.00438245	0.00438245	0.00438245	0.00438245	1	22.6799	22.6799	4.38245	4.38245	27.0623	27.0623	4.38245
0.6 Hz	36	0.00460987	0.00460987	0.00460987	1	113	0.0471528	0.0471528	0.0471528	0.000227425	0.000227425	0.000227425	0.0427704	0.0427704	0.0427704	0.00438245	1	0.227425	0.227425	42.7704	42.7704	4.60987	4.60987	4.38245
0.6 Hz	37	0.0514875	0.0514875	0.0514875	12	113	0.0474436	0.0474436	0.0474436	0.0471051	0.0471051	0.0471051	0.0430611	0.0430611	0.0430611	0.00438245	1	47.1051	47.1051	43.0611	43.0611	51.4875	51.4875	4.38245
0.6 Hz	20	0.00838931	0.00838931	0.00838931	11	84	0.0392853	0.0392853	0.0392853	0.00400686	0.00400686	0.00400686	0.0349029	0.0349029	0.0349029	0.00438245	1	4.00686	4.00686	34.9029	34.9029	8.38931	8.38931	4.38245
0.6 Hz	77	0.0392618	0.0248113	0.0252927	6	84	0.0352241	0.0352241	0.0352241	0.0204288	0.0209102	0.0348793	0.0308417	0.0308417	0.0308417	0.00438245	1	20.4288	20.9102	30.8417	30.8417	24.8113	25.2927	4.38245
0.6 Hz	84	0.0595216	0.030544	0.0310836	6	20	0.00427088	0.00427088	0.00427088	0.0261616	0.0267012	0.0551391	0.00011157	0.00011157	0.00011157	0.00438245	1	26.1616	26.7012	0.11157	0.11157	30.544	31.0836	4.38245
0.6 Hz	39	0.0392002	0.0267391	0.0269018	6	97	0.0271324	0.0271324	0.0271324	0.0223566	0.0225194	0.0348177	0.02275	0.02275	0.02275	0.00438245	1	22.3566	22.5194	22.75	22.75	26.7391	26.9018	4.38245
0.6 Hz	39	0.0230626	0.0230626	0.0230626	10	97	0.0271246	0.0271246	0.0271246	0.0186801	0.0186801	0.0186801	0.0227422	0.0227422	0.0227422	0.00438245	1	18.6801	18.6801	22.7422	22.7422	23.0626	23.0626	4.38245
0.6 Hz	39	0.0270623	0.0270623	0.0270623	11	77	0.0202039	0.0202039	0.0202039	0.0226799	0.0226799	0.0226799	0.0158215	0.0158215	0.0158215	0.00438245	1	22.6799	22.6799	15.8215	15.8215	27.0623	27.0623	4.38245
0.6 Hz	77	0.0270779	0.0270779	0.0270779	11	77	0.0352633	0.0248505	0.0252905	0.0226954	0.0226954	0.0226954	0.0204681	0.020908	0.0308808	0.00438245	1	22.6954	22.6954	20.4681	20.908	27.0779	27.0779	4.38245
0.6 Hz	37	0.0498028	0.0498028	0.0498028	1	37	0.0518037	0.0518037	0.0518037	0.0454204	0.0454204	0.0454204	0.0474212	0.0474212	0.0474212	0.00438245	1	45.4204	45.4204	47.4212	47.4212	49.8028	49.8028	4.38245
0.6 Hz	36	0.00112387	0.00112387	0.00112387	12	39	0.0274989	0.0274989	0.0274989	0.00325858	0.00325858	0.00325858	0.0231165	0.0231165	0.0231165	0.00438245	1	3.25858	3.25858	23.1165	23.1165	1.12387	1.12387	4.38245
0.6 Hz	44	0.0200078	0.0200078	0.0200078	12	20	0.000644292	0.000644292	0.000644292	0.0156254	0.0156254	0.0156254	0.00373816	0.00373816	0.00373816	0.00438245	1	15.6254	15.6254	3.73816	3.73816	20.0078	20.0078	4.38245
0.6 Hz	84	0.0436029	0.0318436	0.0322253	5	97	0.0202671	0.0202671	0.0202671	0.0274611	0.0278429	0.0392204	0.0158847	0.0158847	0.0158847	0.00438245	1	27.4611	27.8429	15.8847	15.8847	31.8436	32.2253	4.38245
0.6 Hz	37	0.0518341	0.0518341	0.0518341	8	97	0.0271324	0.0271324	0.0271324	0.0474517	0.0474517	0.0474517	0.02275	0.02275	0.02275	0.00438245	1	47.4517	47.4517	22.75	22.75	51.8341	51.8341	4.38245
0.6 Hz	84	0.0432608	0.0321283	0.0323496	5	84	0.0391001	0.0391001	0.0391001	0.0277459	0.0279671	0.0388783	0.0347176	0.0347176	0.0347176	0.00438245	1	27.7459	27.9671	34.7176	34.7176	32.1283	32.3496	4.38245
0.6 Hz	20	0.0120395	0.00172455	0.00332513	5	37	0.0602165	0.0529779	0.053285	0.0026579	0.00105732	0.00765707	0.0485955	0.0489026	0.055834	0.00438245	1	2.6579	1.05732	48.5955	48.9026	1.72455	3.32513	4.38245
0.6 Hz	36	0.00112387	0.00112387	0.00112387	12	113	0.0474436	0.0474436	0.0474436	0.00325858	0.00325858	0.00325858	0.0430611	0.0430611	0.0430611	0.00438245	1	3.25858	3.25858	43.0611	43.0611	1.12387	1.12387	4.38245
0.6 Hz	97	0.0120079	0.0120079	0.0120079	14	97	0.0271246	0.0271246	0.0271246	0.00762546	0.00762546	0.00762546	0.0227422	0.0227422	0.0227422	0.00438245	1	7.62545	7.62545	22.7422	22.7422	12.0079	12.0079	4.38245
0.6 Hz	44	0.0200078	0.0200078	0.0200078	12	84	0.0392853	0.0392853	0.0392853	0.0156254	0.0156254	0.0156254	0.0349029	0.0349029	0.0349029	0.00438245	1	15.6254	15.6254	34.9029	34.9029	20.0078	20.0078	4.38245
0.6 Hz	113	0.0396548	0.0396548	0.0396548	1	20	0.000644292	0.000644292	0.000644292	0.0352723	0.0352723	0.0352723	0.00373816	0.00373816	0.00373816	0.00438245	1	35.2723	35.2723	3.73816	3.73816	39.6548	39.6548	4.38245
0.6 Hz	36	0.0128346	0.00110427	0.0025602	7	97	0.0202671	0.0202671	0.0202671	0.00327818	0.00182225	0.00845219	0.0158847	0.0158847	0.0158847	0.00438245	1	3.27818	1.82225	15.8847	15.8847	1.10427	2.5602	4.38245
0.6 Hz	84	0.0352633	0.0352633	0.0352633	11	44	0.0162283	0.0162283	0.0162283	0.0308808	0.0308808	0.0308808	0.0118459	0.0118459	0.0118459	0.00438245	1	30.8808	30.8808	11.8459	11.8459	35.2633	35.2633	4.38245
0.6 Hz	113	0.0396548	0.0396548	0.0396548	1	113	0.0471528	0.0471528	0.0471528	0.0352723	0.0352723	0.0352723	0.0427704	0.0427704	0.0427704	0.00438245	1	35.2723	35.2723	42.7704	42.7704	39.6548	39.6548	4.38245
0.6 Hz	36	0.0124826	0.00118198	0.00258658	7	36	0.00124023	0.00124023	0.00124023	0.00320047	0.00179587	0.00810014	0.00314222	0.00314222	0.00314222	0.00438245	1	3.20047	1.79587	3.14222	3.14222	1.18198	2.58658	4.38245
0.6 Hz	44	0.0200784	0.0200784	0.0200784	13	20	0.00407171	0.00407171	0.00407171	0.015696	0.015696	0.015696	0.00031074	0.00031074	0.00031074	0.00438245	1	15.696	15.696	0.31074	0.31074	20.0784	20.0784	4.38245
0.6 Hz	44	0.0160709	0.0160709	0.0160709	8	36	0.0049204	0.0049204	0.0049204	0.0116884	0.0116884	0.0116884	0.000537945	0.000537945	0.000537945	0.00438245	1	11.6884	11.6884	0.537945	0.537945	16.0709	16.0709	4.38245
0.6 Hz	44	0.0171573	0.0171573	0.0171573	1	77	0.0351005	0.0351005	0.0351005	0.0127749	0.0127749	0.0127749	0.030718	0.030718	0.030718	0.00438245	1	12.7749	12.7749	30.718	30.718	17.1573	17.1573	4.38245
0.6 Hz	20	0	0	0	10	44	0.0166342	0.0166342	0.0166342	0.00438245	0.00438245	0.00438245	0.0122517	0.0122517	0.0122517	0.00438245	1	4.38245	4.38245	12.2517	12.2517	0	0	4.38245
0.6 Hz	39	0.0270623	0.0270623	0.0270623	11	77	0.0351932	0.0263381	0.0265791	0.0226799	0.0226799	0.0226799	0.0219556	0.0221967	0.0308108	0.00438245	1	22.6799	22.6799	21.9556	22.1967	27.0623	27.0623	4.38245
0.6 Hz	113	0.0396548	0.0396548	0.0396548	1	84	0.0352241	0.0352241	0.0352241	0.0352723	0.0352723	0.0352723	0.0308417	0.0308417	0.0308417	0.00438245	1	35.2723	35.2723	30.8417	30.8417	39.6548	39.6548	4.38245
0.6 Hz	37	0.0518341	0.0518341	0.0518341	8	84	0.0391001	0.0391001	0.0391001	0.0474517	0.0474517	0.0474517	0.0347176	0.0347176	0.0347176	0.00438245	1	47.4517	47.4517	34.7176	34.7176	51.8341	51.8341	4.38245
0.6 Hz	77	0.0270779	0.0270779	0.0270779	11	39	0.0270779	0.0270779	0.0270779	0.0226954	0.0226954	0.0226954	0.0226954	0.0226954	0.0226954	0.00438245	1	22.6954	22.6954	22.6954	22.6954	27.0779	27.0779	4.38245
0.6 Hz	84	0.0270623	0.0270623	0.0270623	10	37	0.0515983	0.0515983	0.0515983	0.0226799	0.0226799	0.0226799	0.0472159	0.0472159	0.0472159	0.00438245	1	22.6799	22.6799	47.2159	47.2159	27.0623	27.0623	4.38245
0.6 Hz	77	0.0481846	0.0258121	0.0267469	5	97	0.027	0.027	0.027	0.0214297	0.0223644	0.0438022	0.0226176	0.0226176	0.0226176	0.00438245	1	21.4297	22.3644	22.6175	22.6175	25.8121	26.7469	4.38245
0.6 Hz	37	0.0514875	0.0514875	0.0514875	12	210	0	0	0	0.0471051	0.0471051	0.0471051	0.00438245	0.00438245	0.00438245	0.00438245	1	47.1051	47.1051	4.38245	4.38245	51.4875	51.4875	4.38245
0.6 Hz	36	0.00400797	0.00400797	0.00400797	13	37	0.0604353	0.0537948	0.0539198	0.000374482	0.000374482	0.000374482	0.0494124	0.0495374	0.0560528	0.00438245	1	0.374482	0.374482	49.4124	49.5374	4.00797	4.00797	4.38245
0.6 Hz	37	0.0709309	0.0488243	0.0490992	7	210	0	0	0	0.0444418	0.0447167	0.0665485	0.00438245	0.00438245	0.00438245	0.00438245	1	44.4418	44.7167	4.38245	4.38245	48.8243	49.0992	4.38245
0.6 Hz	97	0.0312638	0.0312638	0.0312638	12	36	0.00124023	0.00124023	0.00124023	0.0268813	0.0268813	0.0268813	0.00314222	0.00314222	0.00314222	0.00438245	1	26.8813	26.8813	3.14222	3.14222	31.2638	31.2638	4.38245
0.6 Hz	113	0.0396548	0.0396548	0.0396548	1	84	0.0392853	0.0392853	0.0392853	0.0352723	0.0352723	0.0352723	0.0349029	0.0349029	0.0349029	0.00438245	1	35.2723	35.2723	34.9029	34.9029	39.6548	39.6548	4.38245
0.6 Hz	20	0.00803175	0.00803175	0.00803175	2	39	0.0274755	0.0274755	0.0274755	0.0036493	0.0036493	0.0036493	0.0230931	0.0230931	0.0230931	0.00438245	1	3.6493	3.6493	23.0931	23.0931	8.03175	8.03175	4.38245
0.6 Hz	37	0.0514875	0.0514875	0.0514875	12	44	0.0160709	0.0160709	0.0160709	0.0471051	0.0471051	0.0471051	0.0116884	0.0116884	0.0116884	0.00438245	1	47.1051	47.1051	11.6884	11.6884	51.4875	51.4875	4.38245
0.6 Hz	97	0.0432454	0.0231214	0.0237045	7	39	0.0270779	0.0270779	0.0270779	0.0187389	0.0193221	0.038863	0.0226954	0.0226954	0.0226954	0.00438245	1	18.7389	19.3221	22.6954	22.6954	23.1214	23.7045	4.38245
0.6 Hz	20	0.0122055	0.0014892	0.00325989	5	36	0.000844643	0.000844643	0.000844643	0.00289325	0.00112256	0.00782306	0.00353781	0.00353781	0.00353781	0.00438245	1	2.89325	1.12256	3.53781	3.53781	1.4892	3.25989	4.38245
0.6 Hz	44	0.0120395	0.0120395	0.0120395	14	44	0.0162283	0.0162283	0.0162283	0.00765707	0.00765707	0.00765707	0.0118459	0.0118459	0.0118459	0.00438245	1	7.65707	7.65707	11.8459	11.8459	12.0395	12.0395	4.38245
0.6 Hz	39	0.0392622	0.0277822	0.0279544	5	39	0.0270389	0.0270389	0.0270389	0.0233997	0.023572	0.0348798	0.0226565	0.0226565	0.0226565	0.00438245	1	23.3997	23.572	22.6565	22.6565	27.7822	27.9544	4.38245
0.6 Hz	113	0.0396548	0.0396548	0.0396548	1	210	0	0	0	0.0352723	0.0352723	0.0352723	0.00438245	0.00438245	0.00438245	0.00438245	1	35.2723	35.2723	4.38245	4.38245	39.6548	39.6548	4.38245
0.6 Hz	36	0.00847657	0.000922275	0.00214961	7	97	0.0270156	0.0270156	0.0270156	0.00346018	0.00223284	0.00409412	0.0226331	0.0226331	0.0226331	0.00438245	1	3.46018	2.23284	22.6331	22.6331	0.922275	2.14961	4.38245
0.6 Hz	44	0.0120395	0.0120395	0.0120395	14	37	0.0568117	0.0516034	0.0517395	0.00765707	0.00765707	0.00765707	0.047221	0.0473571	0.0524293	0.00438245	1	7.65707	7.65707	47.221	47.3571	12.0395	12.0395	4.38245
0.6 Hz	113	0.0396548	0.0396548	0.0396548	1	37	0.0518037	0.0518037	0.0518037	0.0352723	0.0352723	0.0352723	0.0474212	0.0474212	0.0474212	0.00438245	1	35.2723	35.2723	47.4212	47.4212	39.6548	39.6548	4.38245
0.6 Hz	44	0.0200078	0.0200078	0.0200078	12	44	0.0162283	0.0162283	0.0162283	0.0156254	0.0156254	0.0156254	0.0118459	0.0118459	0.0118459	0.00438245	1	15.6254	15.6254	11.8459	11.8459	20.0078	20.0078	4.38245
0.6 Hz	84	0.0270623	0.0270623	0.0270623	10	36	0	0	0	0.0226799	0.0226799	0.0226799	0.00438245	0.00438245	0.00438245	0.00438245	1	22.6799	22.6799	4.38245	4.38245	27.0623	27.0623	4.38245
0.6 Hz	44	0.0200078	0.0200078	0.0200078	12	113	0.0474436	0.0474436	0.0474436	0.0156254	0.0156254	0.0156254	0.0430611	0.0430611	0.0430611	0.00438245	1	15.6254	15.6254	43.0611	43.0611	20.0078	20.0078	4.38245
0.6 Hz	36	0.00112387	0.00112387	0.00112387	12	39	0.0274755	0.0274755	0.0274755	0.00325858	0.00325858	0.00325858	0.0230931	0.0230931	0.0230931	0.00438245	1	3.25858	3.25858	23.0931	23.0931	1.12387	1.12387	4.38245
0.6 Hz	36	0.00112387	0.00112387	0.00112387	12	44	0.0353169	0.0228508	0.0233338	0.00325858	0.00325858	0.00325858	0.0184684	0.0189514	0.0309344	0.00438245	1	3.25858	3.25858	18.4683	18.9514	1.12387	1.12387	4.38245
0.6 Hz	44	0.0518037	0.0180621	0.0196018	7	36	0.00124023	0.00124023	0.00124023	0.0136797	0.0152194	0.0474212	0.00314222	0.00314222	0.00314222	0.00438245	1	13.6797	15.2194	3.14222	3.14222	18.0621	19.6018	4.38245
0.6 Hz	84	0.0350696	0.0263224	0.026556	10	84	0.0355453	0.0355453	0.0355453	0.02194	0.0221735	0.0306871	0.0311628	0.0311628	0.0311628	0.00438245	1	21.94	22.1735	31.1628	31.1628	26.3224	26.556	4.38245
0.6 Hz	84	0.0352633	0.0352633	0.0352633	11	84	0.0392853	0.0392853	0.0392853	0.0308808	0.0308808	0.0308808	0.0349029	0.0349029	0.0349029	0.00438245	1	30.8808	30.8808	34.9029	34.9029	35.2633	35.2633	4.38245
0.6 Hz	97	0.0270078	0.0270078	0.0270078	1	37	0.0518037	0.0518037	0.0518037	0.0226253	0.0226253	0.0226253	0.0474212	0.0474212	0.0474212	0.00438245	1	22.6253	22.6253	47.4212	47.4212	27.0078	27.0078	4.38245
0.6 Hz	97	0.0312638	0.0312638	0.0312638	12	36	0.000436405	0.000436405	0.000436405	0.0268813	0.0268813	0.0268813	0.00394605	0.00394605	0.00394605	0.00438245	1	26.8813	26.8813	3.94605	3.94605	31.2638	31.2638	4.38245
0.6 Hz	113	0.0396548	0.0396548	0.0396548	1	20	0.00460987	0.00460987	0.00460987	0.0352723	0.0352723	0.0352723	0.000227424	0.000227424	0.000227424	0.00438245	1	35.2723	35.2723	0.227424	0.227424	39.6548	39.6548	4.38245
0.6 Hz	20	0.00838931	0.00838931	0.00838931	11	84	0.0436029	0.036483	0.0367474	0.00400686	0.00400686	0.00400686	0.0321006	0.0323649	0.0392204	0.00438245	1	4.00686	4.00686	32.1006	32.3649	8.38931	8.38931	4.38245
0.6 Hz	84	0.039077	0.039077	0.039077	9	77	0.0353169	0.0253602	0.0260927	0.0346945	0.0346945	0.0346945	0.0209777	0.0217103	0.0309344	0.00438245	1	34.6945	34.6945	20.9777	21.7103	39.077	39.077	4.38245
0.6 Hz	77	0.020102	0.020102	0.020102	10	39	0.0270779	0.0270779	0.0270779	0.0157195	0.0157195	0.0157195	0.0226954	0.0226954	0.0226954	0.00438245	1	15.7195	15.7195	22.6954	22.6954	20.102	20.102	4.38245
0.6 Hz	39	0.0270623	0.0270623	0.0270623	11	97	0.0271246	0.0271246	0.0271246	0.0226799	0.0226799	0.0226799	0.0227422	0.0227422	0.0227422	0.00438245	1	22.6799	22.6799	22.7422	22.7422	27.0623	27.0623	4.38245
0.6 Hz	97	0.0312638	0.0312638	0.0312638	12	36	0.000436405	0.000436405	0.000436405	0.0268813	0.0268813	0.0268813	0.00394605	0.00394605	0.00394605	0.00438245	1	26.8813	26.8813	3.94605	3.94605	31.2638	31.2638	4.38245
0.6 Hz	97	0.0312638	0.0312638	0.0312638	12	20	0.00427088	0.00427088	0.00427088	0.0268813	0.0268813	0.0268813	0.00011157	0.00011157	0.00011157	0.00438245	1	26.8813	26.8813	0.11157	0.11157	31.2638	31.2638	4.38245
0.6 Hz	97	0.0270078	0.0270078	0.0270078	1	36	0.000844643	0.000844643	0.000844643	0.0226253	0.0226253	0.0226253	0.00353781	0.00353781	0.00353781	0.00438245	1	22.6253	22.6253	3.53781	3.53781	27.0078	27.0078	4.38245
0.6 Hz	84	0.0270623	0.0270623	0.0270623	10	113	0.0430997	0.0430997	0.0430997	0.0226799	0.0226799	0.0226799	0.0387173	0.0387173	0.0387173	0.00438245	1	22.6799	22.6799	38.7173	38.7173	27.0623	27.0623	4.38245
0.6 Hz	97	0.0120079	0.0120079	0.0120079	14	37	0.0514875	0.0514875	0.0514875	0.00762546	0.00762546	0.00762546	0.0471051	0.0471051	0.0471051	0.00438245	1	7.62545	7.62545	47.1051	47.1051	12.0079	12.0079	4.38245
0.6 Hz	97	0.0120079	0.0120079	0.0120079	14	37	0.0515983	0.0515983	0.0515983	0.00762546	0.00762546	0.00762546	0.0472159	0.0472159	0.0472159	0.00438245	1	7.62545	7.62545	47.2159	47.2159	12.0079	12.0079	4.38245
0.6 Hz	77	0.0206317	0.0206317	0.0206317	3	44	0.0162283	0.0162283	0.0162283	0.0162492	0.0162492	0.0162492	0.0118459	0.0118459	0.0118459	0.00438245	1	16.2492	16.2492	11.8459	11.8459	20.6317	20.6317	4.38245
0.6 Hz	84	0.0392002	0.0310247	0.0313068	6	210	0	0	0	0.0266423	0.0269244	0.0348177	0.00438245	0.00438245	0.00438245	0.00438245	1	26.6423	26.9244	4.38245	4.38245	31.0247	31.3068	4.38245
0.6 Hz	97	0.0272653	0.0272653	0.0272653	8	113	0.0474436	0.0474436	0.0474436	0.0228829	0.0228829	0.0228829	0.0430611	0.0430611	0.0430611	0.00438245	1	22.8829	22.8829	43.0611	43.0611	27.2653	27.2653	4.38245
0.6 Hz	36	0.00400797	0.00400797	0.00400797	13	113	0.0512588	0.0512588	0.0512588	0.000374482	0.000374482	0.000374482	0.0468763	0.0468763	0.0468763	0.00438245	1	0.374482	0.374482	46.8763	46.8763	4.00797	4.00797	4.38245
0.6 Hz	97	0.0120079	0.0120079	0.0120079	14	36	0.00124023	0.00124023	0.00124023	0.00762546	0.00762546	0.00762546	0.00314222	0.00314222	0.00314222	0.00438245	1	7.62545	7.62545	3.14222	3.14222	12.0079	12.0079	4.38245
0.6 Hz	113	0.0396548	0.0396548	0.0396548	1	113	0.0474436	0.0474436	0.0474436	0.0352723	0.0352723	0.0352723	0.0430611	0.0430611	0.0430611	0.00438245	1	35.2723	35.2723	43.0611	43.0611	39.6548	39.6548	4.38245
0.6 Hz	113	0.0396548	0.0396548	0.0396548	1	113	0.0431227	0.0431227	0.0431227	0.0352723	0.0352723	0.0352723	0.0387403	0.0387403	0.0387403	0.00438245	1	35.2723	35.2723	38.7403	38.7403	39.6548	39.6548	4.38245
0.6 Hz	20	0.00838931	0.00838931	0.00838931	11	37	0.0514875	0.0514875	0.0514875	0.00400686	0.00400686	0.00400686	0.0471051	0.0471051	0.0471051	0.00438245	1	4.00686	4.00686	47.1051	47.1051	8.38931	8.38931	4.38245
0.6 Hz	44	0.0120395	0.0120395	0.0120395	14	44	0.0162283	0.0162283	0.0162283	0.00765707	0.00765707	0.00765707	0.0118459	0.0118459	0.0118459	0.00438245	1	7.65707	7.65707	11.8459	11.8459	12.0395	12.0395	4.38245
0.6 Hz	113	0.0396548	0.0396548	0.0396548	1	44	0.0160709	0.0160709	0.0160709	0.0352723	0.0352723	0.0352723	0.0116884	0.0116884	0.0116884	0.00438245	1	35.2723	35.2723	11.6884	11.6884	39.6548	39.6548	4.38245
0.6 Hz	97	0.0270078	0.0270078	0.0270078	1	36	0.00124023	0.00124023	0.00124023	0.0226253	0.0226253	0.0226253	0.00314222	0.00314222	0.00314222	0.00438245	1	22.6253	22.6253	3.14222	3.14222	27.0078	27.0078	4.38245
0.6 Hz	39	0.0230626	0.0230626	0.0230626	10	97	0.027	0.027	0.027	0.0186801	0.0186801	0.0186801	0.0226176	0.0226176	0.0226176	0.00438245	1	18.6801	18.6801	22.6175	22.6175	23.0626	23.0626	4.38245
0.6 Hz	97	0.0272653	0.0272653	0.0272653	8	39	0.0271947	0.0271947	0.0271947	0.0228829	0.0228829	0.0228829	0.0228123	0.0228123	0.0228123	0.00438245	1	22.8829	22.8829	22.8123	22.8123	27.2653	27.2653	4.38245
0.6 Hz	77	0.0310155	0.0310155	0.0310155	2	36	0.00124023	0.00124023	0.00124023	0.0266331	0.0266331	0.0266331	0.00314222	0.00314222	0.00314222	0.00438245	1	26.6331	26.6331	3.14222	3.14222	31.0155	31.0155	4.38245
0.6 Hz	39	0.0312638	0.0312638	0.0312638	2	113	0.0471528	0.0471528	0.0471528	0.0268813	0.0268813	0.0268813	0.0427704	0.0427704	0.0427704	0.00438245	1	26.8813	26.8813	42.7704	42.7704	31.2638	31.2638	4.38245
0.6 Hz	97	0.0120079	0.0120079	0.0120079	14	36	0.0049204	0.0049204	0.0049204	0.00762546	0.00762546	0.00762546	0.000537945	0.000537945	0.000537945	0.00438245	1	7.62545	7.62545	0.537945	0.537945	12.0079	12.0079	4.38245
0.6 Hz	77	0.0270779	0.0270779	0.0270779	11	44	0.0166342	0.0166342	0.0166342	0.0226954	0.0226954	0.0226954	0.0122517	0.0122517	0.0122517	0.00438245	1	22.6954	22.6954	12.2517	12.2517	27.0779	27.0779	4.38245
0.6 Hz	36	0.0095712	0.00100044	0.00244446	7	113	0.0471528	0.0471528	0.0471528	0.00338201	0.00193799	0.00518875	0.0427704	0.0427704	0.0427704	0.00438245	1	3.38201	1.93799	42.7704	42.7704	1.00044	2.44446	4.38245
0.6 Hz	37	0.0568874	0.0487139	0.0488991	7	44	0.0236064	0.0236064	0.0236064	0.0443314	0.0445167	0.052505	0.0192239	0.0192239	0.0192239	0.00438245	1	44.3314	44.5167	19.2239	19.2239	48.7139	48.8991	4.38245
0.6 Hz	97	0.0312638	0.0312638	0.0312638	12	44	0.0273549	0.0220922	0.0223281	0.0268813	0.0268813	0.0268813	0.0177098	0.0179457	0.0229724	0.00438245	1	26.8813	26.8813	17.7098	17.9457	31.2638	31.2638	4.38245
0.6 Hz	36	0.00460987	0.00460987	0.00460987	1	39	0.0270389	0.0270389	0.0270389	0.000227425	0.000227425	0.000227425	0.0226565	0.0226565	0.0226565	0.00438245	1	0.227425	0.227425	22.6565	22.6565	4.60987	4.60987	4.38245
0.6 Hz	37	0.0514875	0.0514875	0.0514875	12	113	0.0430997	0.0430997	0.0430997	0.0471051	0.0471051	0.0471051	0.0387173	0.0387173	0.0387173	0.00438245	1	47.1051	47.1051	38.7173	38.7173	51.4875	51.4875	4.38245
0.6 Hz	39	0.0391925	0.0274282	0.0275753	6	210	0	0	0	0.0230458	0.0231929	0.03481	0.00438245	0.00438245	0.00438245	0.00438245	1	23.0458	23.1929	4.38245	4.38245	27.4282	27.5753	4.38245
0.6 Hz	97	0.0120079	0.0120079	0.0120079	14	44	0.0359899	0.022287	0.0228616	0.00762546	0.00762546	0.00762546	0.0179046	0.0184792	0.0316074	0.00438245	1	7.62545	7.62545	17.9046	18.4792	12.0079	12.0079	4.38245
0.6 Hz	77	0.0553758	0.0252367	0.0259955	6	113	0.0430997	0.0430997	0.0430997	0.0208542	0.021613	0.0509933	0.0387173	0.0387173	0.0387173	0.00438245	1	20.8542	21.613	38.7173	38.7173	25.2367	25.9955	4.38245
0.6 Hz	20	0.00838931	0.00838931	0.00838931	11	20	0.00407171	0.00407171	0.00407171	0.00400686	0.00400686	0.00400686	0.00031074	0.00031074	0.00031074	0.00438245	1	4.00686	4.00686	0.31074	0.31074	8.38931	8.38931	4.38245
0.6 Hz	20	0.00815872	0.00104491	0.00238157	6	84	0.0352241	0.0352241	0.0352241	0.00333754	0.00200088	0.00377627	0.0308417	0.0308417	0.0308417	0.00438245	1	3.33754	2.00088	30.8417	30.8417	1.04491	2.38157	4.38245
0.6 Hz	84	0.0393156	0.0312359	0.0314454	6	84	0.0353251	0.0353251	0.0353251	0.0268534	0.0270629	0.0349332	0.0309426	0.0309426	0.0309426	0.00438245	1	26.8534	27.0629	30.9426	30.9426	31.2359	31.4454	4.38245
0.6 Hz	36	0.00400797	0.00400797	0.00400797	13	44	0.0160709	0.0160709	0.0160709	0.000374482	0.000374482	0.000374482	0.0116884	0.0116884	0.0116884	0.00438245	1	0.374482	0.374482	11.6884	11.6884	4.00797	4.00797	4.38245
0.6 Hz	36	0.00112387	0.00112387	0.00112387	12	77	0.0396586	0.0268197	0.0273224	0.00325858	0.00325858	0.00325858	0.0224372	0.0229399	0.0352761	0.00438245	1	3.25858	3.25858	22.4372	22.9399	1.12387	1.12387	4.38245
0.6 Hz	20	0	0	0	3	36	0.000844643	0.000844643	0.000844643	0.00438245	0.00438245	0.00438245	0.00353781	0.00353781	0.00353781	0.00438245	1	4.38245	4.38245	3.53781	3.53781	0	0	4.38245
0.6 Hz	84	0.0274678	0.0274678	0.0274678	3	113	0.0430997	0.0430997	0.0430997	0.0230853	0.0230853	0.0230853	0.0387173	0.0387173	0.0387173	0.00438245	1	23.0853	23.0853	38.7173	38.7173	27.4678	27.4678	4.38245
0.6 Hz	37	0.0479327	0.0479327	0.0479327	13	210	0	0	0	0.0435503	0.0435503	0.0435503	0.00438245	0.00438245	0.00438245	0.00438245	1	43.5503	43.5503	4.38245	4.38245	47.9327	47.9327	4.38245
0.6 Hz	36	0.00400797	0.00400797	0.00400797	13	44	0.0236064	0.0236064	0.0236064	0.000374482	0.000374482	0.000374482	0.0192239	0.0192239	0.0192239	0.00438245	1	0.374482	0.374482	19.2239	19.2239	4.00797	4.00797	4.38245
0.6 Hz	36	0	0	0	14	39	0.0270389	0.0270389	0.0270389	0.00438245	0.00438245	0.00438245	0.0226565	0.0226565	0.0226565	0.00438245	1	4.38245	4.38245	22.6565	22.6565	0	0	4.38245
0.6 Hz	20	0.00803175	0.00803175	0.00803175	2	44	0.0236064	0.0236064	0.0236064	0.0036493	0.0036493	0.0036493	0.0192239	0.0192239	0.0192239	0.00438245	1	3.6493	3.6493	19.2239	19.2239	8.03175	8.03175	4.38245
0.6 Hz	84	0.0270623	0.0270623	0.0270623	10	37	0.0520699	0.0520699	0.0520699	0.0226799	0.0226799	0.0226799	0.0476874	0.0476874	0.0476874	0.00438245	1	22.6799	22.6799	47.6874	47.6874	27.0623	27.0623	4.38245
0.6 Hz	20	0	0	0	3	36	0.000436405	0.000436405	0.000436405	0.00438245	0.00438245	0.00438245	0.00394605	0.00394605	0.00394605	0.00438245	1	4.38245	4.38245	3.94605	3.94605	0	0	4.38245
0.6 Hz	36	0.00896878	0.000966031	0.00215356	7	210	0	0	0	0.00341642	0.00222889	0.00458633	0.00438245	0.00438245	0.00438245	0.00438245	1	3.41642	2.22889	4.38245	4.38245	0.966031	2.15356	4.38245
0.6 Hz	20	0.00838931	0.00838931	0.00838931	11	97	0.027	0.027	0.027	0.00400686	0.00400686	0.00400686	0.0226176	0.0226176	0.0226176	0.00438245	1	4.00686	4.00686	22.6175	22.6175	8.38931	8.38931	4.38245
0.6 Hz	39	0.0230626	0.0230626	0.0230626	10	210	0	0	0	0.0186801	0.0186801	0.0186801	0.00438245	0.00438245	0.00438245	0.00438245	1	18.6801	18.6801	4.38245	4.38245	23.0626	23.0626	4.38245
0.6 Hz	20	0	0	0	3	210	0	0	0	0.00438245	0.00438245	0.00438245	0.00438245	0.00438245	0.00438245	0.00438245	1	4.38245	4.38245	4.38245	4.38245	0	0	4.38245
0.6 Hz	37	0.0569518	0.0482291	0.0484227	7	39	0.0271947	0.0271947	0.0271947	0.0438467	0.0440402	0.0525693	0.0228123	0.0228123	0.0228123	0.00438245	1	43.8467	44.0402	22.8123	22.8123	48.2291	48.4227	4.38245
0.6 Hz	37	0.0498028	0.0498028	0.0498028	1	210	0	0	0	0.0454204	0.0454204	0.0454204	0.00438245	0.00438245	0.00438245	0.00438245	1	45.4204	45.4204	4.38245	4.38245	49.8028	49.8028	4.38245
0.6 Hz	44	0.0401437	0.0196868	0.0203514	1	84	0.0391001	0.0391001	0.0391001	0.0153043	0.0159689	0.0357613	0.0347176	0.0347176	0.0347176	0.00438245	1	15.3043	15.9689	34.7176	34.7176	19.6868	20.3514	4.38245
0.6 Hz	20	0.0125226	0.00149137	0.00304529	5	97	0.027	0.027	0.027	0.00289108	0.00133716	0.00814014	0.0226176	0.0226176	0.0226176	0.00438245	1	2.89108	1.33716	22.6175	22.6175	1.49137	3.04529	4.38245
0.6 Hz	84	0.0274678	0.0274678	0.0274678	3	39	0.0271947	0.0271947	0.0271947	0.0230853	0.0230853	0.0230853	0.0228123	0.0228123	0.0228123	0.00438245	1	23.0853	23.0853	22.8123	22.8123	27.4678	27.4678	4.38245
0.6 Hz	37	0.0568117	0.0485106	0.0486907	7	36	0.0049204	0.0049204	0.0049204	0.0441282	0.0443083	0.0524293	0.000537945	0.000537945	0.000537945	0.00438245	1	44.1282	44.3083	0.537945	0.537945	48.5106	48.6907	4.38245
0.6 Hz	77	0.0591888	0.0261554	0.0269962	5	44	0.0359899	0.022287	0.0228616	0.021773	0.0226137	0.0548064	0.0179046	0.0184792	0.0316074	0.00438245	1	21.773	22.6137	17.9046	18.4792	26.1554	26.9962	4.38245
0.6 Hz	44	0.031718	0.0183934	0.01901	7	84	0.0353251	0.0353251	0.0353251	0.014011	0.0146276	0.0273355	0.0309426	0.0309426	0.0309426	0.00438245	1	14.011	14.6276	30.9426	30.9426	18.3934	19.01	4.38245
0.6 Hz	36	0.014003	0.00160313	0.00337822	7	20	0.00427088	0.00427088	0.00427088	0.00277932	0.00100423	0.00962051	0.00011157	0.00011157	0.00011157	0.00438245	1	2.77932	1.00423	0.11157	0.11157	1.60313	3.37822	4.38245
0.6 Hz	37	0.0640385	0.048857	0.0490949	7	44	0.0160709	0.0160709	0.0160709	0.0444745	0.0447124	0.0596561	0.0116884	0.0116884	0.0116884	0.00438245	1	44.4745	44.7124	11.6884	11.6884	48.857	49.0949	4.38245
0.6 Hz	113	0.0396548	0.0396548	0.0396548	1	20	0.00460987	0.00460987	0.00460987	0.0352723	0.0352723	0.0352723	0.000227424	0.000227424	0.000227424	0.00438245	1	35.2723	35.2723	0.227424	0.227424	39.6548	39.6548	4.38245
0.6 Hz	44	0.0200078	0.0200078	0.0200078	12	37	0.0520699	0.0520699	0.0520699	0.0156254	0.0156254	0.0156254	0.0476874	0.0476874	0.0476874	0.00438245	1	15.6254	15.6254	47.6874	47.6874	20.0078	20.0078	4.38245
0.6 Hz	20	0.00443467	0.000487187	0.00133663	6	36	0.000844643	0.000844643	0.000844643	0.00389526	0.00304582	5.22169e-05	0.00353781	0.00353781	0.00353781	0.00438245	1	3.89526	3.04582	3.53781	3.53781	0.487187	1.33663	4.38245
0.6 Hz	36	0.00400797	0.00400797	0.00400797	13	84	0.0392853	0.0392853	0.0392853	0.000374482	0.000374482	0.000374482	0.0349029	0.0349029	0.0349029	0.00438245	1	0.374482	0.374482	34.9029	34.9029	4.00797	4.00797	4.38245
0.6 Hz	77	0.0310155	0.0310155	0.0310155	2	20	0.00460987	0.00460987	0.00460987	0.0266331	0.0266331	0.0266331	0.000227424	0.000227424	0.000227424	0.00438245	1	26.6331	26.6331	0.227424	0.227424	31.0155	31.0155	4.38245
0.6 Hz	84	0.0392853	0.0306696	0.0309367	6	39	0.0270779	0.0270779	0.0270779	0.0262872	0.0265542	0.0349029	0.0226954	0.0226954	0.0226954	0.00438245	1	26.2872	26.5542	22.6954	22.6954	30.6696	30.9367	4.38245
0.6 Hz	97	0.0312638	0.0312638	0.0312638	12	44	0.0236064	0.0236064	0.0236064	0.0268813	0.0268813	0.0268813	0.0192239	0.0192239	0.0192239	0.00438245	1	26.8813	26.8813	19.2239	19.2239	31.2638	31.2638	4.38245
0.6 Hz	36	0.000296456	0.000296456	0.000296456	8	39	0.0274755	0.0274755	0.0274755	0.00408599	0.00408599	0.00408599	0.0230931	0.0230931	0.0230931	0.00438245	1	4.08599	4.08599	23.0931	23.0931	0.296456	0.296456	4.38245
0.6 Hz	84	0.0270623	0.0270623	0.0270623	10	84	0.0352241	0.0352241	0.0352241	0.0226799	0.0226799	0.0226799	0.0308417	0.0308417	0.0308417	0.00438245	1	22.6799	22.6799	30.8417	30.8417	27.0623	27.0623	4.38245
0.6 Hz	39	0.0231955	0.0231955	0.0231955	3	113	0.0512588	0.0512588	0.0512588	0.018813	0.018813	0.018813	0.0468763	0.0468763	0.0468763	0.00438245	1	18.813	18.813	46.8763	46.8763	23.1955	23.1955	4.38245
0.6 Hz	39	0.039447	0.028261	0.0286349	5	36	0.0049204	0.0049204	0.0049204	0.0238785	0.0242525	0.0350645	0.000537945	0.000537945	0.000537945	0.00438245	1	23.8785	24.2525	0.537945	0.537945	28.261	28.6349	4.38245
0.6 Hz	77	0.0270156	0.0270156	0.0270156	9	113	0.0431227	0.0431227	0.0431227	0.0226331	0.0226331	0.0226331	0.0387403	0.0387403	0.0387403	0.00438245	1	22.6331	22.6331	38.7403	38.7403	27.0156	27.0156	4.38245
0.6 Hz	39	0.0231955	0.0231955	0.0231955	3	39	0.0271947	0.0271947	0.0271947	0.018813	0.018813	0.018813	0.0228123	0.0228123	0.0228123	0.00438245	1	18.813	18.813	22.8123	22.8123	23.1955	23.1955	4.38245
0.6 Hz	20	0	0	0	10	44	0.0236064	0.0236064	0.0236064	0.00438245	0.00438245	0.00438245	0.0192239	0.0192239	0.0192239	0.00438245	1	4.38245	4.38245	19.2239	19.2239	0	0	4.38245
0.6 Hz	37	0.0514875	0.0514875	0.0514875	12	37	0.0518037	0.0518037	0.0518037	0.0471051	0.0471051	0.0471051	0.0474212	0.0474212	0.0474212	0.00438245	1	47.1051	47.1051	47.4212	47.4212	51.4875	51.4875	4.38245
0.6 Hz	20	0.00838931	0.00838931	0.00838931	11	20	0.000680269	0.000680269	0.000680269	0.00400686	0.00400686	0.00400686	0.00370218	0.00370218	0.00370218	0.00438245	1	4.00686	4.00686	3.70218	3.70218	8.38931	8.38931	4.38245
0.6 Hz	39	0.0270623	0.0270623	0.0270623	11	44	0.0166342	0.0166342	0.0166342	0.0226799	0.0226799	0.0226799	0.0122517	0.0122517	0.0122517	0.00438245	1	22.6799	22.6799	12.2517	12.2517	27.0623	27.0623	4.38245
0.6 Hz	97	0.0312483	0.0312483	0.0312483	13	210	0	0	0	0.0268658	0.0268658	0.0268658	0.00438245	0.00438245	0.00438245	0.00438245	1	26.8658	26.8658	4.38245	4.38245	31.2483	31.2483	4.38245
0.6 Hz	97	0.0120079	0.0120079	0.0120079	14	84	0.0353251	0.0353251	0.0353251	0.00762546	0.00762546	0.00762546	0.0309426	0.0309426	0.0309426	0.00438245	1	7.62545	7.62545	30.9426	30.9426	12.0079	12.0079	4.38245
0.6 Hz	20	0.00838931	0.00838931	0.00838931	11	84	0.0355453	0.0355453	0.0355453	0.00400686	0.00400686	0.00400686	0.0311628	0.0311628	0.0311628	0.00438245	1	4.00686	4.00686	31.1628	31.1628	8.38931	8.38931	4.38245
0.6 Hz	84	0.0352633	0.0352633	0.0352633	11	97	0.027	0.027	0.027	0.0308808	0.0308808	0.0308808	0.0226176	0.0226176	0.0226176	0.00438245	1	30.8808	30.8808	22.6175	22.6175	35.2633	35.2633	4.38245
0.6 Hz	77	0.0270779	0.0270779	0.0270779	11	20	0.000644292	0.000644292	0.000644292	0.0226954	0.0226954	0.0226954	0.00373816	0.00373816	0.00373816	0.00438245	1	22.6954	22.6954	3.73816	3.73816	27.0779	27.0779	4.38245
0.6 Hz	39	0.0311319	0.0311319	0.0311319	9	39	0.0270779	0.0270779	0.0270779	0.0267495	0.0267495	0.0267495	0.0226954	0.0226954	0.0226954	0.00438245	1	26.7495	26.7495	22.6954	22.6954	31.1319	31.1319	4.38245
0.6 Hz	37	0.0514875	0.0514875	0.0514875	12	77	0.047191	0.0280805	0.028675	0.0471051	0.0471051	0.0471051	0.023698	0.0242926	0.0428086	0.00438245	1	47.1051	47.1051	23.698	24.2926	51.4875	51.4875	4.38245
0.6 Hz	20	0	0	0	10	113	0.0431227	0.0431227	0.0431227	0.00438245	0.00438245	0.00438245	0.0387403	0.0387403	0.0387403	0.00438245	1	4.38245	4.38245	38.7403	38.7403	0	0	4.38245
0.6 Hz	36	0.00112387	0.00112387	0.00112387	12	210	0	0	0	0.00325858	0.00325858	0.00325858	0.00438245	0.00438245	0.00438245	0.00438245	1	3.25858	3.25858	4.38245	4.38245	1.12387	1.12387	4.38245
0.6 Hz	36	0.0176571	0.000854708	0.00245439	7	36	0.000844643	0.000844643	0.000844643	0.00352774	0.00192806	0.0132747	0.00353781	0.00353781	0.00353781	0.00438245	1	3.52774	1.92806	3.53781	3.53781	0.854708	2.45439	4.38245
0.6 Hz	84	0.0557699	0.03148	0.0319976	6	210	0	0	0	0.0270976	0.0276151	0.0513874	0.00438245	0.00438245	0.00438245	0.00438245	1	27.0976	27.6151	4.38245	4.38245	31.48	31.9976	4.38245
0.6 Hz	20	0.0215527	0.00275146	0.00466822	5	113	0.0431227	0.0431227	0.0431227	0.00163099	0.000285766	0.0171703	0.0387403	0.0387403	0.0387403	0.00438245	1	1.63099	0.285766	38.7403	38.7403	2.75146	4.66822	4.38245
0.6 Hz	39	0.0391001	0.0275108	0.0276794	6	37	0.0514875	0.0514875	0.0514875	0.0231283	0.023297	0.0347176	0.0471051	0.0471051	0.0471051	0.00438245	1	23.1283	23.297	47.1051	47.1051	27.5108	27.6794	4.38245
0.6 Hz	36	0.000296456	0.000296456	0.000296456	8	97	0.0271324	0.0271324	0.0271324	0.00408599	0.00408599	0.00408599	0.02275	0.02275	0.02275	0.00438245	1	4.08599	4.08599	22.75	22.75	0.296456	0.296456	4.38245
0.6 Hz	37	0.0498028	0.0498028	0.0498028	1	113	0.0431227	0.0431227	0.0431227	0.0454204	0.0454204	0.0454204	0.0387403	0.0387403	0.0387403	0.00438245	1	45.4204	45.4204	38.7403	38.7403	49.8028	49.8028	4.38245
0.6 Hz	36	0.00400797	0.00400797	0.00400797	13	20	0.00460987	0.00460987	0.00460987	0.000374482	0.000374482	0.000374482	0.000227424	0.000227424	0.000227424	0.00438245	1	0.374482	0.374482	0.227424	0.227424	4.00797	4.00797	4.38245
0.6 Hz	36	0.016126	0.0012258	0.00291595	7	84	0.0353251	0.0353251	0.0353251	0.00315665	0.0014665	0.0117435	0.0309426	0.0309426	0.0309426	0.00438245	1	3.15665	1.4665	30.9426	30.9426	1.2258	2.91595	4.38245
0.6 Hz	37	0.0635836	0.0486257	0.0488588	7	44	0.0312638	0.0214685	0.0217167	0.0442433	0.0444764	0.0592011	0.0170861	0.0173342	0.0268813	0.00438245	1	44.2433	44.4764	17.0861	17.3342	48.6257	48.8588	4.38245
0.6 Hz	36	0.00460987	0.00460987	0.00460987	1	36	0.000436405	0.000436405	0.000436405	0.000227425	0.000227425	0.000227425	0.00394605	0.00394605	0.00394605	0.00438245	1	0.227425	0.227425	3.94605	3.94605	4.60987	4.60987	4.38245
0.6 Hz	36	0.0132098	0.000660913	0.00204082	7	20	0.00427088	0.00427088	0.00427088	0.00372154	0.00234163	0.0088273	0.00011157	0.00011157	0.00011157	0.00438245	1	3.72154	2.34163	0.11157	0.11157	0.660913	2.04082	4.38245
0.6 Hz	39	0.0270623	0.0270623	0.0270623	11	113	0.0431227	0.0431227	0.0431227	0.0226799	0.0226799	0.0226799	0.0387403	0.0387403	0.0387403	0.00438245	1	22.6799	22.6799	38.7403	38.7403	27.0623	27.0623	4.38245
0.6 Hz	37	0.0498028	0.0498028	0.0498028	1	36	0.000844643	0.000844643	0.000844643	0.0454204	0.0454204	0.0454204	0.00353781	0.00353781	0.00353781	0.00438245	1	45.4204	45.4204	3.53781	3.53781	49.8028	49.8028	4.38245
0.6 Hz	97	0.0270078	0.0270078	0.0270078	1	97	0.0202671	0.0202671	0.0202671	0.0226253	0.0226253	0.0226253	0.0158847	0.0158847	0.0158847	0.00438245	1	22.6253	22.6253	15.8847	15.8847	27.0078	27.0078	4.38245
0.6 Hz	20	0.00425495	0.00425495	0.00425495	9	77	0.0354217	0.0282436	0.0286195	0.000127502	0.000127502	0.000127502	0.0238612	0.024237	0.0310392	0.00438245	1	0.127502	0.127502	23.8612	24.237	4.25495	4.25495	4.38245
0.6 Hz	113	0.0396548	0.0396548	0.0396548	1	20	0.00460987	0.00460987	0.00460987	0.0352723	0.0352723	0.0352723	0.000227424	0.000227424	0.000227424	0.00438245	1	35.2723	35.2723	0.227424	0.227424	39.6548	39.6548	4.38245
0.6 Hz	44	0.0280243	0.0179457	0.0183733	7	97	0.0271246	0.0271246	0.0271246	0.0135633	0.0139908	0.0236419	0.0227422	0.0227422	0.0227422	0.00438245	1	13.5633	13.9908	22.7422	22.7422	17.9457	18.3733	4.38245
0.6 Hz	37	0.0514875	0.0514875	0.0514875	12	44	0.0236064	0.0236064	0.0236064	0.0471051	0.0471051	0.0471051	0.0192239	0.0192239	0.0192239	0.00438245	1	47.1051	47.1051	19.2239	19.2239	51.4875	51.4875	4.38245
0.6 Hz	84	0.039077	0.039077	0.039077	9	97	0.027	0.027	0.027	0.0346945	0.0346945	0.0346945	0.0226176	0.0226176	0.0226176	0.00438245	1	34.6945	34.6945	22.6175	22.6175	39.077	39.077	4.38245
0.6 Hz	77	0.0512516	0.0260643	0.0268239	5	20	0.00407171	0.00407171	0.00407171	0.0216819	0.0224415	0.0468692	0.00031074	0.00031074	0.00031074	0.00438245	1	21.6819	22.4415	0.31074	0.31074	26.0643	26.8239	4.38245
0.6 Hz	97	0.0120079	0.0120079	0.0120079	14	44	0.0166342	0.0166342	0.0166342	0.00762546	0.00762546	0.00762546	0.0122517	0.0122517	0.0122517	0.00438245	1	7.62545	7.62545	12.2517	12.2517	12.0079	12.0079	4.38245
0.6 Hz	44	0.0120395	0.0120395	0.0120395	14	77	0.0202039	0.0202039	0.0202039	0.00765707	0.00765707	0.00765707	0.0158215	0.0158215	0.0158215	0.00438245	1	7.65707	7.65707	15.8215	15.8215	12.0395	12.0395	4.38245
0.6 Hz	44	0.0160709	0.0160709	0.0160709	8	20	0.000644292	0.000644292	0.000644292	0.0116884	0.0116884	0.0116884	0.00373816	0.00373816	0.00373816	0.00438245	1	11.6884	11.6884	3.73816	3.73816	16.0709	16.0709	4.38245
0.6 Hz	20	0.00838931	0.00838931	0.00838931	11	36	0.0049204	0.0049204	0.0049204	0.00400686	0.00400686	0.00400686	0.000537945	0.000537945	0.000537945	0.00438245	1	4.00686	4.00686	0.537945	0.537945	8.38931	8.38931	4.38245
0.6 Hz	20	0	0	0	3	97	0.0271246	0.0271246	0.0271246	0.00438245	0.00438245	0.00438245	0.0227422	0.0227422	0.0227422	0.00438245	1	4.38245	4.38245	22.7422	22.7422	0	0	4.38245
0.6 Hz	113	0.0396548	0.0396548	0.0396548	1	84	0.0353251	0.0353251	0.0353251	0.0352723	0.0352723	0.0352723	0.0309426	0.0309426	0.0309426	0.00438245	1	35.2723	35.2723	30.9426	30.9426	39.6548	39.6548	4.38245
0.6 Hz	113	0.0396548	0.0396548	0.0396548	1	20	0.000644292	0.000644292	0.000644292	0.0352723	0.0352723	0.0352723	0.00373816	0.00373816	0.00373816	0.00438245	1	35.2723	35.2723	3.73816	3.73816	39.6548	39.6548	4.38245
0.6 Hz	77	0.0270779	0.0270779	0.0270779	11	84	0.0352241	0.0352241	0.0352241	0.0226954	0.0226954	0.0226954	0.0308417	0.0308417	0.0308417	0.00438245	1	22.6954	22.6954	30.8417	30.8417	27.0779	27.0779	4.38245
0.6 Hz	36	0.000296456	0.000296456	0.000296456	8	39	0.0274989	0.0274989	0.0274989	0.00408599	0.00408599	0.00408599	0.0231165	0.0231165	0.0231165	0.00438245	1	4.08599	4.08599	23.1165	23.1165	0.296456	0.296456	4.38245
0.6 Hz	37	0.0514875	0.0514875	0.0514875	12	84	0.0391001	0.0391001	0.0391001	0.0471051	0.0471051	0.0471051	0.0347176	0.0347176	0.0347176	0.00438245	1	47.1051	47.1051	34.7176	34.7176	51.4875	51.4875	4.38245
0.6 Hz	39	0.0352864	0.0271307	0.0273022	6	97	0.0202671	0.0202671	0.0202671	0.0227482	0.0229198	0.030904	0.0158847	0.0158847	0.0158847	0.00438245	1	22.7482	22.9198	15.8847	15.8847	27.1307	27.3022	4.38245
0.6 Hz	37	0.0514875	0.0514875	0.0514875	12	210	0	0	0	0.0471051	0.0471051	0.0471051	0.00438245	0.00438245	0.00438245	0.00438245	1	47.1051	47.1051	4.38245	4.38245	51.4875	51.4875	4.38245
0.6 Hz	84	0.0270623	0.0270623	0.0270623	10	113	0.0431227	0.0431227	0.0431227	0.0226799	0.0226799	0.0226799	0.0387403	0.0387403	0.0387403	0.00438245	1	22.6799	22.6799	38.7403	38.7403	27.0623	27.0623	4.38245
1.0 Hz	113	0.0396548	0.0396548	0.0396548	1	20	0.0194925	0.00743034	0.00881258	0.0274813	0.0274813	0.0274813	0.00474313	0.00336089	0.00731905	0.0121735	2	27.4813	27.4813	4.74313	3.36089	39.6548	39.6548	12.1735
1.0 Hz	113	0.0396548	0.0396548	0.0396548	1	84	0.0554137	0.0361192	0.0365866	0.0274813	0.0274813	0.0274813	0.0239457	0.0244132	0.0432402	0.0121735	2	27.4813	27.4813	23.9457	24.4132	39.6548	39.6548	12.1735
1.0 Hz	44	0.0361361	0.0222383	0.0228709	12	39	0.0357422	0.0296029	0.0298746	0.0100648	0.0106974	0.0239626	0.0174294	0.0177011	0.0235688	0.0121735	2	10.0648	10.6974	17.4294	17.7011	22.2383	22.8709	12.1735
1.0 Hz	44	0.0272025	0.0193142	0.0195817	8	97	0.0477261	0.0293491	0.0298666	0.00714075	0.00740827	0.015029	0.0171756	0.0176931	0.0355526	0.0121735	2	7.14075	7.40827	17.1756	17.6931	19.3142	19.5817	12.1735
1.0 Hz	113	0.0396548	0.0396548	0.0396548	1	84	0.0407046	0.034768	0.0350092	0.0274813	0.0274813	0.0274813	0.0225946	0.0228357	0.0285311	0.0121735	2	27.4813	27.4813	22.5946	22.8357	39.6548	39.6548	12.1735
1.0 Hz	20	0.0166189	0.0023586	0.00425871	5	77	0.048661	0.027907	0.0287442	0.00981487	0.00791476	0.00444544	0.0157335	0.0165708	0.0364876	0.0121735	2	9.81487	7.91476	15.7335	16.5708	2.3586	4.25871	12.1735
1.0 Hz	84	0.0441738	0.0380253	0.0381467	2	84	0.0447899	0.0364133	0.0368098	0.0258518	0.0259732	0.0320004	0.0242398	0.0246364	0.0326165	0.0121735	2	25.8518	25.9732	24.2398	24.6364	38.0253	38.1467	12.1735
1.0 Hz	37	0.0679728	0.0475615	0.0481624	7	36	0.0139157	0.00481146	0.00603501	0.0353881	0.0359889	0.0557994	0.00736201	0.00613846	0.00174221	0.0121735	2	35.3881	35.9889	7.36201	6.13846	47.5615	48.1624	12.1735
1.0 Hz	97	0.0472602	0.0238728	0.0250408	7	113	0.0592799	0.0455008	0.0457445	0.0116994	0.0128673	0.0350868	0.0333273	0.033571	0.0471065	0.0121735	2	11.6994	12.8673	33.3273	33.571	23.8728	25.0408	12.1735
1.0 Hz	44	0.0446751	0.0192203	0.0206589	7	113	0.0522671	0.0454334	0.0455621	0.00704681	0.00848541	0.0325016	0.0332599	0.0333887	0.0400936	0.0121735	2	7.04681	8.48541	33.2599	33.3887	19.2203	20.6589	12.1735
1.0 Hz	20	0.0218385	0.00232763	0.00442868	5	44	0.0321017	0.0202934	0.0206468	0.00984584	0.00774479	0.00966507	0.00811997	0.00847337	0.0199283	0.0121735	2	9.84584	7.74479	8.11997	8.47337	2.32763	4.42868	12.1735
1.0 Hz	36	0.00986039	0.00169278	0.00300275	1	20	0.0153054	0.00600044	0.00725151	0.0104807	0.00917072	0.00231308	0.00617303	0.00492196	0.0031319	0.0121735	2	10.4807	9.17072	6.17303	4.92196	1.69278	3.00275	12.1735
1.0 Hz	113	0.0553758	0.0416216	0.0418404	1	20	0.00935722	0.00300583	0.00412699	0.0294481	0.029667	0.0432023	0.00916764	0.00804648	0.00281625	0.0121735	2	29.4481	29.667	9.16764	8.04648	41.6216	41.8404	12.1735
1.0 Hz	39	0.0473748	0.0273762	0.0279463	6	20	0.00691459	0.0027898	0.00370608	0.0152028	0.0157728	0.0352013	0.00938367	0.00846739	0.00525888	0.0121735	2	15.2028	15.7728	9.38367	8.46739	27.3762	27.9463	12.1735
1.0 Hz	113	0.0513772	0.0420658	0.0421568	1	20	0.0109031	0.00490686	0.00600401	0.0298923	0.0299833	0.0392037	0.00726661	0.00616946	0.00127041	0.0121735	2	29.8923	29.9833	7.26661	6.16946	42.0658	42.1568	12.1735
1.0 Hz	44	0.0320901	0.0232009	0.0234573	13	36	0.0136439	0.00365638	0.00519323	0.0110275	0.0112839	0.0199166	0.00851709	0.00698024	0.00147045	0.0121735	2	11.0275	11.2839	8.51709	6.98024	23.2009	23.4573	12.1735
1.0 Hz	39	0.0431304	0.0281156	0.0286669	5	97	0.0390693	0.0250264	0.0256397	0.0159421	0.0164934	0.0309569	0.0128529	0.0134662	0.0268958	0.0121735	2	15.9421	16.4934	12.8529	13.4662	28.1156	28.6669	12.1735
1.0 Hz	113	0.0396548	0.0396548	0.0396548	1	84	0.0449435	0.035736	0.0360561	0.0274813	0.0274813	0.0274813	0.0235625	0.0238826	0.0327701	0.0121735	2	27.4813	27.4813	23.5625	23.8826	39.6548	39.6548	12.1735
1.0 Hz	37	0.0620673	0.0512424	0.0514522	12	20	0.00908374	0.00357893	0.00493753	0.0390689	0.0392787	0.0498939	0.00859454	0.00723594	0.00308973	0.0121735	2	39.0689	39.2787	8.59454	7.23594	51.2424	51.4522	12.1735
1.0 Hz	37	0.0654225	0.0537924	0.0538878	13	77	0.0444726	0.0293024	0.0300399	0.041619	0.0417143	0.053249	0.017129	0.0178665	0.0322991	0.0121735	2	41.619	41.7143	17.129	17.8665	53.7924	53.8878	12.1735
1.0 Hz	113	0.0396548	0.0396548	0.0396548	1	36	0.0127201	0.00265865	0.00431979	0.0274813	0.0274813	0.0274813	0.00951482	0.00785368	0.00054663	0.0121735	2	27.4813	27.4813	9.51482	7.85368	39.6548	39.6548	12.1735
1.0 Hz	113	0.0396548	0.0396548	0.0396548	1	44	0.0276663	0.0199278	0.0201692	0.0274813	0.0274813	0.0274813	0.0077543	0.00799571	0.0154928	0.0121735	2	27.4813	27.4813	7.7543	7.99571	39.6548	39.6548	12.1735
1.0 Hz	84	0.0325899	0.0258269	0.0260157	3	210	0	0	0	0.0136535	0.0138422	0.0204165	0.0121735	0.0121735	0.0121735	0.0121735	2	13.6535	13.8422	12.1735	12.1735	25.8269	26.0157	12.1735
1.0 Hz	84	0.0564327	0.0304315	0.0312692	6	77	0.0361983	0.0265206	0.027201	0.0182581	0.0190957	0.0442592	0.0143471	0.0150276	0.0240249	0.0121735	2	18.2581	19.0957	14.3471	15.0276	30.4315	31.2692	12.1735
1.0 Hz	113	0.0396548	0.0396548	0.0396548	1	77	0.0392233	0.0269118	0.027361	0.0274813	0.0274813	0.0274813	0.0147383	0.0151876	0.0270498	0.0121735	2	27.4813	27.4813	14.7383	15.1876	39.6548	39.6548	12.1735
1.0 Hz	77	0.0439167	0.0260277	0.0268756	6	37	0.0562358	0.0519908	0.0521415	0.0138543	0.0147022	0.0317432	0.0398173	0.039968	0.0440623	0.0121735	2	13.8543	14.7022	39.8173	39.968	26.0277	26.8756	12.1735
1.0 Hz	84	0.0441892	0.0379071	0.0380194	2	37	0.0595938	0.0521056	0.0522633	0.0257336	0.0258459	0.0320157	0.0399321	0.0400899	0.0474203	0.0121735	2	25.7336	25.8459	39.9321	40.0899	37.9071	38.0194	12.1735
1.0 Hz	36	0.013525	0.00136574	0.00272953	1	97	0.0279348	0.025367	0.0254771	0.0108077	0.00944394	0.00135157	0.0131935	0.0133036	0.0157614	0.0121735	2	10.8077	9.44394	13.1935	13.3036	1.36574	2.72953	12.1735
1.0 Hz	77	0.0478903	0.0265323	0.02764	6	97	0.0350773	0.0276457	0.0279518	0.0143588	0.0154666	0.0357168	0.0154722	0.0157784	0.0229038	0.0121735	2	14.3588	15.4666	15.4722	15.7784	26.5323	27.64	12.1735
1.0 Hz	77	0.0430767	0.0260116	0.0264547	11	84	0.0489361	0.0365583	0.0368904	0.0138382	0.0142812	0.0309032	0.0243848	0.0247169	0.0367627	0.0121735	2	13.8382	14.2812	24.3848	24.7169	26.0116	26.4547	12.1735
1.0 Hz	44	0.0543154	0.0192083	0.0209328	7	84	0.0471528	0.034866	0.0354738	0.00703479	0.00875934	0.0421419	0.0226925	0.0233003	0.0349793	0.0121735	2	7.03479	8.75934	22.6925	23.3003	19.2083	20.9328	12.1735
1.0 Hz	84	0.0398971	0.0344318	0.0346044	11	44	0.0240869	0.0193845	0.0195921	0.0222583	0.0224309	0.0277236	0.00721105	0.00741865	0.0119134	0.0121735	2	22.2583	22.4309	7.21105	7.41865	34.4318	34.6044	12.1735
1.0 Hz	77	0.0413554	0.0263546	0.0272604	6	37	0.0636437	0.0550037	0.0551147	0.0141811	0.015087	0.0291819	0.0428302	0.0429412	0.0514703	0.0121735	2	14.1811	15.087	42.8302	42.9412	26.3546	27.2604	12.1735
1.0 Hz	84	0.0437979	0.0344224	0.0346308	9	210	0	0	0	0.0222489	0.0224573	0.0316244	0.0121735	0.0121735	0.0121735	0.0121735	2	22.2489	22.4573	12.1735	12.1735	34.4224	34.6308	12.1735
1.0 Hz	20	0.0133553	0.00224266	0.00363519	11	77	0.0520394	0.0292329	0.0303433	0.00993081	0.00853828	0.00118185	0.0170594	0.0181698	0.039866	0.0121735	2	9.93081	8.53828	17.0594	18.1698	2.24266	3.63519	12.1735
1.0 Hz	84	0.0366267	0.0272953	0.027524	10	36	0.00475718	0.000563748	0.00126625	0.0151219	0.0153506	0.0244533	0.0116097	0.0109072	0.00741629	0.0121735	2	15.1219	15.3506	11.6097	10.9072	27.2953	27.524	12.1735
1.0 Hz	20	0.021165	0.00198965	0.00421637	5	36	0.0107195	0.00224986	0.00364937	0.0101838	0.0079571	0.00899155	0.00992361	0.0085241	0.00145392	0.0121735	2	10.1838	7.9571	9.92361	8.52411	1.98965	4.21637	12.1735
1.0 Hz	20	0.0129842	0.00488535	0.00596859	2	39	0.0434683	0.0321512	0.0323904	0.00728812	0.00620488	0.000810735	0.0199778	0.0202169	0.0312948	0.0121735	2	7.28812	6.20488	19.9778	20.2169	4.88535	5.96859	12.1735
1.0 Hz	84	0.0596084	0.0323435	0.0330731	5	97	0.0352473	0.0247518	0.025227	0.0201701	0.0208996	0.0474349	0.0125783	0.0130536	0.0230738	0.0121735	2	20.1701	20.8996	12.5783	13.0536	32.3435	33.0731	12.1735
1.0 Hz	37	0.0599675	0.0512079	0.0513364	12	37	0.0658569	0.0549472	0.0551017	0.0390344	0.039163	0.047794	0.0427737	0.0429282	0.0536835	0.0121735	2	39.0344	39.163	42.7737	42.9282	51.2079	51.3364	12.1735
1.0 Hz	84	0.0478068	0.0316982	0.0324484	5	77	0.0481694	0.0272307	0.0285193	0.0195247	0.020275	0.0356333	0.0150572	0.0163458	0.0359959	0.0121735	2	19.5247	20.275	15.0572	16.3458	31.6982	32.4484	12.1735
1.0 Hz	37	0.0711106	0.0487045	0.0490801	7	113	0.0553758	0.0465406	0.0466867	0.036531	0.0369066	0.0589372	0.0343672	0.0345132	0.0432023	0.0121735	2	36.531	36.9066	34.3672	34.5132	48.7045	49.0801	12.1735
1.0 Hz	97	0.0397625	0.0237205	0.0242135	1	113	0.0523018	0.0464043	0.0465106	0.011547	0.01204	0.027589	0.0342308	0.0343371	0.0401283	0.0121735	2	11.547	12.04	34.2308	34.3371	23.7205	24.2135	12.1735
1.0 Hz	97	0.0400702	0.0225254	0.0230374	1	20	0.0118597	0.00275578	0.00427885	0.010352	0.010864	0.0278967	0.00941769	0.00789462	0.000313796	0.0121735	2	10.352	10.864	9.41769	7.89462	22.5254	23.0374	12.1735
1.0 Hz	20	0.0138447	0.00569848	0.00668153	2	97	0.0319661	0.027321	0.0275119	0.00647499	0.00549194	0.00167119	0.0151475	0.0153384	0.0197926	0.0121735	2	6.47499	5.49194	15.1475	15.3384	5.69848	6.68153	12.1735
1.0 Hz	97	0.0359435	0.0251269	0.0254503	12	77	0.0432224	0.0270375	0.0277158	0.0129535	0.0132769	0.0237701	0.014864	0.0155424	0.0310489	0.0121735	2	12.9535	13.2769	14.864	15.5424	25.1269	25.4503	12.1735
1.0 Hz	20	0.0136952	0.00284447	0.00412619	11	84	0.0511979	0.0349256	0.0353888	0.009329	0.00804728	0.00152175	0.0227521	0.0232154	0.0390244	0.0121735	2	9.329	8.04728	22.7521	23.2154	2.84447	4.12619	12.1735
1.0 Hz	44	0.0358161	0.0215703	0.0221198	12	39	0.0433226	0.0304319	0.0306967	0.00939682	0.00994634	0.0236426	0.0182584	0.0185232	0.0311491	0.0121735	2	9.39682	9.94634	18.2584	18.5232	21.5703	22.1198	12.1735
1.0 Hz	113	0.0514419	0.041241	0.0413997	1	210	0	0	0	0.0290676	0.0292262	0.0392684	0.0121735	0.0121735	0.0121735	0.0121735	2	29.0676	29.2262	12.1735	12.1735	41.241	41.3997	12.1735
1.0 Hz	39	0.0357196	0.0290597	0.0292514	11	113	0.0552199	0.0451879	0.0454191	0.0168862	0.0170779	0.0235461	0.0330144	0.0332456	0.0430464	0.0121735	2	16.8862	17.0779	33.0144	33.2456	29.0597	29.2514	12.1735
1.0 Hz	37	0.0648652	0.0506947	0.0508861	1	84	0.0471986	0.0369438	0.0372515	0.0385213	0.0387126	0.0526918	0.0247704	0.0250781	0.0350252	0.0121735	2	38.5213	38.7126	24.7704	25.0781	50.6947	50.8861	12.1735
1.0 Hz	20	0.0175588	0.0025593	0.00444696	5	36	0.00473728	0.00118156	0.00216114	0.00961417	0.00772651	0.00538537	0.0109919	0.0100123	0.00743619	0.0121735	2	9.61417	7.72651	10.9919	10.0123	2.5593	4.44696	12.1735
1.0 Hz	37	0.0577538	0.0524911	0.0525695	8	84	0.0406013	0.0352441	0.0354626	0.0403176	0.040396	0.0455803	0.0230706	0.0232892	0.0284278	0.0121735	2	40.3176	40.396	23.0706	23.2892	52.4911	52.5695	12.1735
1.0 Hz	37	0.0498028	0.0498028	0.0498028	1	84	0.0447899	0.0362943	0.0365428	0.0376294	0.0376294	0.0376294	0.0241208	0.0243694	0.0326165	0.0121735	2	37.6294	37.6294	24.1208	24.3694	49.8028	49.8028	12.1735
1.0 Hz	20	0.00266146	0.000178733	0.000569838	10	20	0.0146788	0.00535124	0.00679608	0.0119947	0.0116036	0.00951201	0.00682223	0.00537739	0.0025053	0.0121735	2	11.9947	11.6036	6.82223	5.37739	0.178733	0.569838	12.1735
1.0 Hz	39	0.0474703	0.0277593	0.0284303	6	113	0.0583095	0.0452005	0.0453616	0.0155858	0.0162568	0.0352968	0.033027	0.0331881	0.046136	0.0121735	2	15.5858	16.2568	33.027	33.1881	27.7593	28.4303	12.1735
1.0 Hz	37	0.0498028	0.0498028	0.0498028	1	97	0.0518341	0.0263675	0.0272736	0.0376294	0.0376294	0.0376294	0.0141941	0.0151002	0.0396606	0.0121735	2	37.6294	37.6294	14.1941	15.1002	49.8028	49.8028	12.1735
1.0 Hz	77	0.0430767	0.0260116	0.0264547	11	39	0.0352864	0.0296298	0.029766	0.0138382	0.0142812	0.0309032	0.0174564	0.0175926	0.023113	0.0121735	2	13.8382	14.2812	17.4564	17.5926	26.0116	26.4547	12.1735
1.0 Hz	36	0.0120711	0.00185422	0.0028794	8	39	0.0397625	0.0297646	0.0299982	0.0103192	0.00929407	0.000102326	0.0175911	0.0178247	0.027589	0.0121735	2	10.3192	9.29407	17.5911	17.8247	1.85422	2.8794	12.1735
1.0 Hz	39	0.0396052	0.0274505	0.0278936	5	77	0.0604273	0.0293363	0.0304962	0.0152771	0.0157201	0.0274317	0.0171628	0.0183228	0.0482538	0.0121735	2	15.2771	15.7201	17.1628	18.3228	27.4505	27.8936	12.1735
1.0 Hz	37	0.0615889	0.0517065	0.0518317	12	44	0.0397317	0.0237815	0.0242955	0.039533	0.0396582	0.0494154	0.011608	0.012122	0.0275582	0.0121735	2	39.533	39.6582	11.608	12.122	51.7065	51.8317	12.1735
1.0 Hz	39	0.0436029	0.0270864	0.0275422	5	77	0.0482719	0.02816	0.0288779	0.014913	0.0153687	0.0314294	0.0159866	0.0167044	0.0360984	0.0121735	2	14.913	15.3687	15.9866	16.7044	27.0864	27.5422	12.1735
1.0 Hz	36	0.0122687	0.00255978	0.00383311	13	44	0.0278225	0.0215212	0.0218559	0.00961369	0.00834036	9.52687e-05	0.00934772	0.0096824	0.015649	0.0121735	2	9.61369	8.34035	9.34772	9.6824	2.55978	3.83311	12.1735
1.0 Hz	77	0.0526547	0.0254254	0.026369	6	210	0	0	0	0.013252	0.0141956	0.0404813	0.0121735	0.0121735	0.0121735	0.0121735	2	13.252	14.1956	12.1735	12.1735	25.4254	26.369	12.1735
1.0 Hz	20	0.0131106	0.00290121	0.00432018	11	39	0.0440086	0.0304907	0.0307319	0.00927226	0.00785329	0.000937087	0.0183173	0.0185585	0.0318351	0.0121735	2	9.27226	7.85329	18.3173	18.5585	2.90121	4.32018	12.1735
1.0 Hz	113	0.0396548	0.0396548	0.0396548	1	77	0.036468	0.0270864	0.0279714	0.0274813	0.0274813	0.0274813	0.0149129	0.0157979	0.0242946	0.0121735	2	27.4813	27.4813	14.9129	15.7979	39.6548	39.6548	12.1735
1.0 Hz	37	0.0537922	0.0453243	0.0454403	14	84	0.0526894	0.0361745	0.0365059	0.0331508	0.0332668	0.0416187	0.0240011	0.0243324	0.0405159	0.0121735	2	33.1508	33.2668	24.0011	24.3324	45.3243	45.4403	12.1735
1.0 Hz	37	0.0533969	0.0453411	0.0455179	14	210	0	0	0	0.0331677	0.0333445	0.0412234	0.0121735	0.0121735	0.0121735	0.0121735	2	33.1677	33.3445	12.1735	12.1735	45.3411	45.5179	12.1735
1.0 Hz	97	0.04425	0.0231209	0.0241803	7	39	0.0445951	0.0310458	0.0313625	0.0109475	0.0120068	0.0320765	0.0188724	0.0191891	0.0324217	0.0121735	2	10.9475	12.0068	18.8724	19.1891	23.1209	24.1803	12.1735
1.0 Hz	36	0.00848847	0.00127707	0.0022615	1	77	0.0432224	0.0270375	0.0277158	0.0108964	0.00991197	0.003685	0.014864	0.0155424	0.0310489	0.0121735	2	10.8964	9.91197	14.864	15.5424	1.27707	2.2615	12.1735
1.0 Hz	44	0.0406469	0.0189108	0.0197339	1	36	0.0139157	0.00481146	0.00603501	0.00673729	0.00756043	0.0284734	0.00736201	0.00613846	0.00174221	0.0121735	2	6.73729	7.56043	7.36201	6.13846	18.9108	19.7339	12.1735
1.0 Hz	113	0.0396548	0.0396548	0.0396548	1	44	0.0439167	0.0236657	0.0244146	0.0274813	0.0274813	0.0274813	0.0114922	0.0122411	0.0317432	0.0121735	2	27.4813	27.4813	11.4922	12.2411	39.6548	39.6548	12.1735
1.0 Hz	44	0.0608798	0.0192309	0.0209141	7	39	0.0392622	0.0308172	0.0310576	0.00705745	0.00874067	0.0487064	0.0186437	0.0188842	0.0270888	0.0121735	2	7.05745	8.74067	18.6437	18.8842	19.2309	20.9141	12.1735
1.0 Hz	37	0.0608798	0.0507625	0.0509136	12	113	0.055281	0.0445908	0.0448854	0.0385891	0.0387401	0.0487064	0.0324173	0.0327119	0.0431075	0.0121735	2	38.5891	38.7401	32.4173	32.7119	50.7626	50.9136	12.1735
1.0 Hz	77	0.0599406	0.0257373	0.0271146	6	97	0.0355993	0.0283515	0.0286046	0.0135638	0.0149411	0.0477671	0.016178	0.0164311	0.0234259	0.0121735	2	13.5638	14.9411	16.178	16.4311	25.7373	27.1146	12.1735
1.0 Hz	36	0.00218212	2.18212e-05	0.000218212	14	97	0.0391309	0.025848	0.0262809	0.0121516	0.0119553	0.00999135	0.0136745	0.0141074	0.0269574	0.0121735	2	12.1516	11.9553	13.6745	14.1074	0.0218212	0.218212	12.1735
1.0 Hz	97	0.0395316	0.0228909	0.0234062	1	37	0.059465	0.0507302	0.0509678	0.0107174	0.0112327	0.0273582	0.0385567	0.0387944	0.0472915	0.0121735	2	10.7174	11.2327	38.5567	38.7944	22.8909	23.4062	12.1735
1.0 Hz	97	0.0276123	0.0182882	0.0186544	14	44	0.0362596	0.0231462	0.0235923	0.00611472	0.00648096	0.0154388	0.0109728	0.0114188	0.0240862	0.0121735	2	6.11472	6.48096	10.9728	11.4188	18.2882	18.6544	12.1735
1.0 Hz	20	0.0130395	0.00500651	0.00625976	2	44	0.0364184	0.0227181	0.0231793	0.00716696	0.00591371	0.000866015	0.0105447	0.0110059	0.0242449	0.0121735	2	7.16696	5.91371	10.5447	11.0059	5.00651	6.25976	12.1735
1.0 Hz	20	0.00246197	0.000134131	0.000518155	10	210	0	0	0	0.0120393	0.0116553	0.0097115	0.0121735	0.0121735	0.0121735	0.0121735	2	12.0393	11.6553	12.1735	12.1735	0.134131	0.518155	12.1735
1.0 Hz	113	0.0396548	0.0396548	0.0396548	1	97	0.0350773	0.0276843	0.0278732	0.0274813	0.0274813	0.0274813	0.0155108	0.0156998	0.0229038	0.0121735	2	27.4813	27.4813	15.5108	15.6998	39.6548	39.6548	12.1735
1.0 Hz	37	0.0537035	0.0453444	0.0454639	14	84	0.0441892	0.0371003	0.0373099	0.0331709	0.0332905	0.04153	0.0249268	0.0251365	0.0320157	0.0121735	2	33.1709	33.2905	24.9268	25.1365	45.3444	45.464	12.1735
1.0 Hz	77	0.0357152	0.0258088	0.0261511	11	97	0.0315474	0.0276308	0.0280204	0.0136354	0.0139776	0.0235417	0.0154573	0.015847	0.0193739	0.0121735	2	13.6354	13.9776	15.4573	15.847	25.8088	26.1511	12.1735
1.0 Hz	39	0.0436029	0.0280465	0.028451	5	97	0.0312875	0.0279629	0.0280838	0.015873	0.0162775	0.0314294	0.0157894	0.0159103	0.0191141	0.0121735	2	15.873	16.2775	15.7894	15.9103	28.0465	28.451	12.1735
1.0 Hz	113	0.0396548	0.0396548	0.0396548	1	44	0.0470306	0.0223312	0.0239093	0.0274813	0.0274813	0.0274813	0.0101577	0.0117358	0.0348571	0.0121735	2	27.4813	27.4813	10.1577	11.7358	39.6548	39.6548	12.1735
1.0 Hz	77	0.0316598	0.0205706	0.0207932	10	113	0.0557509	0.044091	0.0444425	0.00839714	0.00861977	0.0194864	0.0319176	0.032269	0.0435774	0.0121735	2	8.39714	8.61977	31.9176	32.269	20.5706	20.7932	12.1735
1.0 Hz	37	0.0616544	0.0541582	0.0542479	13	37	0.0649329	0.0532575	0.0534011	0.0419847	0.0420744	0.0494809	0.041084	0.0412277	0.0527594	0.0121735	2	41.9847	42.0744	41.084	41.2277	54.1582	54.2479	12.1735
1.0 Hz	37	0.0700374	0.0485243	0.0490846	7	39	0.0432224	0.0326526	0.0329662	0.0363509	0.0369111	0.0578639	0.0204792	0.0207927	0.0310489	0.0121735	2	36.3508	36.9111	20.4792	20.7927	48.5243	49.0846	12.1735
1.0 Hz	44	0.0240015	0.0145159	0.0147947	14	39	0.0396201	0.0305813	0.0307831	0.00234242	0.00262122	0.011828	0.0184078	0.0186096	0.0274467	0.0121735	2	2.34242	2.62122	18.4078	18.6096	14.5159	14.7947	12.1735
1.0 Hz	20	0.0133519	0.00247631	0.00440637	5	210	0	0	0	0.00969716	0.0077671	0.00117839	0.0121735	0.0121735	0.0121735	0.0121735	2	9.69716	7.7671	12.1735	12.1735	2.47631	4.40637	12.1735
1.0 Hz	44	0.0357422	0.0235482	0.0238066	13	39	0.0395855	0.0297409	0.0299791	0.0113747	0.0116331	0.0235688	0.0175674	0.0178056	0.027412	0.0121735	2	11.3747	11.6331	17.5674	17.8056	23.5482	23.8066	12.1735
1.0 Hz	77	0.0390385	0.0253781	0.0256859	11	84	0.0439167	0.0354694	0.0356201	0.0132046	0.0135124	0.026865	0.0232959	0.0234467	0.0317432	0.0121735	2	13.2046	13.5124	23.2959	23.4467	25.3781	25.6859	12.1735
1.0 Hz	44	0.0321947	0.0211034	0.0213772	12	39	0.0431994	0.0308222	0.0311688	0.00892995	0.00920376	0.0200213	0.0186487	0.0189953	0.0310259	0.0121735	2	8.92995	9.20376	18.6487	18.9953	21.1034	21.3772	12.1735
1.0 Hz	37	0.0498028	0.0498028	0.0498028	1	97	0.0360859	0.0255291	0.0263246	0.0376294	0.0376294	0.0376294	0.0133557	0.0141512	0.0239124	0.0121735	2	37.6294	37.6294	13.3557	14.1512	49.8028	49.8028	12.1735
1.0 Hz	20	0.0207301	0.00188953	0.00405927	5	20	0.0200784	0.00550976	0.00695573	0.0102839	0.0081142	0.00855666	0.00666371	0.00521774	0.00790496	0.0121735	2	10.2839	8.1142	6.66371	5.21774	1.88953	4.05927	12.1735
1.0 Hz	44	0.0411249	0.0192287	0.0199694	1	77	0.052058	0.0274273	0.028369	0.0070552	0.00779592	0.0289514	0.0152539	0.0161955	0.0398845	0.0121735	2	7.0552	7.79592	15.2539	16.1955	19.2287	19.9694	12.1735
1.0 Hz	37	0.0613411	0.0539914	0.0540539	13	20	0.0107195	0.00395484	0.00554486	0.0418179	0.0418804	0.0491677	0.00821863	0.00662861	0.00145392	0.0121735	2	41.8179	41.8804	8.21863	6.62861	53.9914	54.0539	12.1735
1.0 Hz	37	0.0608798	0.0513961	0.0515659	12	39	0.0390077	0.0319401	0.0320643	0.0392226	0.0393924	0.0487064	0.0197666	0.0198909	0.0268342	0.0121735	2	39.2226	39.3924	19.7666	19.8909	51.3961	51.5659	12.1735
1.0 Hz	84	0.0557282	0.0302541	0.0310018	6	37	0.0611442	0.053999	0.0541055	0.0180806	0.0188283	0.0435547	0.0418255	0.041932	0.0489707	0.0121735	2	18.0806	18.8283	41.8255	41.932	30.2541	31.0018	12.1735
1.0 Hz	36	0.00597465	0.00112619	0.00193087	8	36	0.00488457	0.00074518	0.00152965	0.0110473	0.0102426	0.00619882	0.0114283	0.0106438	0.0072889	0.0121735	2	11.0473	10.2426	11.4283	10.6438	1.12619	1.93087	12.1735
1.0 Hz	77	0.0351932	0.0264255	0.0267228	11	44	0.0353169	0.0213651	0.0219043	0.0142521	0.0145493	0.0230197	0.00919165	0.0097308	0.0231434	0.0121735	2	14.2521	14.5493	9.19165	9.7308	26.4255	26.7228	12.1735
1.0 Hz	113	0.0396548	0.0396548	0.0396548	1	36	0.0201162	0.00273652	0.00478477	0.0274813	0.0274813	0.0274813	0.00943695	0.0073887	0.0079427	0.0121735	2	27.4813	27.4813	9.43695	7.3887	39.6548	39.6548	12.1735
1.0 Hz	20	0.0133519	0.0025402	0.00392751	11	36	0.00460589	0.0011204	0.0019756	0.00963327	0.00824596	0.00117839	0.0110531	0.0101979	0.00756758	0.0121735	2	9.63327	8.24596	11.0531	10.1979	2.5402	3.92751	12.1735
1.0 Hz	39	0.0430383	0.028063	0.0285575	6	39	0.0362596	0.0306078	0.0307348	0.0158895	0.016384	0.0308649	0.0184343	0.0185614	0.0240862	0.0121735	2	15.8895	16.384	18.4343	18.5614	28.063	28.5575	12.1735
1.0 Hz	44	0.0373722	0.0192838	0.0196812	1	39	0.0405244	0.0299686	0.0302457	0.00711036	0.00750776	0.0251987	0.0177952	0.0180722	0.0283509	0.0121735	2	7.11036	7.50776	17.7952	18.0722	19.2838	19.6812	12.1735
1.0 Hz	39	0.0290671	0.0239237	0.0240854	3	39	0.039077	0.0314033	0.0316481	0.0117503	0.0119119	0.0168936	0.0192298	0.0194746	0.0269035	0.0121735	2	11.7503	11.9119	19.2298	19.4746	23.9237	24.0854	12.1735
1.0 Hz	84	0.0594121	0.0321229	0.0329587	6	39	0.0369233	0.031616	0.0317848	0.0199494	0.0207853	0.0472386	0.0194425	0.0196113	0.0247499	0.0121735	2	19.9494	20.7853	19.4425	19.6113	32.1229	32.9587	12.1735
1.0 Hz	36	0.0203573	0.00200249	0.00419826	7	44	0.0355993	0.0221094	0.0226065	0.010171	0.00797521	0.00818382	0.00993594	0.0104331	0.0234259	0.0121735	2	10.171	7.97521	9.93594	10.4331	2.00249	4.19826	12.1735
1.0 Hz	39	0.0395316	0.0320484	0.0321698	2	97	0.0354217	0.0268174	0.0274811	0.0198749	0.0199963	0.0273582	0.0146439	0.0153076	0.0232482	0.0121735	2	19.8749	19.9963	14.6439	15.3076	32.0484	32.1698	12.1735
1.0 Hz	77	0.0473786	0.0258259	0.0268834	6	37	0.0594121	0.0506692	0.0509074	0.0136525	0.0147099	0.0352052	0.0384957	0.0387339	0.0472386	0.0121735	2	13.6525	14.7099	38.4958	38.7339	25.8259	26.8834	12.1735
1.0 Hz	84	0.0367193	0.0276527	0.0279071	10	113	0.0431227	0.0431227	0.0431227	0.0154793	0.0157336	0.0245459	0.0309492	0.0309492	0.0309492	0.0121735	2	15.4793	15.7336	30.9492	30.9492	27.6527	27.9071	12.1735
1.0 Hz	36	0.00504776	0.000936657	0.00179591	1	37	0.058549	0.0523842	0.0524792	0.0112368	0.0103776	0.00712571	0.0402107	0.0403058	0.0463755	0.0121735	2	11.2368	10.3776	40.2107	40.3058	0.936657	1.79591	12.1735
1.0 Hz	20	0.00230335	0.0001273	0.000423687	3	97	0.0482452	0.0268128	0.0274197	0.0120462	0.0117498	0.00987012	0.0146393	0.0152462	0.0360717	0.0121735	2	12.0462	11.7498	14.6393	15.2462	0.1273	0.423687	12.1735
1.0 Hz	39	0.0430383	0.0271117	0.0278061	6	36	0.0130395	0.00371948	0.00492616	0.0149383	0.0156327	0.0308649	0.00845399	0.00724731	0.000866015	0.0121735	2	14.9383	15.6327	8.45399	7.24731	27.1117	27.8061	12.1735
1.0 Hz	77	0.0526851	0.0263896	0.0274831	6	39	0.0413122	0.0291732	0.0293737	0.0142161	0.0153097	0.0405117	0.0169997	0.0172003	0.0291387	0.0121735	2	14.2161	15.3097	16.9997	17.2003	26.3896	27.4831	12.1735
1.0 Hz	113	0.0396548	0.0396548	0.0396548	1	97	0.0312017	0.0251148	0.025406	0.0274813	0.0274813	0.0274813	0.0129413	0.0132325	0.0190283	0.0121735	2	27.4813	27.4813	12.9413	13.2325	39.6548	39.6548	12.1735
1.0 Hz	36	0.0166027	0.001936	0.00398575	7	77	0.0488937	0.0292525	0.0301813	0.0102375	0.00818772	0.00442921	0.017079	0.0180078	0.0367202	0.0121735	2	10.2375	8.18772	17.079	18.0078	1.936	3.98575	12.1735
1.0 Hz	20	0.0095712	0.00191464	0.00335892	11	44	0.0317684	0.0196672	0.020536	0.0102588	0.00881455	0.00260227	0.00749377	0.00836254	0.0195949	0.0121735	2	10.2588	8.81455	7.49377	8.36254	1.91464	3.35892	12.1735
1.0 Hz	36	0.00948749	0.0013058	0.00234115	1	44	0.0351932	0.0220033	0.0223786	0.0108677	0.00983232	0.00268598	0.00982988	0.0102051	0.0230197	0.0121735	2	10.8677	9.83232	9.82988	10.2051	1.3058	2.34115	12.1735
1.0 Hz	44	0.0364685	0.0213614	0.0218564	12	210	0	0	0	0.00918789	0.00968296	0.0242951	0.0121735	0.0121735	0.0121735	0.0121735	2	9.18789	9.68296	12.1735	12.1735	21.3614	21.8564	12.1735
1.0 Hz	97	0.0355878	0.0251405	0.0254507	12	77	0.0401317	0.026994	0.0279756	0.012967	0.0132772	0.0234143	0.0148205	0.0158021	0.0279583	0.0121735	2	12.967	13.2772	14.8205	15.8021	25.1405	25.4507	12.1735
1.0 Hz	44	0.0507164	0.0193459	0.0209366	7	77	0.0432536	0.0264915	0.027338	0.00717239	0.0087631	0.038543	0.014318	0.0151645	0.0310801	0.0121735	2	7.17239	8.7631	14.318	15.1645	19.3459	20.9366	12.1735
1.0 Hz	97	0.0395316	0.0227331	0.0232212	1	37	0.0631881	0.0531393	0.053282	0.0105596	0.0110478	0.0273582	0.0409659	0.0411085	0.0510147	0.0121735	2	10.5596	11.0478	40.9659	41.1085	22.7331	23.2212	12.1735
1.0 Hz	84	0.0399587	0.0348304	0.0350014	9	210	0	0	0	0.0226569	0.022828	0.0277852	0.0121735	0.0121735	0.0121735	0.0121735	2	22.6569	22.828	12.1735	12.1735	34.8304	35.0014	12.1735
1.0 Hz	37	0.0604574	0.0512879	0.0513833	8	77	0.0430767	0.0277756	0.0282989	0.0391144	0.0392099	0.048284	0.0156021	0.0161254	0.0309032	0.0121735	2	39.1144	39.2099	15.6021	16.1254	51.2879	51.3833	12.1735
1.0 Hz	36	0.0142436	0.00207898	0.00377185	12	44	0.0240991	0.0199359	0.020185	0.0100945	0.00840162	0.00207009	0.00776241	0.00801156	0.0119256	0.0121735	2	10.0945	8.40162	7.76241	8.01156	2.07898	3.77185	12.1735
1.0 Hz	77	0.02846	0.0202731	0.0204027	10	37	0.0599675	0.0539713	0.054038	0.0080996	0.00822919	0.0162865	0.0417978	0.0418645	0.047794	0.0121735	2	8.0996	8.22919	41.7978	41.8645	20.2731	20.4027	12.1735
1.0 Hz	20	0.0177475	0.00249914	0.00442311	5	44	0.0434913	0.0214862	0.0225446	0.00967433	0.00775036	0.00557404	0.00931275	0.0103712	0.0313178	0.0121735	2	9.67433	7.75036	9.31275	10.3712	2.49914	4.42311	12.1735
1.0 Hz	37	0.0611225	0.0536179	0.0536827	13	44	0.032954	0.0228698	0.0236076	0.0414445	0.0415093	0.048949	0.0106964	0.0114341	0.0207805	0.0121735	2	41.4445	41.5093	10.6964	11.4341	53.6179	53.6827	12.1735
1.0 Hz	37	0.0679916	0.0480515	0.0487565	7	39	0.0439823	0.0296756	0.0301762	0.0358781	0.036583	0.0558181	0.0175021	0.0180027	0.0318088	0.0121735	2	35.8781	36.583	17.5021	18.0027	48.0515	48.7565	12.1735
1.0 Hz	84	0.0398971	0.0344318	0.0346044	11	20	0.0152409	0.00630227	0.00760277	0.0222583	0.0224309	0.0277236	0.0058712	0.0045707	0.00306739	0.0121735	2	22.2583	22.4309	5.8712	4.5707	34.4318	34.6044	12.1735
1.0 Hz	113	0.0396548	0.0396548	0.0396548	1	37	0.0514875	0.0514875	0.0514875	0.0274813	0.0274813	0.0274813	0.039314	0.039314	0.039314	0.0121735	2	27.4813	27.4813	39.314	39.314	39.6548	39.6548	12.1735
1.0 Hz	97	0.0277908	0.017993	0.0183295	14	84	0.0443687	0.0363007	0.0365323	0.0058195	0.00615607	0.0156174	0.0241273	0.0243588	0.0321952	0.0121735	2	5.8195	6.15607	24.1273	24.3588	17.993	18.3295	12.1735
1.0 Hz	44	0.0208707	0.0143868	0.014628	14	37	0.0574777	0.0537351	0.053788	0.00221332	0.00245455	0.00869724	0.0415616	0.0416145	0.0453042	0.0121735	2	2.21332	2.45455	41.5616	41.6145	14.3868	14.628	12.1735
1.0 Hz	20	0.00323676	0.000208786	0.000676165	10	37	0.0575699	0.053959	0.0540518	0.0119647	0.0114973	0.00893671	0.0417855	0.0418783	0.0453964	0.0121735	2	11.9647	11.4973	41.7855	41.8783	0.208786	0.676165	12.1735
1.0 Hz	113	0.0396548	0.0396548	0.0396548	1	210	0	0	0	0.0274813	0.0274813	0.0274813	0.0121735	0.0121735	0.0121735	0.0121735	2	27.4813	27.4813	12.1735	12.1735	39.6548	39.6548	12.1735
1.0 Hz	20	0.0171067	0.00220742	0.00418508	5	77	0.0485128	0.0270754	0.0278806	0.00996605	0.00798839	0.00493321	0.0149019	0.0157071	0.0363393	0.0121735	2	9.96605	7.98839	14.9019	15.7071	2.20742	4.18508	12.1735
1.0 Hz	113	0.0396548	0.0396548	0.0396548	1	20	0.0104148	0.0023307	0.00363855	0.0274813	0.0274813	0.0274813	0.00984277	0.00853492	0.0017587	0.0121735	2	27.4813	27.4813	9.84277	8.53492	39.6548	39.6548	12.1735
1.0 Hz	20	0.00922198	0.00228723	0.0035346	11	77	0.0471986	0.0274749	0.0281289	0.00988624	0.00863887	0.00295149	0.0153014	0.0159554	0.0350252	0.0121735	2	9.88624	8.63887	15.3014	15.9554	2.28723	3.5346	12.1735
1.0 Hz	36	0.00636574	0.00106529	0.00198975	8	20	0.0126011	0.00346897	0.00490841	0.0111082	0.0101837	0.00580773	0.0087045	0.00726506	0.000427636	0.0121735	2	11.1082	10.1837	8.7045	7.26506	1.06529	1.98975	12.1735
1.0 Hz	44	0.0444568	0.0186731	0.0200681	7	44	0.0314737	0.0209208	0.0216413	0.00649961	0.00789462	0.0322833	0.00874731	0.00946785	0.0193002	0.0121735	2	6.49961	7.89462	8.74731	9.46785	18.6731	20.0681	12.1735
1.0 Hz	84	0.0559105	0.0316813	0.0324456	6	37	0.0600613	0.0531054	0.0532203	0.0195078	0.0202721	0.043737	0.0409319	0.0410468	0.0478879	0.0121735	2	19.5078	20.2721	40.9319	41.0468	31.6813	32.4456	12.1735
1.0 Hz	113	0.0396548	0.0396548	0.0396548	1	113	0.0565959	0.0464877	0.0466215	0.0274813	0.0274813	0.0274813	0.0343142	0.0344481	0.0444225	0.0121735	2	27.4813	27.4813	34.3142	34.4481	39.6548	39.6548	12.1735
1.0 Hz	113	0.0514419	0.041241	0.0413997	1	113	0.0557509	0.0443283	0.0446914	0.0290676	0.0292262	0.0392684	0.0321548	0.032518	0.0435774	0.0121735	2	29.0676	29.2262	32.1548	32.518	41.241	41.3997	12.1735
1.0 Hz	44	0.0319273	0.0208293	0.0212327	12	44	0.0329661	0.0201708	0.020603	0.00865586	0.00905926	0.0197539	0.00799737	0.0084295	0.0207926	0.0121735	2	8.65586	9.05926	7.99737	8.4295	20.8293	21.2327	12.1735
1.0 Hz	84	0.055353	0.0326905	0.0332959	5	39	0.0400933	0.0302871	0.0305386	0.020517	0.0211224	0.0431796	0.0181137	0.0183652	0.0279198	0.0121735	2	20.517	21.1224	18.1137	18.3652	32.6905	33.2959	12.1735
1.0 Hz	37	0.0609859	0.0512087	0.0514225	12	113	0.0431227	0.0431227	0.0431227	0.0390352	0.039249	0.0488124	0.0309492	0.0309492	0.0309492	0.0121735	2	39.0352	39.249	30.9492	30.9492	51.2087	51.4225	12.1735
1.0 Hz	37	0.0615823	0.0501799	0.0503507	1	44	0.0316017	0.022466	0.0229804	0.0380064	0.0381772	0.0494088	0.0102926	0.0108069	0.0194282	0.0121735	2	38.0064	38.1772	10.2926	10.8069	50.1799	50.3507	12.1735
1.0 Hz	20	0.0170944	0.00223551	0.00449676	6	113	0.051613	0.0429135	0.0433601	0.00993796	0.00767671	0.00492092	0.0307401	0.0311867	0.0394396	0.0121735	2	9.93796	7.67671	30.7401	31.1867	2.23551	4.49676	12.1735
1.0 Hz	39	0.0434913	0.0270748	0.0277024	6	84	0.0473481	0.0369324	0.0372051	0.0149014	0.015529	0.0313178	0.024759	0.0250317	0.0351746	0.0121735	2	14.9014	15.529	24.759	25.0317	27.0748	27.7024	12.1735
1.0 Hz	44	0.0356611	0.0221456	0.0228681	12	113	0.0526932	0.0459646	0.0460732	0.00997217	0.0106946	0.0234877	0.0337912	0.0338997	0.0405197	0.0121735	2	9.97217	10.6946	33.7912	33.8997	22.1456	22.8681	12.1735
1.0 Hz	113	0.0517086	0.0414724	0.0416337	1	20	0.00876211	0.00287657	0.00396157	0.0292989	0.0294602	0.0395351	0.0092969	0.0082119	0.00341136	0.0121735	2	29.2989	29.4602	9.2969	8.2119	41.4724	41.6337	12.1735
1.0 Hz	77	0.0252975	0.0205116	0.020629	3	113	0.0431227	0.0431227	0.0431227	0.00833811	0.00845557	0.013124	0.0309492	0.0309492	0.0309492	0.0121735	2	8.33811	8.45557	30.9492	30.9492	20.5116	20.629	12.1735
1.0 Hz	77	0.0437366	0.0262585	0.0266837	11	97	0.0351237	0.0271226	0.0274197	0.0140851	0.0145103	0.0315631	0.0149491	0.0152462	0.0229502	0.0121735	2	14.0851	14.5103	14.9491	15.2462	26.2585	26.6837	12.1735
1.0 Hz	39	0.0434913	0.0273973	0.0282621	6	84	0.0407127	0.0344638	0.0347483	0.0152238	0.0160886	0.0313178	0.0222904	0.0225748	0.0285393	0.0121735	2	15.2238	16.0886	22.2904	22.5748	27.3973	28.2621	12.1735
1.0 Hz	20	0.00986039	0.00239252	0.00369263	11	77	0.0477757	0.0264596	0.0273723	0.00978095	0.00848084	0.00231308	0.0142861	0.0151988	0.0356023	0.0121735	2	9.78095	8.48084	14.2861	15.1988	2.39252	3.69263	12.1735
1.0 Hz	97	0.0359281	0.0238908	0.0244578	1	44	0.0313181	0.0199859	0.0202945	0.0117173	0.0122844	0.0237546	0.00781243	0.008121	0.0191446	0.0121735	2	11.7173	12.2844	7.81243	8.121	23.8908	24.4578	12.1735
1.0 Hz	20	0.0211019	0.00273352	0.00473775	5	37	0.0572772	0.0542703	0.0543391	0.00943995	0.00743572	0.00892839	0.0420969	0.0421657	0.0451037	0.0121735	2	9.43995	7.43572	42.0969	42.1657	2.73352	4.73775	12.1735
1.0 Hz	44	0.0373722	0.0190771	0.0198797	1	39	0.0391925	0.0301983	0.030484	0.00690358	0.0077062	0.0251987	0.0180248	0.0183105	0.027019	0.0121735	2	6.90358	7.70619	18.0248	18.3105	19.0771	19.8797	12.1735
1.0 Hz	84	0.0518869	0.0321228	0.0327399	5	37	0.0706022	0.0533866	0.053583	0.0199493	0.0205664	0.0397134	0.0412131	0.0414095	0.0584287	0.0121735	2	19.9493	20.5664	41.2131	41.4095	32.1228	32.7399	12.1735
1.0 Hz	36	0.0098485	0.00118465	0.00246468	1	39	0.036688	0.0298334	0.0300468	0.0109888	0.00970879	0.00232497	0.01766	0.0178733	0.0245145	0.0121735	2	10.9888	9.70879	17.66	17.8733	1.18465	2.46468	12.1735
1.0 Hz	97	0.0392002	0.025047	0.0255604	12	39	0.0404547	0.0315701	0.0319452	0.0128735	0.0133869	0.0270267	0.0193966	0.0197718	0.0282812	0.0121735	2	12.8735	13.3869	19.3966	19.7718	25.047	25.5604	12.1735
1.0 Hz	77	0.0354757	0.0260171	0.0263381	11	39	0.0390385	0.0317231	0.0319621	0.0138436	0.0141646	0.0233023	0.0195496	0.0197886	0.026865	0.0121735	2	13.8436	14.1646	19.5496	19.7886	26.0171	26.3381	12.1735
1.0 Hz	97	0.0393508	0.0268358	0.0270858	8	97	0.0390077	0.0261085	0.0264762	0.0146624	0.0149124	0.0271773	0.0139351	0.0143027	0.0268342	0.0121735	2	14.6624	14.9124	13.9351	14.3027	26.8358	27.0858	12.1735
1.0 Hz	97	0.0322495	0.0265929	0.0268052	8	37	0.0611753	0.0535631	0.0536548	0.0144194	0.0146318	0.020076	0.0413896	0.0414813	0.0490018	0.0121735	2	14.4194	14.6318	41.3896	41.4813	26.5929	26.8052	12.1735
1.0 Hz	113	0.0396548	0.0396548	0.0396548	1	113	0.0521188	0.0456996	0.0457731	0.0274813	0.0274813	0.0274813	0.0335261	0.0335997	0.0399453	0.0121735	2	27.4813	27.4813	33.5261	33.5997	39.6548	39.6548	12.1735
1.0 Hz	97	0.0350155	0.0298091	0.0299254	13	113	0.0431227	0.0431227	0.0431227	0.0176356	0.0177519	0.022842	0.0309492	0.0309492	0.0309492	0.0121735	2	17.6356	17.7519	30.9492	30.9492	29.8091	29.9254	12.1735
1.0 Hz	20	0.0126214	0.00245603	0.00394699	11	36	0.00970194	0.00269618	0.0040963	0.00971744	0.00822648	0.00044788	0.00947729	0.00807717	0.00247153	0.0121735	2	9.71744	8.22648	9.47729	8.07717	2.45603	3.94699	12.1735
1.0 Hz	113	0.0396548	0.0396548	0.0396548	1	113	0.0431227	0.0431227	0.0431227	0.0274813	0.0274813	0.0274813	0.0309492	0.0309492	0.0309492	0.0121735	2	27.4813	27.4813	30.9492	30.9492	39.6548	39.6548	12.1735
1.0 Hz	77	0.0599406	0.0259874	0.0271502	6	44	0.032203	0.0227503	0.0231167	0.0138139	0.0149767	0.0477671	0.0105769	0.0109432	0.0200295	0.0121735	2	13.8139	14.9767	10.5769	10.9432	25.9874	27.1502	12.1735
1.0 Hz	97	0.047707	0.0242004	0.0252903	7	37	0.0592799	0.050596	0.0509011	0.0120269	0.0131168	0.0355336	0.0384226	0.0387276	0.0471065	0.0121735	2	12.0269	13.1168	38.4226	38.7276	24.2004	25.2903	12.1735
1.0 Hz	20	0.0139793	0.00216353	0.00378355	5	20	0.0104148	0.0032768	0.00461917	0.0100099	0.00838992	0.00180582	0.00889667	0.0075543	0.0017587	0.0121735	2	10.0099	8.38992	8.89667	7.5543	2.16353	3.78355	12.1735
1.0 Hz	39	0.0356611	0.0286332	0.0288306	11	113	0.0661876	0.0466074	0.0468243	0.0164597	0.0166571	0.0234877	0.0344339	0.0346508	0.0540141	0.0121735	2	16.4597	16.6571	34.4339	34.6508	28.6332	28.8306	12.1735
1.0 Hz	44	0.0320901	0.0231336	0.0233095	13	77	0.0360859	0.0268569	0.027357	0.0109601	0.0111361	0.0199166	0.0146835	0.0151836	0.0239124	0.0121735	2	10.9601	11.1361	14.6835	15.1836	23.1336	23.3095	12.1735
1.0 Hz	44	0.0365838	0.0213642	0.0217841	12	20	0.0092948	0.00204173	0.00331171	0.00919071	0.00961066	0.0244103	0.0101317	0.00886176	0.00287867	0.0121735	2	9.19071	9.61066	10.1317	8.86176	21.3642	21.7841	12.1735
1.0 Hz	44	0.0319661	0.0213725	0.0218323	12	77	0.056656	0.0289858	0.0299359	0.00919901	0.0096588	0.0197926	0.0168123	0.0177624	0.0444826	0.0121735	2	9.19901	9.6588	16.8123	17.7624	21.3725	21.8323	12.1735
1.0 Hz	44	0.0350309	0.0215182	0.0219046	12	37	0.056683	0.0516563	0.0517516	0.00934469	0.00973113	0.0228574	0.0394829	0.0395781	0.0445095	0.0121735	2	9.34469	9.73113	39.4829	39.5781	21.5182	21.9046	12.1735
1.0 Hz	20	0.0171067	0.00220742	0.00418508	5	37	0.0572772	0.0542703	0.0543391	0.00996605	0.00798839	0.00493321	0.0420969	0.0421657	0.0451037	0.0121735	2	9.96605	7.98839	42.0969	42.1657	2.20742	4.18508	12.1735
1.0 Hz	20	0.0206669	0.00236142	0.00433981	5	44	0.0284955	0.0207512	0.0211567	0.00981205	0.00783366	0.00849347	0.00857778	0.00898319	0.016322	0.0121735	2	9.81205	7.83366	8.57778	8.98319	2.36142	4.33981	12.1735
1.0 Hz	77	0.0355878	0.0252437	0.0254842	9	77	0.03942	0.026252	0.0268571	0.0130703	0.0133107	0.0234143	0.0140785	0.0146836	0.0272466	0.0121735	2	13.0703	13.3107	14.0785	14.6836	25.2437	25.4842	12.1735
1.0 Hz	44	0.0397014	0.0216646	0.0220368	12	210	0	0	0	0.0094911	0.00986331	0.0275279	0.0121735	0.0121735	0.0121735	0.0121735	2	9.4911	9.86331	12.1735	12.1735	21.6646	22.0368	12.1735
1.0 Hz	44	0.0392853	0.0201827	0.0214491	7	44	0.0439363	0.021572	0.0225332	0.00800925	0.00927563	0.0271119	0.00939849	0.0103598	0.0317628	0.0121735	2	8.00925	9.27563	9.39849	10.3598	20.1827	21.4491	12.1735
1.0 Hz	44	0.0360859	0.0244845	0.0247396	13	20	0.0128223	0.0041137	0.00564173	0.012311	0.0125661	0.0239124	0.00805977	0.00653174	0.000648824	0.0121735	2	12.311	12.5661	8.05977	6.53174	24.4845	24.7396	12.1735
1.0 Hz	113	0.0517538	0.0417599	0.0419268	1	84	0.049386	0.0349189	0.0352471	0.0295865	0.0297533	0.0395803	0.0227454	0.0230736	0.0372125	0.0121735	2	29.5865	29.7533	22.7454	23.0736	41.7599	41.9268	12.1735
1.0 Hz	97	0.0322495	0.0261851	0.0264668	8	20	0.0187664	0.00243697	0.00442686	0.0140116	0.0142934	0.020076	0.0097365	0.00774661	0.00659294	0.0121735	2	14.0116	14.2934	9.7365	7.74661	26.1851	26.4668	12.1735
1.0 Hz	113	0.0396548	0.0396548	0.0396548	1	77	0.0352628	0.0271515	0.027487	0.0274813	0.0274813	0.0274813	0.014978	0.0153135	0.0230893	0.0121735	2	27.4813	27.4813	14.978	15.3135	39.6548	39.6548	12.1735
1.0 Hz	37	0.0571523	0.0511717	0.0512602	8	210	0	0	0	0.0389982	0.0390867	0.0449788	0.0121735	0.0121735	0.0121735	0.0121735	2	38.9982	39.0867	12.1735	12.1735	51.1717	51.2602	12.1735
1.0 Hz	97	0.0403514	0.0232936	0.0237726	1	36	0.0166696	0.00490697	0.00634178	0.0111201	0.0115991	0.0281779	0.0072665	0.00583169	0.00449609	0.0121735	2	11.1201	11.5991	7.2665	5.83169	23.2936	23.7726	12.1735
1.0 Hz	113	0.0396548	0.0396548	0.0396548	1	44	0.0235946	0.0199099	0.0202658	0.0274813	0.0274813	0.0274813	0.00773641	0.00809235	0.0114212	0.0121735	2	27.4813	27.4813	7.73641	8.09235	39.6548	39.6548	12.1735
1.0 Hz	44	0.0311009	0.0205495	0.0209527	12	97	0.0312565	0.0260599	0.0263316	0.00837602	0.00877924	0.0189274	0.0138864	0.0141582	0.019083	0.0121735	2	8.37602	8.77924	13.8864	14.1582	20.5495	20.9527	12.1735
1.0 Hz	36	0.0136637	0.00204336	0.00339457	12	37	0.0595782	0.0537245	0.0538475	0.0101301	0.0087789	0.00149018	0.041551	0.041674	0.0474047	0.0121735	2	10.1301	8.7789	41.551	41.674	2.04336	3.39457	12.1735
1.0 Hz	36	0.0125577	0.001592	0.00298347	1	77	0.0477566	0.0290404	0.0299803	0.0105815	0.00919001	0.000384183	0.0168669	0.0178069	0.0355832	0.0121735	2	10.5815	9.19001	16.8669	17.8069	1.592	2.98347	12.1735
1.0 Hz	36	0.000464392	4.64392e-06	4.64392e-05	14	39	0.036468	0.0304005	0.0305803	0.0121688	0.012127	0.0117091	0.0182271	0.0184068	0.0242946	0.0121735	2	12.1688	12.127	18.2271	18.4068	0.00464392	0.0464392	12.1735
1.0 Hz	44	0.0217446	0.0145142	0.0147636	14	77	0.0480434	0.0284306	0.0291932	0.00234076	0.00259009	0.00957112	0.0162571	0.0170197	0.0358699	0.0121735	2	2.34076	2.59009	16.2571	17.0197	14.5142	14.7636	12.1735
1.0 Hz	44	0.0463408	0.0192951	0.0206771	7	97	0.039597	0.0262739	0.0268164	0.00712159	0.00850363	0.0341673	0.0141004	0.014643	0.0274236	0.0121735	2	7.12159	8.50363	14.1004	14.643	19.2951	20.6771	12.1735
1.0 Hz	39	0.040805	0.0319727	0.0321105	2	44	0.0642265	0.0255268	0.0272253	0.0197993	0.019937	0.0286315	0.0133534	0.0150518	0.052053	0.0121735	2	19.7993	19.937	13.3534	15.0518	31.9727	32.1105	12.1735
1.0 Hz	113	0.0396548	0.0396548	0.0396548	1	44	0.039597	0.023416	0.0239913	0.0274813	0.0274813	0.0274813	0.0112426	0.0118178	0.0274236	0.0121735	2	27.4813	27.4813	11.2426	11.8178	39.6548	39.6548	12.1735
1.0 Hz	77	0.035383	0.0262769	0.0267055	11	113	0.0431227	0.0431227	0.0431227	0.0141034	0.014532	0.0232095	0.0309492	0.0309492	0.0309492	0.0121735	2	14.1034	14.532	30.9492	30.9492	26.2769	26.7055	12.1735
1.0 Hz	77	0.0394931	0.0261716	0.0266224	11	20	0.0119353	0.00461295	0.00586271	0.0139981	0.014449	0.0273197	0.00756052	0.00631076	0.000238195	0.0121735	2	13.9981	14.449	7.56052	6.31076	26.1716	26.6224	12.1735
1.0 Hz	44	0.0212159	0.0138829	0.014222	14	113	0.0602957	0.0447013	0.0449929	0.00170939	0.00204856	0.00904247	0.0325278	0.0328195	0.0481222	0.0121735	2	1.70939	2.04856	32.5278	32.8195	13.8829	14.222	12.1735
1.0 Hz	44	0.0318072	0.0232907	0.0235229	13	39	0.0410432	0.0300908	0.030423	0.0111172	0.0113494	0.0196337	0.0179173	0.0182496	0.0288698	0.0121735	2	11.1172	11.3494	17.9173	18.2496	23.2907	23.5229	12.1735
1.0 Hz	36	0.00976532	0.00181838	0.00310123	1	36	0.015329	0.00455055	0.00575343	0.0103551	0.00907224	0.00240815	0.00762292	0.00642004	0.00315554	0.0121735	2	10.3551	9.07224	7.62292	6.42004	1.81838	3.10123	12.1735
1.0 Hz	20	0.0170354	0.00563428	0.00677058	2	113	0.0512588	0.0450669	0.0451469	0.00653919	0.00540289	0.00486193	0.0328934	0.0329734	0.0390853	0.0121735	2	6.53919	5.40289	32.8934	32.9734	5.63428	6.77058	12.1735
1.0 Hz	77	0.0283672	0.0202952	0.0205195	3	77	0.0392853	0.0281603	0.0288066	0.00812169	0.00834602	0.0161937	0.0159868	0.0166331	0.0271119	0.0121735	2	8.12169	8.34602	15.9868	16.6331	20.2952	20.5195	12.1735
1.0 Hz	44	0.0459202	0.0196485	0.0202729	1	210	0	0	0	0.00747508	0.00809947	0.0337467	0.0121735	0.0121735	0.0121735	0.0121735	2	7.47508	8.09947	12.1735	12.1735	19.6485	20.2729	12.1735
1.0 Hz	44	0.0321017	0.0212396	0.0217375	12	84	0.0602575	0.0380216	0.0384662	0.00906615	0.00956406	0.0199283	0.0258481	0.0262927	0.048084	0.0121735	2	9.06615	9.56406	25.8481	26.2927	21.2396	21.7375	12.1735
1.0 Hz	97	0.0358581	0.0255048	0.0259785	12	36	0.00939289	0.0030593	0.00407722	0.0133313	0.0138051	0.0236846	0.00911416	0.00809625	0.00278058	0.0121735	2	13.3313	13.8051	9.11417	8.09625	25.5048	25.9785	12.1735
1.0 Hz	36	0.00950731	0.00122877	0.00250671	1	39	0.0392622	0.032209	0.0323775	0.0109447	0.00966676	0.00266616	0.0200355	0.020204	0.0270888	0.0121735	2	10.9447	9.66676	20.0355	20.204	1.22877	2.50671	12.1735
1.0 Hz	39	0.0400702	0.0272323	0.0275428	6	97	0.0322684	0.0243907	0.0249706	0.0150588	0.0153693	0.0278967	0.0122172	0.0127971	0.0200949	0.0121735	2	15.0588	15.3693	12.2172	12.7971	27.2323	27.5428	12.1735
1.0 Hz	39	0.0431304	0.0275668	0.0279779	5	77	0.0563006	0.0286574	0.0300643	0.0153934	0.0158045	0.0309569	0.016484	0.0178908	0.0441272	0.0121735	2	15.3934	15.8045	16.484	17.8908	27.5668	27.9779	12.1735
1.0 Hz	84	0.0642302	0.032034	0.0328708	5	39	0.0478068	0.0308362	0.03123	0.0198605	0.0206973	0.0520568	0.0186628	0.0190565	0.0356333	0.0121735	2	19.8605	20.6973	18.6628	19.0565	32.034	32.8708	12.1735
1.0 Hz	36	0.0105929	0.00246302	0.003986	12	37	0.0620951	0.0539411	0.0540535	0.00971045	0.00818747	0.00158057	0.0417676	0.04188	0.0499216	0.0121735	2	9.71045	8.18747	41.7676	41.88	2.46302	3.986	12.1735
1.0 Hz	39	0.0355993	0.0288597	0.0290047	9	84	0.0446143	0.0369875	0.0371694	0.0166862	0.0168312	0.0234259	0.024814	0.0249959	0.0324408	0.0121735	2	16.6862	16.8312	24.814	24.9959	28.8597	29.0047	12.1735
1.0 Hz	20	0.0130987	0.00465178	0.00590868	2	39	0.0364912	0.0308828	0.0309892	0.00752169	0.00626479	0.000925242	0.0187093	0.0188157	0.0243177	0.0121735	2	7.52169	6.26479	18.7093	18.8157	4.65178	5.90868	12.1735
1.0 Hz	113	0.0517086	0.0414724	0.0416337	1	44	0.0273276	0.0213694	0.0215424	0.0292989	0.0294602	0.0395351	0.00919596	0.00936893	0.0151541	0.0121735	2	29.2989	29.4602	9.19596	9.36893	41.4724	41.6337	12.1735
1.0 Hz	44	0.0328073	0.0211327	0.0216502	12	20	0.00891675	0.00252257	0.00397711	0.00895923	0.00947678	0.0206339	0.0096509	0.00819636	0.00325672	0.0121735	2	8.95923	9.47678	9.6509	8.19636	21.1327	21.6502	12.1735
1.0 Hz	44	0.0543154	0.0192083	0.0209328	7	39	0.0355337	0.0275221	0.0278006	0.00703479	0.00875934	0.0421419	0.0153486	0.0156272	0.0233602	0.0121735	2	7.03479	8.75934	15.3486	15.6272	19.2083	20.9328	12.1735
1.0 Hz	39	0.0434721	0.0283097	0.0288125	5	210	0	0	0	0.0161363	0.016639	0.0312986	0.0121735	0.0121735	0.0121735	0.0121735	2	16.1363	16.639	12.1735	12.1735	28.3097	28.8125	12.1735
1.0 Hz	36	0.00557745	0.00106886	0.00193562	8	97	0.0314776	0.0268171	0.027219	0.0111046	0.0102378	0.00659602	0.0146436	0.0150456	0.0193041	0.0121735	2	11.1046	10.2378	14.6436	15.0456	1.06886	1.93562	12.1735
1.0 Hz	37	0.0595216	0.0543351	0.0543916	13	39	0.0432842	0.0319363	0.0321364	0.0421616	0.0422181	0.0473481	0.0197628	0.0199629	0.0311108	0.0121735	2	42.1616	42.2181	19.7628	19.9629	54.3351	54.3916	12.1735
1.0 Hz	84	0.0597254	0.029851	0.0306719	6	113	0.0595216	0.044421	0.044697	0.0176775	0.0184984	0.047552	0.0322476	0.0325235	0.0473481	0.0121735	2	17.6775	18.4984	32.2476	32.5235	29.851	30.6719	12.1735
1.0 Hz	84	0.0442351	0.038418	0.0385107	2	36	0.00484128	0.00121273	0.00213121	0.0262445	0.0263372	0.0320617	0.0109607	0.0100423	0.00733219	0.0121735	2	26.2445	26.3372	10.9607	10.0423	38.418	38.5107	12.1735
1.0 Hz	113	0.0396548	0.0396548	0.0396548	1	84	0.0406205	0.0352112	0.0354274	0.0274813	0.0274813	0.0274813	0.0230377	0.0232539	0.028447	0.0121735	2	27.4813	27.4813	23.0377	23.2539	39.6548	39.6548	12.1735
1.0 Hz	36	0.000844643	1.17259e-05	9.06074e-05	14	210	0	0	0	0.0121617	0.0120829	0.0113288	0.0121735	0.0121735	0.0121735	0.0121735	2	12.1617	12.0829	12.1735	12.1735	0.0117259	0.0906074	12.1735
1.0 Hz	36	0.00936118	0.00144217	0.00251727	8	84	0.0491468	0.0348128	0.0352223	0.0107313	0.0096562	0.00281229	0.0226394	0.0230488	0.0369733	0.0121735	2	10.7313	9.6562	22.6394	23.0488	1.44217	2.51727	12.1735
1.0 Hz	113	0.0396548	0.0396548	0.0396548	1	113	0.0514419	0.0440196	0.0440757	0.0274813	0.0274813	0.0274813	0.0318461	0.0319022	0.0392684	0.0121735	2	27.4813	27.4813	31.8461	31.9022	39.6548	39.6548	12.1735
1.0 Hz	77	0.0390616	0.0264043	0.0267588	11	20	0.00969748	0.00360885	0.004513	0.0142308	0.0145853	0.0268881	0.00856462	0.00766047	0.00247599	0.0121735	2	14.2308	14.5853	8.56462	7.66047	26.4043	26.7588	12.1735
1.0 Hz	36	0.00609443	0.00133548	0.00228942	8	36	0.0108818	0.0024929	0.00392379	0.010838	0.00988405	0.00607904	0.00968057	0.00824968	0.00129168	0.0121735	2	10.838	9.88405	9.68057	8.24968	1.33548	2.28942	12.1735
1.0 Hz	77	0.0558418	0.0267367	0.0279337	5	39	0.0404547	0.0319083	0.0321439	0.0145633	0.0157602	0.0436684	0.0197349	0.0199705	0.0282812	0.0121735	2	14.5633	15.7602	19.7349	19.9705	26.7367	27.9337	12.1735
1.0 Hz	44	0.0230704	0.0141004	0.0143455	14	20	0.0170944	0.00357543	0.00511875	0.00192691	0.00217206	0.0108969	0.00859804	0.00705472	0.00492092	0.0121735	2	1.92691	2.17206	8.59804	7.05472	14.1004	14.3455	12.1735
1.0 Hz	97	0.0556107	0.0232412	0.0245915	7	210	0	0	0	0.0110677	0.0124181	0.0434373	0.0121735	0.0121735	0.0121735	0.0121735	2	11.0677	12.4181	12.1735	12.1735	23.2412	24.5915	12.1735
1.0 Hz	113	0.0396548	0.0396548	0.0396548	1	44	0.0351005	0.0220255	0.0227875	0.0274813	0.0274813	0.0274813	0.00985203	0.010614	0.022927	0.0121735	2	27.4813	27.4813	9.85203	10.614	39.6548	39.6548	12.1735
1.0 Hz	113	0.0396548	0.0396548	0.0396548	1	210	0	0	0	0.0274813	0.0274813	0.0274813	0.0121735	0.0121735	0.0121735	0.0121735	2	27.4813	27.4813	12.1735	12.1735	39.6548	39.6548	12.1735
1.0 Hz	20	0.0203921	0.00223332	0.00437692	6	39	0.0433571	0.0330918	0.0333299	0.00994015	0.00779655	0.00821861	0.0209183	0.0211565	0.0311836	0.0121735	2	9.94015	7.79655	20.9183	21.1565	2.23332	4.37692	12.1735
1.0 Hz	36	0.0168191	0.00210604	0.00359565	13	44	0.0310621	0.019358	0.0199748	0.0100674	0.00857782	0.00464559	0.00718452	0.00780136	0.0188886	0.0121735	2	10.0674	8.57782	7.18452	7.80136	2.10604	3.59565	12.1735
1.0 Hz	39	0.0332342	0.0245061	0.0246629	10	39	0.0514875	0.0326366	0.0330708	0.0123326	0.0124894	0.0210608	0.0204631	0.0208974	0.039314	0.0121735	2	12.3326	12.4894	20.4631	20.8974	24.5061	24.6629	12.1735
1.0 Hz	39	0.0324897	0.0243549	0.024512	3	44	0.0320785	0.020066	0.0210017	0.0121815	0.0123386	0.0203162	0.00789254	0.00882824	0.019905	0.0121735	2	12.1815	12.3386	7.89254	8.82824	24.3549	24.512	12.1735
1.0 Hz	84	0.0520808	0.0319278	0.0325024	5	44	0.0350696	0.0226774	0.0230975	0.0197544	0.0203289	0.0399073	0.0105039	0.010924	0.0228961	0.0121735	2	19.7544	20.3289	10.5039	10.924	31.9278	32.5024	12.1735
1.0 Hz	39	0.0394931	0.0291577	0.0293142	11	36	0.0167148	0.00302932	0.00513735	0.0169843	0.0171407	0.0273197	0.00914415	0.00703612	0.00454134	0.0121735	2	16.9843	17.1407	9.14415	7.03612	29.1577	29.3142	12.1735
1.0 Hz	20	0.017118	0.00529601	0.00641366	2	210	0	0	0	0.00687746	0.00575981	0.00494452	0.0121735	0.0121735	0.0121735	0.0121735	2	6.87746	5.75981	12.1735	12.1735	5.29601	6.41366	12.1735
1.0 Hz	113	0.0396548	0.0396548	0.0396548	1	39	0.0436522	0.0304953	0.0307424	0.0274813	0.0274813	0.0274813	0.0183219	0.0185689	0.0314788	0.0121735	2	27.4813	27.4813	18.3219	18.5689	39.6548	39.6548	12.1735
1.0 Hz	39	0.0436177	0.0267561	0.0274086	6	97	0.0481765	0.0282648	0.0290974	0.0145826	0.0152352	0.0314443	0.0160913	0.0169239	0.036003	0.0121735	2	14.5826	15.2352	16.0913	16.9239	26.7561	27.4086	12.1735
1.0 Hz	37	0.0590755	0.0537345	0.0538065	13	84	0.0430997	0.0376289	0.0379061	0.041561	0.0416331	0.0469021	0.0254554	0.0257327	0.0309262	0.0121735	2	41.561	41.6331	25.4554	25.7327	53.7345	53.8065	12.1735
1.0 Hz	20	0.0109743	0.0019759	0.00349068	5	44	0.0397168	0.0224008	0.0233728	0.0101976	0.00868279	0.00119919	0.0102273	0.0111993	0.0275433	0.0121735	2	10.1976	8.68279	10.2273	11.1993	1.9759	3.49068	12.1735
1.0 Hz	37	0.0617712	0.0512546	0.0513931	12	210	0	0	0	0.0390812	0.0392196	0.0495977	0.0121735	0.0121735	0.0121735	0.0121735	2	39.0812	39.2196	12.1735	12.1735	51.2546	51.3931	12.1735
1.0 Hz	113	0.0396548	0.0396548	0.0396548	1	84	0.0640461	0.0375157	0.0382012	0.0274813	0.0274813	0.0274813	0.0253422	0.0260278	0.0518726	0.0121735	2	27.4813	27.4813	25.3422	26.0278	39.6548	39.6548	12.1735
1.0 Hz	39	0.0432224	0.027912	0.0285346	6	210	0	0	0	0.0157385	0.0163611	0.0310489	0.0121735	0.0121735	0.0121735	0.0121735	2	15.7385	16.3611	12.1735	12.1735	27.912	28.5346	12.1735
1.0 Hz	97	0.0354757	0.0233294	0.0236408	1	77	0.043714	0.0275189	0.028237	0.0111559	0.0114674	0.0233023	0.0153454	0.0160635	0.0315406	0.0121735	2	11.1559	11.4674	15.3454	16.0635	23.3294	23.6408	12.1735
1.0 Hz	20	0.00577234	0.00038615	0.00115783	3	113	0.0545625	0.0434477	0.0437945	0.0117873	0.0110156	0.00640113	0.0312742	0.031621	0.042389	0.0121735	2	11.7873	11.0156	31.2742	31.621	0.38615	1.15783	12.1735
1.0 Hz	84	0.0557282	0.0325845	0.0333306	5	37	0.0581711	0.050583	0.0507557	0.020411	0.0211572	0.0435547	0.0384096	0.0385822	0.0459976	0.0121735	2	20.411	21.1572	38.4096	38.5822	32.5845	33.3306	12.1735
1.0 Hz	39	0.0399202	0.0272986	0.027795	6	97	0.0318072	0.0276911	0.0280076	0.0151251	0.0156216	0.0277467	0.0155177	0.0158341	0.0196337	0.0121735	2	15.1251	15.6216	15.5177	15.8341	27.2986	27.795	12.1735
1.0 Hz	97	0.027604	0.0174144	0.0177346	14	39	0.0373211	0.0300217	0.0303025	0.00524091	0.00556117	0.0154305	0.0178482	0.018129	0.0251476	0.0121735	2	5.24091	5.56117	17.8482	18.129	17.4144	17.7346	12.1735
1.0 Hz	20	0.00949938	0.00182681	0.00299759	9	44	0.0278998	0.0205279	0.0208915	0.0103467	0.00917588	0.00267409	0.00835445	0.00871803	0.0157263	0.0121735	2	10.3467	9.17588	8.35445	8.71803	1.82681	2.99759	12.1735
1.0 Hz	113	0.0396548	0.0396548	0.0396548	1	97	0.039154	0.0262946	0.0266249	0.0274813	0.0274813	0.0274813	0.0141211	0.0144514	0.0269805	0.0121735	2	27.4813	27.4813	14.1211	14.4514	39.6548	39.6548	12.1735
1.0 Hz	36	0.00936118	0.00194564	0.00302567	8	36	0.0129492	0.00195276	0.00339806	0.0102278	0.0091478	0.00281229	0.0102207	0.00877541	0.000775689	0.0121735	2	10.2278	9.1478	10.2207	8.77541	1.94564	3.02567	12.1735
1.0 Hz	113	0.0396548	0.0396548	0.0396548	1	37	0.0599675	0.0539713	0.054038	0.0274813	0.0274813	0.0274813	0.0417978	0.0418645	0.047794	0.0121735	2	27.4813	27.4813	41.7978	41.8645	39.6548	39.6548	12.1735
1.0 Hz	84	0.0439167	0.0342683	0.0344327	9	39	0.0351314	0.0297867	0.0299163	0.0220948	0.0222592	0.0317432	0.0176132	0.0177428	0.0229579	0.0121735	2	22.0948	22.2592	17.6132	17.7428	34.2683	34.4327	12.1735
1.0 Hz	39	0.0473132	0.0278081	0.0285229	5	44	0.039597	0.023416	0.0239913	0.0156346	0.0163495	0.0351398	0.0112426	0.0118178	0.0274236	0.0121735	2	15.6346	16.3495	11.2426	11.8178	27.8081	28.5229	12.1735
1.0 Hz	97	0.0594838	0.0234248	0.0248779	7	20	0.0148704	0.00632702	0.00750333	0.0112513	0.0127044	0.0473104	0.00584645	0.00467014	0.00269696	0.0121735	2	11.2513	12.7044	5.84645	4.67014	23.4248	24.8779	12.1735
1.0 Hz	39	0.0434721	0.0277226	0.02835	5	210	0	0	0	0.0155492	0.0161766	0.0312986	0.0121735	0.0121735	0.0121735	0.0121735	2	15.5492	16.1766	12.1735	12.1735	27.7226	28.35	12.1735
1.0 Hz	39	0.03942	0.0277776	0.0282773	5	36	0.0129492	0.00195276	0.00339806	0.0156042	0.0161038	0.0272466	0.0102207	0.00877541	0.000775689	0.0121735	2	15.6042	16.1038	10.2207	8.77541	27.7776	28.2773	12.1735
1.0 Hz	39	0.0291249	0.024396	0.0245788	10	44	0.0474894	0.0237607	0.0248354	0.0122226	0.0124053	0.0169514	0.0115872	0.0126619	0.0353159	0.0121735	2	12.2226	12.4053	11.5872	12.6619	24.396	24.5788	12.1735
1.0 Hz	113	0.0513772	0.0420658	0.0421568	1	210	0	0	0	0.0298923	0.0299833	0.0392037	0.0121735	0.0121735	0.0121735	0.0121735	2	29.8923	29.9833	12.1735	12.1735	42.0658	42.1568	12.1735
1.0 Hz	37	0.0498028	0.0498028	0.0498028	1	39	0.0439823	0.0332317	0.0336104	0.0376294	0.0376294	0.0376294	0.0210582	0.0214369	0.0318088	0.0121735	2	37.6294	37.6294	21.0582	21.4369	49.8028	49.8028	12.1735
1.0 Hz	77	0.039447	0.0303076	0.0305501	2	77	0.0353251	0.0256519	0.0262996	0.0181341	0.0183766	0.0272735	0.0134784	0.0141261	0.0231516	0.0121735	2	18.1341	18.3766	13.4784	14.1261	30.3076	30.5501	12.1735
1.0 Hz	44	0.0322495	0.0210472	0.0214584	12	39	0.0450938	0.031909	0.0323571	0.00887372	0.00928496	0.020076	0.0197356	0.0201836	0.0329203	0.0121735	2	8.87372	9.28496	19.7356	20.1836	21.0472	21.4584	12.1735
1.0 Hz	113	0.0513468	0.0418151	0.041946	1	84	0.043886	0.0376361	0.0379017	0.0296416	0.0297725	0.0391733	0.0254627	0.0257282	0.0317125	0.0121735	2	29.6416	29.7725	25.4627	25.7282	41.8151	41.946	12.1735
1.0 Hz	39	0.0396052	0.0290785	0.0291987	9	44	0.0351932	0.0220033	0.0223786	0.0169051	0.0170252	0.0274317	0.00982988	0.0102051	0.0230197	0.0121735	2	16.9051	17.0252	9.82988	10.2051	29.0785	29.1987	12.1735
1.0 Hz	77	0.0394931	0.0296211	0.0298546	2	84	0.0526623	0.0356206	0.0361845	0.0174477	0.0176812	0.0273197	0.0234472	0.024011	0.0404889	0.0121735	2	17.4477	17.6812	23.4472	24.011	29.6211	29.8546	12.1735
1.0 Hz	20	0.0166735	0.00551811	0.00688059	2	77	0.0432224	0.0264588	0.0273614	0.00665536	0.00529288	0.00450003	0.0142853	0.0151879	0.0310489	0.0121735	2	6.65536	5.29288	14.2853	15.1879	5.51811	6.88059	12.1735
1.0 Hz	39	0.0436029	0.0274141	0.0279367	5	36	0.0144259	0.00611782	0.00709241	0.0152407	0.0157633	0.0314294	0.00605565	0.00508106	0.00225248	0.0121735	2	15.2407	15.7633	6.05565	5.08106	27.4141	27.9367	12.1735
1.0 Hz	39	0.0432608	0.0270482	0.0276891	6	77	0.0392002	0.0254944	0.0265299	0.0148747	0.0155156	0.0310873	0.013321	0.0143565	0.0270267	0.0121735	2	14.8747	15.5156	13.321	14.3565	27.0482	27.6891	12.1735
1.0 Hz	97	0.0314776	0.0241262	0.024426	1	44	0.0281449	0.0210613	0.0213014	0.0119527	0.0122525	0.0193041	0.00888782	0.00912796	0.0159715	0.0121735	2	11.9527	12.2525	8.88782	9.12796	24.1262	24.426	12.1735
1.0 Hz	113	0.0396548	0.0396548	0.0396548	1	37	0.0574777	0.0532348	0.053397	0.0274813	0.0274813	0.0274813	0.0410613	0.0412235	0.0453042	0.0121735	2	27.4813	27.4813	41.0613	41.2235	39.6548	39.6548	12.1735
1.0 Hz	44	0.0490782	0.0199608	0.0209709	7	37	0.0592252	0.0529916	0.0530718	0.00778732	0.0087974	0.0369047	0.0408182	0.0408983	0.0470517	0.0121735	2	7.78732	8.7974	40.8182	40.8983	19.9608	20.9709	12.1735
1.0 Hz	39	0.0510152	0.0276915	0.0282149	6	97	0.0351546	0.0256477	0.0262142	0.015518	0.0160414	0.0388418	0.0134743	0.0140408	0.0229811	0.0121735	2	15.518	16.0414	13.4743	14.0408	27.6915	28.2149	12.1735
1.0 Hz	39	0.0397394	0.0322942	0.032419	2	39	0.0380583	0.0280412	0.0284638	0.0201207	0.0202455	0.0275659	0.0158678	0.0162903	0.0258848	0.0121735	2	20.1207	20.2455	15.8678	16.2903	32.2942	32.419	12.1735
1.0 Hz	37	0.0498028	0.0498028	0.0498028	1	113	0.0517538	0.0434091	0.0435673	0.0376294	0.0376294	0.0376294	0.0312356	0.0313938	0.0395803	0.0121735	2	37.6294	37.6294	31.2356	31.3938	49.8028	49.8028	12.1735
1.0 Hz	84	0.0359624	0.0274238	0.0276311	10	97	0.0433226	0.0270411	0.027606	0.0152503	0.0154577	0.0237889	0.0148677	0.0154325	0.0311491	0.0121735	2	15.2503	15.4577	14.8677	15.4325	27.4238	27.6311	12.1735
1.0 Hz	97	0.0352555	0.0269352	0.0271269	8	97	0.0392464	0.0249532	0.0258871	0.0147617	0.0149534	0.0230821	0.0127797	0.0137136	0.0270729	0.0121735	2	14.7617	14.9534	12.7797	13.7136	26.9352	27.1269	12.1735
1.0 Hz	20	0.00953108	0.00220553	0.00354055	11	84	0.0415157	0.0357706	0.0359775	0.00996794	0.00863292	0.00264239	0.0235972	0.023804	0.0293423	0.0121735	2	9.96794	8.63292	23.5972	23.804	2.20553	3.54055	12.1735
1.0 Hz	77	0.0391386	0.0260088	0.02645	11	113	0.052488	0.045232	0.0454031	0.0138353	0.0142766	0.0269651	0.0330585	0.0332297	0.0403145	0.0121735	2	13.8353	14.2766	33.0585	33.2297	26.0088	26.45	12.1735
1.0 Hz	84	0.0432224	0.0346988	0.0348686	9	97	0.039077	0.0287087	0.0289618	0.0225253	0.0226952	0.0310489	0.0165353	0.0167884	0.0269035	0.0121735	2	22.5253	22.6952	16.5353	16.7884	34.6988	34.8686	12.1735
1.0 Hz	77	0.0244657	0.0198361	0.0200156	3	210	0	0	0	0.00766265	0.00784208	0.0122922	0.0121735	0.0121735	0.0121735	0.0121735	2	7.66265	7.84208	12.1735	12.1735	19.8361	20.0156	12.1735
1.0 Hz	113	0.0396548	0.0396548	0.0396548	1	44	0.0236064	0.0236064	0.0236064	0.0274813	0.0274813	0.0274813	0.0114329	0.0114329	0.0114329	0.0121735	2	27.4813	27.4813	11.4329	11.4329	39.6548	39.6548	12.1735
1.0 Hz	37	0.0753293	0.0493146	0.0499	7	84	0.0567166	0.0353931	0.0359381	0.0371411	0.0377266	0.0631558	0.0232196	0.0237646	0.0445431	0.0121735	2	37.1411	37.7266	23.2196	23.7646	49.3146	49.9	12.1735
1.0 Hz	113	0.0396548	0.0396548	0.0396548	1	84	0.0437596	0.034493	0.0348422	0.0274813	0.0274813	0.0274813	0.0223195	0.0226688	0.0315861	0.0121735	2	27.4813	27.4813	22.3195	22.6688	39.6548	39.6548	12.1735
1.0 Hz	77	0.0601632	0.0276069	0.0285985	5	20	0.0112537	0.00391817	0.00519818	0.0154334	0.016425	0.0479897	0.0082553	0.00697529	0.000919793	0.0121735	2	15.4334	16.425	8.2553	6.97529	27.6069	28.5985	12.1735
1.0 Hz	20	0.00230335	0.000131613	0.000451377	3	210	0	0	0	0.0120419	0.0117221	0.00987012	0.0121735	0.0121735	0.0121735	0.0121735	2	12.0419	11.7221	12.1735	12.1735	0.131613	0.451377	12.1735
1.0 Hz	36	0.0245013	0.00295556	0.00568523	7	84	0.0413698	0.035783	0.0359756	0.00921791	0.00648824	0.0123279	0.0236095	0.0238022	0.0291963	0.0121735	2	9.21791	6.48824	23.6095	23.8022	2.95556	5.68523	12.1735
1.0 Hz	20	0.00610188	0.000235215	0.0009484	10	37	0.0592573	0.0526615	0.0528	0.0119383	0.0112251	0.00607159	0.040488	0.0406266	0.0470838	0.0121735	2	11.9383	11.2251	40.488	40.6266	0.235215	0.9484	12.1735
1.0 Hz	37	0.0498028	0.0498028	0.0498028	1	210	0	0	0	0.0376294	0.0376294	0.0376294	0.0121735	0.0121735	0.0121735	0.0121735	2	37.6294	37.6294	12.1735	12.1735	49.8028	49.8028	12.1735
1.0 Hz	37	0.0714126	0.0485638	0.0490586	7	97	0.0324737	0.0255899	0.0258937	0.0363903	0.0368851	0.0592391	0.0134165	0.0137202	0.0203003	0.0121735	2	36.3903	36.8851	13.4165	13.7202	48.5638	49.0586	12.1735
1.0 Hz	77	0.045354	0.0271264	0.0280766	5	44	0.0517728	0.0232903	0.0243324	0.0149529	0.0159031	0.0331805	0.0111168	0.012159	0.0395993	0.0121735	2	14.9529	15.9031	11.1168	12.159	27.1264	28.0766	12.1735
1.0 Hz	84	0.0634519	0.0322676	0.0330337	5	36	0.00513133	0.00134796	0.00237526	0.0200941	0.0208602	0.0512785	0.0108255	0.00979821	0.00704214	0.0121735	2	20.0941	20.8602	10.8255	9.79821	32.2676	33.0337	12.1735
1.0 Hz	77	0.0564402	0.0255802	0.0265079	5	97	0.0313612	0.0265516	0.0269311	0.0134068	0.0143345	0.0442668	0.0143781	0.0147576	0.0191878	0.0121735	2	13.4068	14.3345	14.3781	14.7576	25.5802	26.5079	12.1735
1.0 Hz	39	0.0449206	0.0317792	0.0319583	2	97	0.039447	0.0272969	0.0275938	0.0196057	0.0197849	0.0327471	0.0151234	0.0154203	0.0272735	0.0121735	2	19.6057	19.7849	15.1234	15.4203	31.7792	31.9583	12.1735
1.0 Hz	97	0.0354951	0.025373	0.0256751	12	20	0.0107195	0.00395484	0.00554486	0.0131995	0.0135017	0.0233216	0.00821863	0.00662861	0.00145392	0.0121735	2	13.1995	13.5017	8.21863	6.62861	25.373	25.6751	12.1735
1.0 Hz	97	0.035511	0.0247152	0.0250719	12	77	0.0478826	0.0276065	0.0284249	0.0125418	0.0128984	0.0233375	0.0154331	0.0162514	0.0357092	0.0121735	2	12.5418	12.8984	15.4331	16.2514	24.7152	25.0719	12.1735
1.0 Hz	39	0.0393156	0.0286539	0.0287833	9	44	0.0310621	0.0228322	0.0234707	0.0164804	0.0166098	0.0271422	0.0106587	0.0112973	0.0188886	0.0121735	2	16.4804	16.6098	10.6587	11.2973	28.6539	28.7833	12.1735
1.0 Hz	20	0.00992326	0.00185129	0.00323058	11	37	0.0609142	0.0533403	0.0534246	0.0103222	0.00894289	0.00225021	0.0411668	0.0412511	0.0487408	0.0121735	2	10.3222	8.94289	41.1668	41.2511	1.85129	3.23058	12.1735
1.0 Hz	84	0.0557282	0.0315646	0.0323221	5	20	0.0106404	0.00440756	0.00583486	0.0193912	0.0201487	0.0435547	0.00776591	0.00633861	0.00153308	0.0121735	2	19.3912	20.1487	7.76591	6.33861	31.5646	32.3221	12.1735
1.0 Hz	77	0.0316017	0.0243814	0.0245886	9	44	0.0394701	0.0225241	0.0231714	0.0122079	0.0124151	0.0194282	0.0103506	0.0109979	0.0272966	0.0121735	2	12.2079	12.4151	10.3506	10.9979	24.3814	24.5886	12.1735
1.0 Hz	84	0.0359624	0.0266631	0.0269092	3	113	0.0564824	0.0474309	0.0475982	0.0144897	0.0147357	0.0237889	0.0352574	0.0354247	0.0443089	0.0121735	2	14.4897	14.7357	35.2574	35.4247	26.6631	26.9092	12.1735
1.0 Hz	84	0.0431227	0.034148	0.0343521	9	77	0.0470764	0.0269275	0.0275645	0.0219746	0.0221786	0.0309492	0.0147541	0.015391	0.0349029	0.0121735	2	21.9746	22.1786	14.7541	15.391	34.148	34.3521	12.1735
1.0 Hz	113	0.0396548	0.0396548	0.0396548	1	20	0.00888106	0.00469463	0.00560716	0.0274813	0.0274813	0.0274813	0.00747884	0.00656631	0.00329241	0.0121735	2	27.4813	27.4813	7.47884	6.56631	39.6548	39.6548	12.1735
1.0 Hz	97	0.0358161	0.0260766	0.026385	12	84	0.0433144	0.0353749	0.0357133	0.0139031	0.0142116	0.0236426	0.0232015	0.0235399	0.031141	0.0121735	2	13.9031	14.2116	23.2015	23.5399	26.0766	26.385	12.1735
1.0 Hz	84	0.0518037	0.0323804	0.0330681	5	36	0.023517	0.00330828	0.0062881	0.020207	0.0208946	0.0396302	0.00886519	0.00588537	0.0113435	0.0121735	2	20.207	20.8946	8.86519	5.88537	32.3804	33.0681	12.1735
1.0 Hz	36	0.00998713	0.00159021	0.00257912	8	20	0.00901635	0.0037954	0.00493911	0.0105833	0.00959435	0.00218634	0.00837807	0.00723436	0.00315712	0.0121735	2	10.5833	9.59435	8.37807	7.23436	1.59021	2.57912	12.1735
1.0 Hz	84	0.0364487	0.0257022	0.025953	3	39	0.0350696	0.0285212	0.0287006	0.0135287	0.0137795	0.0242753	0.0163478	0.0165271	0.0228961	0.0121735	2	13.5287	13.7795	16.3478	16.5271	25.7022	25.953	12.1735
1.0 Hz	36	0.0135453	0.00211133	0.00377793	12	97	0.0316598	0.0256549	0.026183	0.0100621	0.00839554	0.00137179	0.0134815	0.0140095	0.0194864	0.0121735	2	10.0621	8.39554	13.4815	14.0095	2.11133	3.77793	12.1735
1.0 Hz	84	0.0432224	0.0341331	0.0343529	9	84	0.0470764	0.0355336	0.0358287	0.0219596	0.0221794	0.0310489	0.0233601	0.0236552	0.0349029	0.0121735	2	21.9596	22.1794	23.3601	23.6552	34.1331	34.3529	12.1735
1.0 Hz	113	0.0555766	0.0417638	0.0419223	1	44	0.0237509	0.0204455	0.0206008	0.0295903	0.0297488	0.0434031	0.00827202	0.00842734	0.0115775	0.0121735	2	29.5903	29.7488	8.27202	8.42734	41.7638	41.9223	12.1735
1.0 Hz	97	0.0357422	0.0220103	0.0224518	1	97	0.0350386	0.0282186	0.0284062	0.00983684	0.0102783	0.0235688	0.0160451	0.0162327	0.0228652	0.0121735	2	9.83684	10.2783	16.0451	16.2327	22.0103	22.4518	12.1735
1.0 Hz	44	0.03159	0.0208276	0.0211005	12	39	0.039509	0.0290634	0.0295607	0.00865417	0.00892698	0.0194166	0.01689	0.0173872	0.0273355	0.0121735	2	8.65417	8.92698	16.89	17.3872	20.8276	21.1005	12.1735
1.0 Hz	36	0.022226	0.00232995	0.00479802	7	36	0.00636574	0.00185795	0.00280445	0.00984352	0.00737545	0.0100525	0.0103155	0.00936903	0.00580773	0.0121735	2	9.84352	7.37545	10.3155	9.36903	2.32995	4.79802	12.1735
1.0 Hz	36	0.00983266	0.00176851	0.0031811	1	36	0.00487313	0.00117078	0.00208922	0.010405	0.00899237	0.00234081	0.0110027	0.0100842	0.00730034	0.0121735	2	10.405	8.99237	11.0027	10.0842	1.76851	3.1811	12.1735
1.0 Hz	39	0.0434453	0.0274362	0.0279795	6	20	0.0123917	0.00420566	0.00557249	0.0152628	0.015806	0.0312718	0.00796781	0.00660098	0.000218253	0.0121735	2	15.2628	15.806	7.96781	6.60098	27.4362	27.9795	12.1735
1.0 Hz	44	0.032203	0.0216085	0.0220941	12	20	0.0152409	0.00458524	0.0060946	0.00943501	0.00992067	0.0200295	0.00758823	0.00607887	0.00306739	0.0121735	2	9.43501	9.92067	7.58823	6.07887	21.6085	22.0941	12.1735
1.0 Hz	97	0.0357654	0.024852	0.0253162	12	36	0.0125063	0.00249564	0.00410449	0.0126785	0.0131427	0.0235919	0.00967783	0.00806898	0.000332826	0.0121735	2	12.6785	13.1427	9.67783	8.06898	24.852	25.3162	12.1735
1.0 Hz	36	0.0134106	0.00134775	0.00266949	1	37	0.0617712	0.0520511	0.0521899	0.0108257	0.00950398	0.00123711	0.0398776	0.0400165	0.0495977	0.0121735	2	10.8257	9.50398	39.8776	40.0165	1.34775	2.66949	12.1735
1.0 Hz	44	0.0355993	0.022291	0.0227278	12	77	0.0403206	0.0272783	0.0278903	0.0101176	0.0105543	0.0234259	0.0151048	0.0157168	0.0281472	0.0121735	2	10.1176	10.5543	15.1048	15.7168	22.291	22.7278	12.1735
1.0 Hz	20	0.0128223	0.00162544	0.00323511	5	210	0	0	0	0.010548	0.00893836	0.000648824	0.0121735	0.0121735	0.0121735	0.0121735	2	10.548	8.93836	12.1735	12.1735	1.62544	3.23511	12.1735
1.0 Hz	113	0.0396548	0.0396548	0.0396548	1	77	0.0527231	0.0272069	0.0284658	0.0274813	0.0274813	0.0274813	0.0150334	0.0162923	0.0405497	0.0121735	2	27.4813	27.4813	15.0334	16.2923	39.6548	39.6548	12.1735
1.0 Hz	77	0.043955	0.0263965	0.0272609	6	97	0.0319661	0.027321	0.0275119	0.014223	0.0150874	0.0317815	0.0151475	0.0153384	0.0197926	0.0121735	2	14.223	15.0874	15.1475	15.3384	26.3965	27.2609	12.1735
1.0 Hz	77	0.0558418	0.0267367	0.0279337	5	77	0.0445181	0.0265184	0.0273747	0.0145633	0.0157602	0.0436684	0.014345	0.0152013	0.0323446	0.0121735	2	14.5633	15.7602	14.345	15.2013	26.7367	27.9337	12.1735
1.0 Hz	97	0.0361901	0.0295243	0.0296932	13	44	0.0555349	0.0236295	0.0248014	0.0173508	0.0175197	0.0240167	0.011456	0.012628	0.0433615	0.0121735	2	17.3508	17.5197	11.456	12.628	29.5243	29.6932	12.1735
1.0 Hz	113	0.0396548	0.0396548	0.0396548	1	113	0.0475925	0.0440341	0.0441136	0.0274813	0.0274813	0.0274813	0.0318606	0.0319401	0.035419	0.0121735	2	27.4813	27.4813	31.8606	31.9401	39.6548	39.6548	12.1735
1.0 Hz	84	0.0477566	0.0313362	0.0319486	5	113	0.0554402	0.0445782	0.0447107	0.0191627	0.0197751	0.0355832	0.0324047	0.0325372	0.0432667	0.0121735	2	19.1627	19.7751	32.4047	32.5372	31.3362	31.9486	12.1735
1.0 Hz	36	0.00895243	0.00237352	0.00348861	13	36	0.00867487	0.00100687	0.00219741	0.00979995	0.00868486	0.00322104	0.0111666	0.00997606	0.0034986	0.0121735	2	9.79995	8.68486	11.1666	9.97606	2.37352	3.48861	12.1735
1.0 Hz	84	0.0482719	0.0310522	0.0316104	6	37	0.0672835	0.0486321	0.0490581	0.0188787	0.0194369	0.0360984	0.0364587	0.0368846	0.05511	0.0121735	2	18.8787	19.4369	36.4587	36.8846	31.0522	31.6104	12.1735
1.0 Hz	77	0.0395893	0.0297369	0.0299778	2	36	0.0125063	0.00214735	0.00386074	0.0175635	0.0178043	0.0274159	0.0100261	0.00831273	0.000332826	0.0121735	2	17.5635	17.8043	10.0261	8.31273	29.7369	29.9778	12.1735
1.0 Hz	20	0.0133874	0.00198714	0.00330173	11	84	0.0430383	0.035831	0.0359773	0.0101863	0.00887174	0.00121392	0.0236575	0.0238039	0.0308649	0.0121735	2	10.1863	8.87174	23.6575	23.8039	1.98714	3.30173	12.1735
1.0 Hz	37	0.0610839	0.0516199	0.0517012	8	44	0.0278648	0.0202675	0.0211098	0.0394464	0.0395277	0.0489104	0.00809407	0.00893631	0.0156913	0.0121735	2	39.4464	39.5277	8.09407	8.93631	51.6199	51.7012	12.1735
1.0 Hz	20	0.0126722	0.00239539	0.0037043	11	113	0.0531605	0.0459728	0.0460814	0.00977808	0.00846917	0.000498737	0.0337994	0.0339079	0.040987	0.0121735	2	9.77808	8.46917	33.7994	33.9079	2.39539	3.7043	12.1735
1.0 Hz	44	0.0446674	0.0201312	0.0216849	7	84	0.0512436	0.0358913	0.03632	0.00795769	0.00951141	0.0324939	0.0237178	0.0241465	0.0390701	0.0121735	2	7.95769	9.51141	23.7178	24.1465	20.1312	21.6849	12.1735
1.0 Hz	36	0.0136198	0.00227274	0.00395416	12	44	0.0274794	0.0198854	0.0206315	0.00990073	0.00821931	0.00144628	0.00771195	0.00845801	0.015306	0.0121735	2	9.90073	8.21931	7.71195	8.45801	2.27274	3.95416	12.1735
1.0 Hz	20	0.0138412	0.00267898	0.00419916	11	44	0.0437787	0.0219178	0.0230165	0.00949449	0.00797431	0.00166774	0.00974435	0.0108431	0.0316052	0.0121735	2	9.49449	7.97431	9.74435	10.8431	2.67898	4.19916	12.1735
1.0 Hz	113	0.0396548	0.0396548	0.0396548	1	77	0.0526932	0.0270224	0.0282527	0.0274813	0.0274813	0.0274813	0.0148489	0.0160792	0.0405197	0.0121735	2	27.4813	27.4813	14.8489	16.0792	39.6548	39.6548	12.1735
1.0 Hz	97	0.0353251	0.0249376	0.0253064	12	44	0.0236064	0.0236064	0.0236064	0.0127642	0.0131329	0.0231516	0.0114329	0.0114329	0.0114329	0.0121735	2	12.7642	13.1329	11.4329	11.4329	24.9376	25.3064	12.1735
1.0 Hz	77	0.0481231	0.0270386	0.0278841	5	37	0.0577538	0.0538128	0.0538574	0.0148651	0.0157106	0.0359496	0.0416393	0.0416839	0.0455803	0.0121735	2	14.8651	15.7106	41.6393	41.6839	27.0386	27.8841	12.1735
1.0 Hz	84	0.0518869	0.0321228	0.0327399	5	97	0.0321017	0.0249316	0.0253959	0.0199493	0.0205664	0.0397134	0.0127581	0.0132224	0.0199283	0.0121735	2	19.9493	20.5664	12.7581	13.2224	32.1228	32.7399	12.1735
1.0 Hz	97	0.0359435	0.0252398	0.0255587	12	84	0.0411633	0.0364059	0.0366551	0.0130663	0.0133853	0.0237701	0.0242324	0.0244816	0.0289898	0.0121735	2	13.0663	13.3853	24.2324	24.4816	25.2398	25.5587	12.1735
1.0 Hz	44	0.0316637	0.0215941	0.0218914	12	210	0	0	0	0.00942062	0.0097179	0.0194902	0.0121735	0.0121735	0.0121735	0.0121735	2	9.42062	9.7179	12.1735	12.1735	21.5941	21.8914	12.1735
1.0 Hz	97	0.0512592	0.0230791	0.0241263	7	210	0	0	0	0.0109057	0.0119528	0.0390858	0.0121735	0.0121735	0.0121735	0.0121735	2	10.9057	11.9528	12.1735	12.1735	23.0791	24.1263	12.1735
1.0 Hz	44	0.0336523	0.0193057	0.0199059	1	36	0.0169449	0.00499582	0.006156	0.00713227	0.00773243	0.0214788	0.00717765	0.00601747	0.00477147	0.0121735	2	7.13227	7.73243	7.17765	6.01747	19.3057	19.9059	12.1735
1.0 Hz	84	0.0365303	0.0281437	0.0284148	10	113	0.053935	0.0434927	0.0438772	0.0159703	0.0162413	0.0243568	0.0313192	0.0317037	0.0417615	0.0121735	2	15.9703	16.2413	31.3192	31.7037	28.1437	28.4148	12.1735
1.0 Hz	84	0.0487798	0.0321907	0.0327692	5	36	0.0100381	0.00245086	0.00402532	0.0200172	0.0205958	0.0366063	0.00972261	0.00814815	0.00213535	0.0121735	2	20.0172	20.5958	9.72261	8.14815	32.1907	32.7692	12.1735
1.0 Hz	36	0.0142436	0.00207898	0.00377185	12	97	0.0440086	0.0271787	0.0275556	0.0100945	0.00840162	0.00207009	0.0150053	0.0153821	0.0318351	0.0121735	2	10.0945	8.40162	15.0053	15.3821	2.07898	3.77185	12.1735
1.0 Hz	37	0.0498028	0.0498028	0.0498028	1	77	0.0391309	0.0262565	0.0267574	0.0376294	0.0376294	0.0376294	0.0140831	0.014584	0.0269574	0.0121735	2	37.6294	37.6294	14.083	14.584	49.8028	49.8028	12.1735
1.0 Hz	39	0.0438405	0.0268793	0.0276165	6	210	0	0	0	0.0147058	0.0154431	0.031667	0.0121735	0.0121735	0.0121735	0.0121735	2	14.7058	15.4431	12.1735	12.1735	26.8793	27.6165	12.1735
1.0 Hz	97	0.0393849	0.0254253	0.0258335	12	44	0.0311009	0.0203241	0.0206958	0.0132519	0.01366	0.0272114	0.00815061	0.00852229	0.0189274	0.0121735	2	13.2519	13.66	8.15061	8.52229	25.4253	25.8335	12.1735
1.0 Hz	77	0.0321947	0.0207251	0.0208984	10	37	0.0577538	0.0514853	0.0516253	0.00855163	0.00872494	0.0200213	0.0393118	0.0394519	0.0455803	0.0121735	2	8.55163	8.72495	39.3118	39.4519	20.7251	20.8984	12.1735
1.0 Hz	77	0.0557509	0.0266371	0.0275548	6	97	0.0353521	0.0284183	0.028819	0.0144636	0.0153813	0.0435774	0.0162448	0.0166455	0.0231786	0.0121735	2	14.4636	15.3813	16.2448	16.6455	26.6371	27.5548	12.1735
1.0 Hz	97	0.0404129	0.0250312	0.0255096	12	84	0.0517086	0.0399348	0.0401789	0.0128577	0.0133361	0.0282394	0.0277613	0.0280055	0.0395351	0.0121735	2	12.8577	13.3361	27.7613	28.0055	25.0312	25.5096	12.1735
1.0 Hz	36	0.00843294	0.00179632	0.00290911	12	20	0.0162918	0.00386702	0.0055435	0.0103771	0.00926436	0.00374053	0.00830645	0.00662997	0.00411832	0.0121735	2	10.3771	9.26436	8.30645	6.62997	1.79632	2.90911	12.1735
1.0 Hz	39	0.0356573	0.0289576	0.029093	11	37	0.0581295	0.0491611	0.0495461	0.0167842	0.0169195	0.0234838	0.0369877	0.0373726	0.045956	0.0121735	2	16.7842	16.9195	36.9877	37.3726	28.9576	29.093	12.1735
1.0 Hz	44	0.035804	0.0211346	0.0215769	12	97	0.0313612	0.0258127	0.0260469	0.00896118	0.00940343	0.0236306	0.0136393	0.0138734	0.0191878	0.0121735	2	8.96118	9.40343	13.6393	13.8734	21.1346	21.5769	12.1735
1.0 Hz	39	0.0353598	0.0286869	0.0288144	9	36	0.00488457	0.00074518	0.00152965	0.0165134	0.0166409	0.0231864	0.0114283	0.0106438	0.0072889	0.0121735	2	16.5134	16.6409	11.4283	10.6438	28.6869	28.8144	12.1735
1.0 Hz	44	0.0528865	0.0196289	0.0213732	7	84	0.0407127	0.0349963	0.0352923	0.00745542	0.00919977	0.040713	0.0228229	0.0231188	0.0285393	0.0121735	2	7.45542	9.19977	22.8229	23.1189	19.6289	21.3732	12.1735
1.0 Hz	84	0.0437366	0.0343318	0.0345277	11	77	0.056656	0.0289858	0.0299359	0.0221583	0.0223542	0.0315631	0.0168123	0.0177624	0.0444826	0.0121735	2	22.1583	22.3542	16.8123	17.7624	34.3318	34.5277	12.1735
1.0 Hz	39	0.0291263	0.0247345	0.0248976	10	44	0.0395893	0.0238416	0.0243628	0.012561	0.0127241	0.0169529	0.0116681	0.0121893	0.0274159	0.0121735	2	12.561	12.7241	11.6681	12.1893	24.7345	24.8976	12.1735
1.0 Hz	20	0.00576836	0.000103757	0.000629366	3	39	0.0362596	0.0309143	0.0310862	0.0120697	0.0115441	0.00640511	0.0187408	0.0189127	0.0240862	0.0121735	2	12.0697	11.5441	18.7408	18.9127	0.103757	0.629366	12.1735
1.0 Hz	36	0.0126011	0.0017076	0.00329258	1	97	0.0438098	0.025191	0.0258003	0.0104659	0.00888089	0.000427636	0.0130175	0.0136268	0.0316364	0.0121735	2	10.4659	8.88089	13.0175	13.6268	1.7076	3.29258	12.1735
1.0 Hz	113	0.0396548	0.0396548	0.0396548	1	20	0.0135453	0.00394514	0.00575874	0.0274813	0.0274813	0.0274813	0.00822834	0.00641473	0.00137179	0.0121735	2	27.4813	27.4813	8.22834	6.41473	39.6548	39.6548	12.1735
1.0 Hz	39	0.0470382	0.0270282	0.027807	6	77	0.0357196	0.0264406	0.0269172	0.0148548	0.0156335	0.0348647	0.0142671	0.0147437	0.0235461	0.0121735	2	14.8548	15.6335	14.2671	14.7437	27.0282	27.807	12.1735
1.0 Hz	44	0.0319661	0.0206412	0.0209974	12	36	0.0104202	0.00452415	0.00566039	0.0084677	0.00882394	0.0197926	0.00764932	0.00651308	0.00175326	0.0121735	2	8.4677	8.82394	7.64932	6.51308	20.6412	20.9974	12.1735
1.0 Hz	77	0.0522405	0.0277306	0.0288286	5	77	0.0431917	0.0256631	0.0265968	0.0155571	0.0166551	0.040067	0.0134896	0.0144234	0.0310183	0.0121735	2	15.5571	16.6551	13.4896	14.4234	27.7306	28.8286	12.1735
1.0 Hz	97	0.0552199	0.0236484	0.0253278	7	84	0.04425	0.0349646	0.0353187	0.011475	0.0131543	0.0430464	0.0227911	0.0231453	0.0320765	0.0121735	2	11.4749	13.1543	22.7911	23.1453	23.6484	25.3278	12.1735
1.0 Hz	36	0.0132172	0.00200123	0.00359054	12	113	0.0523583	0.0444147	0.0446126	0.0101722	0.00858293	0.00104368	0.0322413	0.0324392	0.0401848	0.0121735	2	10.1722	8.58293	32.2413	32.4392	2.00123	3.59054	12.1735
1.0 Hz	84	0.0489013	0.0313891	0.0320126	6	36	0.0107195	0.00218613	0.00340244	0.0192156	0.0198391	0.0367279	0.00998734	0.00877103	0.00145392	0.0121735	2	19.2156	19.8391	9.98734	8.77103	31.3891	32.0126	12.1735
1.0 Hz	37	0.0650545	0.0496634	0.0498407	1	97	0.0394739	0.0249975	0.0254592	0.03749	0.0376672	0.052881	0.012824	0.0132857	0.0273004	0.0121735	2	37.49	37.6672	12.824	13.2857	49.6634	49.8407	12.1735
1.0 Hz	77	0.0481231	0.0266995	0.0275335	6	37	0.0608803	0.0542515	0.0543125	0.014526	0.01536	0.0359496	0.0420781	0.042139	0.0487068	0.0121735	2	14.526	15.36	42.0781	42.139	26.6995	27.5335	12.1735
1.0 Hz	97	0.0352555	0.0253114	0.0256153	12	37	0.0514875	0.0514875	0.0514875	0.0131379	0.0134419	0.0230821	0.039314	0.039314	0.039314	0.0121735	2	13.1379	13.4419	39.314	39.314	25.3114	25.6153	12.1735
1.0 Hz	36	0.00867884	0.00126595	0.00225754	8	20	0.012571	0.00245511	0.00401302	0.0109075	0.00991593	0.00349463	0.00971836	0.00816045	0.000397515	0.0121735	2	10.9075	9.91593	9.71836	8.16045	1.26595	2.25754	12.1735
1.0 Hz	97	0.0237744	0.0164774	0.0167082	14	36	0.0165205	0.00186748	0.00388131	0.00430393	0.00453474	0.0116009	0.010306	0.00829216	0.00434707	0.0121735	2	4.30393	4.53474	10.306	8.29216	16.4774	16.7082	12.1735
1.0 Hz	36	0.0136637	0.00212318	0.00352863	12	39	0.0394739	0.0289741	0.0294742	0.0100503	0.00864484	0.00149018	0.0168006	0.0173008	0.0273004	0.0121735	2	10.0503	8.64484	16.8006	17.3008	2.12318	3.52863	12.1735
1.0 Hz	84	0.0599028	0.0312061	0.0321831	6	20	0.0231329	0.00570886	0.00767269	0.0190326	0.0200096	0.0477294	0.00646461	0.00450078	0.0109595	0.0121735	2	19.0326	20.0096	6.46461	4.50078	31.2061	32.1831	12.1735
1.0 Hz	97	0.0276274	0.0184688	0.018787	14	20	0.0147729	0.00228408	0.00392557	0.00629534	0.00661351	0.0154539	0.00988939	0.0082479	0.00259941	0.0121735	2	6.29534	6.61351	9.88939	8.2479	18.4688	18.787	12.1735
1.0 Hz	84	0.0474894	0.0378818	0.0379997	2	97	0.0359435	0.0275524	0.0280692	0.0257083	0.0258262	0.0353159	0.015379	0.0158957	0.0237701	0.0121735	2	25.7083	25.8262	15.379	15.8957	37.8818	37.9997	12.1735
1.0 Hz	77	0.0607101	0.0268987	0.0280198	5	113	0.052001	0.0457931	0.0459102	0.0147252	0.0158463	0.0485367	0.0336196	0.0337367	0.0398275	0.0121735	2	14.7252	15.8463	33.6196	33.7367	26.8987	28.0198	12.1735
1.0 Hz	113	0.0396548	0.0396548	0.0396548	1	77	0.035511	0.0261012	0.0266565	0.0274813	0.0274813	0.0274813	0.0139277	0.0144831	0.0233375	0.0121735	2	27.4813	27.4813	13.9277	14.4831	39.6548	39.6548	12.1735
1.0 Hz	77	0.0555236	0.0270005	0.0281871	5	39	0.036468	0.0313974	0.0315405	0.014827	0.0160136	0.0433501	0.019224	0.0193671	0.0242946	0.0121735	2	14.827	16.0136	19.224	19.3671	27.0005	28.1871	12.1735
1.0 Hz	39	0.0436522	0.0275126	0.0281438	5	36	0.0128025	0.00219769	0.00369923	0.0153391	0.0159704	0.0314788	0.00997578	0.00847424	0.000629078	0.0121735	2	15.3391	15.9704	9.97578	8.47424	27.5126	28.1438	12.1735
1.0 Hz	97	0.0320596	0.0248444	0.0251812	12	37	0.0566868	0.0529469	0.0530076	0.0126709	0.0130077	0.0198861	0.0407734	0.0408341	0.0445133	0.0121735	2	12.6709	13.0077	40.7734	40.8341	24.8444	25.1812	12.1735
1.0 Hz	44	0.0363252	0.021417	0.021968	12	39	0.0360975	0.0292132	0.0293806	0.00924353	0.00979452	0.0241518	0.0170397	0.0172071	0.023924	0.0121735	2	9.24353	9.79452	17.0397	17.2071	21.417	21.968	12.1735
1.0 Hz	97	0.0280827	0.0238844	0.0240497	1	20	0.0128791	0.00271399	0.00438055	0.011711	0.0118763	0.0159092	0.00945948	0.00779292	0.000705595	0.0121735	2	11.711	11.8763	9.45948	7.79292	23.8844	24.0497	12.1735
1.0 Hz	84	0.0635836	0.0305912	0.0315388	6	84	0.0449091	0.037228	0.0375932	0.0184177	0.0193653	0.0514101	0.0250546	0.0254197	0.0327356	0.0121735	2	18.4177	19.3653	25.0546	25.4197	30.5912	31.5388	12.1735
1.0 Hz	37	0.0534871	0.0462171	0.0463372	14	44	0.0313263	0.0214881	0.0222293	0.0340436	0.0341637	0.0413136	0.00931459	0.0100559	0.0191529	0.0121735	2	34.0436	34.1637	9.31459	10.0559	46.2171	46.3372	12.1735
1.0 Hz	39	0.0359624	0.029078	0.0292278	11	39	0.0392464	0.0290261	0.0293474	0.0169045	0.0170543	0.0237889	0.0168527	0.017174	0.0270729	0.0121735	2	16.9045	17.0543	16.8527	17.174	29.078	29.2278	12.1735
1.0 Hz	44	0.0405052	0.0191262	0.0198407	1	36	0.00955139	0.00140312	0.00275049	0.00695276	0.00766726	0.0283317	0.0107704	0.00942298	0.00262208	0.0121735	2	6.95276	7.66726	10.7704	9.42298	19.1262	19.8407	12.1735
1.0 Hz	113	0.0396548	0.0396548	0.0396548	1	97	0.0314659	0.0270757	0.0273399	0.0274813	0.0274813	0.0274813	0.0149023	0.0151664	0.0192925	0.0121735	2	27.4813	27.4813	14.9023	15.1664	39.6548	39.6548	12.1735
1.0 Hz	84	0.035511	0.0270374	0.0272726	10	97	0.0315939	0.0269038	0.0270671	0.014864	0.0150992	0.0233375	0.0147304	0.0148937	0.0194204	0.0121735	2	14.864	15.0992	14.7304	14.8937	27.0374	27.2726	12.1735
1.0 Hz	77	0.0445185	0.0286869	0.0294356	5	37	0.0575089	0.0492622	0.0494847	0.0165135	0.0172622	0.0323451	0.0370888	0.0373113	0.0453354	0.0121735	2	16.5135	17.2622	37.0888	37.3113	28.6869	29.4356	12.1735
1.0 Hz	113	0.0472832	0.042082	0.0421552	1	210	0	0	0	0.0299085	0.0299817	0.0351097	0.0121735	0.0121735	0.0121735	0.0121735	2	29.9085	29.9817	12.1735	12.1735	42.082	42.1552	12.1735
1.0 Hz	97	0.0353169	0.024945	0.025199	12	20	0.0145092	0.00381017	0.00528525	0.0127715	0.0130255	0.0231434	0.0083633	0.00688822	0.00233577	0.0121735	2	12.7715	13.0255	8.3633	6.88822	24.945	25.199	12.1735
1.0 Hz	97	0.0238682	0.0177714	0.0180208	14	37	0.0564824	0.0519157	0.0519796	0.00559789	0.00584729	0.0116947	0.0397422	0.0398062	0.0443089	0.0121735	2	5.59789	5.84729	39.7422	39.8062	17.7714	18.0208	12.1735
1.0 Hz	77	0.039447	0.0272765	0.0277383	11	39	0.0398437	0.0293257	0.0295636	0.0151031	0.0155648	0.0272735	0.0171522	0.0173902	0.0276703	0.0121735	2	15.1031	15.5648	17.1522	17.3902	27.2765	27.7383	12.1735
1.0 Hz	37	0.061653	0.0512791	0.0513946	12	37	0.0598278	0.0512022	0.0515072	0.0391056	0.0392212	0.0494795	0.0390287	0.0393337	0.0476543	0.0121735	2	39.1056	39.2212	39.0287	39.3337	51.2791	51.3946	12.1735
1.0 Hz	97	0.0354757	0.0233294	0.0236408	1	44	0.0517918	0.0233001	0.024403	0.0111559	0.0114674	0.0233023	0.0111266	0.0122295	0.0396183	0.0121735	2	11.1559	11.4674	11.1266	12.2295	23.3294	23.6408	12.1735
1.0 Hz	37	0.0581295	0.0534329	0.0535084	13	77	0.039077	0.0273581	0.0279852	0.0412594	0.0413349	0.045956	0.0151846	0.0158117	0.0269035	0.0121735	2	41.2594	41.3349	15.1846	15.8117	53.4329	53.5084	12.1735
1.0 Hz	113	0.0482452	0.0411676	0.0413086	1	20	0.0139793	0.00483664	0.00639423	0.0289942	0.0291351	0.0360717	0.00733683	0.00577924	0.00180582	0.0121735	2	28.9942	29.1351	7.33683	5.77924	41.1676	41.3086	12.1735
1.0 Hz	39	0.0442351	0.0272537	0.0278007	6	39	0.0360975	0.0292132	0.0293806	0.0150803	0.0156272	0.0320617	0.0170397	0.0172071	0.023924	0.0121735	2	15.0803	15.6272	17.0397	17.2071	27.2537	27.8007	12.1735
1.0 Hz	44	0.0371099	0.0195363	0.0201669	1	113	0.0555236	0.0441874	0.0444814	0.00736283	0.00799346	0.0249365	0.0320139	0.0323079	0.0433501	0.0121735	2	7.36283	7.99346	32.0139	32.3079	19.5363	20.1669	12.1735
1.0 Hz	20	0.0170084	0.0017633	0.0036527	5	44	0.0441892	0.0207964	0.0218972	0.0104102	0.00852077	0.00483489	0.00862297	0.00972375	0.0320157	0.0121735	2	10.4102	8.52077	8.62297	9.72375	1.7633	3.6527	12.1735
1.0 Hz	44	0.0358929	0.0250966	0.0254141	13	36	0.00901635	0.00227404	0.00349226	0.0129231	0.0132407	0.0237194	0.00989943	0.00868121	0.00315712	0.0121735	2	12.9231	13.2407	9.89944	8.68121	25.0966	25.4141	12.1735
1.0 Hz	20	0.00244701	4.42343e-05	0.000285268	10	44	0.0479513	0.0232248	0.0241406	0.0121292	0.0118882	0.00972646	0.0110513	0.0119671	0.0357779	0.0121735	2	12.1292	11.8882	11.0513	11.9671	0.0442343	0.285268	12.1735
1.0 Hz	37	0.0602165	0.050983	0.0511184	12	210	0	0	0	0.0388095	0.038945	0.048043	0.0121735	0.0121735	0.0121735	0.0121735	2	38.8095	38.945	12.1735	12.1735	50.983	51.1184	12.1735
1.0 Hz	97	0.0351546	0.023267	0.023562	1	39	0.0480849	0.0308685	0.0312729	0.0110935	0.0113885	0.0229811	0.0186951	0.0190994	0.0359114	0.0121735	2	11.0935	11.3885	18.6951	19.0994	23.267	23.562	12.1735
1.0 Hz	39	0.0440086	0.0296703	0.0298958	11	113	0.0520394	0.046285	0.0464121	0.0174969	0.0177223	0.0318351	0.0341115	0.0342386	0.039866	0.0121735	2	17.4969	17.7223	34.1115	34.2386	29.6703	29.8958	12.1735
1.0 Hz	97	0.0516511	0.0239907	0.0251857	7	39	0.0401317	0.030483	0.0307804	0.0118172	0.0130122	0.0394776	0.0183096	0.0186069	0.0279583	0.0121735	2	11.8172	13.0122	18.3096	18.6069	23.9907	25.1857	12.1735
1.0 Hz	39	0.0432224	0.027546	0.0279871	5	113	0.0554554	0.0456145	0.0458276	0.0153725	0.0158136	0.0310489	0.0334411	0.0336541	0.0432819	0.0121735	2	15.3725	15.8136	33.4411	33.6541	27.546	27.9871	12.1735
1.0 Hz	20	0.0122929	0.00216185	0.00358659	11	39	0.0400817	0.0293215	0.0295463	0.0100116	0.00858688	0.000119472	0.0171481	0.0173729	0.0279083	0.0121735	2	10.0116	8.58687	17.1481	17.3729	2.16185	3.5866	12.1735
1.0 Hz	37	0.0608803	0.0513105	0.0514775	12	84	0.0634369	0.0370009	0.0375597	0.039137	0.039304	0.0487068	0.0248275	0.0253863	0.0512634	0.0121735	2	39.137	39.304	24.8275	25.3863	51.3105	51.4775	12.1735
1.0 Hz	97	0.0361829	0.0289061	0.0290658	13	84	0.0558418	0.0366578	0.0371937	0.0167327	0.0168923	0.0240094	0.0244843	0.0250202	0.0436684	0.0121735	2	16.7327	16.8923	24.4843	25.0202	28.9061	29.0658	12.1735
1.0 Hz	20	0.00819839	0.00198551	0.00298629	9	36	0.0187649	0.00463388	0.00615696	0.010188	0.00918718	0.00397508	0.00753959	0.00601651	0.00659147	0.0121735	2	10.188	9.18718	7.53959	6.01651	1.98551	2.98629	12.1735
1.0 Hz	37	0.0593517	0.0523316	0.0524045	8	84	0.0438937	0.0366493	0.0369162	0.0401582	0.040231	0.0471782	0.0244758	0.0247428	0.0317202	0.0121735	2	40.1582	40.231	24.4758	24.7428	52.3316	52.4045	12.1735
1.0 Hz	44	0.0421156	0.0182241	0.0198345	7	77	0.0354951	0.0263967	0.0266535	0.00605065	0.00766101	0.0299422	0.0142232	0.0144801	0.0233216	0.0121735	2	6.05065	7.66101	14.2232	14.4801	18.2241	19.8345	12.1735
1.0 Hz	113	0.0513468	0.0418151	0.041946	1	37	0.0592799	0.050596	0.0509011	0.0296416	0.0297725	0.0391733	0.0384226	0.0387276	0.0471065	0.0121735	2	29.6416	29.7725	38.4226	38.7276	41.8151	41.946	12.1735
1.0 Hz	84	0.0638769	0.0320848	0.032824	5	20	0.01114	0.00274867	0.00407449	0.0199113	0.0206506	0.0517034	0.0094248	0.00809898	0.00103352	0.0121735	2	19.9113	20.6506	9.4248	8.09898	32.0848	32.824	12.1735
1.0 Hz	97	0.0358161	0.0232487	0.0237359	1	77	0.043886	0.0277649	0.0283996	0.0110753	0.0115625	0.0236426	0.0155914	0.0162261	0.0317125	0.0121735	2	11.0753	11.5625	15.5914	16.2261	23.2487	23.7359	12.1735
1.0 Hz	113	0.0396548	0.0396548	0.0396548	1	39	0.047696	0.0315835	0.0318747	0.0274813	0.0274813	0.0274813	0.0194101	0.0197012	0.0355226	0.0121735	2	27.4813	27.4813	19.4101	19.7012	39.6548	39.6548	12.1735
1.0 Hz	36	0.0179951	0.0028147	0.00523058	7	77	0.0404129	0.0270847	0.0277561	0.00935877	0.00694289	0.00582162	0.0149112	0.0155826	0.0282394	0.0121735	2	9.35877	6.94289	14.9112	15.5826	2.8147	5.23058	12.1735
1.0 Hz	20	0.00848451	0.00187036	0.00289932	9	113	0.0431227	0.0431227	0.0431227	0.0103031	0.00927415	0.00368896	0.0309492	0.0309492	0.0309492	0.0121735	2	10.3031	9.27415	30.9492	30.9492	1.87036	2.89932	12.1735
1.0 Hz	37	0.075147	0.0494842	0.0500003	7	77	0.0391925	0.0267254	0.0275459	0.0373107	0.0378268	0.0629735	0.0145519	0.0153725	0.027019	0.0121735	2	37.3107	37.8268	14.5519	15.3725	49.4842	50.0003	12.1735
1.0 Hz	37	0.0536731	0.0463571	0.0465173	14	113	0.0431227	0.0431227	0.0431227	0.0341836	0.0343439	0.0414996	0.0309492	0.0309492	0.0309492	0.0121735	2	34.1836	34.3439	30.9492	30.9492	46.3571	46.5173	12.1735
1.0 Hz	37	0.0624528	0.053758	0.0538422	13	36	0.00862382	0.00100366	0.00225243	0.0415845	0.0416687	0.0502794	0.0111698	0.00992105	0.00354965	0.0121735	2	41.5845	41.6687	11.1698	9.92105	53.7579	53.8422	12.1735
1.0 Hz	39	0.0434913	0.0280532	0.02864	5	210	0	0	0	0.0158797	0.0164665	0.0313178	0.0121735	0.0121735	0.0121735	0.0121735	2	15.8797	16.4665	12.1735	12.1735	28.0532	28.64	12.1735
1.0 Hz	113	0.0396548	0.0396548	0.0396548	1	37	0.0655041	0.0543791	0.0544939	0.0274813	0.0274813	0.0274813	0.0422056	0.0423205	0.0533306	0.0121735	2	27.4813	27.4813	42.2056	42.3205	39.6548	39.6548	12.1735
1.0 Hz	97	0.039597	0.0231938	0.0236806	1	39	0.0394624	0.0297064	0.0299454	0.0110203	0.0115071	0.0274236	0.0175329	0.017772	0.0272889	0.0121735	2	11.0203	11.5071	17.5329	17.772	23.1938	23.6806	12.1735
1.0 Hz	36	0.0279509	0.00283628	0.00609312	7	210	0	0	0	0.00933719	0.00608035	0.0157774	0.0121735	0.0121735	0.0121735	0.0121735	2	9.33719	6.08035	12.1735	12.1735	2.83628	6.09312	12.1735
1.0 Hz	84	0.0636856	0.0312232	0.0320581	6	37	0.0514875	0.0514875	0.0514875	0.0190497	0.0198846	0.0515121	0.039314	0.039314	0.039314	0.0121735	2	19.0497	19.8846	39.314	39.314	31.2232	32.0581	12.1735
1.0 Hz	37	0.0606159	0.0521262	0.0522191	8	113	0.0559105	0.0461199	0.04625	0.0399527	0.0400456	0.0484424	0.0339465	0.0340765	0.043737	0.0121735	2	39.9527	40.0456	33.9464	34.0765	52.1262	52.2191	12.1735
1.0 Hz	84	0.0433763	0.0311425	0.0316069	6	84	0.0471299	0.0353734	0.0356773	0.018969	0.0194334	0.0312028	0.0231999	0.0235038	0.0349564	0.0121735	2	18.969	19.4334	23.1999	23.5038	31.1425	31.6069	12.1735
1.0 Hz	39	0.0353521	0.0285005	0.0286174	9	36	0.00601889	0.00234699	0.00333585	0.016327	0.0164439	0.0231786	0.00982648	0.00883762	0.00615458	0.0121735	2	16.327	16.4439	9.82648	8.83762	28.5005	28.6174	12.1735
1.0 Hz	77	0.0394701	0.026214	0.0266223	11	20	0.0102297	0.00343371	0.00480134	0.0140405	0.0144489	0.0272966	0.00873976	0.00737213	0.00194379	0.0121735	2	14.0405	14.4489	8.73976	7.37213	26.214	26.6223	12.1735
1.0 Hz	84	0.0595858	0.0326429	0.0333748	5	84	0.0489361	0.0362099	0.0365488	0.0204695	0.0212013	0.0474123	0.0240364	0.0243754	0.0367627	0.0121735	2	20.4695	21.2013	24.0364	24.3754	32.6429	33.3748	12.1735
1.0 Hz	20	0.00911496	0.00261014	0.00391739	11	44	0.0350618	0.0209656	0.0215483	0.00956333	0.00825608	0.00305851	0.00879213	0.00937488	0.0228884	0.0121735	2	9.56333	8.25608	8.79213	9.37488	2.61014	3.91739	12.1735
1.0 Hz	37	0.0674854	0.0488491	0.0493949	7	37	0.0640686	0.0533627	0.0535595	0.0366756	0.0372214	0.0553119	0.0411892	0.041386	0.0518951	0.0121735	2	36.6756	37.2214	41.1892	41.386	48.8491	49.3949	12.1735
1.0 Hz	36	0.00950731	0.00141428	0.00248025	8	77	0.0472216	0.0267783	0.0277318	0.0107592	0.00969322	0.00266616	0.0146048	0.0155583	0.0350481	0.0121735	2	10.7592	9.69322	14.6048	15.5583	1.41428	2.48025	12.1735
1.0 Hz	37	0.0590755	0.0540361	0.0540959	13	97	0.0397317	0.0296238	0.0300505	0.0418626	0.0419224	0.0469021	0.0174504	0.017877	0.0275582	0.0121735	2	41.8626	41.9224	17.4504	17.877	54.0361	54.0959	12.1735
1.0 Hz	36	0.0191967	0.00221805	0.00483219	7	113	0.0564824	0.0474309	0.0475982	0.00995542	0.00734128	0.00702327	0.0352574	0.0354247	0.0443089	0.0121735	2	9.95543	7.34128	35.2574	35.4247	2.21804	4.83219	12.1735
1.0 Hz	113	0.0396548	0.0396548	0.0396548	1	210	0	0	0	0.0274813	0.0274813	0.0274813	0.0121735	0.0121735	0.0121735	0.0121735	2	27.4813	27.4813	12.1735	12.1735	39.6548	39.6548	12.1735
1.0 Hz	44	0.0371099	0.0197896	0.0210665	7	97	0.0361901	0.027329	0.0279633	0.00761614	0.008893	0.0249365	0.0151555	0.0157898	0.0240167	0.0121735	2	7.61614	8.893	15.1555	15.7898	19.7896	21.0665	12.1735
1.0 Hz	113	0.0396548	0.0396548	0.0396548	1	97	0.0474665	0.027871	0.0283135	0.0274813	0.0274813	0.0274813	0.0156975	0.01614	0.035293	0.0121735	2	27.4813	27.4813	15.6975	16.14	39.6548	39.6548	12.1735
1.0 Hz	20	0.0175392	0.00206552	0.00418928	6	36	0.00487313	0.00117078	0.00208922	0.0101079	0.00798419	0.00536572	0.0110027	0.0100842	0.00730034	0.0121735	2	10.1079	7.98419	11.0027	10.0842	2.06552	4.18928	12.1735
1.0 Hz	20	0.0177514	0.00228419	0.00417469	5	44	0.0367193	0.0227893	0.0238762	0.00988928	0.00799878	0.00557797	0.0106159	0.0117027	0.0245459	0.0121735	2	9.88928	7.99878	10.6159	11.7027	2.28419	4.17469	12.1735
1.0 Hz	39	0.0352864	0.0283673	0.0284863	9	84	0.0524267	0.0374995	0.0379057	0.0161938	0.0163129	0.023113	0.025326	0.0257322	0.0402532	0.0121735	2	16.1938	16.3129	25.326	25.7322	28.3673	28.4863	12.1735
1.0 Hz	37	0.0615889	0.0514781	0.0516418	12	20	0.011222	0.00333948	0.00482852	0.0393046	0.0394683	0.0494154	0.00883399	0.00734495	0.000951437	0.0121735	2	39.3046	39.4683	8.83399	7.34495	51.4781	51.6418	12.1735
1.0 Hz	97	0.0322684	0.026266	0.0264593	8	77	0.0602952	0.0297766	0.0307264	0.0140925	0.0142858	0.0200949	0.0176032	0.0185529	0.0481218	0.0121735	2	14.0925	14.2858	17.6032	18.5529	26.266	26.4593	12.1735
1.0 Hz	39	0.0436029	0.0284308	0.0288686	5	39	0.0367111	0.0302318	0.0304302	0.0162573	0.0166951	0.0314294	0.0180583	0.0182567	0.0245377	0.0121735	2	16.2573	16.6951	18.0583	18.2567	28.4308	28.8686	12.1735
1.0 Hz	36	0.017834	0.00249074	0.00465842	7	84	0.0404629	0.0346552	0.0349283	0.00968273	0.00751505	0.0056605	0.0224817	0.0227548	0.0282894	0.0121735	2	9.68273	7.51505	22.4817	22.7548	2.49074	4.65842	12.1735
1.0 Hz	20	0.0129842	0.005287	0.0064359	2	36	0.0128776	0.002352	0.00419426	0.00688647	0.00573757	0.000810735	0.00982147	0.00797921	0.000704113	0.0121735	2	6.88647	5.73757	9.82147	7.97921	5.287	6.4359	12.1735
1.0 Hz	36	0.00967024	0.00236147	0.00361993	12	20	0.0106404	0.00330725	0.00467585	0.009812	0.00855354	0.00250323	0.00886622	0.00749762	0.00153308	0.0121735	2	9.812	8.55354	8.86622	7.49762	2.36147	3.61993	12.1735
1.0 Hz	84	0.0517043	0.0325476	0.0332039	5	44	0.0351391	0.0213015	0.0218362	0.0203742	0.0210304	0.0395309	0.00912807	0.00966276	0.0229657	0.0121735	2	20.3742	21.0304	9.12807	9.66276	32.5476	33.2039	12.1735
1.0 Hz	77	0.0392002	0.0264405	0.0267984	11	97	0.0362447	0.0261045	0.0264245	0.014267	0.0146249	0.0270267	0.0139311	0.0142511	0.0240712	0.0121735	2	14.267	14.6249	13.9311	14.2511	26.4405	26.7984	12.1735
1.0 Hz	36	0.00140401	1.86841e-05	0.000147882	14	84	0.0470764	0.0381041	0.0383212	0.0121548	0.0120256	0.0107695	0.0259306	0.0261477	0.0349029	0.0121735	2	12.1548	12.0256	25.9306	26.1477	0.0186841	0.147882	12.1735
1.0 Hz	77	0.0598802	0.0247653	0.0258195	6	37	0.0579239	0.0541223	0.05417	0.0125918	0.013646	0.0477067	0.0419488	0.0419965	0.0457504	0.0121735	2	12.5918	13.646	41.9488	41.9965	24.7653	25.8195	12.1735
1.0 Hz	39	0.0474703	0.0277593	0.0284303	6	44	0.0314776	0.0231315	0.0232992	0.0155858	0.0162568	0.0352968	0.0109581	0.0111257	0.0193041	0.0121735	2	15.5858	16.2568	10.9581	11.1257	27.7593	28.4303	12.1735
1.0 Hz	39	0.0327178	0.0248391	0.0250019	10	39	0.043921	0.032751	0.0329618	0.0126657	0.0128284	0.0205443	0.0205776	0.0207884	0.0317475	0.0121735	2	12.6657	12.8284	20.5776	20.7884	24.8391	25.0019	12.1735
1.0 Hz	36	0.00936069	0.00201883	0.00311814	8	39	0.0391232	0.0323625	0.0325267	0.0101546	0.00905533	0.00281278	0.020189	0.0203533	0.0269497	0.0121735	2	10.1546	9.05533	20.189	20.3533	2.01883	3.11814	12.1735
1.0 Hz	84	0.0514571	0.0304309	0.0311134	6	97	0.0351005	0.0287277	0.0289197	0.0182574	0.0189399	0.0392836	0.0165542	0.0167463	0.022927	0.0121735	2	18.2574	18.9399	16.5542	16.7463	30.4309	31.1134	12.1735
1.0 Hz	77	0.0399202	0.0295086	0.0298053	2	77	0.0358581	0.0261401	0.0265375	0.0173352	0.0176318	0.0277467	0.0139667	0.014364	0.0236846	0.0121735	2	17.3352	17.6318	13.9667	14.364	29.5086	29.8053	12.1735
1.0 Hz	77	0.0393238	0.0247097	0.0250042	11	210	0	0	0	0.0125362	0.0128307	0.0271503	0.0121735	0.0121735	0.0121735	0.0121735	2	12.5362	12.8307	12.1735	12.1735	24.7097	25.0042	12.1735
1.0 Hz	113	0.0396548	0.0396548	0.0396548	1	84	0.0472598	0.0345042	0.0349801	0.0274813	0.0274813	0.0274813	0.0223307	0.0228066	0.0350863	0.0121735	2	27.4813	27.4813	22.3307	22.8066	39.6548	39.6548	12.1735
1.0 Hz	84	0.0397625	0.0341165	0.0342971	9	77	0.0368119	0.0253821	0.0259349	0.0219431	0.0221236	0.027589	0.0132086	0.0137615	0.0246385	0.0121735	2	21.9431	22.1236	13.2086	13.7615	34.1165	34.2971	12.1735
1.0 Hz	36	0.0135176	0.00123007	0.00239078	1	77	0.039509	0.0267698	0.0273437	0.0109434	0.00978269	0.00134417	0.0145963	0.0151702	0.0273355	0.0121735	2	10.9434	9.78269	14.5963	15.1702	1.23007	2.39078	12.1735
1.0 Hz	97	0.0398009	0.0287676	0.0289644	13	84	0.0596424	0.0374995	0.0379296	0.0165941	0.0167909	0.0276275	0.025326	0.0257561	0.0474689	0.0121735	2	16.5941	16.7909	25.326	25.7561	28.7676	28.9644	12.1735
1.0 Hz	36	0.0092304	0.00177864	0.00286342	8	44	0.035383	0.0228043	0.0234871	0.0103948	0.00931005	0.00294307	0.0106308	0.0113136	0.0232095	0.0121735	2	10.3948	9.31005	10.6308	11.3136	1.77864	2.86342	12.1735
1.0 Hz	37	0.0618879	0.0540443	0.0541323	13	77	0.0449699	0.028455	0.0291022	0.0418708	0.0419589	0.0497145	0.0162816	0.0169287	0.0327964	0.0121735	2	41.8708	41.9589	16.2816	16.9287	54.0443	54.1323	12.1735
1.0 Hz	37	0.0590302	0.0522716	0.0523488	8	210	0	0	0	0.0400981	0.0401753	0.0468567	0.0121735	0.0121735	0.0121735	0.0121735	2	40.0981	40.1753	12.1735	12.1735	52.2716	52.3488	12.1735
1.0 Hz	36	0.00112437	1.12437e-05	0.000112437	14	210	0	0	0	0.0121622	0.012061	0.0110491	0.0121735	0.0121735	0.0121735	0.0121735	2	12.1622	12.061	12.1735	12.1735	0.0112437	0.112437	12.1735
1.0 Hz	84	0.0635836	0.0305912	0.0315388	6	20	0.0147729	0.00228408	0.00392557	0.0184177	0.0193653	0.0514101	0.00988939	0.0082479	0.00259941	0.0121735	2	18.4177	19.3653	9.88939	8.2479	30.5912	31.5388	12.1735
1.0 Hz	37	0.0616501	0.0544476	0.0545151	13	39	0.0449316	0.0321017	0.0323445	0.0422741	0.0423416	0.0494767	0.0199283	0.020171	0.0327581	0.0121735	2	42.2741	42.3416	19.9283	20.171	54.4476	54.5151	12.1735
1.0 Hz	77	0.0522405	0.0277306	0.0288286	5	113	0.0514152	0.0443989	0.0445343	0.0155571	0.0166551	0.040067	0.0322254	0.0323609	0.0392418	0.0121735	2	15.5571	16.6551	32.2254	32.3609	27.7306	28.8286	12.1735
1.0 Hz	39	0.0291496	0.0250111	0.0251562	10	20	0.022226	0.00538896	0.00692626	0.0128376	0.0129827	0.0169762	0.00678451	0.00524721	0.0100525	0.0121735	2	12.8376	12.9827	6.78451	5.24721	25.0111	25.1562	12.1735
1.0 Hz	84	0.0484512	0.0311799	0.0318295	6	113	0.0523056	0.043391	0.0436876	0.0190065	0.019656	0.0362778	0.0312175	0.0315141	0.0401321	0.0121735	2	19.0065	19.656	31.2175	31.5141	31.1799	31.8295	12.1735
1.0 Hz	77	0.0276624	0.0197889	0.0200088	10	84	0.0408396	0.034367	0.0346383	0.00761545	0.00783536	0.0154889	0.0221935	0.0224648	0.0286661	0.0121735	2	7.61545	7.83536	22.1935	22.4648	19.7889	20.0088	12.1735
1.0 Hz	44	0.0312638	0.0199096	0.0201595	8	84	0.0526324	0.0359815	0.0364448	0.00773617	0.00798601	0.0190903	0.023808	0.0242713	0.0404589	0.0121735	2	7.73617	7.98601	23.808	24.2713	19.9096	20.1595	12.1735
1.0 Hz	84	0.051731	0.0319955	0.0326199	5	210	0	0	0	0.019822	0.0204464	0.0395575	0.0121735	0.0121735	0.0121735	0.0121735	2	19.822	20.4464	12.1735	12.1735	31.9955	32.6199	12.1735
1.0 Hz	37	0.0652347	0.054293	0.0543749	13	37	0.0670356	0.0526917	0.0530204	0.0421195	0.0422014	0.0530612	0.0405183	0.0408469	0.0548621	0.0121735	2	42.1195	42.2014	40.5182	40.8469	54.293	54.3749	12.1735
1.0 Hz	20	0.0166342	0.00172793	0.00348947	5	37	0.0592252	0.0529916	0.0530718	0.0104455	0.008684	0.00446068	0.0408182	0.0408983	0.0470517	0.0121735	2	10.4455	8.684	40.8182	40.8983	1.72793	3.48947	12.1735
1.0 Hz	44	0.0329661	0.0211613	0.0214927	12	210	0	0	0	0.00898786	0.00931923	0.0207926	0.0121735	0.0121735	0.0121735	0.0121735	2	8.98786	9.31923	12.1735	12.1735	21.1613	21.4927	12.1735
1.0 Hz	20	0.0213765	0.00201453	0.00426172	5	44	0.0515826	0.0221329	0.0237623	0.0101589	0.00791175	0.00920305	0.00995941	0.0115889	0.0394091	0.0121735	2	10.1589	7.91175	9.9594	11.5889	2.01453	4.26172	12.1735
1.0 Hz	36	0.0097569	0.00136464	0.00272494	12	77	0.0397168	0.0257882	0.0263552	0.0108088	0.00944853	0.00241657	0.0136147	0.0141817	0.0275433	0.0121735	2	10.8088	9.44853	13.6147	14.1817	1.36464	2.72494	12.1735
1.0 Hz	39	0.051137	0.0273617	0.0281107	6	20	0.0101584	0.00233263	0.00392108	0.0151883	0.0159372	0.0389635	0.00984084	0.00825239	0.00201507	0.0121735	2	15.1883	15.9372	9.84084	8.25239	27.3617	28.1107	12.1735
1.0 Hz	20	0.0175392	0.00261276	0.00462864	6	39	0.0368467	0.0319627	0.0321558	0.00956071	0.00754483	0.00536572	0.0197892	0.0199823	0.0246732	0.0121735	2	9.56071	7.54483	19.7892	19.9823	2.61276	4.62864	12.1735
1.0 Hz	37	0.0593517	0.0534512	0.053535	13	210	0	0	0	0.0412777	0.0413615	0.0471782	0.0121735	0.0121735	0.0121735	0.0121735	2	41.2777	41.3615	12.1735	12.1735	53.4512	53.535	12.1735
1.0 Hz	84	0.0593743	0.0308912	0.0318989	6	77	0.043886	0.0283816	0.029034	0.0187177	0.0197255	0.0472009	0.0162081	0.0168605	0.0317125	0.0121735	2	18.7177	19.7255	16.2081	16.8605	30.8912	31.8989	12.1735
1.0 Hz	77	0.0357345	0.0261737	0.0265087	11	20	0.0124312	0.00331365	0.00488298	0.0140002	0.0143352	0.0235611	0.00885983	0.00729049	0.000257762	0.0121735	2	14.0002	14.3352	8.85983	7.29049	26.1737	26.5087	12.1735
1.0 Hz	77	0.0607101	0.0268987	0.0280198	5	77	0.0433571	0.0259681	0.0268923	0.0147252	0.0158463	0.0485367	0.0137946	0.0147188	0.0311836	0.0121735	2	14.7252	15.8463	13.7946	14.7188	26.8987	28.0198	12.1735
1.0 Hz	39	0.0519135	0.0282305	0.0288761	6	37	0.0642119	0.0516034	0.0518955	0.016057	0.0167027	0.03974	0.0394299	0.039722	0.0520384	0.0121735	2	16.057	16.7027	39.4299	39.722	28.2305	28.8761	12.1735
1.0 Hz	20	0.0127359	0.00207694	0.00398048	5	77	0.0476006	0.0271708	0.028013	0.0100965	0.00819299	0.000562428	0.0149974	0.0158395	0.0354271	0.0121735	2	10.0965	8.19299	14.9973	15.8395	2.07694	3.98048	12.1735
1.0 Hz	84	0.0596084	0.031566	0.0322625	5	77	0.035847	0.026486	0.027051	0.0193925	0.020089	0.0474349	0.0143125	0.0148775	0.0236735	0.0121735	2	19.3925	20.089	14.3125	14.8775	31.566	32.2625	12.1735
1.0 Hz	113	0.0553758	0.0416216	0.0418404	1	113	0.0431227	0.0431227	0.0431227	0.0294481	0.029667	0.0432023	0.0309492	0.0309492	0.0309492	0.0121735	2	29.4481	29.667	30.9492	30.9492	41.6216	41.8404	12.1735
1.0 Hz	84	0.0597481	0.0315072	0.0322343	6	36	0.0125063	0.00249564	0.00410449	0.0193337	0.0200608	0.0475746	0.00967783	0.00806898	0.000332826	0.0121735	2	19.3337	20.0608	9.67783	8.06898	31.5072	32.2343	12.1735
1.0 Hz	36	0.0205185	0.00241456	0.00466668	7	84	0.056054	0.0352928	0.0357529	0.00975891	0.00750679	0.00834502	0.0231193	0.0235795	0.0438805	0.0121735	2	9.75891	7.50679	23.1193	23.5795	2.41456	4.66668	12.1735
1.0 Hz	39	0.0431304	0.0279553	0.0284881	5	77	0.0474436	0.0279001	0.0288639	0.0157818	0.0163146	0.0309569	0.0157267	0.0166904	0.0352701	0.0121735	2	15.7818	16.3146	15.7267	16.6904	27.9553	28.4881	12.1735
1.0 Hz	77	0.0357847	0.0259956	0.026382	11	44	0.0278225	0.0215212	0.0218559	0.0138221	0.0142085	0.0236113	0.00934772	0.0096824	0.015649	0.0121735	2	13.8221	14.2085	9.34772	9.6824	25.9956	26.382	12.1735
1.0 Hz	20	0.00137156	9.34645e-05	0.000333077	10	37	0.0572772	0.0539498	0.0540243	0.01208	0.0118404	0.0108019	0.0417763	0.0418508	0.0451037	0.0121735	2	12.08	11.8404	41.7763	41.8508	0.0934645	0.333077	12.1735
1.0 Hz	77	0.0282077	0.0206761	0.0208653	10	44	0.0438098	0.0232814	0.0241238	0.00850263	0.00869181	0.0160342	0.0111079	0.0119503	0.0316364	0.0121735	2	8.50263	8.69181	11.1079	11.9503	20.6761	20.8653	12.1735
1.0 Hz	84	0.0596084	0.031566	0.0322625	5	84	0.0450923	0.0357067	0.0361943	0.0193925	0.020089	0.0474349	0.0235332	0.0240209	0.0329189	0.0121735	2	19.3925	20.089	23.5332	24.0209	31.566	32.2625	12.1735
1.0 Hz	97	0.0552199	0.0236484	0.0253278	7	113	0.0557282	0.045737	0.0458517	0.011475	0.0131543	0.0430464	0.0335635	0.0336782	0.0435547	0.0121735	2	11.4749	13.1543	33.5635	33.6782	23.6484	25.3278	12.1735
1.0 Hz	97	0.0361829	0.0288906	0.0290485	13	20	0.0101584	0.00233263	0.00392108	0.0167171	0.016875	0.0240094	0.00984084	0.00825239	0.00201507	0.0121735	2	16.7171	16.875	9.84084	8.25239	28.8906	29.0485	12.1735
1.0 Hz	77	0.0600316	0.0264673	0.0277629	6	39	0.0409164	0.0308348	0.0311045	0.0142938	0.0155894	0.0478581	0.0186613	0.018931	0.028743	0.0121735	2	14.2938	15.5894	18.6613	18.931	26.4673	27.7629	12.1735
1.0 Hz	36	0.0135453	0.00226284	0.00391261	12	113	0.0551516	0.0457636	0.0460195	0.00991063	0.00826086	0.00137179	0.0335901	0.033846	0.0429782	0.0121735	2	9.91063	8.26087	33.5901	33.846	2.26284	3.91261	12.1735
1.0 Hz	113	0.0513468	0.0412449	0.0414324	1	36	0.0104202	0.00240268	0.00405559	0.0290714	0.0292589	0.0391733	0.00977079	0.00811788	0.00175326	0.0121735	2	29.0714	29.2589	9.77079	8.11788	41.2449	41.4324	12.1735
1.0 Hz	39	0.0289504	0.0247688	0.0249216	10	77	0.0351005	0.0253534	0.0256879	0.0125953	0.0127481	0.016777	0.0131799	0.0135144	0.022927	0.0121735	2	12.5953	12.7481	13.1799	13.5144	24.7688	24.9216	12.1735
1.0 Hz	37	0.0498028	0.0498028	0.0498028	1	20	0.00997475	0.00300095	0.0045236	0.0376294	0.0376294	0.0376294	0.00917252	0.00764987	0.00219872	0.0121735	2	37.6294	37.6294	9.17252	7.64987	49.8028	49.8028	12.1735
1.0 Hz	77	0.0430614	0.0257945	0.0262125	11	44	0.0350696	0.0197604	0.0207501	0.013621	0.0140391	0.0308879	0.00758693	0.00857667	0.0228961	0.0121735	2	13.621	14.0391	7.58693	8.57667	25.7945	26.2125	12.1735
1.0 Hz	84	0.043955	0.0346286	0.034824	11	84	0.0595216	0.036362	0.0368312	0.0224551	0.0226505	0.0317815	0.0241886	0.0246577	0.0473481	0.0121735	2	22.4551	22.6505	24.1886	24.6577	34.6286	34.824	12.1735
1.0 Hz	37	0.0619256	0.0505089	0.0506584	12	97	0.0396052	0.0276123	0.0279788	0.0383354	0.038485	0.0497521	0.0154388	0.0158053	0.0274317	0.0121735	2	38.3354	38.485	15.4388	15.8053	50.5089	50.6584	12.1735
1.0 Hz	44	0.0404432	0.0190295	0.0202654	7	77	0.0482304	0.0288492	0.0295736	0.00685607	0.00809197	0.0282697	0.0166757	0.0174001	0.0360569	0.0121735	2	6.85607	8.09197	16.6757	17.4001	19.0295	20.2654	12.1735
1.0 Hz	20	0.0167994	0.00578823	0.00701884	2	84	0.0470993	0.0363113	0.0365859	0.00638524	0.00515463	0.00462592	0.0241378	0.0244124	0.0349259	0.0121735	2	6.38524	5.15463	24.1378	24.4124	5.78823	7.01884	12.1735
1.0 Hz	97	0.0323309	0.0268486	0.0270494	8	37	0.0597481	0.05151	0.0517681	0.0146752	0.0148759	0.0201574	0.0393366	0.0395946	0.0475746	0.0121735	2	14.6752	14.8759	39.3366	39.5946	26.8486	27.0494	12.1735
1.0 Hz	77	0.0446751	0.0262999	0.0270985	5	20	0.0133874	0.0026885	0.00453218	0.0141265	0.014925	0.0325016	0.00948497	0.00764129	0.00121392	0.0121735	2	14.1265	14.925	9.48497	7.64129	26.2999	27.0985	12.1735
1.0 Hz	44	0.0321947	0.0211034	0.0213772	12	84	0.0436029	0.0349387	0.0353774	0.00892995	0.00920376	0.0200213	0.0227652	0.0232039	0.0314294	0.0121735	2	8.92995	9.20376	22.7652	23.2039	21.1034	21.3772	12.1735
1.0 Hz	39	0.0401317	0.0265894	0.0270978	6	44	0.0319472	0.0228556	0.0232862	0.0144159	0.0149243	0.0279583	0.0106822	0.0111127	0.0197737	0.0121735	2	14.4159	14.9243	10.6822	11.1127	26.5894	27.0978	12.1735
1.0 Hz	44	0.0321017	0.0212341	0.0217381	12	44	0.0236064	0.0236064	0.0236064	0.00906066	0.00956467	0.0199283	0.0114329	0.0114329	0.0114329	0.0121735	2	9.06066	9.56467	11.4329	11.4329	21.2341	21.7381	12.1735
1.0 Hz	84	0.0369894	0.0269315	0.0271828	10	97	0.0352241	0.0257286	0.0260939	0.014758	0.0150094	0.0248159	0.0135551	0.0139204	0.0230507	0.0121735	2	14.758	15.0094	13.5551	13.9204	26.9315	27.1828	12.1735
1.0 Hz	97	0.0237939	0.0164271	0.0168426	14	113	0.0554402	0.0470933	0.0471997	0.00425358	0.00466909	0.0116205	0.0349198	0.0350263	0.0432667	0.0121735	2	4.25358	4.66909	34.9198	35.0263	16.4271	16.8426	12.1735
1.0 Hz	39	0.0392853	0.0290272	0.0292481	11	113	0.0593743	0.0443542	0.0447645	0.0168537	0.0170746	0.0271119	0.0321807	0.032591	0.0472009	0.0121735	2	16.8537	17.0746	32.1807	32.591	29.0272	29.2481	12.1735
1.0 Hz	36	0.0132729	0.00147271	0.00288372	1	113	0.0431227	0.0431227	0.0431227	0.0107008	0.00928975	0.00109944	0.0309492	0.0309492	0.0309492	0.0121735	2	10.7008	9.28975	30.9492	30.9492	1.47271	2.88372	12.1735
1.0 Hz	36	0.0123241	0.00132506	0.00259991	1	113	0.0559257	0.046437	0.0465934	0.0108484	0.00957356	0.000150589	0.0342635	0.0344199	0.0437522	0.0121735	2	10.8484	9.57356	34.2635	34.4199	1.32506	2.59991	12.1735
1.0 Hz	97	0.0364685	0.0299422	0.0300517	13	20	0.0122712	0.00483611	0.00593911	0.0177687	0.0178782	0.0242951	0.00733736	0.00623436	9.77386e-05	0.0121735	2	17.7687	17.8782	7.33736	6.23436	29.9422	30.0517	12.1735
1.0 Hz	36	0.0180894	0.00223934	0.00389203	12	97	0.0396052	0.0288201	0.0291475	0.00993413	0.00828144	0.00591592	0.0166466	0.0169741	0.0274317	0.0121735	2	9.93413	8.28144	16.6466	16.9741	2.23934	3.89203	12.1735
1.0 Hz	36	0.00843294	0.00179632	0.00290911	12	210	0	0	0	0.0103771	0.00926436	0.00374053	0.0121735	0.0121735	0.0121735	0.0121735	2	10.3771	9.26436	12.1735	12.1735	1.79632	2.90911	12.1735
1.0 Hz	77	0.0606724	0.0258148	0.0270352	6	77	0.0432612	0.0261807	0.0267901	0.0136413	0.0148617	0.048499	0.0140073	0.0146166	0.0310878	0.0121735	2	13.6413	14.8617	14.0073	14.6166	25.8148	27.0352	12.1735
1.0 Hz	77	0.0396586	0.0257885	0.0262171	11	37	0.0583095	0.0527302	0.0528558	0.013615	0.0140436	0.0274851	0.0405568	0.0406824	0.046136	0.0121735	2	13.615	14.0436	40.5568	40.6824	25.7885	26.2171	12.1735
1.0 Hz	84	0.0519748	0.0311035	0.0317821	6	39	0.0432224	0.0308802	0.0312463	0.01893	0.0196086	0.0398013	0.0187067	0.0190728	0.0310489	0.0121735	2	18.93	19.6086	18.7067	19.0728	31.1035	31.7821	12.1735
1.0 Hz	37	0.0613788	0.0544997	0.0545694	13	77	0.0361829	0.0265752	0.0272864	0.0423262	0.0423959	0.0492054	0.0144018	0.0151129	0.0240094	0.0121735	2	42.3262	42.3959	14.4018	15.1129	54.4997	54.5694	12.1735
1.0 Hz	44	0.0530779	0.0185201	0.0204079	7	210	0	0	0	0.00634666	0.00823441	0.0409044	0.0121735	0.0121735	0.0121735	0.0121735	2	6.34666	8.23441	12.1735	12.1735	18.5201	20.4079	12.1735
1.0 Hz	37	0.0655506	0.0483627	0.0488731	7	97	0.0354217	0.0268174	0.0274811	0.0361892	0.0366996	0.0533771	0.0146439	0.0153076	0.0232482	0.0121735	2	36.1892	36.6996	14.6439	15.3076	48.3627	48.8731	12.1735
1.0 Hz	36	0.00976532	0.00136949	0.00277403	1	44	0.0476536	0.0227698	0.0236712	0.010804	0.00939944	0.00240815	0.0105964	0.0114977	0.0354801	0.0121735	2	10.804	9.39944	10.5964	11.4977	1.36949	2.77403	12.1735
1.0 Hz	97	0.0474588	0.023142	0.0241785	7	44	0.0317451	0.0220899	0.0224104	0.0109685	0.012005	0.0352854	0.00991638	0.010237	0.0195717	0.0121735	2	10.9685	12.005	9.91638	10.237	23.142	24.1785	12.1735
1.0 Hz	97	0.0278648	0.0178021	0.0181045	14	77	0.0554857	0.0285268	0.029897	0.00562864	0.00593106	0.0156913	0.0163533	0.0177236	0.0433122	0.0121735	2	5.62864	5.93106	16.3533	17.7236	17.8021	18.1045	12.1735
1.0 Hz	37	0.0619256	0.0518005	0.0519491	12	20	0.00815872	0.00212823	0.00323504	0.039627	0.0397756	0.0497521	0.0100452	0.00893843	0.00401475	0.0121735	2	39.627	39.7756	10.0452	8.93843	51.8005	51.9491	12.1735
1.0 Hz	37	0.0576932	0.0514137	0.0515056	12	113	0.0571069	0.0463197	0.0464596	0.0392403	0.0393321	0.0455198	0.0341463	0.0342861	0.0449334	0.0121735	2	39.2403	39.3321	34.1463	34.2861	51.4137	51.5056	12.1735
1.0 Hz	97	0.0512588	0.0237465	0.024705	7	36	0.00873436	0.00131956	0.00249285	0.0115731	0.0125315	0.0390853	0.0108539	0.00968062	0.00343911	0.0121735	2	11.5731	12.5315	10.8539	9.68062	23.7465	24.705	12.1735
1.0 Hz	36	0.0103316	0.00147604	0.00281746	12	84	0.0554402	0.0346761	0.0353868	0.0106974	0.00935601	0.00184184	0.0225027	0.0232133	0.0432667	0.0121735	2	10.6974	9.35601	22.5027	23.2133	1.47604	2.81746	12.1735
1.5 Hz	77	0.053935	0.0295907	0.0306591	11	77	0.0463475	0.03116	0.0322416	0.00220039	0.0032688	0.0265447	0.0037697	0.00485127	0.0189571	0.0273903	3	2.20039	3.2688	3.7697	4.85127	29.5907	30.6591	27.3903
1.5 Hz	113	0.0592365	0.0429098	0.0433614	1	113	0.0631604	0.0466982	0.0472816	0.0155195	0.0159711	0.0318462	0.0193079	0.0198913	0.0357701	0.0273903	3	15.5195	15.9711	19.3079	19.8913	42.9098	43.3614	27.3903
1.5 Hz	44	0.0635549	0.0230291	0.0260323	7	39	0.0417346	0.0291133	0.0299592	0.00436119	0.001358	0.0361646	0.00172301	0.00256887	0.0143443	0.0273903	3	4.36119	1.358	1.72301	2.56887	23.0291	26.0323	27.3903
1.5 Hz	77	0.0583029	0.0305152	0.0319329	6	77	0.0464306	0.0271569	0.028473	0.00312494	0.00454255	0.0309126	0.000233365	0.00108267	0.0190403	0.0273903	3	3.12494	4.54255	0.233365	1.08267	30.5152	31.9329	27.3903
1.5 Hz	113	0.0598745	0.0436833	0.0440874	1	84	0.0583029	0.0390707	0.0400152	0.0162929	0.0166971	0.0324842	0.0116803	0.0126249	0.0309126	0.0273903	3	16.2929	16.6971	11.6803	12.6249	43.6833	44.0874	27.3903
1.5 Hz	20	0.02147	0.00404537	0.0066102	6	84	0.0561756	0.0407433	0.0416679	0.0233449	0.0207801	0.00592029	0.013353	0.0142776	0.0287853	0.0273903	3	23.3449	20.7801	13.353	14.2776	4.04537	6.6102	27.3903
1.5 Hz	44	0.0394523	0.0235229	0.0242665	12	113	0.0612874	0.0498034	0.0505525	0.0038674	0.00312383	0.0120619	0.0224131	0.0231622	0.0338971	0.0273903	3	3.8674	3.12383	22.4131	23.1622	23.5229	24.2665	27.3903
1.5 Hz	20	0.0178458	0.00399379	0.00637049	6	210	0	0	0	0.0233965	0.0210198	0.00954455	0.0273903	0.0273903	0.0273903	0.0273903	3	23.3965	21.0198	27.3903	27.3903	3.99379	6.37049	27.3903
1.5 Hz	36	0.0147098	0.00364486	0.00533957	12	39	0.0519591	0.0391634	0.0398366	0.0237455	0.0220507	0.0126805	0.0117731	0.0124463	0.0245688	0.0273903	3	23.7455	22.0507	11.7731	12.4463	3.64486	5.33957	27.3903
1.5 Hz	39	0.0442572	0.0330223	0.0333969	11	20	0.0180673	0.00780531	0.00946831	0.00563203	0.00600654	0.0168668	0.019585	0.017922	0.00932302	0.0273903	3	5.63203	6.00654	19.585	17.922	33.0223	33.3969	27.3903
1.5 Hz	97	0.0415618	0.0263144	0.0269809	1	20	0.0181356	0.00516367	0.00719862	0.00107589	0.000409447	0.0141715	0.0222266	0.0201917	0.00925476	0.0273903	3	1.07589	0.409447	22.2266	20.1917	26.3144	26.9809	27.3903
1.5 Hz	39	0.0453607	0.0323208	0.0328322	11	20	0.0173382	0.00629622	0.00845323	0.00493047	0.00544191	0.0179704	0.0210941	0.0189371	0.0100521	0.0273903	3	4.93047	5.44191	21.0941	18.9371	32.3208	32.8322	27.3903
1.5 Hz	36	0.0154748	0.00388372	0.00600492	12	113	0.0658977	0.0505056	0.0508666	0.0235066	0.0213854	0.0119155	0.0231153	0.0234763	0.0385074	0.0273903	3	23.5066	21.3854	23.1153	23.4763	3.88372	6.00492	27.3903
1.5 Hz	20	0.0209138	0.00423969	0.00669599	5	36	0.018764	0.00869443	0.010332	0.0231506	0.0206943	0.0064765	0.0186959	0.0170583	0.00862635	0.0273903	3	23.1506	20.6943	18.6959	17.0583	4.23969	6.69599	27.3903
1.5 Hz	97	0.0414442	0.0273636	0.0280847	12	77	0.0478669	0.0293544	0.0306222	2.66768e-05	0.000694407	0.0140539	0.0019641	0.00323192	0.0204766	0.0273903	3	0.0266768	0.694407	1.9641	3.23192	27.3636	28.0847	27.3903
1.5 Hz	84	0.0574072	0.033784	0.0348562	5	84	0.0617636	0.0413479	0.0420514	0.00639368	0.00746584	0.0300169	0.0139576	0.0146611	0.0343733	0.0273903	3	6.39368	7.46584	13.9576	14.6611	33.784	34.8562	27.3903
1.5 Hz	84	0.042118	0.0297514	0.0302082	3	97	0.0402399	0.0286822	0.0291815	0.00236106	0.00281791	0.0147277	0.00129186	0.00179115	0.0128496	0.0273903	3	2.36106	2.81791	1.29186	1.79115	29.7514	30.2082	27.3903
1.5 Hz	77	0.0484341	0.0298078	0.0306749	11	20	0.0178197	0.00631723	0.0086048	0.00241747	0.00328459	0.0210438	0.0210731	0.0187855	0.00957058	0.0273903	3	2.41747	3.28459	21.0731	18.7855	29.8078	30.6749	27.3903
1.5 Hz	44	0.0293857	0.0170332	0.0176521	14	77	0.0566262	0.0324734	0.0340119	0.0103571	0.00973817	0.00199543	0.00508313	0.00662163	0.0292359	0.0273903	3	10.3571	9.73817	5.08313	6.62163	17.0332	17.6521	27.3903
1.5 Hz	20	0.0172733	0.00533972	0.00742654	11	37	0.0692067	0.051484	0.052667	0.0220506	0.0199638	0.010117	0.0240936	0.0252767	0.0418164	0.0273903	3	22.0506	19.9638	24.0936	25.2767	5.33972	7.42654	27.3903
1.5 Hz	44	0.0446081	0.0238602	0.0250665	1	20	0.0236117	0.00747793	0.00955378	0.00353013	0.00232379	0.0172177	0.0199124	0.0178365	0.00377857	0.0273903	3	3.53013	2.32379	19.9124	17.8365	23.8602	25.0665	27.3903
1.5 Hz	44	0.0319734	0.0183409	0.0188972	14	113	0.0648845	0.0499779	0.0506822	0.00904937	0.00849309	0.00458304	0.0225876	0.0232919	0.0374942	0.0273903	3	9.04937	8.49309	22.5876	23.2919	18.3409	18.8972	27.3903
1.5 Hz	77	0.0548464	0.0284009	0.0297846	6	39	0.0457241	0.030475	0.0312317	0.00101057	0.00239434	0.0274561	0.00308466	0.00384136	0.0183338	0.0273903	3	1.01057	2.39434	3.08466	3.84136	28.4009	29.7846	27.3903
1.5 Hz	97	0.0586359	0.0262425	0.0281742	7	113	0.0665224	0.0502143	0.0507904	0.00114785	0.000783896	0.0312456	0.022824	0.0234001	0.0391321	0.0273903	3	1.14785	0.783896	22.824	23.4001	26.2425	28.1742	27.3903
1.5 Hz	97	0.0414245	0.0269935	0.0276629	12	20	0.0219007	0.00857029	0.0100719	0.000396835	0.000272628	0.0140342	0.01882	0.0173184	0.00548963	0.0273903	3	0.396835	0.272628	18.82	17.3184	26.9935	27.6629	27.3903
1.5 Hz	36	0.0141962	0.00459441	0.00584781	13	113	0.0616831	0.0470483	0.0476986	0.0227959	0.0215425	0.0131941	0.019658	0.0203082	0.0342928	0.0273903	3	22.7959	21.5425	19.658	20.3082	4.59441	5.84781	27.3903
1.5 Hz	44	0.0393681	0.0239544	0.0247777	12	97	0.0376926	0.0278239	0.0282339	0.00343587	0.00261259	0.0119778	0.000433546	0.000843631	0.0103023	0.0273903	3	3.43587	2.61259	0.433546	0.843631	23.9544	24.7777	27.3903
1.5 Hz	84	0.0497747	0.0331834	0.0341989	5	210	0	0	0	0.00579305	0.00680856	0.0223844	0.0273903	0.0273903	0.0273903	0.0273903	3	5.79305	6.80856	27.3903	27.3903	33.1834	34.1989	27.3903
1.5 Hz	37	0.0607634	0.0481913	0.0485512	14	113	0.0639685	0.0457062	0.0468496	0.020801	0.0211609	0.0333731	0.0183159	0.0194592	0.0365782	0.0273903	3	20.801	21.1609	18.3159	19.4592	48.1913	48.5512	27.3903
1.5 Hz	20	0.0190491	0.00518949	0.00701537	11	44	0.0454688	0.0265276	0.0279301	0.0222008	0.0203749	0.00834124	0.000862706	0.000539796	0.0180785	0.0273903	3	22.2008	20.3749	0.862706	0.539796	5.18949	7.01537	27.3903
1.5 Hz	44	0.0367478	0.0215731	0.0224208	1	37	0.0620367	0.0525434	0.052748	0.00581725	0.00496949	0.00935749	0.0251531	0.0253577	0.0346464	0.0273903	3	5.81725	4.96949	25.1531	25.3577	21.5731	22.4208	27.3903
1.5 Hz	37	0.0615489	0.0495285	0.0499352	14	113	0.0628476	0.0496443	0.0501584	0.0221382	0.0225449	0.0341586	0.022254	0.0227681	0.0354573	0.0273903	3	22.1382	22.5449	22.254	22.7681	49.5285	49.9352	27.3903
1.5 Hz	113	0.0597273	0.0439161	0.0443361	1	44	0.0478363	0.0227093	0.0241129	0.0165258	0.0169458	0.032337	0.00468099	0.0032774	0.020446	0.0273903	3	16.5258	16.9458	4.68099	3.2774	43.9161	44.3361	27.3903
1.5 Hz	39	0.0518622	0.02978	0.0307715	6	44	0.0453951	0.0286338	0.0297059	0.00238974	0.00338119	0.0244718	0.0012435	0.00231564	0.0180048	0.0273903	3	2.38974	3.38119	1.2435	2.31564	29.78	30.7715	27.3903
1.5 Hz	77	0.0385928	0.0235728	0.0240571	3	84	0.060548	0.0402511	0.0412347	0.00381755	0.00333318	0.0112025	0.0128608	0.0138444	0.0331577	0.0273903	3	3.81755	3.33318	12.8608	13.8444	23.5728	24.0571	27.3903
1.5 Hz	20	0.0170295	0.00619139	0.00772614	11	77	0.0475753	0.0275099	0.029188	0.0211989	0.0196642	0.0103608	0.000119552	0.00179772	0.020185	0.0273903	3	21.1989	19.6642	0.119552	1.79772	6.19139	7.72614	27.3903
1.5 Hz	84	0.0573126	0.0336896	0.0345736	6	20	0.0143264	0.00582516	0.00765314	0.00629925	0.00718327	0.0299223	0.0215651	0.0197372	0.0130639	0.0273903	3	6.29925	7.18327	21.5651	19.7372	33.6896	34.5736	27.3903
1.5 Hz	20	0.0173598	0.00523365	0.00736877	11	77	0.0509829	0.0274313	0.0290039	0.0221567	0.0200215	0.0100305	4.0995e-05	0.00161354	0.0235926	0.0273903	3	22.1567	20.0215	0.040995	1.61354	5.23365	7.36877	27.3903
1.5 Hz	44	0.0398952	0.0210144	0.0218973	1	113	0.0590779	0.0459361	0.0468815	0.00637593	0.00549303	0.0125049	0.0185458	0.0194911	0.0316876	0.0273903	3	6.37593	5.49303	18.5458	19.4911	21.0144	21.8973	27.3903
1.5 Hz	39	0.0445085	0.0295149	0.0300112	10	44	0.0420566	0.0240953	0.0257587	0.00212459	0.00262085	0.0171182	0.00329497	0.00163165	0.0146663	0.0273903	3	2.12459	2.62085	3.29497	1.63165	29.5149	30.0112	27.3903
1.5 Hz	37	0.0668149	0.0532567	0.0536555	12	39	0.0501171	0.0341977	0.0349317	0.0258664	0.0262652	0.0394246	0.00680736	0.00754138	0.0227268	0.0273903	3	25.8664	26.2652	6.80736	7.54138	53.2567	53.6555	27.3903
1.5 Hz	20	0.0205352	0.00624464	0.00794631	11	39	0.0475467	0.0364221	0.0371292	0.0211457	0.019444	0.00685516	0.0090318	0.0097389	0.0201563	0.0273903	3	21.1457	19.444	9.0318	9.7389	6.24464	7.94631	27.3903
1.5 Hz	36	0.0101648	0.00312498	0.00438986	8	44	0.0415618	0.026146	0.0268449	0.0242653	0.0230004	0.0172255	0.00124428	0.000545455	0.0141715	0.0273903	3	24.2653	23.0004	1.24428	0.545455	3.12498	4.38986	27.3903
1.5 Hz	44	0.0295295	0.0187145	0.019347	14	37	0.0746646	0.0559485	0.0566613	0.00867585	0.00804329	0.00213919	0.0285582	0.029271	0.0472743	0.0273903	3	8.67585	8.04329	28.5582	29.271	18.7145	19.347	27.3903
1.5 Hz	20	0.0193037	0.00442092	0.00612364	9	84	0.0567776	0.0387068	0.0402319	0.0229694	0.0212667	0.00808663	0.0113165	0.0128416	0.0293873	0.0273903	3	22.9694	21.2667	11.3165	12.8416	4.42092	6.12364	27.3903
1.5 Hz	77	0.0493374	0.0286063	0.0297464	5	20	0.0181356	0.00854561	0.0101935	0.00121597	0.00235608	0.0219471	0.0188447	0.0171968	0.00925476	0.0273903	3	1.21597	2.35608	18.8447	17.1968	28.6063	29.7464	27.3903
1.5 Hz	37	0.0745999	0.0508265	0.0519007	7	113	0.0615955	0.0490237	0.0492444	0.0234362	0.0245104	0.0472096	0.0216334	0.0218541	0.0342052	0.0273903	3	23.4362	24.5104	21.6334	21.8541	50.8265	51.9007	27.3903
1.5 Hz	36	0.0193473	0.00322098	0.00528414	1	113	0.0605838	0.0484056	0.0489806	0.0241693	0.0221062	0.00804297	0.0210153	0.0215903	0.0331935	0.0273903	3	24.1693	22.1062	21.0153	21.5903	3.22098	5.28414	27.3903
1.5 Hz	44	0.0563915	0.020983	0.0237711	7	39	0.0431083	0.0312009	0.0320097	0.00640731	0.0036192	0.0290012	0.00381058	0.00461934	0.015718	0.0273903	3	6.40731	3.6192	3.81058	4.61934	20.983	23.7711	27.3903
1.5 Hz	36	0.0154339	0.00477118	0.00635267	13	210	0	0	0	0.0226191	0.0210376	0.0119564	0.0273903	0.0273903	0.0273903	0.0273903	3	22.6191	21.0376	27.3903	27.3903	4.77118	6.35267	27.3903
1.5 Hz	84	0.0519567	0.0369421	0.0374259	11	84	0.0558096	0.0404561	0.0410869	0.0095518	0.0100356	0.0245664	0.0130658	0.0136966	0.0284193	0.0273903	3	9.5518	10.0356	13.0658	13.6966	36.9421	37.4259	27.3903
1.5 Hz	77	0.0583029	0.0297716	0.0314111	6	77	0.0581068	0.0306419	0.0331746	0.0023813	0.00402079	0.0309126	0.00325161	0.00578432	0.0307165	0.0273903	3	2.3813	4.02079	3.25161	5.78432	29.7716	31.4111	27.3903
1.5 Hz	77	0.0492412	0.0324376	0.0329544	2	97	0.0579097	0.0263886	0.0279277	0.00504734	0.00556411	0.0218508	0.00100167	0.000537395	0.0305194	0.0273903	3	5.04734	5.56411	1.00167	0.537395	32.4376	32.9544	27.3903
1.5 Hz	44	0.055938	0.0218011	0.024087	7	39	0.0476846	0.0331849	0.03381	0.00558919	0.00330328	0.0285477	0.00579463	0.00641965	0.0202943	0.0273903	3	5.58919	3.30328	5.79463	6.41965	21.8011	24.087	27.3903
1.5 Hz	36	0.0148281	0.0046638	0.00610698	1	84	0.0543145	0.041217	0.0417857	0.0227265	0.0212833	0.0125622	0.0138267	0.0143954	0.0269242	0.0273903	3	22.7265	21.2833	13.8267	14.3954	4.6638	6.10698	27.3903
1.5 Hz	113	0.0559455	0.0428614	0.043295	1	39	0.0572242	0.034911	0.0357493	0.0154711	0.0159047	0.0285552	0.00752065	0.00835897	0.0298339	0.0273903	3	15.4711	15.9047	7.52065	8.35897	42.8614	43.295	27.3903
1.5 Hz	97	0.0425608	0.0258866	0.0267005	1	97	0.049254	0.0308836	0.031564	0.00150368	0.000689788	0.0151705	0.00349328	0.00417372	0.0218637	0.0273903	3	1.50368	0.689788	3.49328	4.17372	25.8866	26.7005	27.3903
1.5 Hz	44	0.0563915	0.020983	0.0237711	7	210	0	0	0	0.00640731	0.0036192	0.0290012	0.0273903	0.0273903	0.0273903	0.0273903	3	6.40731	3.6192	27.3903	27.3903	20.983	23.7711	27.3903
1.5 Hz	36	0.00545164	0.000508063	0.00126644	14	210	0	0	0	0.0268822	0.0261239	0.0219387	0.0273903	0.0273903	0.0273903	0.0273903	3	26.8822	26.1239	27.3903	27.3903	0.508063	1.26644	27.3903
1.5 Hz	20	0.0187963	0.00492349	0.00686942	11	20	0.02147	0.00783081	0.00998746	0.0224668	0.0205209	0.00859396	0.0195595	0.0174029	0.00592029	0.0273903	3	22.4668	20.5209	19.5595	17.4029	4.92349	6.86942	27.3903
1.5 Hz	20	0.019418	0.00394743	0.00615576	5	44	0.0409011	0.0263094	0.0272149	0.0234429	0.0212346	0.00797234	0.00108095	0.000175413	0.0135107	0.0273903	3	23.4429	21.2346	1.08095	0.175413	3.94743	6.15576	27.3903
1.5 Hz	44	0.0565013	0.0218784	0.0245604	7	84	0.0491687	0.0363141	0.0372682	0.00551186	0.00282995	0.029111	0.0089238	0.00987785	0.0217784	0.0273903	3	5.51186	2.82995	8.9238	9.87785	21.8784	24.5604	27.3903
1.5 Hz	20	0.0174326	0.00419057	0.00648751	5	37	0.0707731	0.0526434	0.053043	0.0231997	0.0209028	0.00995776	0.0252531	0.0256527	0.0433828	0.0273903	3	23.1997	20.9028	25.2531	25.6527	4.19057	6.48751	27.3903
1.5 Hz	20	0.0174326	0.00783952	0.00918166	2	84	0.0725339	0.0358295	0.0374182	0.0195508	0.0182086	0.00995776	0.00843921	0.0100279	0.0451436	0.0273903	3	19.5508	18.2086	8.43921	10.0279	7.83952	9.18166	27.3903
1.5 Hz	36	0.0232795	0.0051214	0.00790003	7	113	0.058821	0.0501343	0.0503943	0.0222689	0.0194903	0.00411078	0.022744	0.023004	0.0314307	0.0273903	3	22.2689	19.4903	22.744	23.004	5.1214	7.90003	27.3903
1.5 Hz	20	0.0154314	0.00408063	0.0054967	9	84	0.0624938	0.039102	0.039849	0.0233097	0.0218936	0.0119589	0.0117117	0.0124587	0.0351035	0.0273903	3	23.3097	21.8936	11.7117	12.4587	4.08063	5.4967	27.3903
1.5 Hz	77	0.0442998	0.0280917	0.0287996	11	84	0.0515298	0.0373169	0.037983	0.000701355	0.0014093	0.0169095	0.00992657	0.0105926	0.0241395	0.0273903	3	0.701355	1.4093	9.92657	10.5926	28.0917	28.7996	27.3903
1.5 Hz	37	0.0745776	0.0523505	0.0532569	7	210	0	0	0	0.0249602	0.0258666	0.0471873	0.0273903	0.0273903	0.0273903	0.0273903	3	24.9602	25.8666	27.3903	27.3903	52.3505	53.2569	27.3903
1.5 Hz	36	0.0173598	0.00463887	0.00637637	12	39	0.0514043	0.0360751	0.0367155	0.0227514	0.0210139	0.0100305	0.00868481	0.00932521	0.024014	0.0273903	3	22.7514	21.0139	8.68481	9.32521	4.63887	6.37637	27.3903
1.5 Hz	84	0.0532602	0.0348003	0.0356768	5	36	0.0233162	0.00827418	0.0101508	0.00741001	0.00828653	0.0258699	0.0191161	0.0172395	0.00407413	0.0273903	3	7.41001	8.28653	19.1161	17.2395	34.8003	35.6768	27.3903
1.5 Hz	44	0.0329429	0.0218036	0.0225668	1	77	0.048856	0.0305313	0.0319762	0.00558672	0.00482354	0.00555257	0.00314102	0.00458592	0.0214657	0.0273903	3	5.58672	4.82354	3.14102	4.58592	21.8036	22.5668	27.3903
1.5 Hz	97	0.0448785	0.0312623	0.0316101	13	37	0.0710556	0.0513782	0.0521059	0.00387201	0.00421982	0.0174881	0.0239879	0.0247155	0.0436652	0.0273903	3	3.87201	4.21982	23.9879	24.7155	31.2623	31.6101	27.3903
1.5 Hz	113	0.0671781	0.0445597	0.045023	1	97	0.044137	0.0280694	0.0288901	0.0171694	0.0176326	0.0397877	0.000679087	0.00149981	0.0167467	0.0273903	3	17.1694	17.6326	0.679087	1.49981	44.5597	45.023	27.3903
1.5 Hz	97	0.041796	0.0280314	0.0285393	12	36	0.0173795	0.00600458	0.00789917	0.0006411	0.00114896	0.0144057	0.0213857	0.0194911	0.0100108	0.0273903	3	0.6411	1.14896	21.3857	19.4911	28.0314	28.5393	27.3903
1.5 Hz	113	0.0555591	0.0450369	0.0453388	1	210	0	0	0	0.0176466	0.0179485	0.0281688	0.0273903	0.0273903	0.0273903	0.0273903	3	17.6466	17.9485	27.3903	27.3903	45.0369	45.3388	27.3903
1.5 Hz	97	0.0447062	0.0253212	0.0269434	7	97	0.0457442	0.0276065	0.0293431	0.00206914	0.000446951	0.0173159	0.000216197	0.00195281	0.0183539	0.0273903	3	2.06914	0.446951	0.216197	1.95281	25.3212	26.9434	27.3903
1.5 Hz	97	0.0390982	0.0306484	0.0308924	13	39	0.0460263	0.0368971	0.0372277	0.00325809	0.00350206	0.0117079	0.00950677	0.00983742	0.018636	0.0273903	3	3.25809	3.50206	9.50677	9.83742	30.6484	30.8924	27.3903
1.5 Hz	36	0.0225243	0.00409786	0.00618291	1	210	0	0	0	0.0232925	0.0212074	0.00486598	0.0273903	0.0273903	0.0273903	0.0273903	3	23.2925	21.2074	27.3903	27.3903	4.09786	6.18291	27.3903
1.5 Hz	97	0.0386361	0.0273052	0.0279624	12	97	0.046498	0.0300751	0.0304948	8.51024e-05	0.000572074	0.0112458	0.00268474	0.00310448	0.0191077	0.0273903	3	0.0851024	0.572074	2.68474	3.10448	27.3052	27.9624	27.3903
1.5 Hz	97	0.0421545	0.0268776	0.0276161	12	20	0.0259771	0.00869194	0.011815	0.000512756	0.000225818	0.0147642	0.0186984	0.0155753	0.00141321	0.0273903	3	0.512756	0.225818	18.6984	15.5753	26.8776	27.6161	27.3903
1.5 Hz	20	0.0219516	0.00452701	0.0073118	6	97	0.0356549	0.0264534	0.0269412	0.0228633	0.0200785	0.00543875	0.000936924	0.000449158	0.00826455	0.0273903	3	22.8633	20.0785	0.936924	0.449158	4.52701	7.3118	27.3903
1.5 Hz	36	0.0300034	0.00571683	0.00869765	7	44	0.0415004	0.0262514	0.0282872	0.0216735	0.0186927	0.00261309	0.00113888	0.00089686	0.01411	0.0273903	3	21.6735	18.6927	1.13888	0.89686	5.71683	8.69765	27.3903
1.5 Hz	39	0.0454104	0.0288864	0.0294718	10	44	0.047518	0.0299653	0.0309162	0.0014961	0.00208145	0.0180201	0.00257502	0.00352591	0.0201277	0.0273903	3	1.4961	2.08145	2.57502	3.52591	28.8864	29.4718	27.3903
1.5 Hz	44	0.0313375	0.0180964	0.0187255	14	39	0.0497323	0.0350073	0.0357326	0.00929389	0.00866481	0.00394717	0.00761695	0.00834229	0.022342	0.0273903	3	9.29389	8.66481	7.61695	8.34229	18.0964	18.7255	27.3903
1.5 Hz	113	0.059187	0.0438162	0.0441446	1	77	0.0509834	0.0314091	0.0324826	0.0164259	0.0167543	0.0317966	0.00401876	0.00509231	0.023593	0.0273903	3	16.4259	16.7543	4.01876	5.09231	43.8162	44.1446	27.3903
1.5 Hz	39	0.0489623	0.0307886	0.0316499	5	36	0.013156	0.00376499	0.00500256	0.00339833	0.0042596	0.021572	0.0236253	0.0223878	0.0142344	0.0273903	3	3.39833	4.2596	23.6253	22.3878	30.7886	31.6499	27.3903
1.5 Hz	84	0.0472349	0.0364389	0.0367778	9	84	0.0484627	0.0379717	0.0383031	0.00904862	0.00938747	0.0198446	0.0105814	0.0109127	0.0210724	0.0273903	3	9.04862	9.38747	10.5814	10.9127	36.4389	36.7778	27.3903
1.5 Hz	37	0.0653539	0.0533675	0.0536427	8	20	0.0216506	0.00849556	0.0105723	0.0259772	0.0262523	0.0379636	0.0188947	0.016818	0.00573969	0.0273903	3	25.9772	26.2523	18.8947	16.818	53.3675	53.6427	27.3903
1.5 Hz	20	0.0140912	0.00122845	0.00307027	10	44	0.0455458	0.0261269	0.0278181	0.0261619	0.02432	0.0132991	0.00126337	0.000427786	0.0181555	0.0273903	3	26.1619	24.32	1.26337	0.427786	1.22845	3.07027	27.3903
1.5 Hz	37	0.0666386	0.0551023	0.0554287	12	97	0.0400139	0.029214	0.0299448	0.027712	0.0280384	0.0392483	0.00182373	0.00255449	0.0126236	0.0273903	3	27.712	28.0384	1.82373	2.55449	55.1023	55.4287	27.3903
1.5 Hz	97	0.052773	0.0256483	0.0277088	7	84	0.0483024	0.0346152	0.0353912	0.001742	0.00031846	0.0253827	0.00722494	0.00800091	0.0209121	0.0273903	3	1.742	0.31846	7.22494	8.00091	25.6483	27.7088	27.3903
1.5 Hz	77	0.0457442	0.028879	0.0299094	5	44	0.0372435	0.0237506	0.0244074	0.0014887	0.0025191	0.0183539	0.00363974	0.00298293	0.00985315	0.0273903	3	1.4887	2.5191	3.63974	2.98293	28.879	29.9094	27.3903
1.5 Hz	39	0.0495423	0.029109	0.0299549	6	210	0	0	0	0.00171868	0.00256458	0.022152	0.0273903	0.0273903	0.0273903	0.0273903	3	1.71868	2.56458	27.3903	27.3903	29.109	29.9549	27.3903
1.5 Hz	36	0.0167148	0.0038593	0.00531963	8	97	0.041158	0.0290033	0.0295412	0.023531	0.0220707	0.0106755	0.00161295	0.00215085	0.0137677	0.0273903	3	23.531	22.0707	1.61295	2.15085	3.8593	5.31963	27.3903
1.5 Hz	84	0.0491206	0.0367138	0.0372735	11	39	0.047201	0.0317786	0.0326522	0.00932348	0.0098832	0.0217303	0.00438827	0.00526186	0.0198107	0.0273903	3	9.32348	9.8832	4.38827	5.26186	36.7138	37.2735	27.3903
1.5 Hz	44	0.0372256	0.0226956	0.0232288	8	97	0.0542362	0.0315722	0.0333606	0.00469472	0.00416149	0.00983532	0.00418184	0.00597026	0.0268459	0.0273903	3	4.69472	4.16149	4.18184	5.97026	22.6956	23.2288	27.3903
1.5 Hz	77	0.0433125	0.0284287	0.0290952	9	77	0.0461037	0.0314253	0.0324383	0.00103839	0.00170493	0.0159222	0.004035	0.00504804	0.0187134	0.0273903	3	1.03839	1.70493	4.035	5.04804	28.4287	29.0952	27.3903
1.5 Hz	84	0.0509296	0.0345782	0.0352489	5	113	0.0642603	0.0506365	0.0513651	0.00718785	0.00785861	0.0235393	0.0232462	0.0239748	0.03687	0.0273903	3	7.18785	7.85861	23.2462	23.9748	34.5782	35.2489	27.3903
1.5 Hz	44	0.0394566	0.0254146	0.0260206	13	44	0.0570005	0.0288893	0.0308222	0.00197566	0.00136972	0.0120663	0.00149903	0.0034319	0.0296102	0.0273903	3	1.97566	1.36972	1.49903	3.4319	25.4146	26.0206	27.3903
1.5 Hz	20	0.0202784	0.00350321	0.00543024	6	84	0.0580463	0.0341164	0.0360409	0.0238871	0.0219601	0.00711192	0.00672607	0.00865057	0.030656	0.0273903	3	23.8871	21.9601	6.72607	8.65057	3.50321	5.43024	27.3903
1.5 Hz	20	0.0185529	0.00438661	0.00685754	6	37	0.0636118	0.0546374	0.0548251	0.0230037	0.0205328	0.00883741	0.0272471	0.0274348	0.0362215	0.0273903	3	23.0037	20.5328	27.2471	27.4348	4.38661	6.85754	27.3903
1.5 Hz	113	0.0547673	0.0437469	0.0441133	1	210	0	0	0	0.0163566	0.016723	0.027377	0.0273903	0.0273903	0.0273903	0.0273903	3	16.3566	16.723	27.3903	27.3903	43.7469	44.1133	27.3903
1.5 Hz	77	0.0438266	0.0277282	0.0283772	9	20	0.0191967	0.00864012	0.0106593	0.000337917	0.000986874	0.0164363	0.0187502	0.016731	0.00819357	0.0273903	3	0.337917	0.986874	18.7502	16.731	27.7282	28.3772	27.3903
1.5 Hz	113	0.0569518	0.0438611	0.0443406	1	36	0.0162687	0.00663472	0.00897891	0.0164708	0.0169503	0.0295614	0.0207556	0.0184114	0.0111216	0.0273903	3	16.4708	16.9503	20.7556	18.4114	43.8611	44.3406	27.3903
1.5 Hz	37	0.0594654	0.0485305	0.0488035	14	37	0.0728024	0.0568055	0.0574744	0.0211402	0.0214132	0.0320751	0.0294152	0.0300841	0.0454121	0.0273903	3	21.1402	21.4132	29.4152	30.0841	48.5305	48.8035	27.3903
1.5 Hz	39	0.0433513	0.0323879	0.032863	11	37	0.0665032	0.0529826	0.0534786	0.00499756	0.00547264	0.015961	0.0255923	0.0260883	0.0391129	0.0273903	3	4.99756	5.47264	25.5923	26.0883	32.3879	32.8629	27.3903
1.5 Hz	36	0.0251268	0.00562848	0.00818335	7	44	0.0405667	0.0260683	0.027503	0.0217618	0.019207	0.00226349	0.00132203	0.000112677	0.0131764	0.0273903	3	21.7618	19.207	1.32203	0.112677	5.62848	8.18335	27.3903
1.5 Hz	36	0.0270214	0.00594939	0.00891928	7	37	0.0665819	0.0497542	0.0506722	0.0214409	0.018471	0.000368889	0.0223639	0.0232819	0.0391916	0.0273903	3	21.4409	18.471	22.3639	23.2819	5.94939	8.91928	27.3903
1.5 Hz	113	0.059187	0.0441867	0.0445371	1	37	0.0791427	0.0596261	0.0602176	0.0167964	0.0171468	0.0317966	0.0322357	0.0328273	0.0517524	0.0273903	3	16.7964	17.1468	32.2357	32.8273	44.1867	44.5371	27.3903
1.5 Hz	44	0.0442481	0.024249	0.0252385	12	210	0	0	0	0.0031413	0.00215184	0.0168577	0.0273903	0.0273903	0.0273903	0.0273903	3	3.1413	2.15184	27.3903	27.3903	24.249	25.2385	27.3903
1.5 Hz	37	0.0639685	0.0537258	0.0539587	8	20	0.0189181	0.00545749	0.00746284	0.0263355	0.0265684	0.0365782	0.0219328	0.0199275	0.00847226	0.0273903	3	26.3355	26.5684	21.9328	19.9275	53.7258	53.9587	27.3903
1.5 Hz	39	0.0432435	0.0319496	0.032234	9	84	0.0500695	0.0376158	0.0383664	0.00455931	0.00484373	0.0158532	0.0102255	0.0109761	0.0226792	0.0273903	3	4.55931	4.84373	10.2255	10.9761	31.9496	32.234	27.3903
1.5 Hz	44	0.0343708	0.023767	0.0244157	8	113	0.0675758	0.049123	0.0497444	0.00362331	0.00297459	0.00698051	0.0217327	0.0223541	0.0401855	0.0273903	3	3.62331	2.97459	21.7327	22.3541	23.767	24.4157	27.3903
1.5 Hz	37	0.0669963	0.0538625	0.0541475	12	113	0.0573126	0.0461947	0.0470651	0.0264722	0.0267572	0.0396059	0.0188044	0.0196748	0.0299223	0.0273903	3	26.4722	26.7572	18.8044	19.6748	53.8625	54.1475	27.3903
1.5 Hz	77	0.0470669	0.0274031	0.0285664	5	44	0.0463389	0.0247091	0.0268381	1.28187e-05	0.00117612	0.0196765	0.0026812	0.000552189	0.0189485	0.0273903	3	0.0128187	1.17612	2.6812	0.552189	27.4031	28.5664	27.3903
1.5 Hz	20	0.0169272	0.0056428	0.00743863	11	44	0.0429348	0.0270231	0.0279427	0.0217475	0.0199517	0.0104631	0.000367207	0.000552386	0.0155445	0.0273903	3	21.7475	19.9517	0.367207	0.552386	5.6428	7.43863	27.3903
1.5 Hz	20	0.0168053	0.00507636	0.00701503	11	84	0.0725339	0.0358295	0.0374182	0.0223139	0.0203753	0.010585	0.00843921	0.0100279	0.0451436	0.0273903	3	22.3139	20.3753	8.43921	10.0279	5.07636	7.01503	27.3903
1.5 Hz	20	0.0192124	0.00784816	0.00943301	2	210	0	0	0	0.0195421	0.0179573	0.00817787	0.0273903	0.0273903	0.0273903	0.0273903	3	19.5421	17.9573	27.3903	27.3903	7.84816	9.43301	27.3903
1.5 Hz	36	0.0227375	0.00534197	0.00718639	12	20	0.0223801	0.00670593	0.00928425	0.0220483	0.0202039	0.00465281	0.0206844	0.0181061	0.00501024	0.0273903	3	22.0483	20.2039	20.6844	18.1061	5.34197	7.18639	27.3903
1.5 Hz	97	0.054581	0.027493	0.0291569	7	77	0.0463666	0.0305823	0.0318057	0.000102649	0.00176656	0.0271906	0.00319197	0.00441543	0.0189763	0.0273903	3	0.102649	1.76656	3.19197	4.41543	27.493	29.1569	27.3903
1.5 Hz	37	0.0716282	0.0500255	0.0513014	7	37	0.0676582	0.0558865	0.0563152	0.0226352	0.0239111	0.0442379	0.0284962	0.0289249	0.0402679	0.0273903	3	22.6352	23.9111	28.4962	28.9249	50.0255	51.3014	27.3903
1.5 Hz	39	0.0442572	0.0304649	0.0313089	6	77	0.0532326	0.0326059	0.0338959	0.00307462	0.0039186	0.0168668	0.00521559	0.00650557	0.0258423	0.0273903	3	3.07462	3.9186	5.21559	6.50557	30.4649	31.3089	27.3903
1.5 Hz	113	0.0549531	0.0438689	0.0441804	1	77	0.0479838	0.0275347	0.0288392	0.0164786	0.01679	0.0275628	0.000144372	0.00144893	0.0205935	0.0273903	3	16.4786	16.79	0.144372	1.44893	43.8689	44.1804	27.3903
1.5 Hz	37	0.0622594	0.0475589	0.04797	14	37	0.072159	0.0569291	0.0571733	0.0201686	0.0205796	0.0348691	0.0295387	0.0297829	0.0447687	0.0273903	3	20.1686	20.5796	29.5387	29.7829	47.5589	47.97	27.3903
1.5 Hz	44	0.0394951	0.0238463	0.0246445	12	84	0.0540982	0.0410075	0.0416868	0.00354398	0.00274577	0.0121048	0.0136172	0.0142965	0.0267079	0.0273903	3	3.54398	2.74577	13.6172	14.2965	23.8463	24.6445	27.3903
1.5 Hz	44	0.0458131	0.0238763	0.0248619	12	36	0.0196274	0.00400298	0.00645287	0.00351398	0.00252841	0.0184228	0.0233873	0.0209374	0.00776293	0.0273903	3	3.51398	2.52841	23.3873	20.9374	23.8763	24.8619	27.3903
1.5 Hz	44	0.0412171	0.0226775	0.0232178	8	97	0.0410432	0.0302819	0.0307487	0.00471279	0.00417247	0.0138268	0.00289161	0.00335844	0.0136529	0.0273903	3	4.71279	4.17247	2.89161	3.35844	22.6775	23.2178	27.3903
1.5 Hz	44	0.0301053	0.0183787	0.0190312	14	113	0.0635323	0.0482354	0.0493924	0.00901162	0.00835914	0.00271502	0.0208451	0.0220021	0.036142	0.0273903	3	9.01162	8.35914	20.8451	22.0021	18.3787	19.0312	27.3903
1.5 Hz	113	0.0599269	0.0429847	0.04351	1	37	0.066948	0.0531185	0.0534594	0.0155944	0.0161197	0.0325366	0.0257282	0.0260691	0.0395577	0.0273903	3	15.5944	16.1197	25.7282	26.0691	42.9847	43.51	27.3903
1.5 Hz	36	0.0178374	0.00442635	0.00628076	1	37	0.0731142	0.0579284	0.0585136	0.022964	0.0211096	0.0095529	0.0305381	0.0311233	0.0457238	0.0273903	3	22.964	21.1096	30.5381	31.1233	4.42635	6.28076	27.3903
1.5 Hz	44	0.0412613	0.0237587	0.0248838	12	44	0.0454755	0.023623	0.0255722	0.00363157	0.00250654	0.0138709	0.00376735	0.00181813	0.0180852	0.0273903	3	3.63157	2.50654	3.76735	1.81813	23.7587	24.8838	27.3903
1.5 Hz	20	0.0181493	0.00432169	0.00615706	11	97	0.0522595	0.0308387	0.0320618	0.0230686	0.0212332	0.00924101	0.00344841	0.00467145	0.0248692	0.0273903	3	23.0686	21.2332	3.44841	4.67145	4.32169	6.15706	27.3903
1.5 Hz	20	0.016002	0.00506372	0.00673811	11	44	0.0455668	0.0207348	0.0235109	0.0223266	0.0206522	0.0113883	0.00665554	0.00387939	0.0181765	0.0273903	3	22.3266	20.6522	6.65554	3.87939	5.06372	6.73811	27.3903
1.5 Hz	39	0.0496833	0.0311115	0.0320973	5	20	0.0173362	0.00433261	0.00659456	0.00372123	0.00470695	0.022293	0.0230577	0.0207957	0.0100541	0.0273903	3	3.72123	4.70695	23.0577	20.7957	31.1115	32.0973	27.3903
1.5 Hz	84	0.0496099	0.0309674	0.0316337	10	97	0.0507778	0.0313853	0.0323299	0.0035771	0.00424335	0.0222196	0.00399503	0.00493961	0.0233875	0.0273903	3	3.5771	4.24335	3.99503	4.93961	30.9674	31.6337	27.3903
1.5 Hz	44	0.0484021	0.0221511	0.0247758	7	39	0.0459814	0.0349787	0.0354601	0.00523924	0.00261454	0.0210118	0.00758836	0.00806982	0.018591	0.0273903	3	5.23924	2.61454	7.58836	8.06982	22.1511	24.7758	27.3903
1.5 Hz	97	0.0337379	0.0209693	0.0214697	14	84	0.0540119	0.0417393	0.0422549	0.00642105	0.00592065	0.00634757	0.014349	0.0148646	0.0266215	0.0273903	3	6.42105	5.92065	14.349	14.8646	20.9693	21.4697	27.3903
1.5 Hz	113	0.0588999	0.0445119	0.0449725	1	84	0.0523056	0.0386817	0.0394375	0.0171216	0.0175822	0.0315096	0.0112913	0.0120472	0.0249153	0.0273903	3	17.1216	17.5822	11.2913	12.0472	44.5119	44.9725	27.3903
1.5 Hz	84	0.0538904	0.0343065	0.0352476	6	210	0	0	0	0.00691614	0.00785732	0.0265001	0.0273903	0.0273903	0.0273903	0.0273903	3	6.91614	7.85732	27.3903	27.3903	34.3065	35.2476	27.3903
1.5 Hz	44	0.03309	0.0176804	0.018368	14	210	0	0	0	0.00970993	0.00902227	0.00569971	0.0273903	0.0273903	0.0273903	0.0273903	3	9.70993	9.02227	27.3903	27.3903	17.6804	18.368	27.3903
1.5 Hz	84	0.0613411	0.0333923	0.0344483	6	113	0.0681039	0.0494857	0.0499812	0.00600203	0.00705794	0.0339508	0.0220954	0.0225909	0.0407136	0.0273903	3	6.00203	7.05794	22.0954	22.5909	33.3923	34.4483	27.3903
1.5 Hz	37	0.0671696	0.0510435	0.05203	7	37	0.0748902	0.0621383	0.0624909	0.0236532	0.0246397	0.0397793	0.034748	0.0351006	0.0474999	0.0273903	3	23.6532	24.6397	34.748	35.1006	51.0435	52.03	27.3903
1.5 Hz	44	0.0329468	0.0181535	0.0190926	14	44	0.047518	0.0299653	0.0309162	0.00923684	0.00829772	0.00555644	0.00257502	0.00352591	0.0201277	0.0273903	3	9.23684	8.29772	2.57502	3.52591	18.1535	19.0926	27.3903
1.5 Hz	36	0.0149847	0.00405443	0.00529078	13	97	0.0421545	0.0305447	0.0309916	0.0233359	0.0220995	0.0124056	0.00315442	0.00360134	0.0147642	0.0273903	3	23.3359	22.0995	3.15442	3.60134	4.05443	5.29078	27.3903
1.5 Hz	37	0.070264	0.0524051	0.0527685	12	210	0	0	0	0.0250148	0.0253782	0.0428737	0.0273903	0.0273903	0.0273903	0.0273903	3	25.0148	25.3782	27.3903	27.3903	52.4051	52.7685	27.3903
1.5 Hz	36	0.00750236	0.000524298	0.00141944	14	39	0.0500695	0.0322578	0.0328839	0.026866	0.0259709	0.019888	0.00486753	0.00549358	0.0226792	0.0273903	3	26.866	25.9709	4.86753	5.49358	0.524298	1.41944	27.3903
1.5 Hz	77	0.0479418	0.0320746	0.0326788	2	113	0.0649385	0.0484238	0.0487783	0.00468432	0.00528848	0.0205515	0.0210335	0.0213879	0.0375482	0.0273903	3	4.68432	5.28848	21.0335	21.3879	32.0746	32.6788	27.3903
1.5 Hz	44	0.0520504	0.0225274	0.0253162	7	44	0.0434683	0.0275918	0.0285625	0.00486289	0.00207413	0.0246601	0.000201447	0.0011722	0.0160779	0.0273903	3	4.86289	2.07413	0.201447	1.1722	22.5274	25.3162	27.3903
1.5 Hz	97	0.0413482	0.0302565	0.0305705	13	37	0.0657856	0.0544952	0.0548295	0.00286615	0.00318016	0.0139579	0.0271049	0.0274392	0.0383953	0.0273903	3	2.86615	3.18016	27.1049	27.4392	30.2565	30.5705	27.3903
1.5 Hz	113	0.0615823	0.0446882	0.0451096	1	20	0.0228763	0.0123821	0.0136529	0.0172979	0.0177193	0.034192	0.0150082	0.0137374	0.00451397	0.0273903	3	17.2979	17.7193	15.0082	13.7374	44.6882	45.1096	27.3903
1.5 Hz	36	0.0126149	0.00492297	0.00606903	13	97	0.0457854	0.0296808	0.0307301	0.0224673	0.0213213	0.0147754	0.00229052	0.0033398	0.018395	0.0273903	3	22.4673	21.3213	2.29052	3.3398	4.92297	6.06903	27.3903
1.5 Hz	44	0.0429832	0.0257283	0.02644	13	97	0.0372975	0.0271898	0.0279396	0.00166203	0.000950269	0.0155929	0.000200523	0.000549337	0.00990714	0.0273903	3	1.66203	0.950269	0.200523	0.549337	25.7283	26.44	27.3903
1.5 Hz	77	0.0514628	0.0279915	0.0293211	5	210	0	0	0	0.000601212	0.00193075	0.0240725	0.0273903	0.0273903	0.0273903	0.0273903	3	0.601212	1.93075	27.3903	27.3903	27.9915	29.3211	27.3903
1.5 Hz	77	0.0376483	0.0248113	0.0252864	3	97	0.049245	0.0303922	0.0312634	0.00257902	0.00210388	0.010258	0.00300189	0.00387306	0.0218547	0.0273903	3	2.57902	2.10388	3.00189	3.87306	24.8113	25.2864	27.3903
1.5 Hz	77	0.0416319	0.0293959	0.0301905	11	20	0.019418	0.006612	0.00875234	0.00200561	0.00280014	0.0142416	0.0207783	0.018638	0.00797234	0.0273903	3	2.00561	2.80014	20.7783	18.638	29.3959	30.1905	27.3903
1.5 Hz	37	0.0634336	0.050464	0.050837	14	37	0.0648159	0.0501985	0.0508676	0.0230737	0.0234467	0.0360433	0.0228082	0.0234773	0.0374256	0.0273903	3	23.0737	23.4467	22.8082	23.4773	50.464	50.837	27.3903
1.5 Hz	20	0.0219521	0.00421313	0.00699889	6	113	0.0602802	0.0495823	0.0497951	0.0231772	0.0203914	0.00543826	0.022192	0.0224048	0.0328898	0.0273903	3	23.1772	20.3914	22.192	22.4048	4.21313	6.99889	27.3903
1.5 Hz	36	0.0139906	0.00303724	0.00452101	8	44	0.0432962	0.0255759	0.0267651	0.0243531	0.0228693	0.0133997	0.00181436	0.000625212	0.0159059	0.0273903	3	24.3531	22.8693	1.81436	0.625212	3.03724	4.52101	27.3903
1.5 Hz	77	0.0415004	0.0243992	0.0250904	10	20	0.0253848	0.00892843	0.0107021	0.00299108	0.00229992	0.01411	0.0184619	0.0166882	0.0020055	0.0273903	3	2.99108	2.29992	18.4619	16.6882	24.3992	25.0904	27.3903
1.5 Hz	77	0.0489361	0.0295007	0.0308392	5	37	0.0751065	0.053634	0.0545851	0.00211039	0.0034489	0.0215458	0.0262437	0.0271947	0.0477162	0.0273903	3	2.11039	3.4489	26.2437	27.1947	29.5007	30.8392	27.3903
1.5 Hz	20	0.0196411	0.00616198	0.00789093	11	113	0.0601929	0.0448892	0.0462032	0.0212283	0.0194994	0.0077492	0.0174989	0.0188129	0.0328026	0.0273903	3	21.2283	19.4994	17.4989	18.8129	6.16198	7.89093	27.3903
1.5 Hz	20	0.0178433	0.00504679	0.00691132	11	77	0.0438304	0.0283806	0.02957	0.0223435	0.020479	0.009547	0.000990314	0.0021797	0.0164401	0.0273903	3	22.3435	20.479	0.990314	2.1797	5.04679	6.91132	27.3903
1.5 Hz	77	0.0352922	0.0248916	0.0254468	10	84	0.0715993	0.0394329	0.0410268	0.00249875	0.00194354	0.00790192	0.0120426	0.0136364	0.044209	0.0273903	3	2.49875	1.94354	12.0426	13.6364	24.8916	25.4468	27.3903
1.5 Hz	77	0.0488255	0.0289836	0.0297266	11	77	0.0537068	0.0349227	0.0360955	0.00159333	0.00233628	0.0214352	0.00753241	0.00870523	0.0263165	0.0273903	3	1.59333	2.33628	7.53241	8.70523	28.9836	29.7266	27.3903
1.5 Hz	77	0.0588319	0.0287534	0.0301746	6	113	0.0631712	0.0473972	0.0481403	0.00136311	0.0027843	0.0314416	0.0200069	0.02075	0.0357809	0.0273903	3	1.36311	2.7843	20.0069	20.75	28.7534	30.1746	27.3903
1.5 Hz	77	0.0372247	0.0237509	0.0241306	3	20	0.0291603	0.00891433	0.0111913	0.0036394	0.00325968	0.00983435	0.018476	0.016199	0.00177003	0.0273903	3	3.6394	3.25968	18.476	16.199	23.7509	24.1306	27.3903
1.5 Hz	36	0.0193115	0.00528351	0.00652456	13	20	0.0240039	0.00923837	0.0119439	0.0221068	0.0208658	0.00807878	0.0181519	0.0154464	0.0033864	0.0273903	3	22.1068	20.8658	18.1519	15.4464	5.2835	6.52456	27.3903
1.5 Hz	97	0.0564213	0.0253821	0.0276735	7	113	0.0552028	0.0462982	0.0465677	0.00200818	0.000283211	0.029031	0.0189079	0.0191774	0.0278125	0.0273903	3	2.00818	0.283211	18.9079	19.1774	25.3821	27.6735	27.3903
1.5 Hz	77	0.0459814	0.0293124	0.0303693	5	84	0.0529288	0.0402449	0.041138	0.00192207	0.00297895	0.018591	0.0128546	0.0137477	0.0255385	0.0273903	3	1.92207	2.97895	12.8546	13.7477	29.3124	30.3693	27.3903
1.5 Hz	97	0.0382509	0.0258613	0.0265303	1	39	0.0589533	0.0333559	0.0348712	0.00152901	0.000859974	0.0108606	0.00596557	0.0074809	0.0315629	0.0273903	3	1.52901	0.859974	5.96557	7.4809	25.8613	26.5303	27.3903
1.5 Hz	97	0.0395528	0.0290822	0.0293583	8	84	0.0531149	0.0418023	0.0422552	0.00169189	0.001968	0.0121625	0.014412	0.0148649	0.0257246	0.0273903	3	1.69189	1.968	14.412	14.8649	29.0822	29.3583	27.3903
1.5 Hz	84	0.0573126	0.033287	0.0345338	6	97	0.0366837	0.0261012	0.0266431	0.00589671	0.00714348	0.0299223	0.00128907	0.000747178	0.00929335	0.0273903	3	5.89671	7.14348	1.28907	0.747178	33.287	34.5338	27.3903
1.5 Hz	113	0.0595235	0.0434356	0.0439975	1	39	0.0456606	0.0296524	0.0305562	0.0160453	0.0166072	0.0321332	0.00226208	0.00316585	0.0182702	0.0273903	3	16.0453	16.6072	2.26208	3.16585	43.4356	43.9975	27.3903
1.5 Hz	113	0.0545203	0.0438445	0.0441853	1	36	0.0238774	0.0076608	0.0102357	0.0164542	0.016795	0.02713	0.0197295	0.0171546	0.00351288	0.0273903	3	16.4542	16.795	19.7295	17.1546	43.8445	44.1853	27.3903
1.5 Hz	77	0.0474226	0.028835	0.0296434	11	36	0.0192492	0.0070021	0.00879627	0.0014447	0.00225309	0.0200322	0.0203882	0.018594	0.00814108	0.0273903	3	1.4447	2.25309	20.3882	18.594	28.835	29.6434	27.3903
1.5 Hz	84	0.0488322	0.0376234	0.0380799	9	39	0.0539046	0.0351904	0.0360541	0.0102331	0.0106896	0.0214419	0.00780006	0.00866379	0.0265143	0.0273903	3	10.2331	10.6896	7.80006	8.66379	37.6234	38.0799	27.3903
1.5 Hz	77	0.0400913	0.0236837	0.0242718	3	37	0.0718633	0.0566301	0.0572423	0.00370657	0.00311854	0.012701	0.0292398	0.029852	0.044473	0.0273903	3	3.70657	3.11854	29.2398	29.852	23.6837	24.2718	27.3903
1.5 Hz	44	0.0416093	0.0228575	0.0238095	12	20	0.0179455	0.00514944	0.00722886	0.00453278	0.00358086	0.014219	0.0222409	0.0201615	0.00944483	0.0273903	3	4.53278	3.58086	22.2409	20.1615	22.8575	23.8095	27.3903
1.5 Hz	20	0.0154314	0.00417854	0.00581936	9	77	0.0460526	0.0301667	0.0316319	0.0232118	0.021571	0.0119589	0.00277635	0.00424161	0.0186623	0.0273903	3	23.2118	21.571	2.77635	4.24161	4.17854	5.81936	27.3903
1.5 Hz	77	0.041846	0.0250558	0.0258303	10	210	0	0	0	0.00233455	0.00156003	0.0144556	0.0273903	0.0273903	0.0273903	0.0273903	3	2.33455	1.56003	27.3903	27.3903	25.0558	25.8303	27.3903
1.5 Hz	97	0.0346101	0.020665	0.0213578	14	20	0.0188906	0.00585412	0.00850293	0.00672535	0.00603249	0.00721976	0.0215362	0.0188874	0.00849974	0.0273903	3	6.72535	6.03249	21.5362	18.8874	20.665	21.3578	27.3903
1.5 Hz	20	0.015033	0.00446474	0.00598751	9	37	0.0657218	0.0555859	0.0558345	0.0229256	0.0214028	0.0123573	0.0281956	0.0284442	0.0383315	0.0273903	3	22.9256	21.4028	28.1956	28.4442	4.46474	5.98751	27.3903
1.5 Hz	97	0.0376497	0.0248716	0.0254851	1	39	0.0500695	0.0322578	0.0328839	0.00251872	0.00190524	0.0102594	0.00486753	0.00549358	0.0226792	0.0273903	3	2.51872	1.90524	4.86753	5.49358	24.8716	25.4851	27.3903
1.5 Hz	77	0.0411772	0.0242823	0.0252414	10	97	0.0408794	0.0293651	0.0299143	0.00310801	0.00214888	0.0137869	0.00197481	0.00252397	0.0134891	0.0273903	3	3.10801	2.14888	1.97481	2.52397	24.2823	25.2414	27.3903
1.5 Hz	37	0.0657645	0.0515533	0.0519243	1	36	0.025651	0.00628927	0.00922137	0.0241629	0.024534	0.0383742	0.021101	0.0181689	0.0017393	0.0273903	3	24.163	24.534	21.101	18.1689	51.5533	51.9243	27.3903
1.5 Hz	84	0.0519748	0.0367831	0.0374159	11	77	0.038975	0.0279496	0.028587	0.00939275	0.0100256	0.0245845	0.000559246	0.00119672	0.0115847	0.0273903	3	9.39275	10.0256	0.559246	1.19672	36.7831	37.4159	27.3903
1.5 Hz	37	0.0769475	0.0520131	0.0528683	7	44	0.0369021	0.0228811	0.0234498	0.0246228	0.025478	0.0495572	0.00450926	0.00394046	0.00951181	0.0273903	3	24.6228	25.478	4.50926	3.94046	52.0131	52.8683	27.3903
1.5 Hz	39	0.0456936	0.0290111	0.0298614	6	210	0	0	0	0.00162077	0.00247109	0.0183032	0.0273903	0.0273903	0.0273903	0.0273903	3	1.62077	2.47109	27.3903	27.3903	29.0111	29.8614	27.3903
1.5 Hz	36	0.0225967	0.00600815	0.00894336	7	44	0.0409025	0.0233037	0.024128	0.0213822	0.018447	0.00479362	0.00408664	0.0032623	0.0135122	0.0273903	3	21.3822	18.447	4.08664	3.2623	6.00815	8.94336	27.3903
1.5 Hz	44	0.0422735	0.0244501	0.0254208	12	37	0.0644825	0.0525592	0.0532352	0.00294021	0.00196946	0.0148832	0.0251689	0.0258449	0.0370922	0.0273903	3	2.94021	1.96946	25.1689	25.8449	24.4501	25.4208	27.3903
1.5 Hz	20	0.0181356	0.00406017	0.00560797	9	44	0.0639084	0.0257312	0.0276885	0.0233301	0.0217823	0.00925476	0.00165915	0.000298183	0.0365181	0.0273903	3	23.3301	21.7823	1.65915	0.298183	4.06017	5.60797	27.3903
1.5 Hz	36	0.0200098	0.00433005	0.00661605	12	44	0.0405696	0.0236097	0.0253328	0.0230603	0.0207743	0.00738051	0.00378064	0.00205751	0.0131792	0.0273903	3	23.0603	20.7743	3.78064	2.05751	4.33005	6.61605	27.3903
1.5 Hz	36	0.033361	0.00482641	0.00743349	7	77	0.0616831	0.0316034	0.0329976	0.0225639	0.0199568	0.00597071	0.00421312	0.00560733	0.0342928	0.0273903	3	22.5639	19.9568	4.21312	5.60734	4.82641	7.43349	27.3903
1.5 Hz	37	0.0658269	0.0516588	0.0520406	1	210	0	0	0	0.0242685	0.0246503	0.0384366	0.0273903	0.0273903	0.0273903	0.0273903	3	24.2685	24.6503	27.3903	27.3903	51.6588	52.0406	27.3903
1.5 Hz	77	0.0487297	0.0286648	0.0300498	5	37	0.0730256	0.053756	0.0544316	0.00127446	0.00265954	0.0213394	0.0263657	0.0270413	0.0456353	0.0273903	3	1.27446	2.65953	26.3657	27.0413	28.6648	30.0498	27.3903
1.5 Hz	84	0.0488575	0.0370095	0.0375685	11	113	0.0635549	0.0483321	0.048541	0.00961922	0.0101782	0.0214672	0.0209418	0.0211507	0.0361646	0.0273903	3	9.61922	10.1782	20.9418	21.1507	37.0095	37.5685	27.3903
1.5 Hz	77	0.0579475	0.0290179	0.0308939	6	39	0.0458059	0.0322638	0.0329691	0.00162758	0.00350356	0.0305572	0.00487348	0.00557878	0.0184156	0.0273903	3	1.62758	3.50356	4.87348	5.57878	29.0179	30.8939	27.3903
1.5 Hz	39	0.0350778	0.0269749	0.0272659	3	37	0.0714392	0.0551221	0.0556391	0.000415396	0.000124386	0.00768746	0.0277318	0.0282488	0.0440489	0.0273903	3	0.415396	0.124386	27.7318	28.2488	26.9749	27.2659	27.3903
1.5 Hz	39	0.0492135	0.0301757	0.0310127	6	20	0.0174758	0.00462492	0.00724275	0.00278537	0.0036224	0.0218232	0.0227654	0.0201476	0.00991451	0.0273903	3	2.78537	3.6224	22.7654	20.1476	30.1757	31.0127	27.3903
1.5 Hz	37	0.065613	0.0526701	0.0531513	12	113	0.0641231	0.049296	0.0498587	0.0252798	0.025761	0.0382227	0.0219057	0.0224684	0.0367328	0.0273903	3	25.2798	25.761	21.9057	22.4684	52.6701	53.1513	27.3903
1.5 Hz	84	0.0522671	0.0339398	0.0350664	6	84	0.0531149	0.0372582	0.0383276	0.00654952	0.00767609	0.0248768	0.00986794	0.0109373	0.0257246	0.0273903	3	6.54952	7.67609	9.86794	10.9373	33.9398	35.0664	27.3903
1.5 Hz	84	0.0532364	0.0342339	0.0350981	6	39	0.0503195	0.0356226	0.0364003	0.00684359	0.00770782	0.0258461	0.00823225	0.00901	0.0229292	0.0273903	3	6.84359	7.70782	8.23225	9.01	34.2339	35.0981	27.3903
1.5 Hz	77	0.0513182	0.0282958	0.0296998	5	44	0.0417221	0.0266315	0.0279995	0.000905525	0.0023095	0.0239279	0.000758763	0.000609191	0.0143318	0.0273903	3	0.905525	2.3095	0.758763	0.609191	28.2958	29.6998	27.3903
1.5 Hz	20	0.0132941	0.00418661	0.00559318	9	20	0.0238071	0.00798354	0.010246	0.0232037	0.0217971	0.0140962	0.0194068	0.0171443	0.0035832	0.0273903	3	23.2037	21.7971	19.4068	17.1443	4.18661	5.59318	27.3903
1.5 Hz	97	0.0407934	0.0259899	0.0266039	12	20	0.0125809	0.00406519	0.00584409	0.00140039	0.000786418	0.0134031	0.0233251	0.0215462	0.0148094	0.0273903	3	1.40039	0.786418	23.3251	21.5462	25.9899	26.6039	27.3903
1.5 Hz	39	0.0469107	0.0353633	0.0356289	2	97	0.0402062	0.0290546	0.0296708	0.00797297	0.00823864	0.0195204	0.00166431	0.00228047	0.0128159	0.0273903	3	7.97297	8.23864	1.66431	2.28047	35.3633	35.6289	27.3903
1.5 Hz	37	0.0659578	0.0535439	0.0538483	8	37	0.0683534	0.0561871	0.056628	0.0261536	0.026458	0.0385675	0.0287967	0.0292377	0.0409631	0.0273903	3	26.1536	26.458	28.7967	29.2377	53.5439	53.8483	27.3903
1.5 Hz	36	0.0158445	0.0043881	0.00618618	12	113	0.0549152	0.0456296	0.0459296	0.0230022	0.0212041	0.0115458	0.0182393	0.0185393	0.0275249	0.0273903	3	23.0022	21.2041	18.2393	18.5393	4.3881	6.18618	27.3903
1.5 Hz	39	0.0436192	0.0283249	0.0295258	6	20	0.0184547	0.00747269	0.00973778	0.000934578	0.0021355	0.0162289	0.0199176	0.0176525	0.0089356	0.0273903	3	0.934578	2.1355	19.9176	17.6525	28.3249	29.5258	27.3903
1.5 Hz	77	0.0511127	0.0282273	0.0295619	6	113	0.0606234	0.0497524	0.0500844	0.000837026	0.00217159	0.0237224	0.0223621	0.0226941	0.0332331	0.0273903	3	0.837026	2.17159	22.3621	22.6941	28.2273	29.5619	27.3903
1.5 Hz	39	0.0496847	0.0294569	0.0301549	6	36	0.0198966	0.00814634	0.00994416	0.00206657	0.00276454	0.0222944	0.019244	0.0174462	0.00749375	0.0273903	3	2.06657	2.76454	19.244	17.4462	29.4569	30.1549	27.3903
1.5 Hz	36	0.018057	0.00387151	0.00551404	1	210	0	0	0	0.0235188	0.0218763	0.00933334	0.0273903	0.0273903	0.0273903	0.0273903	3	23.5188	21.8763	27.3903	27.3903	3.87151	5.51404	27.3903
1.5 Hz	37	0.0714168	0.0565016	0.0567069	13	210	0	0	0	0.0291113	0.0293166	0.0440265	0.0273903	0.0273903	0.0273903	0.0273903	3	29.1113	29.3166	27.3903	27.3903	56.5016	56.7069	27.3903
1.5 Hz	36	0.0045601	0.000476245	0.00109588	14	36	0.0170964	0.00764082	0.00901645	0.0269141	0.0262944	0.0228302	0.0197495	0.0183739	0.010294	0.0273903	3	26.9141	26.2944	19.7495	18.3739	0.476245	1.09588	27.3903
1.5 Hz	84	0.0547673	0.0342187	0.0352422	5	44	0.0589533	0.0285341	0.0304832	0.00682839	0.00785186	0.027377	0.00114378	0.00309289	0.0315629	0.0273903	3	6.82839	7.85186	1.14378	3.09289	34.2187	35.2422	27.3903
1.5 Hz	77	0.0399043	0.0260052	0.0267799	10	113	0.063593	0.0515492	0.0519604	0.00138512	0.0006104	0.012514	0.0241588	0.0245701	0.0362027	0.0273903	3	1.38512	0.6104	24.1588	24.5701	26.0052	26.7799	27.3903
1.5 Hz	37	0.0658945	0.0541513	0.0543892	8	44	0.0359276	0.0226964	0.0236495	0.026761	0.0269989	0.0385042	0.00469388	0.00374086	0.00853729	0.0273903	3	26.761	26.9989	4.69388	3.74086	54.1513	54.3892	27.3903
1.5 Hz	20	0.0186982	0.00570906	0.00737068	11	39	0.0430772	0.0324188	0.0329056	0.0216813	0.0200196	0.00869212	0.00502848	0.00551527	0.0156869	0.0273903	3	21.6813	20.0196	5.02848	5.51527	5.70906	7.37068	27.3903
1.5 Hz	44	0.0639084	0.0225187	0.0255805	7	77	0.0462132	0.029314	0.0305742	0.00487165	0.00180984	0.0365181	0.00192371	0.00318391	0.0188229	0.0273903	3	4.87165	1.80984	1.92371	3.18391	22.5187	25.5805	27.3903
1.5 Hz	37	0.0630865	0.0542273	0.0544064	8	44	0.0400832	0.0236057	0.0244047	0.0268369	0.0270161	0.0356962	0.00378459	0.00298559	0.0126929	0.0273903	3	26.8369	27.0161	3.78459	2.98559	54.2273	54.4064	27.3903
1.5 Hz	36	0.0172655	0.00446875	0.00595939	13	210	0	0	0	0.0229216	0.0214309	0.0101249	0.0273903	0.0273903	0.0273903	0.0273903	3	22.9216	21.4309	27.3903	27.3903	4.46875	5.95939	27.3903
1.5 Hz	84	0.0652347	0.0342949	0.0356186	5	84	0.0515769	0.0372098	0.0378315	0.00690457	0.00822828	0.0378444	0.00981946	0.0104412	0.0241866	0.0273903	3	6.90457	8.22828	9.81946	10.4412	34.2949	35.6186	27.3903
1.5 Hz	37	0.0709183	0.0572925	0.0574435	13	36	0.00863323	0.00363477	0.0048739	0.0299022	0.0300532	0.043528	0.0237555	0.0225164	0.0187571	0.0273903	3	29.9022	30.0532	23.7555	22.5164	57.2925	57.4435	27.3903
1.5 Hz	77	0.0619364	0.0286846	0.0304062	6	39	0.045695	0.0330303	0.0337116	0.00129427	0.00301592	0.0345461	0.00563999	0.00632127	0.0183047	0.0273903	3	1.29427	3.01592	5.63999	6.32127	28.6846	30.4062	27.3903
1.5 Hz	77	0.0455458	0.0325687	0.0332265	2	39	0.0505322	0.0368815	0.0376228	0.0051784	0.0058362	0.0181555	0.0094912	0.0102325	0.0231419	0.0273903	3	5.1784	5.8362	9.4912	10.2325	32.5687	33.2265	27.3903
1.5 Hz	84	0.0524419	0.0367081	0.0372484	11	36	0.0188371	0.00609526	0.00859572	0.00931775	0.00985808	0.0250516	0.0212951	0.0187946	0.00855323	0.0273903	3	9.31775	9.85808	21.2951	18.7946	36.7081	37.2484	27.3903
1.5 Hz	39	0.0453392	0.0305446	0.0313799	6	44	0.040793	0.0247134	0.0255351	0.00315426	0.00398964	0.0179489	0.00267692	0.00185516	0.0134027	0.0273903	3	3.15426	3.98963	2.67692	1.85516	30.5446	31.3799	27.3903
1.5 Hz	44	0.0394566	0.0224031	0.0237137	1	44	0.0416117	0.0261026	0.0269154	0.00498718	0.00367665	0.0120663	0.00128768	0.000474954	0.0142214	0.0273903	3	4.98718	3.67665	1.28768	0.474954	22.4031	23.7137	27.3903
1.5 Hz	84	0.0523032	0.0334452	0.0345771	6	44	0.0459704	0.0269327	0.0280158	0.00605487	0.00718679	0.0249129	0.000457587	0.000625527	0.0185801	0.0273903	3	6.05487	7.18679	0.457587	0.625527	33.4452	34.5771	27.3903
1.5 Hz	84	0.0492254	0.0340315	0.0349675	5	36	0.0184233	0.00531241	0.00793792	0.00664117	0.00757718	0.0218351	0.0220779	0.0194524	0.00896702	0.0273903	3	6.64117	7.57718	22.0779	19.4524	34.0315	34.9675	27.3903
1.5 Hz	84	0.0523735	0.0412771	0.0414831	2	77	0.0480239	0.0306855	0.0323163	0.0138868	0.0140928	0.0249832	0.00329524	0.00492595	0.0206335	0.0273903	3	13.8868	14.0928	3.29524	4.92595	41.2771	41.4831	27.3903
1.5 Hz	113	0.056071	0.0437589	0.0441545	1	97	0.0490086	0.0285937	0.0296829	0.0163686	0.0167642	0.0286807	0.00120343	0.00229263	0.0216183	0.0273903	3	16.3686	16.7642	1.20343	2.29263	43.7589	44.1545	27.3903
1.5 Hz	113	0.0585674	0.0434731	0.0439118	1	20	0.0190005	0.0069987	0.00888302	0.0160828	0.0165215	0.0311771	0.0203916	0.0185073	0.00838982	0.0273903	3	16.0828	16.5215	20.3916	18.5073	43.4731	43.9118	27.3903
1.5 Hz	37	0.0718829	0.0504885	0.051619	7	97	0.0483067	0.0271894	0.0284644	0.0230981	0.0242287	0.0444926	0.000200888	0.00107406	0.0209164	0.0273903	3	23.0981	24.2287	0.200888	1.07406	50.4885	51.619	27.3903
1.5 Hz	37	0.0723572	0.0542752	0.0546449	12	210	0	0	0	0.0268849	0.0272546	0.0449669	0.0273903	0.0273903	0.0273903	0.0273903	3	26.8849	27.2546	27.3903	27.3903	54.2752	54.6449	27.3903
1.5 Hz	84	0.0528941	0.034976	0.0357273	5	39	0.044181	0.0341976	0.0347019	0.00758568	0.00833702	0.0255038	0.00680733	0.00731157	0.0167907	0.0273903	3	7.58568	8.33702	6.80733	7.31157	34.976	35.7273	27.3903
1.5 Hz	97	0.0379547	0.0253741	0.0261074	1	37	0.0768955	0.0532474	0.0541147	0.00201625	0.00128294	0.0105644	0.0258571	0.0267243	0.0495052	0.0273903	3	2.01625	1.28294	25.8571	26.7243	25.3741	26.1074	27.3903
1.5 Hz	84	0.0475624	0.0308744	0.0314356	10	77	0.0502471	0.0294147	0.0311771	0.00348413	0.00404532	0.0201721	0.0020244	0.00378679	0.0228568	0.0273903	3	3.48413	4.04532	2.0244	3.78679	30.8744	31.4356	27.3903
1.5 Hz	113	0.0556803	0.0440152	0.0443556	1	20	0.0218204	0.00758093	0.010607	0.0166249	0.0169653	0.02829	0.0198094	0.0167834	0.00556988	0.0273903	3	16.6249	16.9653	19.8094	16.7834	44.0152	44.3556	27.3903
1.5 Hz	84	0.0457586	0.0318267	0.0324395	10	20	0.0189975	0.00659821	0.00865958	0.00443639	0.00504917	0.0183683	0.0207921	0.0187307	0.00839276	0.0273903	3	4.43639	5.04917	20.7921	18.7307	31.8267	32.4395	27.3903
1.5 Hz	37	0.0683323	0.0526791	0.0530823	12	84	0.0624528	0.0399692	0.0411671	0.0252888	0.025692	0.040942	0.0125789	0.0137768	0.0350625	0.0273903	3	25.2888	25.692	12.5789	13.7768	52.6791	53.0823	27.3903
1.5 Hz	37	0.0718297	0.0572451	0.0574279	13	20	0.0182122	0.00658165	0.00885046	0.0298548	0.0300375	0.0444394	0.0208087	0.0185398	0.00917815	0.0273903	3	29.8548	30.0375	20.8087	18.5399	57.2451	57.4279	27.3903
1.5 Hz	36	0.0155137	0.00431225	0.00614175	12	113	0.0643524	0.0507485	0.0510727	0.0230781	0.0212486	0.0118766	0.0233582	0.0236823	0.0369621	0.0273903	3	23.0781	21.2486	23.3582	23.6823	4.31225	6.14175	27.3903
1.5 Hz	37	0.0662373	0.0540163	0.0541913	8	210	0	0	0	0.0266259	0.026801	0.038847	0.0273903	0.0273903	0.0273903	0.0273903	3	26.6259	26.801	27.3903	27.3903	54.0163	54.1913	27.3903
1.5 Hz	113	0.0552256	0.0429269	0.04338	1	84	0.0584994	0.0374245	0.0383275	0.0155366	0.0159896	0.0278353	0.0100342	0.0109372	0.0311091	0.0273903	3	15.5366	15.9896	10.0342	10.9372	42.9269	43.38	27.3903
1.5 Hz	39	0.0450923	0.0302492	0.031003	5	44	0.0362866	0.0248702	0.0257568	0.00285893	0.00361272	0.017702	0.00252008	0.00163352	0.00889633	0.0273903	3	2.85893	3.61272	2.52008	1.63352	30.2492	31.003	27.3903
1.5 Hz	113	0.0547673	0.0443084	0.044591	1	113	0.0639084	0.0464755	0.0471222	0.0169181	0.0172007	0.027377	0.0190852	0.0197319	0.0365181	0.0273903	3	16.9181	17.2007	19.0852	19.7319	44.3084	44.591	27.3903
1.5 Hz	84	0.0574072	0.033784	0.0348562	5	210	0	0	0	0.00639368	0.00746584	0.0300169	0.0273903	0.0273903	0.0273903	0.0273903	3	6.39368	7.46584	27.3903	27.3903	33.784	34.8562	27.3903
1.5 Hz	84	0.0520784	0.0366923	0.0372438	11	37	0.0654178	0.0548586	0.0551591	0.00930203	0.00985351	0.0246881	0.0274683	0.0277688	0.0380275	0.0273903	3	9.30203	9.85351	27.4683	27.7688	36.6923	37.2438	27.3903
1.5 Hz	113	0.0599269	0.0443352	0.0447073	1	44	0.038833	0.0261852	0.0266199	0.0169449	0.017317	0.0325366	0.00120509	0.000770411	0.0114427	0.0273903	3	16.9449	17.317	1.20509	0.770411	44.3352	44.7073	27.3903
1.5 Hz	20	0.0222725	0.00377675	0.00625755	5	77	0.0509948	0.0340101	0.035164	0.0236136	0.0211328	0.00511784	0.0066198	0.00777373	0.0236045	0.0273903	3	23.6136	21.1328	6.6198	7.77373	3.77675	6.25755	27.3903
1.5 Hz	84	0.0497138	0.0374025	0.0379157	11	77	0.0463298	0.0316937	0.0326084	0.0100122	0.0105254	0.0223235	0.0043034	0.00521807	0.0189395	0.0273903	3	10.0122	10.5254	4.3034	5.21807	37.4025	37.9157	27.3903
1.5 Hz	39	0.0481765	0.0292067	0.0305133	5	36	0.0261335	0.00912534	0.0112981	0.00181642	0.00312297	0.0207862	0.018265	0.0160922	0.00125679	0.0273903	3	1.81642	3.12297	18.265	16.0922	29.2067	30.5133	27.3903
1.5 Hz	113	0.0569518	0.0438611	0.0443406	1	210	0	0	0	0.0164708	0.0169503	0.0295614	0.0273903	0.0273903	0.0273903	0.0273903	3	16.4708	16.9503	27.3903	27.3903	43.8611	44.3406	27.3903
1.5 Hz	44	0.0397952	0.0221707	0.0233353	1	36	0.0195631	0.00621645	0.00885624	0.00521957	0.00405504	0.0124049	0.0211739	0.0185341	0.00782717	0.0273903	3	5.21957	4.05504	21.1739	18.5341	22.1707	23.3353	27.3903
1.5 Hz	113	0.0559683	0.0444169	0.044672	1	36	0.0206963	0.00815671	0.0101312	0.0170266	0.0172816	0.028578	0.0192336	0.0172592	0.00669398	0.0273903	3	17.0266	17.2816	19.2336	17.2592	44.4169	44.672	27.3903
1.5 Hz	37	0.0620447	0.0498363	0.0501711	14	20	0.0212708	0.00974478	0.0117305	0.022446	0.0227808	0.0346544	0.0176455	0.0156598	0.00611953	0.0273903	3	22.446	22.7808	17.6455	15.6598	49.8363	50.1711	27.3903
1.5 Hz	39	0.0377119	0.0271277	0.0274195	3	210	0	0	0	0.000262577	2.92305e-05	0.0103216	0.0273903	0.0273903	0.0273903	0.0273903	3	0.262577	0.0292305	27.3903	27.3903	27.1277	27.4195	27.3903
1.5 Hz	39	0.0410312	0.0311224	0.0314044	9	39	0.0504846	0.0329547	0.0337553	0.00373207	0.00401404	0.0136409	0.0055644	0.00636496	0.0230943	0.0273903	3	3.73207	4.01404	5.5644	6.36496	31.1224	31.4044	27.3903
1.5 Hz	37	0.0672872	0.0534155	0.0536979	1	37	0.0716618	0.0586897	0.0591937	0.0260252	0.0263076	0.0398969	0.0312994	0.0318034	0.0442715	0.0273903	3	26.0252	26.3076	31.2994	31.8034	53.4155	53.6979	27.3903
1.5 Hz	37	0.070022	0.0514115	0.052341	7	20	0.0199907	0.00532645	0.00792822	0.0240212	0.0249507	0.0426317	0.0220639	0.0194621	0.00739962	0.0273903	3	24.0212	24.9507	22.0639	19.4621	51.4115	52.341	27.3903
1.5 Hz	37	0.070605	0.0531565	0.0542065	7	37	0.0710457	0.0557814	0.0565356	0.0257662	0.0268162	0.0432147	0.0283911	0.0291453	0.0436554	0.0273903	3	25.7662	26.8162	28.3911	29.1453	53.1565	54.2065	27.3903
1.5 Hz	44	0.0560464	0.021895	0.0247088	7	20	0.0202593	0.00967903	0.0113437	0.00549535	0.00268147	0.0286561	0.0177113	0.0160466	0.00713103	0.0273903	3	5.49535	2.68147	17.7113	16.0466	21.895	24.7088	27.3903
1.5 Hz	39	0.0476015	0.0321707	0.032641	11	210	0	0	0	0.0047804	0.00525064	0.0202112	0.0273903	0.0273903	0.0273903	0.0273903	3	4.7804	5.25064	27.3903	27.3903	32.1707	32.641	27.3903
1.5 Hz	37	0.0659611	0.0516687	0.0520975	12	210	0	0	0	0.0242784	0.0247072	0.0385708	0.0273903	0.0273903	0.0273903	0.0273903	3	24.2784	24.7072	27.3903	27.3903	51.6687	52.0975	27.3903
1.5 Hz	39	0.0474698	0.0350233	0.035206	2	44	0.0404759	0.0212136	0.0237522	0.00763303	0.00781568	0.0200795	0.00617676	0.00363809	0.0130855	0.0273903	3	7.63303	7.81568	6.17676	3.63809	35.0233	35.206	27.3903
1.5 Hz	113	0.0635549	0.0456616	0.0461082	1	39	0.0450201	0.032876	0.0335311	0.0182712	0.0187179	0.0361646	0.00548567	0.00614084	0.0176298	0.0273903	3	18.2712	18.7179	5.48567	6.14084	45.6616	46.1082	27.3903
1.5 Hz	84	0.0496618	0.033032	0.033727	6	84	0.0500695	0.0376158	0.0383664	0.00564165	0.00633673	0.0222715	0.0102255	0.0109761	0.0226792	0.0273903	3	5.64165	6.33673	10.2255	10.9761	33.032	33.727	27.3903
1.5 Hz	37	0.0624999	0.0497776	0.0501646	14	20	0.0184051	0.00499913	0.00738026	0.0223872	0.0227743	0.0351096	0.0223912	0.0200101	0.00898518	0.0273903	3	22.3872	22.7743	22.3912	20.01	49.7776	50.1646	27.3903
1.5 Hz	39	0.0501024	0.0301342	0.0312676	5	39	0.0455974	0.0323518	0.0328945	0.00274386	0.00387725	0.0227121	0.0049615	0.00550416	0.0182071	0.0273903	3	2.74386	3.87725	4.9615	5.50416	30.1342	31.2676	27.3903
1.5 Hz	39	0.0461525	0.0353244	0.035596	2	37	0.0730256	0.053756	0.0544316	0.00793406	0.00820566	0.0187622	0.0263657	0.0270413	0.0456353	0.0273903	3	7.93406	8.20566	26.3657	27.0413	35.3244	35.596	27.3903
1.5 Hz	44	0.0297136	0.0175098	0.0181223	14	77	0.0494965	0.0332231	0.0340096	0.00988048	0.00926805	0.00232324	0.00583276	0.00661924	0.0221062	0.0273903	3	9.88048	9.26805	5.83276	6.61924	17.5098	18.1223	27.3903
1.5 Hz	84	0.0523203	0.0413368	0.0416625	2	39	0.0509776	0.0308036	0.0315663	0.0139465	0.0142722	0.02493	0.00341326	0.00417603	0.0235873	0.0273903	3	13.9465	14.2722	3.41326	4.17603	41.3368	41.6625	27.3903
1.5 Hz	97	0.064452	0.0264915	0.0288757	7	77	0.0502062	0.0313783	0.0327751	0.000898823	0.0014854	0.0370617	0.00398797	0.00538482	0.0228159	0.0273903	3	0.898823	1.4854	3.98797	5.38482	26.4915	28.8757	27.3903
1.5 Hz	20	0.0184086	0.00778908	0.00905517	2	113	0.0631604	0.0466982	0.0472816	0.0196012	0.0183351	0.00898175	0.0193079	0.0198913	0.0357701	0.0273903	3	19.6012	18.3351	19.3079	19.8913	7.78908	9.05517	27.3903
1.5 Hz	113	0.0549531	0.0438689	0.0441804	1	97	0.0447095	0.0292096	0.0297399	0.0164786	0.01679	0.0275628	0.00181926	0.00234962	0.0173192	0.0273903	3	16.4786	16.79	1.81926	2.34962	43.8689	44.1804	27.3903
1.5 Hz	20	0.0154428	0.00440616	0.006005	9	84	0.0516473	0.0376326	0.0382258	0.0229842	0.0213853	0.0119475	0.0102423	0.0108355	0.024257	0.0273903	3	22.9841	21.3853	10.2423	10.8355	4.40616	6.005	27.3903
1.5 Hz	20	0.0174404	0.00330008	0.00518049	5	84	0.0534163	0.0402419	0.0409134	0.0240902	0.0222098	0.00994989	0.0128516	0.0135231	0.026026	0.0273903	3	24.0902	22.2098	12.8516	13.5231	3.30008	5.18049	27.3903
1.5 Hz	37	0.0657645	0.0566945	0.0568242	13	77	0.0422615	0.0288816	0.0297556	0.0293042	0.0294339	0.0383742	0.00149129	0.00236529	0.0148712	0.0273903	3	29.3042	29.4339	1.49129	2.36529	56.6945	56.8242	27.3903
1.5 Hz	36	0.0304009	0.00542696	0.00859596	7	77	0.0453607	0.0290216	0.0304547	0.0219633	0.0187944	0.00301058	0.00163128	0.0030644	0.0179704	0.0273903	3	21.9633	18.7944	1.63128	3.0644	5.42696	8.59596	27.3903
1.5 Hz	37	0.0633786	0.0539613	0.0541158	8	210	0	0	0	0.026571	0.0267255	0.0359883	0.0273903	0.0273903	0.0273903	0.0273903	3	26.571	26.7255	27.3903	27.3903	53.9613	54.1158	27.3903
1.5 Hz	44	0.040877	0.0246607	0.0254377	12	20	0.0188739	0.00671654	0.00889892	0.00272958	0.00195257	0.0134867	0.0206738	0.0184914	0.00851642	0.0273903	3	2.72958	1.95257	20.6738	18.4914	24.6607	25.4377	27.3903
1.5 Hz	37	0.0640794	0.0520189	0.0523197	1	84	0.0550972	0.038448	0.0391729	0.0246286	0.0249294	0.0366891	0.0110577	0.0117826	0.0277068	0.0273903	3	24.6286	24.9294	11.0577	11.7826	52.0189	52.3197	27.3903
1.5 Hz	20	0.0211151	0.0094397	0.010736	2	113	0.0606159	0.050311	0.0506844	0.0179506	0.0166543	0.00627523	0.0229207	0.0232941	0.0332256	0.0273903	3	17.9506	16.6543	22.9207	23.2941	9.4397	10.736	27.3903
1.5 Hz	113	0.0585981	0.0439759	0.044467	1	44	0.0449182	0.0290047	0.0302086	0.0165856	0.0170767	0.0312078	0.00161441	0.00281825	0.0175279	0.0273903	3	16.5856	17.0767	1.61441	2.81825	43.9759	44.467	27.3903
1.5 Hz	44	0.0562623	0.0217403	0.0245255	7	36	0.0222837	0.00943835	0.0109893	0.00564998	0.0028648	0.028872	0.017952	0.016401	0.00510659	0.0273903	3	5.64998	2.8648	17.952	16.401	21.7403	24.5255	27.3903
1.5 Hz	113	0.0621775	0.0439457	0.0444296	1	44	0.0426433	0.0264405	0.0276493	0.0165554	0.0170393	0.0347872	0.000949785	0.000258973	0.015253	0.0273903	3	16.5554	17.0393	0.949785	0.258973	43.9457	44.4296	27.3903
1.5 Hz	39	0.0414965	0.0292939	0.0297638	10	44	0.0310601	0.0224962	0.0229043	0.00190354	0.00237351	0.0141062	0.00489408	0.00448602	0.00366982	0.0273903	3	1.90354	2.37351	4.89408	4.48602	29.2939	29.7638	27.3903
1.5 Hz	37	0.0706918	0.0519623	0.0528576	7	97	0.0501952	0.0280352	0.0294285	0.024572	0.0254673	0.0433015	0.000644904	0.00203822	0.0228049	0.0273903	3	24.572	25.4673	0.644904	2.03822	51.9623	52.8576	27.3903
1.5 Hz	39	0.0450234	0.0292901	0.0305658	5	20	0.0248214	0.00961195	0.0120191	0.00189979	0.00317552	0.0176331	0.0177784	0.0153712	0.00256886	0.0273903	3	1.89979	3.17552	17.7784	15.3712	29.2901	30.5658	27.3903
1.5 Hz	44	0.040137	0.0240932	0.024901	12	36	0.0230191	0.010441	0.0123485	0.00329716	0.00248927	0.0127467	0.0169494	0.0150418	0.00437125	0.0273903	3	3.29716	2.48927	16.9494	15.0418	24.0932	24.901	27.3903
1.5 Hz	97	0.0379427	0.0245853	0.0254583	1	97	0.0480062	0.0324403	0.0334609	0.00280499	0.00193202	0.0105524	0.00505004	0.00607061	0.0206159	0.0273903	3	2.80499	1.93202	5.05004	6.07061	24.5853	25.4583	27.3903
1.5 Hz	97	0.0642904	0.025949	0.0282992	7	20	0.0150015	0.00522284	0.0072787	0.00144127	0.000908922	0.0369001	0.0221675	0.0201116	0.0123888	0.0273903	3	1.44127	0.908922	22.1675	20.1116	25.949	28.2992	27.3903
1.5 Hz	77	0.0411393	0.0282325	0.0287657	9	97	0.0486081	0.0322522	0.0331723	0.000842163	0.00137535	0.013749	0.00486189	0.00578195	0.0212178	0.0273903	3	0.842163	1.37535	4.86189	5.78195	28.2325	28.7657	27.3903
1.5 Hz	37	0.0659578	0.0552638	0.0554389	13	113	0.0608869	0.0458696	0.047065	0.0278735	0.0280486	0.0385675	0.0184792	0.0196747	0.0334966	0.0273903	3	27.8735	28.0486	18.4792	19.6747	55.2638	55.4389	27.3903
1.5 Hz	36	0.0182122	0.00397809	0.00559894	1	97	0.0400447	0.0300127	0.0303958	0.0234122	0.0217914	0.00917815	0.00262242	0.00300548	0.0126544	0.0273903	3	23.4122	21.7914	2.62242	3.00548	3.97809	5.59894	27.3903
1.5 Hz	97	0.0432823	0.0308858	0.0311964	13	84	0.0494051	0.0377709	0.0386734	0.00349546	0.00380609	0.015892	0.0103805	0.0112831	0.0220148	0.0273903	3	3.49546	3.80609	10.3805	11.2831	30.8858	31.1964	27.3903
1.5 Hz	113	0.0573273	0.0445692	0.0448452	1	20	0.0225742	0.00816701	0.0107509	0.0171789	0.0174549	0.029937	0.0192233	0.0166394	0.00481611	0.0273903	3	17.1789	17.4549	19.2233	16.6394	44.5692	44.8452	27.3903
1.5 Hz	20	0.0224304	0.00451399	0.00712333	6	39	0.0504713	0.0383869	0.038669	0.0228763	0.020267	0.00495987	0.0109966	0.0112787	0.023081	0.0273903	3	22.8763	20.267	10.9966	11.2787	4.51399	7.12333	27.3903
1.5 Hz	113	0.0559683	0.0448166	0.0450736	1	36	0.014563	0.00498328	0.0067169	0.0174263	0.0176833	0.028578	0.022407	0.0206734	0.0128274	0.0273903	3	17.4263	17.6833	22.407	20.6734	44.8166	45.0736	27.3903
1.5 Hz	37	0.0641588	0.0526205	0.0529592	12	37	0.0663409	0.0506748	0.0519414	0.0252302	0.0255689	0.0367685	0.0232844	0.0245511	0.0389506	0.0273903	3	25.2302	25.5689	23.2844	24.5511	52.6205	52.9592	27.3903
1.5 Hz	44	0.0484322	0.0227488	0.0253302	7	44	0.0415157	0.0248407	0.0255159	0.00464149	0.00206007	0.0210419	0.00254958	0.00187437	0.0141254	0.0273903	3	4.64149	2.06007	2.54958	1.87437	22.7488	25.3302	27.3903
1.5 Hz	44	0.0438304	0.0248394	0.0258541	12	84	0.0565008	0.0364412	0.0374134	0.0025509	0.00153623	0.0164401	0.00905084	0.0100231	0.0291105	0.0273903	3	2.5509	1.53623	9.05084	10.0231	24.8394	25.8541	27.3903
1.5 Hz	37	0.0664718	0.0570208	0.0571855	13	20	0.0180496	0.00628445	0.00832052	0.0296305	0.0297952	0.0390814	0.0211059	0.0190698	0.00934071	0.0273903	3	29.6305	29.7952	21.1059	19.0698	57.0208	57.1855	27.3903
1.5 Hz	97	0.0469833	0.0293138	0.0297305	8	36	0.0232365	0.00799743	0.0100713	0.00192349	0.00234023	0.019593	0.0193929	0.017319	0.00415378	0.0273903	3	1.92349	2.34023	19.3929	17.319	29.3138	29.7305	27.3903
1.5 Hz	113	0.0595494	0.0440531	0.0443819	1	77	0.0622796	0.0287422	0.0303578	0.0166628	0.0169916	0.0321591	0.00135191	0.00296753	0.0348893	0.0273903	3	16.6628	16.9916	1.35191	2.96753	44.0531	44.3819	27.3903
1.5 Hz	37	0.0698537	0.0505683	0.0516115	7	39	0.0589381	0.0342178	0.0352425	0.023178	0.0242212	0.0424634	0.00682747	0.00785218	0.0315478	0.0273903	3	23.178	24.2212	6.82747	7.85218	50.5683	51.6115	27.3903
1.5 Hz	77	0.0501533	0.0283204	0.0298705	6	113	0.0612158	0.0489764	0.0495546	0.000930086	0.00248022	0.022763	0.021586	0.0221642	0.0338255	0.0273903	3	0.930086	2.48022	21.586	22.1642	28.3204	29.8705	27.3903
1.5 Hz	84	0.0585674	0.034058	0.035064	6	39	0.0457394	0.0340942	0.0348704	0.00666766	0.00767374	0.0311771	0.00670385	0.00748011	0.0183491	0.0273903	3	6.66766	7.67374	6.70385	7.48011	34.058	35.064	27.3903
1.5 Hz	97	0.0381276	0.0290148	0.0293793	8	97	0.0376252	0.0274982	0.0281541	0.00162449	0.00198903	0.0107373	0.000107845	0.000763807	0.0102349	0.0273903	3	1.62449	1.98903	0.107845	0.763807	29.0148	29.3793	27.3903
1.5 Hz	37	0.0631063	0.0482083	0.048716	14	36	0.0095291	0.00334451	0.00452269	0.020818	0.0213257	0.035716	0.0240458	0.0228676	0.0178612	0.0273903	3	20.818	21.3257	24.0458	22.8676	48.2083	48.716	27.3903
1.5 Hz	36	0.0151985	0.00354593	0.00490701	1	113	0.0639897	0.0500246	0.0503467	0.0238444	0.0224833	0.0121918	0.0226343	0.0229564	0.0365994	0.0273903	3	23.8444	22.4833	22.6343	22.9564	3.54593	4.90701	27.3903
1.5 Hz	84	0.0566485	0.0330592	0.034212	6	39	0.0487645	0.0376753	0.0381186	0.00566885	0.00682173	0.0292582	0.010285	0.0107283	0.0213742	0.0273903	3	5.66885	6.82173	10.285	10.7283	33.0592	34.212	27.3903
1.5 Hz	36	0.0161324	0.0054474	0.00689625	13	44	0.0409159	0.0268355	0.0280639	0.0219429	0.0204941	0.0112579	0.000554785	0.000673587	0.0135256	0.0273903	3	21.9429	20.4941	0.554785	0.673586	5.4474	6.89625	27.3903
1.5 Hz	37	0.0708193	0.0513077	0.0521589	7	77	0.0621775	0.031275	0.0325801	0.0239174	0.0247686	0.043429	0.00388469	0.00518976	0.0347872	0.0273903	3	23.9174	24.7686	3.88469	5.18976	51.3077	52.1589	27.3903
1.5 Hz	97	0.0414783	0.0248644	0.0256048	1	20	0.0167148	0.0060814	0.00815243	0.00252586	0.00178549	0.014088	0.0213089	0.0192379	0.0106755	0.0273903	3	2.52586	1.78549	21.3089	19.2379	24.8644	25.6048	27.3903
1.5 Hz	20	0.0133751	0.00175976	0.00365225	10	97	0.0415618	0.0278478	0.0285503	0.0256306	0.0237381	0.0140153	0.000457531	0.00115995	0.0141715	0.0273903	3	25.6306	23.7381	0.457531	1.15995	1.75976	3.65225	27.3903
1.5 Hz	39	0.04701	0.0316764	0.0320707	11	36	0.0221556	0.00489219	0.00748483	0.00428607	0.00468037	0.0196197	0.0224981	0.0199055	0.00523474	0.0273903	3	4.28607	4.68037	22.4981	19.9055	31.6764	32.0707	27.3903
1.5 Hz	113	0.0584659	0.0436702	0.0440413	1	36	0.0173795	0.00600458	0.00789917	0.0162799	0.016651	0.0310756	0.0213857	0.0194911	0.0100108	0.0273903	3	16.2799	16.651	21.3857	19.4911	43.6702	44.0413	27.3903
1.5 Hz	113	0.0597537	0.0446235	0.0450126	1	44	0.0345385	0.0236275	0.0243091	0.0172332	0.0176223	0.0323634	0.00376279	0.0030812	0.00714823	0.0273903	3	17.2332	17.6223	3.76279	3.0812	44.6235	45.0126	27.3903
1.5 Hz	36	0.00578825	0.000386483	0.00110198	14	37	0.0640254	0.0552529	0.0555534	0.0270038	0.0262883	0.0216021	0.0278626	0.0281631	0.0366351	0.0273903	3	27.0038	26.2883	27.8626	28.1631	0.386483	1.10198	27.3903
1.5 Hz	97	0.0544714	0.0260459	0.0278742	7	97	0.0442921	0.0294418	0.0306363	0.00134443	0.000483871	0.0270811	0.00205153	0.00324596	0.0169018	0.0273903	3	1.34443	0.483871	2.05153	3.24596	26.0459	27.8742	27.3903
1.5 Hz	84	0.0510466	0.0321758	0.032738	10	37	0.0626321	0.0520385	0.0523832	0.00478547	0.00534773	0.0236563	0.0246482	0.0249929	0.0352418	0.0273903	3	4.78547	5.34773	24.6482	24.9929	32.1758	32.738	27.3903
1.5 Hz	97	0.0380973	0.0283414	0.0286504	8	20	0.0218615	0.00796516	0.0104101	0.000951048	0.00126005	0.010707	0.0194251	0.0169802	0.00552877	0.0273903	3	0.951048	1.26005	19.4251	16.9802	28.3414	28.6504	27.3903
1.5 Hz	39	0.0450234	0.0292901	0.0305658	5	210	0	0	0	0.00189979	0.00317552	0.0176331	0.0273903	0.0273903	0.0273903	0.0273903	3	1.89979	3.17552	27.3903	27.3903	29.2901	30.5658	27.3903
1.5 Hz	20	0.0118226	0.00153665	0.00316915	10	84	0.0548583	0.0358098	0.036747	0.0258537	0.0242212	0.0155677	0.00841954	0.00935664	0.027468	0.0273903	3	25.8537	24.2212	8.41954	9.35664	1.53665	3.16915	27.3903
1.5 Hz	44	0.0444147	0.0256125	0.0263169	13	39	0.0481846	0.0300837	0.0310909	0.00177785	0.00107341	0.0170244	0.00269342	0.00370055	0.0207943	0.0273903	3	1.77785	1.07341	2.69342	3.70055	25.6125	26.3169	27.3903
1.5 Hz	113	0.0635549	0.0456616	0.0461082	1	39	0.054443	0.0357594	0.0366437	0.0182712	0.0187179	0.0361646	0.00836911	0.00925335	0.0270527	0.0273903	3	18.2712	18.7179	8.36911	9.25335	45.6616	46.1082	27.3903
1.5 Hz	113	0.0599269	0.0429151	0.0433202	1	113	0.0590212	0.0462351	0.0469698	0.0155248	0.0159299	0.0325366	0.0188448	0.0195795	0.0316309	0.0273903	3	15.5248	15.9299	18.8448	19.5795	42.9151	43.3202	27.3903
1.5 Hz	84	0.0476626	0.0368328	0.0371215	9	210	0	0	0	0.00944248	0.00973116	0.0202723	0.0273903	0.0273903	0.0273903	0.0273903	3	9.44248	9.73116	27.3903	27.3903	36.8328	37.1215	27.3903
1.5 Hz	36	0.0147335	0.0041085	0.00569871	12	39	0.0549796	0.0319171	0.0328576	0.0232818	0.0216916	0.0126568	0.00452674	0.00546734	0.0275893	0.0273903	3	23.2818	21.6916	4.52674	5.46734	4.1085	5.69871	27.3903
1.5 Hz	44	0.0369561	0.0239003	0.0246999	12	97	0.0360106	0.0290123	0.0293511	0.00348996	0.00269039	0.00956581	0.00162195	0.00196076	0.00862031	0.0273903	3	3.48996	2.69039	1.62195	1.96076	23.9003	24.6999	27.3903
1.5 Hz	44	0.0599495	0.022707	0.0252962	7	37	0.071958	0.0538446	0.0545146	0.0046833	0.00209411	0.0325592	0.0264543	0.0271243	0.0445677	0.0273903	3	4.6833	2.09411	26.4543	27.1243	22.707	25.2962	27.3903
1.5 Hz	97	0.0490844	0.0259437	0.0277624	7	20	0.017519	0.00594152	0.00808901	0.00144661	0.000372121	0.0216941	0.0214488	0.0193013	0.00987127	0.0273903	3	1.44661	0.372121	21.4488	19.3013	25.9437	27.7624	27.3903
1.5 Hz	37	0.0676694	0.0523446	0.0527815	12	37	0.0722402	0.0575333	0.0579779	0.0249543	0.0253912	0.0402791	0.030143	0.0305875	0.0448499	0.0273903	3	24.9543	25.3912	30.143	30.5875	52.3446	52.7815	27.3903
1.5 Hz	44	0.0411998	0.0240764	0.0248985	12	20	0.0226094	0.00794833	0.0104309	0.0033139	0.00249185	0.0138095	0.019442	0.0169594	0.0047809	0.0273903	3	3.3139	2.49185	19.442	16.9594	24.0764	24.8985	27.3903
1.5 Hz	20	0.022069	0.00425578	0.00719359	5	39	0.0564005	0.0361795	0.0368117	0.0231345	0.0201967	0.00532133	0.00878924	0.00942137	0.0290102	0.0273903	3	23.1345	20.1967	8.78924	9.42137	4.25578	7.19359	27.3903
1.5 Hz	39	0.0479757	0.029449	0.0303812	6	113	0.0660211	0.0456956	0.0467228	0.00205864	0.00299086	0.0205854	0.0183053	0.0193325	0.0386308	0.0273903	3	2.05864	2.99086	18.3053	19.3325	29.449	30.3812	27.3903
1.5 Hz	113	0.0588999	0.0442328	0.0445925	1	84	0.0563915	0.0370004	0.0381191	0.0168425	0.0172022	0.0315096	0.00961012	0.0107288	0.0290012	0.0273903	3	16.8425	17.2022	9.61012	10.7288	44.2328	44.5925	27.3903
1.5 Hz	113	0.0581895	0.0445201	0.0448385	1	113	0.0600557	0.0489278	0.0490807	0.0171298	0.0174482	0.0307992	0.0215374	0.0216904	0.0326653	0.0273903	3	17.1298	17.4482	21.5374	21.6904	44.5201	44.8385	27.3903
1.5 Hz	39	0.0449742	0.0298104	0.0308008	6	20	0.0239546	0.00893163	0.0107287	0.00242011	0.00341051	0.0175839	0.0184587	0.0166616	0.00343572	0.0273903	3	2.42011	3.41051	18.4587	16.6616	29.8104	30.8008	27.3903
1.5 Hz	113	0.0595419	0.0437548	0.0441056	1	20	0.0211156	0.00800037	0.0103164	0.0163644	0.0167153	0.0321516	0.0193899	0.0170739	0.00627474	0.0273903	3	16.3645	16.7153	19.3899	17.0739	43.7548	44.1056	27.3903
1.5 Hz	39	0.0434994	0.0290463	0.0294116	3	20	0.0175392	0.00710503	0.00880168	0.00165596	0.00202133	0.0161091	0.0202853	0.0185886	0.00985112	0.0273903	3	1.65596	2.02133	20.2853	18.5886	29.0463	29.4116	27.3903
1.5 Hz	113	0.0595419	0.0440082	0.0444003	1	44	0.054854	0.0290549	0.0309997	0.0166179	0.01701	0.0321516	0.0016646	0.00360943	0.0274637	0.0273903	3	16.6179	17.01	1.6646	3.60943	44.0082	44.4003	27.3903
1.5 Hz	84	0.0454755	0.0293609	0.0299898	3	37	0.0660779	0.0536832	0.0541824	0.00197061	0.00259954	0.0180852	0.0262929	0.0267921	0.0386875	0.0273903	3	1.97061	2.59954	26.2929	26.7921	29.3609	29.9898	27.3903
1.5 Hz	77	0.0525065	0.02917	0.0308606	6	113	0.0545203	0.0466958	0.046857	0.00177966	0.00347025	0.0251162	0.0193055	0.0194667	0.02713	0.0273903	3	1.77966	3.47025	19.3055	19.4667	29.17	30.8606	27.3903
1.5 Hz	84	0.0523203	0.0368067	0.0374131	11	39	0.0459565	0.0343876	0.0349272	0.0094164	0.0100228	0.02493	0.00699728	0.00753693	0.0185662	0.0273903	3	9.4164	10.0228	6.99728	7.53693	36.8067	37.4131	27.3903
1.5 Hz	113	0.055938	0.0443528	0.0446587	1	39	0.0476846	0.0323524	0.0330461	0.0169625	0.0172684	0.0285477	0.00496211	0.00565581	0.0202943	0.0273903	3	16.9625	17.2684	4.96211	5.65581	44.3528	44.6587	27.3903
1.5 Hz	36	0.03113	0.00603514	0.00943515	7	77	0.0577538	0.030804	0.0323838	0.0213552	0.0179552	0.00373965	0.00341367	0.00499351	0.0303634	0.0273903	3	21.3552	17.9552	3.41367	4.99351	6.03514	9.43515	27.3903
1.5 Hz	97	0.0506636	0.0264907	0.0284596	7	113	0.0599269	0.047825	0.048519	0.000899566	0.00106933	0.0232733	0.0204347	0.0211287	0.0325366	0.0273903	3	0.899566	1.06933	20.4347	21.1287	26.4907	28.4596	27.3903
1.5 Hz	39	0.041363	0.0289874	0.029901	6	44	0.0385249	0.0255779	0.0264571	0.00159709	0.00251066	0.0139727	0.0018124	0.000933198	0.0111346	0.0273903	3	1.59709	2.51066	1.8124	0.933198	28.9874	29.901	27.3903
1.5 Hz	97	0.0327681	0.0211804	0.0219005	14	113	0.0645652	0.0494477	0.0502738	0.00620991	0.00548982	0.00537782	0.0220574	0.0228834	0.0371749	0.0273903	3	6.20991	5.48982	22.0574	22.8834	21.1804	21.9005	27.3903
1.5 Hz	113	0.0555894	0.0430611	0.0434653	1	36	0.0189838	0.00849937	0.00994238	0.0156708	0.016075	0.0281991	0.0188909	0.0174479	0.0084065	0.0273903	3	15.6708	16.075	18.8909	17.4479	43.0611	43.4653	27.3903
1.5 Hz	37	0.0600594	0.0496277	0.0500042	14	39	0.0476001	0.0337894	0.0344266	0.0222374	0.0226139	0.0326691	0.00639908	0.00703627	0.0202098	0.0273903	3	22.2374	22.6139	6.39908	7.03627	49.6277	50.0042	27.3903
1.5 Hz	36	0.0141563	0.00466546	0.00612036	12	39	0.0509472	0.0367113	0.0375612	0.0227249	0.02127	0.013234	0.00932102	0.0101709	0.0235569	0.0273903	3	22.7249	21.27	9.32102	10.1709	4.66546	6.12036	27.3903
1.5 Hz	39	0.0451167	0.0299433	0.0307121	5	210	0	0	0	0.00255294	0.00332184	0.0177264	0.0273903	0.0273903	0.0273903	0.0273903	3	2.55294	3.32184	27.3903	27.3903	29.9433	30.7121	27.3903
1.5 Hz	84	0.0536323	0.03339	0.0345441	6	20	0.0170806	0.00581793	0.00776782	0.00599969	0.00715384	0.026242	0.0215724	0.0196225	0.0103097	0.0273903	3	5.99969	7.15384	21.5724	19.6225	33.39	34.5441	27.3903
1.5 Hz	97	0.0463718	0.0258544	0.0271728	7	20	0.0206909	0.00826718	0.0102731	0.00153591	0.00021752	0.0189815	0.0191231	0.0171172	0.00669937	0.0273903	3	1.53591	0.21752	19.1231	17.1172	25.8544	27.1728	27.3903
1.5 Hz	97	0.0389755	0.0272264	0.0277118	12	84	0.0556642	0.0413025	0.0421364	0.000163913	0.000321466	0.0115851	0.0139122	0.0147461	0.0282739	0.0273903	3	0.163913	0.321466	13.9122	14.7461	27.2264	27.7118	27.3903
1.5 Hz	44	0.0379933	0.022214	0.0226204	8	20	0.0159941	0.00631945	0.00828448	0.00517631	0.00476995	0.0106029	0.0210709	0.0191058	0.0113962	0.0273903	3	5.17631	4.76995	21.0709	19.1058	22.214	22.6204	27.3903
1.5 Hz	113	0.0599269	0.0443352	0.0447073	1	44	0.0520394	0.0293097	0.0305646	0.0169449	0.017317	0.0325366	0.00191938	0.00317424	0.0246491	0.0273903	3	16.9449	17.317	1.91938	3.17424	44.3352	44.7073	27.3903
1.5 Hz	20	0.0240728	0.00436039	0.00673814	6	44	0.0674896	0.0270624	0.0291929	0.0230299	0.0206522	0.00331756	0.000327889	0.00180257	0.0400993	0.0273903	3	23.0299	20.6522	0.327889	1.80257	4.36039	6.73814	27.3903
1.5 Hz	39	0.0420854	0.0312111	0.0314359	9	37	0.0716632	0.0555859	0.0559659	0.00382075	0.00404554	0.0146951	0.0281956	0.0285756	0.0442729	0.0273903	3	3.82075	4.04554	28.1956	28.5756	31.2111	31.4359	27.3903
1.5 Hz	84	0.0523203	0.0368067	0.0374131	11	44	0.0613185	0.0283209	0.0295646	0.0094164	0.0100228	0.02493	0.000930591	0.00217427	0.0339282	0.0273903	3	9.4164	10.0228	0.930591	2.17427	36.8067	37.4131	27.3903
1.5 Hz	97	0.0547749	0.0261954	0.0285581	7	36	0.0196612	0.00833634	0.0100326	0.00119492	0.00116784	0.0273845	0.019054	0.0173577	0.00772909	0.0273903	3	1.19492	1.16784	19.054	17.3577	26.1954	28.5581	27.3903
1.5 Hz	84	0.0621775	0.0336708	0.0346448	6	44	0.0425114	0.0258943	0.0267244	0.00628051	0.00725446	0.0347872	0.00149597	0.000665952	0.0151211	0.0273903	3	6.28051	7.25446	1.49597	0.665951	33.6708	34.6448	27.3903
1.5 Hz	44	0.039318	0.0220833	0.0226317	8	97	0.0417053	0.0303116	0.030738	0.00530701	0.00475866	0.0119277	0.00292131	0.00334771	0.014315	0.0273903	3	5.30701	4.75866	2.92131	3.34771	22.0833	22.6317	27.3903
1.5 Hz	44	0.0406911	0.0224843	0.0234429	1	37	0.0743472	0.0533748	0.0541867	0.00490604	0.00394744	0.0133008	0.0259845	0.0267964	0.0469569	0.0273903	3	4.90604	3.94744	25.9845	26.7964	22.4843	23.4429	27.3903
1.5 Hz	37	0.0594503	0.0474082	0.047791	14	77	0.0459154	0.0302513	0.0314687	0.0200179	0.0204007	0.03206	0.00286103	0.00407837	0.0185251	0.0273903	3	20.0179	20.4007	2.86103	4.07837	47.4082	47.791	27.3903
1.5 Hz	77	0.0437021	0.0245977	0.0253049	10	37	0.0664356	0.0568004	0.0570514	0.00279262	0.00208539	0.0163118	0.0294101	0.0296611	0.0390453	0.0273903	3	2.79262	2.08539	29.4101	29.6611	24.5977	25.3049	27.3903
1.5 Hz	77	0.0406628	0.023742	0.0243387	3	44	0.0376869	0.0236771	0.0243153	0.00364828	0.00305161	0.0132725	0.00371319	0.00307499	0.0102965	0.0273903	3	3.64828	3.05161	3.71319	3.07499	23.742	24.3387	27.3903
1.5 Hz	20	0.016734	0.00540477	0.00741784	11	113	0.0679916	0.0508543	0.0515735	0.0219855	0.0199725	0.0106563	0.023464	0.0241832	0.0406013	0.0273903	3	21.9855	19.9725	23.464	24.1832	5.40477	7.41784	27.3903
1.5 Hz	39	0.0492945	0.0292268	0.0302831	5	20	0.0146157	0.004374	0.00594336	0.00183653	0.00289279	0.0219042	0.0230163	0.0214469	0.0127746	0.0273903	3	1.83653	2.89279	23.0163	21.4469	29.2268	30.2831	27.3903
1.5 Hz	37	0.0638021	0.0514499	0.0518735	1	84	0.0574777	0.0382349	0.0391704	0.0240596	0.0244832	0.0364118	0.0108446	0.0117801	0.0300873	0.0273903	3	24.0596	24.4832	10.8446	11.7801	51.4499	51.8735	27.3903
1.5 Hz	97	0.041701	0.0278706	0.0284172	12	36	0.0091209	0.00357252	0.00470368	0.000480264	0.00102692	0.0143107	0.0238178	0.0226866	0.0182694	0.0273903	3	0.480264	1.02692	23.8178	22.6866	27.8706	28.4172	27.3903
1.5 Hz	20	0.0137993	0.00203419	0.00402657	10	36	0.0186854	0.00809531	0.00951939	0.0253561	0.0233637	0.013591	0.019295	0.0178709	0.00870488	0.0273903	3	25.3561	23.3637	19.295	17.8709	2.03419	4.02657	27.3903
1.5 Hz	36	0.00598062	0.00046525	0.00122058	14	77	0.0487106	0.0325138	0.0336717	0.0269251	0.0261697	0.0214097	0.00512348	0.00628135	0.0213203	0.0273903	3	26.9251	26.1697	5.12348	6.28135	0.46525	1.22058	27.3903
1.5 Hz	113	0.0562396	0.0439151	0.0443119	1	84	0.0537035	0.0391647	0.0398312	0.0165248	0.0169216	0.0288492	0.0117744	0.0124409	0.0263132	0.0273903	3	16.5248	16.9216	11.7744	12.4409	43.9151	44.3119	27.3903
1.5 Hz	84	0.0544046	0.0401915	0.0405084	2	37	0.0716282	0.0564457	0.0570388	0.0128012	0.0131181	0.0270143	0.0290553	0.0296485	0.0442379	0.0273903	3	12.8012	13.1181	29.0553	29.6485	40.1915	40.5084	27.3903
1.5 Hz	77	0.0415997	0.0243429	0.0248886	3	20	0.0177058	0.00727682	0.00921228	0.00304737	0.00250171	0.0142094	0.0201135	0.018178	0.00968456	0.0273903	3	3.04737	2.50171	20.1135	18.178	24.3429	24.8886	27.3903
1.5 Hz	20	0.0196411	0.00542102	0.00753544	11	113	0.0602349	0.0472141	0.0478093	0.0219693	0.0198549	0.0077492	0.0198237	0.0204189	0.0328446	0.0273903	3	21.9693	19.8549	19.8237	20.4189	5.42102	7.53544	27.3903
1.5 Hz	77	0.0379995	0.0235611	0.024173	3	113	0.0612874	0.0498034	0.0505525	0.0038292	0.00321729	0.0106092	0.0224131	0.0231622	0.0338971	0.0273903	3	3.8292	3.21729	22.4131	23.1622	23.5611	24.173	27.3903
1.5 Hz	97	0.041701	0.0278706	0.0284172	12	39	0.0451574	0.0331522	0.0337174	0.000480264	0.00102692	0.0143107	0.00576186	0.00632708	0.0177671	0.0273903	3	0.480264	1.02692	5.76186	6.32708	27.8706	28.4172	27.3903
1.5 Hz	36	0.0193733	0.00445915	0.00656439	12	97	0.0479303	0.030913	0.0317827	0.0229312	0.0208259	0.00801697	0.00352274	0.00439241	0.02054	0.0273903	3	22.9312	20.8259	3.52274	4.39241	4.45915	6.56439	27.3903
1.5 Hz	84	0.0566485	0.0330592	0.034212	6	20	0.0186	0.00810954	0.00936616	0.00566885	0.00682173	0.0292582	0.0192808	0.0180242	0.00879029	0.0273903	3	5.66885	6.82173	19.2808	18.0242	33.0592	34.212	27.3903
1.5 Hz	44	0.037934	0.0230282	0.0234468	8	39	0.0449742	0.0353892	0.0358774	0.00436213	0.00394349	0.0105437	0.00799886	0.00848704	0.0175839	0.0273903	3	4.36213	3.94349	7.99886	8.48704	23.0282	23.4468	27.3903
1.5 Hz	44	0.0375254	0.0222483	0.0227574	8	77	0.0543045	0.0298688	0.0311457	0.00514199	0.00463295	0.0101351	0.00247845	0.00375537	0.0269142	0.0273903	3	5.14199	4.63295	2.47845	3.75537	22.2483	22.7574	27.3903
1.5 Hz	44	0.0478826	0.0219115	0.0243349	7	84	0.0532858	0.0360298	0.0368137	0.0054788	0.00305542	0.0204923	0.00863948	0.00942341	0.0258955	0.0273903	3	5.4788	3.05542	8.63948	9.42341	21.9115	24.3349	27.3903
1.5 Hz	37	0.065414	0.0529777	0.0532837	1	20	0.0198966	0.00577169	0.00842526	0.0255874	0.0258934	0.0380237	0.0216186	0.018965	0.00749375	0.0273903	3	25.5874	25.8934	21.6186	18.965	52.9777	53.2837	27.3903
1.5 Hz	84	0.0458198	0.0302971	0.030913	10	210	0	0	0	0.00290678	0.00352271	0.0184295	0.0273903	0.0273903	0.0273903	0.0273903	3	2.90678	3.52271	27.3903	27.3903	30.2971	30.913	27.3903
1.5 Hz	84	0.0531377	0.0346394	0.0357076	5	20	0.0212076	0.00709153	0.00905434	0.00724909	0.0083173	0.0257474	0.0202988	0.018336	0.00618269	0.0273903	3	7.24909	8.3173	20.2988	18.336	34.6394	35.7076	27.3903
1.5 Hz	20	0.010444	0.00154457	0.00292414	3	77	0.0509776	0.0290953	0.0308264	0.0258457	0.0244662	0.0169463	0.00170502	0.00343604	0.0235873	0.0273903	3	25.8457	24.4662	1.70502	3.43604	1.54457	2.92414	27.3903
1.5 Hz	84	0.0560592	0.0407098	0.0411134	2	36	0.0196274	0.00400298	0.00645287	0.0133194	0.0137231	0.0286689	0.0233873	0.0209374	0.00776293	0.0273903	3	13.3194	13.7231	23.3873	20.9374	40.7098	41.1134	27.3903
1.5 Hz	77	0.0517633	0.0298665	0.030942	11	44	0.0409011	0.0263094	0.0272149	0.00247616	0.00355171	0.024373	0.00108095	0.000175413	0.0135107	0.0273903	3	2.47616	3.55171	1.08095	0.175413	29.8665	30.942	27.3903
1.5 Hz	20	0.0198926	0.00450018	0.00734083	5	77	0.0396105	0.0289014	0.0297045	0.0228901	0.0200495	0.00749767	0.00151108	0.00231415	0.0122202	0.0273903	3	22.8901	20.0495	1.51108	2.31415	4.50018	7.34083	27.3903
1.5 Hz	84	0.0524476	0.0373695	0.0379095	11	77	0.048856	0.0317633	0.0329471	0.00997916	0.0105192	0.0250573	0.00437298	0.00555678	0.0214657	0.0273903	3	9.97916	10.5192	4.37298	5.55678	37.3695	37.9095	27.3903
1.5 Hz	36	0.0181837	0.00435278	0.0061839	12	84	0.0491535	0.0366116	0.037395	0.0230375	0.0212064	0.00920663	0.00922131	0.0100047	0.0217632	0.0273903	3	23.0375	21.2064	9.22131	10.0047	4.35278	6.1839	27.3903
1.5 Hz	20	0.0196259	0.00397921	0.00660976	5	113	0.0647681	0.0500795	0.0503842	0.0234111	0.0207806	0.0077644	0.0226891	0.0229939	0.0373777	0.0273903	3	23.4111	20.7806	22.6891	22.9939	3.97921	6.60976	27.3903
1.5 Hz	20	0.0189838	0.00342169	0.00592752	5	44	0.0451957	0.0267921	0.0282252	0.0239686	0.0214628	0.0084065	0.000598209	0.00083492	0.0178054	0.0273903	3	23.9686	21.4628	0.598209	0.83492	3.42169	5.92752	27.3903
1.5 Hz	113	0.0573273	0.0445692	0.0448452	1	36	0.0177269	0.00436325	0.00659031	0.0171789	0.0174549	0.029937	0.0230271	0.0208	0.00966343	0.0273903	3	17.1789	17.4549	23.0271	20.8	44.5692	44.8452	27.3903
1.5 Hz	36	0.014036	0.0044572	0.00571246	8	20	0.0160197	0.00707856	0.00848592	0.0229331	0.0216779	0.0133543	0.0203117	0.0189044	0.0113706	0.0273903	3	22.9331	21.6779	20.3117	18.9044	4.4572	5.71246	27.3903
1.5 Hz	97	0.0549682	0.0266707	0.0287221	7	84	0.0471017	0.0371932	0.0377111	0.00071962	0.0013318	0.0275779	0.00980286	0.0103208	0.0197114	0.0273903	3	0.71962	1.3318	9.80286	10.3208	26.6707	28.7221	27.3903
1.5 Hz	97	0.0384358	0.0288062	0.0290892	8	36	0.0142199	0.00443614	0.00610397	0.00141591	0.00169889	0.0110455	0.0229542	0.0212863	0.0131704	0.0273903	3	1.41591	1.69889	22.9542	21.2863	28.8062	29.0892	27.3903
1.5 Hz	84	0.053973	0.0407067	0.041084	2	20	0.0137263	0.00628504	0.00778141	0.0133164	0.0136937	0.0265826	0.0211053	0.0196089	0.013664	0.0273903	3	13.3164	13.6937	21.1053	19.6089	40.7067	41.084	27.3903
1.5 Hz	113	0.0597537	0.0446235	0.0450126	1	97	0.0458136	0.0304355	0.0310483	0.0172332	0.0176223	0.0323634	0.00304522	0.00365802	0.0184232	0.0273903	3	17.2332	17.6223	3.04522	3.65802	44.6235	45.0126	27.3903
1.5 Hz	97	0.0413861	0.0278615	0.0284585	12	39	0.0480239	0.0343474	0.0351001	0.000471177	0.00106817	0.0139958	0.00695708	0.00770975	0.0206335	0.0273903	3	0.471177	1.06817	6.95708	7.70975	27.8615	28.4585	27.3903
1.5 Hz	39	0.0413122	0.0289222	0.0293615	10	36	0.00976532	0.00279374	0.0041527	0.00153189	0.00197119	0.0139218	0.0245966	0.0232376	0.017625	0.0273903	3	1.53189	1.97119	24.5966	23.2376	28.9222	29.3615	27.3903
1.5 Hz	97	0.0433513	0.0318449	0.0321718	13	37	0.0644402	0.0521065	0.0524756	0.00445463	0.00478151	0.015961	0.0247162	0.0250853	0.0370499	0.0273903	3	4.45463	4.78151	24.7162	25.0853	31.8449	32.1718	27.3903
1.5 Hz	77	0.062825	0.0280258	0.0297517	6	210	0	0	0	0.000635443	0.0023614	0.0354347	0.0273903	0.0273903	0.0273903	0.0273903	3	0.635443	2.3614	27.3903	27.3903	28.0258	29.7517	27.3903
1.5 Hz	113	0.0585674	0.0434731	0.0439118	1	97	0.0511394	0.0327246	0.0335548	0.0160828	0.0165215	0.0311771	0.00533428	0.00616449	0.0237491	0.0273903	3	16.0828	16.5215	5.33428	6.16449	43.4731	43.9118	27.3903
1.5 Hz	36	0.0184793	0.00377909	0.00554028	1	20	0.0251371	0.00632225	0.00908284	0.0236112	0.02185	0.00891105	0.0210681	0.0183075	0.00225325	0.0273903	3	23.6112	21.85	21.0681	18.3075	3.77909	5.54028	27.3903
1.5 Hz	97	0.03507	0.0210176	0.0218639	14	97	0.0474226	0.030435	0.0312665	0.0063727	0.00552637	0.00767974	0.00304466	0.00387615	0.0200322	0.0273903	3	6.3727	5.52637	3.04466	3.87615	21.0176	21.8639	27.3903
1.5 Hz	77	0.0476015	0.0295974	0.0303577	11	77	0.0554269	0.0325507	0.0342287	0.00220708	0.00296735	0.0202112	0.00516036	0.00683834	0.0280366	0.0273903	3	2.20708	2.96735	5.16036	6.83834	29.5974	30.3577	27.3903
1.5 Hz	36	0.00505373	0.000317532	0.000936126	14	97	0.0414442	0.0307312	0.0312009	0.0270728	0.0264542	0.0223366	0.00334093	0.00381057	0.0140539	0.0273903	3	27.0728	26.4542	3.34093	3.81057	0.317532	0.936126	27.3903
1.5 Hz	39	0.0453607	0.0323723	0.0328192	11	44	0.0369021	0.0228811	0.0234498	0.00498196	0.00542894	0.0179704	0.00450926	0.00394046	0.00951181	0.0273903	3	4.98196	5.42894	4.50926	3.94046	32.3723	32.8192	27.3903
1.5 Hz	20	0.0129467	0.00181635	0.00339245	10	36	0.0158317	0.00741788	0.00871038	0.025574	0.0239979	0.0144436	0.0199724	0.0186799	0.0115586	0.0273903	3	25.574	23.9979	19.9724	18.6799	1.81635	3.39245	27.3903
1.5 Hz	84	0.049386	0.0362386	0.036649	11	37	0.072159	0.0571912	0.0575144	0.00884833	0.00925867	0.0219957	0.0298009	0.0301241	0.0447687	0.0273903	3	8.84833	9.25867	29.8009	30.1241	36.2386	36.649	27.3903
1.5 Hz	77	0.0521469	0.0300383	0.0316213	5	36	0.0153876	0.00380821	0.00571407	0.002648	0.004231	0.0247565	0.0235821	0.0216762	0.0120027	0.0273903	3	2.648	4.231	23.5821	21.6762	30.0383	31.6213	27.3903
1.5 Hz	77	0.0441331	0.0275572	0.0281907	9	97	0.0455668	0.027877	0.028501	0.000166876	0.000800414	0.0167428	0.00048667	0.00111064	0.0181765	0.0273903	3	0.166876	0.800414	0.48667	1.11064	27.5572	28.1907	27.3903
1.5 Hz	84	0.0475467	0.0317191	0.0322965	10	77	0.0514014	0.0320041	0.0333068	0.0043288	0.00490619	0.0201563	0.00461383	0.0059165	0.0240111	0.0273903	3	4.3288	4.90619	4.61383	5.9165	31.7191	32.2965	27.3903
1.5 Hz	37	0.0626321	0.0486415	0.0490276	14	36	0.0205352	0.00825452	0.00957733	0.0212512	0.0216373	0.0352418	0.0191358	0.017813	0.00685516	0.0273903	3	21.2512	21.6373	19.1358	17.813	48.6415	49.0276	27.3903
1.5 Hz	44	0.0399683	0.0259157	0.0264197	13	77	0.0462132	0.0301532	0.0310688	0.00147464	0.000970604	0.012578	0.00276287	0.00367847	0.0188229	0.0273903	3	1.47464	0.970604	2.76287	3.67847	25.9157	26.4197	27.3903
1.5 Hz	77	0.0512416	0.0290282	0.0303007	6	210	0	0	0	0.00163784	0.00291042	0.0238513	0.0273903	0.0273903	0.0273903	0.0273903	3	1.63784	2.91042	27.3903	27.3903	29.0282	30.3007	27.3903
1.5 Hz	97	0.0371099	0.0258891	0.0263748	1	20	0.0215777	0.00495423	0.00818542	0.00150122	0.00101548	0.00971962	0.0224361	0.0192049	0.00581261	0.0273903	3	1.50122	1.01548	22.4361	19.2049	25.8891	26.3748	27.3903
1.5 Hz	44	0.0418167	0.0235305	0.0244981	12	37	0.0746041	0.0579323	0.0584627	0.00385984	0.00289218	0.0144264	0.030542	0.0310724	0.0472138	0.0273903	3	3.85984	2.89218	30.542	31.0724	23.5305	24.4981	27.3903
1.5 Hz	36	0.0187227	0.00491688	0.00682528	12	37	0.0712474	0.0582392	0.0586454	0.0224734	0.020565	0.00866758	0.0308489	0.0312551	0.0438571	0.0273903	3	22.4734	20.565	30.8489	31.2551	4.91688	6.82528	27.3903
1.5 Hz	37	0.0705713	0.0554096	0.0555461	13	37	0.0676605	0.0546653	0.0551836	0.0280193	0.0281558	0.043181	0.0272749	0.0277933	0.0402702	0.0273903	3	28.0193	28.1558	27.2749	27.7933	55.4096	55.5461	27.3903
1.5 Hz	39	0.0485128	0.03004	0.030856	5	37	0.0713706	0.0574622	0.0578592	0.00264966	0.00346573	0.0211224	0.0300719	0.0304689	0.0439803	0.0273903	3	2.64966	3.46573	30.0719	30.4689	30.04	30.856	27.3903
1.5 Hz	20	0.0225874	0.00396606	0.00615237	6	97	0.0410432	0.0302819	0.0307487	0.0234242	0.0212379	0.00480291	0.00289161	0.00335844	0.0136529	0.0273903	3	23.4242	21.2379	2.89161	3.35844	3.96606	6.15237	27.3903
1.5 Hz	84	0.0477161	0.0372689	0.0376642	9	20	0.0186854	0.00749692	0.00939598	0.00987854	0.0102739	0.0203258	0.0198934	0.0179943	0.00870488	0.0273903	3	9.87854	10.2739	19.8934	17.9943	37.2689	37.6642	27.3903
1.5 Hz	44	0.0455377	0.0230023	0.0238414	12	77	0.049254	0.0318972	0.0327657	0.00438797	0.0035489	0.0181474	0.00450686	0.00537543	0.0218637	0.0273903	3	4.38797	3.5489	4.50686	5.37543	23.0023	23.8414	27.3903
1.5 Hz	77	0.047686	0.0287813	0.0298872	5	36	0.0299777	0.00797444	0.010736	0.00139095	0.00249687	0.0202957	0.0194159	0.0166543	0.00258736	0.0273903	3	1.39095	2.49687	19.4159	16.6543	28.7813	29.8872	27.3903
1.5 Hz	77	0.0375871	0.0240444	0.0244351	3	97	0.0496833	0.0292597	0.031055	0.00334589	0.00295522	0.0101968	0.00186943	0.00366466	0.022293	0.0273903	3	3.34589	2.95522	1.86943	3.66466	24.0444	24.4351	27.3903
1.5 Hz	113	0.0587606	0.0437203	0.0442283	1	77	0.0543462	0.0297546	0.0311514	0.01633	0.016838	0.0313703	0.00236428	0.00376113	0.0269559	0.0273903	3	16.33	16.838	2.36428	3.76113	43.7203	44.2283	27.3903
1.5 Hz	39	0.0433125	0.0320305	0.0325188	11	77	0.0439492	0.0291197	0.0304857	0.00464021	0.00512847	0.0159222	0.00172938	0.00309544	0.0165589	0.0273903	3	4.64021	5.12847	1.72938	3.09544	32.0305	32.5188	27.3903
1.5 Hz	84	0.0512112	0.0361861	0.0365622	9	44	0.0372049	0.0237153	0.0244882	0.0087958	0.0091719	0.0238209	0.00367501	0.00290215	0.00981459	0.0273903	3	8.7958	9.1719	3.67501	2.90215	36.1861	36.5622	27.3903
1.5 Hz	37	0.0673472	0.0536497	0.0539532	8	44	0.0481632	0.028582	0.0299875	0.0262594	0.0265629	0.0399569	0.00119171	0.0025972	0.0207728	0.0273903	3	26.2594	26.5629	1.19171	2.5972	53.6497	53.9532	27.3903
1.5 Hz	77	0.0488255	0.0289836	0.0297266	11	44	0.0328378	0.0224242	0.0230372	0.00159333	0.00233628	0.0214352	0.00496607	0.00435307	0.00544753	0.0273903	3	1.59333	2.33628	4.96607	4.35307	28.9836	29.7266	27.3903
1.5 Hz	113	0.0569934	0.0429353	0.0433113	1	44	0.0324234	0.0219947	0.0226859	0.015545	0.015921	0.0296031	0.00539564	0.00470442	0.00503305	0.0273903	3	15.545	15.921	5.39564	4.70442	42.9353	43.3113	27.3903
1.5 Hz	36	0.0101901	0.00344604	0.0046631	8	37	0.0734435	0.0597177	0.0600989	0.0239443	0.0227272	0.0172002	0.0323274	0.0327086	0.0460532	0.0273903	3	23.9443	22.7272	32.3274	32.7086	3.44604	4.6631	27.3903
1.5 Hz	20	0.016734	0.00548388	0.00731823	11	37	0.0675219	0.0581766	0.0583905	0.0219064	0.0200721	0.0106563	0.0307863	0.0310002	0.0401316	0.0273903	3	21.9064	20.0721	30.7863	31.0002	5.48388	7.31823	27.3903
1.5 Hz	84	0.0608308	0.0337351	0.0350248	6	37	0.0705713	0.0579418	0.0582094	0.00634474	0.0076345	0.0334405	0.0305515	0.0308191	0.043181	0.0273903	3	6.34474	7.6345	30.5515	30.8191	33.7351	35.0248	27.3903
1.5 Hz	97	0.0411633	0.0244697	0.0251251	1	97	0.0405105	0.0291276	0.0296301	0.00292059	0.00226524	0.013773	0.00173727	0.00223975	0.0131201	0.0273903	3	2.92059	2.26524	1.73727	2.23975	24.4697	25.1251	27.3903
1.5 Hz	113	0.0597273	0.0435925	0.0440176	1	20	0.0242588	0.00818117	0.0108396	0.0162022	0.0166273	0.032337	0.0192091	0.0165507	0.00313155	0.0273903	3	16.2022	16.6273	19.2091	16.5507	43.5925	44.0176	27.3903
1.5 Hz	113	0.0588999	0.0442328	0.0445925	1	20	0.0180496	0.00752965	0.00917378	0.0168425	0.0172022	0.0315096	0.0198607	0.0182165	0.00934071	0.0273903	3	16.8425	17.2022	19.8607	18.2165	44.2328	44.5925	27.3903
1.5 Hz	39	0.0467985	0.0326505	0.0332163	11	84	0.0622118	0.0407937	0.0417459	0.00526015	0.00582595	0.0194081	0.0134034	0.0143556	0.0348215	0.0273903	3	5.26015	5.82595	13.4034	14.3556	32.6505	33.2163	27.3903
1.5 Hz	97	0.0401937	0.031134	0.0314661	13	37	0.0683534	0.0561871	0.056628	0.0037437	0.00407581	0.0128034	0.0287967	0.0292377	0.0409631	0.0273903	3	3.7437	4.07581	28.7967	29.2377	31.134	31.4661	27.3903
1.5 Hz	97	0.0439607	0.0307887	0.0310544	13	37	0.0752102	0.0563159	0.0572004	0.00339839	0.00366411	0.0165704	0.0289256	0.0298101	0.0478199	0.0273903	3	3.39839	3.66411	28.9256	29.8101	30.7887	31.0544	27.3903
1.5 Hz	77	0.0397355	0.0239201	0.0248005	10	44	0.0458131	0.0277173	0.0293577	0.00347024	0.00258983	0.0123452	0.00032695	0.00196744	0.0184228	0.0273903	3	3.47024	2.58983	0.32695	1.96744	23.9201	24.8005	27.3903
1.5 Hz	77	0.0510514	0.0285606	0.029588	5	210	0	0	0	0.00117028	0.00219767	0.0236611	0.0273903	0.0273903	0.0273903	0.0273903	3	1.17028	2.19767	27.3903	27.3903	28.5606	29.588	27.3903
1.5 Hz	84	0.0539478	0.0338891	0.0346577	5	84	0.0528846	0.0397539	0.0404408	0.00649877	0.00726738	0.0265575	0.0123636	0.0130505	0.0254943	0.0273903	3	6.49877	7.26738	12.3636	13.0505	33.8891	34.6577	27.3903
1.5 Hz	113	0.0592365	0.0429098	0.0433614	1	84	0.055759	0.0427451	0.0430772	0.0155195	0.0159711	0.0318462	0.0153548	0.0156869	0.0283687	0.0273903	3	15.5195	15.9711	15.3548	15.6869	42.9098	43.3614	27.3903
1.5 Hz	84	0.0476626	0.0368855	0.0371596	9	210	0	0	0	0.00949522	0.00976927	0.0202723	0.0273903	0.0273903	0.0273903	0.0273903	3	9.49522	9.76927	27.3903	27.3903	36.8855	37.1596	27.3903
1.5 Hz	97	0.0448325	0.0276635	0.0283386	12	44	0.0590212	0.02648	0.0284882	0.000273226	0.000948299	0.0174422	0.000910299	0.0010979	0.0316309	0.0273903	3	0.273226	0.948299	0.910299	1.0979	27.6635	28.3386	27.3903
1.5 Hz	113	0.055389	0.0441909	0.0445555	1	77	0.0554819	0.0290535	0.0308144	0.0168005	0.0171652	0.0279987	0.00166317	0.00342413	0.0280916	0.0273903	3	16.8005	17.1652	1.66317	3.42413	44.1909	44.5555	27.3903
1.5 Hz	36	0.0269825	0.00507108	0.0087742	7	210	0	0	0	0.0223192	0.0186161	0.000407837	0.0273903	0.0273903	0.0273903	0.0273903	3	22.3192	18.6161	27.3903	27.3903	5.07108	8.7742	27.3903
1.5 Hz	44	0.0328921	0.0170104	0.0178402	14	210	0	0	0	0.0103799	0.00955013	0.00550175	0.0273903	0.0273903	0.0273903	0.0273903	3	10.3799	9.55013	27.3903	27.3903	17.0104	17.8402	27.3903
1.5 Hz	84	0.0481841	0.0303756	0.0310198	10	84	0.0540901	0.0374827	0.0382497	0.00298529	0.00362954	0.0207938	0.0100924	0.0108594	0.0266998	0.0273903	3	2.98529	3.62954	10.0924	10.8594	30.3756	31.0198	27.3903
1.5 Hz	37	0.068542	0.0522854	0.0526145	12	44	0.0566371	0.0268454	0.0289534	0.0248951	0.0252242	0.0411517	0.000544943	0.00156309	0.0292468	0.0273903	3	24.8951	25.2242	0.544943	1.56309	52.2854	52.6145	27.3903
1.5 Hz	77	0.0480735	0.0329607	0.0336323	2	44	0.0378969	0.0248667	0.0255101	0.00557038	0.00624198	0.0206832	0.00252363	0.00188025	0.0105066	0.0273903	3	5.57038	6.24198	2.52363	1.88025	32.9607	33.6323	27.3903
1.5 Hz	36	0.0138979	0.00279091	0.00400934	8	210	0	0	0	0.0245994	0.023381	0.0134924	0.0273903	0.0273903	0.0273903	0.0273903	3	24.5994	23.381	27.3903	27.3903	2.79091	4.00934	27.3903
1.5 Hz	44	0.0409083	0.0244683	0.0254048	12	113	0.0723348	0.0524714	0.0530664	0.00292201	0.00198556	0.0135179	0.0250811	0.0256761	0.0449445	0.0273903	3	2.92201	1.98556	25.0811	25.6761	24.4683	25.4048	27.3903
1.5 Hz	97	0.0386361	0.0273052	0.0279624	12	210	0	0	0	8.51024e-05	0.000572074	0.0112458	0.0273903	0.0273903	0.0273903	0.0273903	3	0.0851024	0.572074	27.3903	27.3903	27.3052	27.9624	27.3903
1.5 Hz	39	0.0438702	0.0353963	0.0356112	2	20	0.019418	0.006612	0.00875234	0.00800603	0.00822094	0.0164799	0.0207783	0.018638	0.00797234	0.0273903	3	8.00603	8.22093	20.7783	18.638	35.3963	35.6112	27.3903
1.5 Hz	36	0.0172694	0.00412603	0.00592219	12	77	0.0470669	0.031762	0.0325457	0.0232643	0.0214681	0.0101209	0.00437168	0.00515539	0.0196765	0.0273903	3	23.2643	21.4681	4.37168	5.15539	4.12603	5.92219	27.3903
1.5 Hz	36	0.0194293	0.00406324	0.00601409	1	20	0.0176886	0.00696423	0.00936195	0.0233271	0.0213762	0.00796106	0.0204261	0.0180284	0.00970175	0.0273903	3	23.3271	21.3762	20.4261	18.0284	4.06324	6.01409	27.3903
1.5 Hz	39	0.0414005	0.0290008	0.0295409	10	20	0.0186992	0.00736858	0.00917434	0.00161047	0.00215062	0.0140102	0.0200217	0.018216	0.00869114	0.0273903	3	1.61047	2.15062	20.0217	18.216	29.0008	29.5409	27.3903
1.5 Hz	113	0.0559455	0.0428614	0.043295	1	84	0.0493303	0.0388729	0.0396438	0.0154711	0.0159047	0.0285552	0.0114826	0.0122535	0.02194	0.0273903	3	15.4711	15.9047	11.4826	12.2535	42.8614	43.295	27.3903
1.5 Hz	20	0.0125147	0.00177828	0.00352037	10	113	0.0581819	0.0478015	0.0479723	0.025612	0.0238699	0.0148756	0.0204112	0.020582	0.0307916	0.0273903	3	25.612	23.8699	20.4112	20.582	1.77828	3.52037	27.3903
1.5 Hz	77	0.0433015	0.0286262	0.0291817	9	210	0	0	0	0.00123591	0.00179143	0.0159112	0.0273903	0.0273903	0.0273903	0.0273903	3	1.23591	1.79143	27.3903	27.3903	28.6262	29.1817	27.3903
1.5 Hz	39	0.0453339	0.0294911	0.0304817	5	210	0	0	0	0.00210083	0.00309136	0.0179436	0.0273903	0.0273903	0.0273903	0.0273903	3	2.10083	3.09136	27.3903	27.3903	29.4911	30.4817	27.3903
1.5 Hz	113	0.055938	0.0439079	0.044223	1	36	0.0153876	0.00380821	0.00571407	0.0165176	0.0168327	0.0285477	0.0235821	0.0216762	0.0120027	0.0273903	3	16.5176	16.8327	23.5821	21.6762	43.9079	44.223	27.3903
1.5 Hz	20	0.0218615	0.00793853	0.00973937	2	37	0.0714075	0.0570368	0.0574754	0.0194518	0.0176509	0.00552877	0.0296465	0.030085	0.0440172	0.0273903	3	19.4518	17.6509	29.6465	30.085	7.93853	9.73937	27.3903
1.5 Hz	37	0.0668149	0.0532567	0.0536555	12	84	0.054781	0.0387631	0.0394286	0.0258664	0.0262652	0.0394246	0.0113728	0.0120383	0.0273907	0.0273903	3	25.8664	26.2652	11.3728	12.0383	53.2567	53.6555	27.3903
1.5 Hz	37	0.070605	0.0531565	0.0542065	7	44	0.036041	0.0220402	0.0226154	0.0257662	0.0268162	0.0432147	0.00535014	0.00477493	0.00865071	0.0273903	3	25.7662	26.8162	5.35014	4.77493	53.1565	54.2065	27.3903
1.5 Hz	113	0.0556803	0.0440152	0.0443556	1	84	0.0651146	0.0402884	0.0412467	0.0166249	0.0169653	0.02829	0.012898	0.0138564	0.0377242	0.0273903	3	16.6249	16.9653	12.898	13.8564	44.0152	44.3556	27.3903
1.5 Hz	39	0.0434778	0.0317239	0.0320609	11	84	0.0502662	0.03709	0.0376121	0.00433361	0.00467058	0.0160875	0.00969969	0.0102218	0.0228758	0.0273903	3	4.33361	4.67058	9.69969	10.2218	31.7239	32.0609	27.3903
1.5 Hz	44	0.0353053	0.0212267	0.0220635	1	84	0.0612987	0.0392016	0.0401873	0.00616363	0.00532677	0.00791496	0.0118113	0.012797	0.0339084	0.0273903	3	6.16363	5.32677	11.8113	12.797	21.2267	22.0635	27.3903
1.5 Hz	97	0.0419434	0.0249958	0.0257561	1	37	0.0727712	0.052085	0.0532957	0.00239456	0.00163417	0.0145531	0.0246947	0.0259054	0.0453809	0.0273903	3	2.39456	1.63417	24.6947	25.9054	24.9958	25.7561	27.3903
1.5 Hz	84	0.0541186	0.0373441	0.0379871	11	44	0.0491382	0.0247652	0.0270091	0.00995382	0.0105968	0.0267283	0.00262512	0.00038125	0.0217479	0.0273903	3	9.95382	10.5968	2.62512	0.38125	37.3441	37.9871	27.3903
1.5 Hz	36	0.0206963	0.00464784	0.00657011	12	37	0.0750949	0.0549686	0.0556724	0.0227425	0.0208202	0.00669398	0.0275783	0.028282	0.0477046	0.0273903	3	22.7425	20.8202	27.5783	28.282	4.64784	6.57011	27.3903
1.5 Hz	39	0.0479833	0.0298736	0.0308661	6	210	0	0	0	0.00248325	0.00347576	0.020593	0.0273903	0.0273903	0.0273903	0.0273903	3	2.48325	3.47576	27.3903	27.3903	29.8736	30.8661	27.3903
1.5 Hz	39	0.0455458	0.0324782	0.0328938	11	77	0.0476626	0.0273255	0.0288719	0.00508793	0.00550348	0.0181555	6.48387e-05	0.00148164	0.0202723	0.0273903	3	5.08792	5.50348	0.0648387	1.48164	32.4782	32.8938	27.3903
1.5 Hz	44	0.0413482	0.0235961	0.0245506	12	37	0.0700514	0.054879	0.0551435	0.00379419	0.00283969	0.0139579	0.0274887	0.0277532	0.0426611	0.0273903	3	3.79419	2.83969	27.4887	27.7532	23.5961	24.5506	27.3903
1.5 Hz	39	0.0486196	0.0328194	0.0333967	11	36	0.0191859	0.00866589	0.0104697	0.00542911	0.00600638	0.0212293	0.0187244	0.0169206	0.00820436	0.0273903	3	5.42911	6.00638	18.7244	16.9206	32.8194	33.3967	27.3903
1.5 Hz	84	0.0547673	0.0342187	0.0352422	5	77	0.0484627	0.0302842	0.0316449	0.00682839	0.00785186	0.027377	0.00289389	0.00425461	0.0210724	0.0273903	3	6.82839	7.85186	2.89389	4.25461	34.2187	35.2422	27.3903
1.5 Hz	39	0.0451311	0.0300049	0.0308098	6	20	0.0147098	0.00489826	0.00631996	0.00261455	0.00341945	0.0177408	0.022492	0.0210703	0.0126805	0.0273903	3	2.61455	3.41945	22.492	21.0703	30.0049	30.8098	27.3903
1.5 Hz	39	0.0495423	0.029109	0.0299549	6	36	0.025651	0.00628927	0.00922137	0.00171868	0.00256458	0.022152	0.021101	0.0181689	0.0017393	0.0273903	3	1.71868	2.56458	21.101	18.1689	29.109	29.9549	27.3903
1.5 Hz	39	0.045695	0.0292425	0.0300189	6	97	0.0378352	0.028531	0.0289508	0.00185221	0.00262858	0.0183047	0.00114065	0.0015605	0.0104449	0.0273903	3	1.85221	2.62858	1.14065	1.5605	29.2425	30.0189	27.3903
1.5 Hz	44	0.0309622	0.0181183	0.0189412	14	84	0.0529744	0.0368527	0.0376613	0.00927202	0.00844915	0.00357186	0.00946239	0.010271	0.025584	0.0273903	3	9.27202	8.44915	9.46239	10.271	18.1183	18.9412	27.3903
1.5 Hz	39	0.0405451	0.0272802	0.027782	10	36	0.0225625	0.00835887	0.0107185	0.000110155	0.000391686	0.0131547	0.0190314	0.0166719	0.00482784	0.0273903	3	0.110155	0.391686	19.0314	16.6719	27.2802	27.782	27.3903
1.5 Hz	36	0.0181356	0.00437613	0.00620781	1	97	0.0445454	0.0309494	0.031511	0.0230142	0.0211825	0.00925476	0.00355912	0.00412073	0.017155	0.0273903	3	23.0142	21.1825	3.55912	4.12073	4.37613	6.20781	27.3903
1.5 Hz	20	0.0213765	0.00406444	0.00618244	6	39	0.0420854	0.0323941	0.0328066	0.0233259	0.0212079	0.00601379	0.00500377	0.00541632	0.0146951	0.0273903	3	23.3259	21.2079	5.00377	5.41632	4.06444	6.18244	27.3903
1.5 Hz	44	0.0592096	0.0220197	0.0254232	7	36	0.0234046	0.00481053	0.00776959	0.00537064	0.00196714	0.0318193	0.0225798	0.0196207	0.0039857	0.0273903	3	5.37065	1.96714	22.5798	19.6207	22.0197	25.4232	27.3903
1.5 Hz	20	0.0176375	0.00460508	0.006811	6	20	0.0171357	0.00553771	0.00799494	0.0227852	0.0205793	0.00975285	0.0218526	0.0193954	0.0102546	0.0273903	3	22.7852	20.5793	21.8526	19.3954	4.60508	6.811	27.3903
1.5 Hz	36	0.0108175	0.00273116	0.00405594	8	37	0.0728024	0.0568055	0.0574744	0.0246592	0.0233344	0.0165728	0.0294152	0.0300841	0.0454121	0.0273903	3	24.6592	23.3344	29.4152	30.0841	2.73116	4.05594	27.3903
1.5 Hz	36	0.00691459	0.000677131	0.00172588	14	113	0.063593	0.0481526	0.0489574	0.0267132	0.0256644	0.0204757	0.0207623	0.0215671	0.0362027	0.0273903	3	26.7132	25.6644	20.7623	21.5671	0.677131	1.72588	27.3903
1.5 Hz	39	0.0386732	0.0265426	0.0268905	3	39	0.0572242	0.034911	0.0357493	0.000847705	0.000499837	0.0112829	0.00752065	0.00835897	0.0298339	0.0273903	3	0.847705	0.499837	7.52065	8.35897	26.5426	26.8905	27.3903
1.5 Hz	97	0.0416626	0.0263365	0.0270208	1	44	0.0570005	0.0288893	0.0308222	0.00105382	0.000369538	0.0142723	0.00149903	0.0034319	0.0296102	0.0273903	3	1.05382	0.369538	1.49903	3.4319	26.3365	27.0208	27.3903
1.5 Hz	84	0.0528485	0.0401973	0.0404606	2	37	0.0638961	0.0555025	0.0556761	0.012807	0.0130703	0.0254582	0.0281122	0.0282858	0.0365058	0.0273903	3	12.807	13.0703	28.1122	28.2858	40.1973	40.4606	27.3903
1.5 Hz	36	0.0153605	0.00550842	0.00672666	13	37	0.0738743	0.0569493	0.0577728	0.0218819	0.0206636	0.0120298	0.029559	0.0303825	0.046484	0.0273903	3	21.8819	20.6636	29.559	30.3825	5.50842	6.72667	27.3903
1.5 Hz	36	0.0204646	0.0038343	0.00583576	1	20	0.0140542	0.00505142	0.00679216	0.023556	0.0215546	0.00692571	0.0223389	0.0205982	0.0133361	0.0273903	3	23.556	21.5546	22.3389	20.5982	3.8343	5.83576	27.3903
1.5 Hz	20	0.0147537	0.00483149	0.00624252	9	84	0.0573126	0.03742	0.0386325	0.0225588	0.0211478	0.0126366	0.0100297	0.0112422	0.0299223	0.0273903	3	22.5588	21.1478	10.0297	11.2422	4.83149	6.24252	27.3903
1.5 Hz	113	0.0599269	0.0429847	0.04351	1	36	0.0113184	0.00453886	0.0056872	0.0155944	0.0161197	0.0325366	0.0228514	0.0217031	0.0160719	0.0273903	3	15.5944	16.1197	22.8514	21.7031	42.9847	43.51	27.3903
1.5 Hz	39	0.0528556	0.0308132	0.0316969	5	84	0.0613981	0.0401028	0.0409347	0.0034229	0.0043066	0.0254653	0.0127124	0.0135444	0.0340078	0.0273903	3	3.4229	4.3066	12.7124	13.5444	30.8132	31.6969	27.3903
1.5 Hz	20	0.0150015	0.00401281	0.00558876	9	36	0.0129783	0.0053677	0.00696903	0.0233775	0.0218015	0.0123888	0.0220226	0.0204213	0.014412	0.0273903	3	23.3775	21.8015	22.0226	20.4213	4.01281	5.58876	27.3903
1.5 Hz	39	0.0451761	0.0324371	0.0328716	11	210	0	0	0	0.00504681	0.00548131	0.0177858	0.0273903	0.0273903	0.0273903	0.0273903	3	5.04681	5.48131	27.3903	27.3903	32.4371	32.8716	27.3903
1.5 Hz	39	0.0480525	0.0308281	0.0315482	6	210	0	0	0	0.00343783	0.00415791	0.0206622	0.0273903	0.0273903	0.0273903	0.0273903	3	3.43783	4.15791	27.3903	27.3903	30.8281	31.5482	27.3903
1.5 Hz	84	0.0440354	0.0318536	0.0325062	10	97	0.043704	0.0291875	0.0305892	0.00446332	0.00511592	0.0166451	0.00179721	0.00319888	0.0163137	0.0273903	3	4.46332	5.11592	1.79721	3.19888	31.8536	32.5062	27.3903
1.5 Hz	113	0.0569518	0.0438254	0.0440809	1	210	0	0	0	0.0164351	0.0166906	0.0295614	0.0273903	0.0273903	0.0273903	0.0273903	3	16.4351	16.6906	27.3903	27.3903	43.8254	44.0809	27.3903
1.5 Hz	77	0.0508687	0.0281618	0.0288187	9	20	0.0212527	0.00810401	0.00967924	0.000771515	0.00142844	0.0234784	0.0192863	0.0177111	0.00613765	0.0273903	3	0.771515	1.42844	19.2863	17.7111	28.1618	28.8187	27.3903
1.5 Hz	37	0.0655637	0.0520405	0.0524704	1	20	0.0145748	0.00576718	0.00777628	0.0246502	0.0250801	0.0381734	0.0216231	0.019614	0.0128155	0.0273903	3	24.6502	25.0801	21.6231	19.614	52.0405	52.4704	27.3903
1.5 Hz	113	0.0555667	0.0436843	0.0440106	1	39	0.0497952	0.0373904	0.0377851	0.016294	0.0166203	0.0281764	0.0100001	0.0103948	0.0224049	0.0273903	3	16.294	16.6203	10.0001	10.3948	43.6843	44.0106	27.3903
1.5 Hz	97	0.0405696	0.0261961	0.0268666	1	77	0.0376194	0.0243414	0.02536	0.00119421	0.000523666	0.0131792	0.00304891	0.00203035	0.0102291	0.0273903	3	1.19421	0.523666	3.04891	2.03035	26.1961	26.8666	27.3903
1.5 Hz	113	0.0575996	0.0443152	0.0446827	1	77	0.0555894	0.0312646	0.0328956	0.0169248	0.0172924	0.0302093	0.00387428	0.0055053	0.0281991	0.0273903	3	16.9248	17.2924	3.87428	5.5053	44.3152	44.6827	27.3903
1.5 Hz	36	0.0250751	0.00496218	0.00784681	7	77	0.0466083	0.0294625	0.030291	0.0224281	0.0195435	0.00231519	0.00207218	0.00290072	0.019218	0.0273903	3	22.4281	19.5435	2.07218	2.90072	4.96218	7.84681	27.3903
1.5 Hz	97	0.0323536	0.0201782	0.020796	14	210	0	0	0	0.00721206	0.00659433	0.00496331	0.0273903	0.0273903	0.0273903	0.0273903	3	7.21206	6.59433	27.3903	27.3903	20.1782	20.796	27.3903
1.5 Hz	36	0.014901	0.00406037	0.00563463	8	77	0.0495418	0.0298295	0.0310794	0.0233299	0.0217557	0.0124893	0.00243916	0.0036891	0.0221515	0.0273903	3	23.3299	21.7557	2.43916	3.6891	4.06037	5.63463	27.3903
1.5 Hz	37	0.0596353	0.0478854	0.0481809	14	37	0.0635991	0.0536026	0.0538727	0.0204951	0.0207906	0.032245	0.0262122	0.0264824	0.0362088	0.0273903	3	20.4951	20.7906	26.2122	26.4824	47.8854	48.1809	27.3903
1.5 Hz	20	0.0130321	0.00210887	0.004065	10	77	0.0475066	0.0309815	0.0320814	0.0252814	0.0233253	0.0143582	0.00359116	0.00469109	0.0201163	0.0273903	3	25.2814	23.3253	3.59117	4.69109	2.10887	4.065	27.3903
1.5 Hz	20	0.0202784	0.00350321	0.00543024	6	44	0.0397952	0.0256452	0.0263069	0.0238871	0.0219601	0.00711192	0.00174507	0.00108337	0.0124049	0.0273903	3	23.8871	21.9601	1.74507	1.08337	3.50321	5.43024	27.3903
1.5 Hz	97	0.036946	0.0256116	0.026193	1	36	0.0190491	0.00906752	0.0102499	0.00177869	0.00119734	0.00955569	0.0183228	0.0171404	0.00834124	0.0273903	3	1.77869	1.19734	18.3228	17.1404	25.6116	26.193	27.3903
1.5 Hz	97	0.0426917	0.0286235	0.0290222	8	37	0.0670947	0.0561577	0.0565771	0.00123318	0.00163193	0.0153014	0.0287674	0.0291868	0.0397043	0.0273903	3	1.23318	1.63193	28.7674	29.1868	28.6235	29.0222	27.3903
1.5 Hz	20	0.0171893	0.0018997	0.00393106	10	84	0.0536731	0.0367272	0.0376648	0.0254906	0.0234592	0.010201	0.00933689	0.0102745	0.0262828	0.0273903	3	25.4906	23.4592	9.33689	10.2745	1.8997	3.93106	27.3903
1.5 Hz	37	0.0634026	0.0536195	0.0538062	8	36	0.0186197	0.00693978	0.00876625	0.0262292	0.0264159	0.0360122	0.0204505	0.0186241	0.00877066	0.0273903	3	26.2292	26.4159	20.4505	18.6241	53.6195	53.8062	27.3903
1.5 Hz	39	0.0532858	0.0303904	0.0311894	6	37	0.0814916	0.058113	0.0587761	0.00300014	0.00379907	0.0258955	0.0307227	0.0313857	0.0541013	0.0273903	3	3.00014	3.79907	30.7227	31.3857	30.3904	31.1894	27.3903
1.5 Hz	77	0.0489666	0.0294801	0.0305164	11	37	0.0694386	0.0546413	0.0553129	0.00208978	0.00312611	0.0215763	0.027251	0.0279226	0.0420483	0.0273903	3	2.08978	3.12611	27.251	27.9226	29.4801	30.5164	27.3903
1.5 Hz	39	0.0455458	0.0324782	0.0328938	11	210	0	0	0	0.00508793	0.00550348	0.0181555	0.0273903	0.0273903	0.0273903	0.0273903	3	5.08792	5.50348	27.3903	27.3903	32.4782	32.8938	27.3903
1.5 Hz	77	0.0523056	0.0284305	0.0291554	11	97	0.0414965	0.0287548	0.0293308	0.00104023	0.00176507	0.0249153	0.00136446	0.00194049	0.0141062	0.0273903	3	1.04023	1.76507	1.36446	1.94049	28.4305	29.1554	27.3903
1.5 Hz	97	0.0381898	0.0286002	0.028885	8	39	0.0451311	0.0348791	0.0355922	0.00120986	0.00149467	0.0107995	0.00748882	0.00820188	0.0177408	0.0273903	3	1.20986	1.49467	7.48882	8.20188	28.6002	28.885	27.3903
1.5 Hz	97	0.0337906	0.0213966	0.0220702	14	36	0.0103564	0.00437887	0.00534739	0.00599372	0.00532015	0.00640029	0.0230114	0.0220429	0.0170339	0.0273903	3	5.99372	5.32015	23.0114	22.0429	21.3966	22.0702	27.3903
1.5 Hz	97	0.0453951	0.0272857	0.0278698	12	210	0	0	0	0.000104582	0.000479441	0.0180048	0.0273903	0.0273903	0.0273903	0.0273903	3	0.104582	0.479441	27.3903	27.3903	27.2857	27.8698	27.3903
1.5 Hz	36	0.0202245	0.00479262	0.00707357	1	44	0.0458131	0.0277173	0.0293577	0.0225977	0.0203167	0.00716582	0.00032695	0.00196744	0.0184228	0.0273903	3	22.5977	20.3167	0.32695	1.96744	4.79262	7.07357	27.3903
1.5 Hz	37	0.0664286	0.0531634	0.0534638	1	77	0.048856	0.0305313	0.0319762	0.0257731	0.0260735	0.0390383	0.00314102	0.00458592	0.0214657	0.0273903	3	25.7731	26.0735	3.14102	4.58592	53.1634	53.4638	27.3903
1.5 Hz	77	0.0579475	0.0285974	0.0303935	6	36	0.0260283	0.00483763	0.0077632	0.0012071	0.00300317	0.0305572	0.0225527	0.0196271	0.00136205	0.0273903	3	1.2071	3.00317	22.5527	19.6271	28.5974	30.3935	27.3903
1.5 Hz	77	0.0416117	0.0249474	0.0257704	10	84	0.0586883	0.0358762	0.0371149	0.00244293	0.00161993	0.0142214	0.00848592	0.00972463	0.031298	0.0273903	3	2.44293	1.61993	8.48592	9.72463	24.9474	25.7704	27.3903
1.5 Hz	97	0.036468	0.0243918	0.0249872	1	84	0.0532018	0.0359145	0.0371138	0.0029985	0.00240313	0.00907773	0.00852414	0.00972349	0.0258115	0.0273903	3	2.9985	2.40313	8.52414	9.72349	24.3918	24.9872	27.3903
1.5 Hz	113	0.058549	0.0445618	0.0449632	1	36	0.025417	0.00735397	0.00970533	0.0171714	0.0175729	0.0311587	0.0200363	0.017685	0.00197332	0.0273903	3	17.1714	17.5729	20.0363	17.685	44.5618	44.9632	27.3903
1.5 Hz	39	0.0436422	0.0303364	0.0309349	5	44	0.0451574	0.0246393	0.0255446	0.00294605	0.0035446	0.0162519	0.00275106	0.00184575	0.0177671	0.0273903	3	2.94605	3.5446	2.75106	1.84575	30.3364	30.9349	27.3903
1.5 Hz	36	0.0142761	0.00367867	0.00536	1	44	0.0459814	0.0281984	0.0296231	0.0237116	0.0220303	0.0131142	0.000808043	0.00223274	0.018591	0.0273903	3	23.7116	22.0303	0.808043	2.23274	3.67866	5.36	27.3903
1.9 Hz	20	0.0335033	0.00924982	0.0127701	6	20	0.0306047	0.0100594	0.0128468	0.0346964	0.0311761	0.010443	0.0338868	0.0310994	0.0133415	0.0439462	4	34.6964	31.1761	33.8868	31.0994	9.24982	12.7701	43.9462
1.9 Hz	113	0.0689588	0.0490861	0.0496482	1	44	0.0642204	0.0348274	0.0377076	0.00513984	0.005702	0.0250126	0.0091188	0.00623866	0.0202741	0.0439462	4	5.13984	5.702	9.1188	6.23866	49.0861	49.6482	43.9462
1.9 Hz	44	0.0496099	0.0291359	0.0303774	8	39	0.0734743	0.0409637	0.04217	0.0148103	0.0135689	0.00566371	0.00298251	0.00177622	0.029528	0.0439462	4	14.8103	13.5689	2.98251	1.77622	29.1359	30.3774	43.9462
1.9 Hz	44	0.0466905	0.0282161	0.0297177	1	97	0.0626015	0.0355023	0.037076	0.0157302	0.0142285	0.00274428	0.00844392	0.00687027	0.0186553	0.0439462	4	15.7302	14.2285	8.44392	6.87027	28.2161	29.7177	43.9462
1.9 Hz	20	0.0390038	0.0153221	0.0183038	2	113	0.0880285	0.0558059	0.0568865	0.0286242	0.0256424	0.00494237	0.0118596	0.0129403	0.0440823	0.0439462	4	28.6242	25.6424	11.8596	12.9403	15.3221	18.3038	43.9462
1.9 Hz	36	0.0219755	0.00810896	0.00984489	8	77	0.0690042	0.0377422	0.0403609	0.0358373	0.0341013	0.0219707	0.00620405	0.00358535	0.025058	0.0439462	4	35.8373	34.1013	6.20405	3.58535	8.10896	9.84489	43.9462
1.9 Hz	37	0.0778098	0.059201	0.0597233	8	84	0.0758796	0.0465937	0.0481591	0.0152548	0.015777	0.0338636	0.00264751	0.00421286	0.0319334	0.0439462	4	15.2548	15.777	2.64751	4.21286	59.201	59.7233	43.9462
1.9 Hz	20	0.0306158	0.0110023	0.0135278	9	210	0	0	0	0.032944	0.0304184	0.0133304	0.0439462	0.0439462	0.0439462	0.0439462	4	32.944	30.4184	43.9462	43.9462	11.0023	13.5278	43.9462
1.9 Hz	37	0.086925	0.0628545	0.0635203	13	113	0.0838487	0.0550599	0.0558934	0.0189083	0.0195741	0.0429788	0.0111137	0.0119471	0.0399025	0.0439462	4	18.9083	19.5741	11.1137	11.9471	62.8545	63.5203	43.9462
1.9 Hz	97	0.0587889	0.0317584	0.0337685	7	37	0.0836065	0.0616272	0.0622048	0.0121878	0.0101777	0.0148427	0.017681	0.0182586	0.0396603	0.0439462	4	12.1878	10.1777	17.681	18.2586	31.7584	33.7685	43.9462
1.9 Hz	77	0.0650493	0.0398846	0.0411764	2	113	0.0829968	0.0583267	0.0595777	0.00406162	0.00276978	0.0211031	0.0143805	0.0156314	0.0390505	0.0439462	4	4.06162	2.76978	14.3805	15.6314	39.8846	41.1764	43.9462
1.9 Hz	36	0.0320392	0.011913	0.0144212	12	37	0.0853912	0.0605846	0.0614758	0.0320333	0.0295251	0.011907	0.0166384	0.0175296	0.0414449	0.0439462	4	32.0333	29.5251	16.6384	17.5296	11.913	14.4212	43.9462
1.9 Hz	20	0.035778	0.00880085	0.0121566	6	20	0.0451799	0.0139676	0.0174208	0.0351454	0.0317896	0.00816825	0.0299787	0.0265254	0.00123367	0.0439462	4	35.1454	31.7896	29.9787	26.5254	8.80085	12.1566	43.9462
1.9 Hz	20	0.0289694	0.00704055	0.0101129	6	36	0.0480458	0.0143135	0.0187963	0.0369057	0.0338333	0.0149768	0.0296327	0.02515	0.00409958	0.0439462	4	36.9057	33.8333	29.6327	25.15	7.04055	10.1129	43.9462
1.9 Hz	113	0.0737202	0.0487573	0.0493948	1	44	0.0561794	0.0332828	0.035476	0.00481104	0.00544855	0.0297739	0.0106635	0.00847017	0.0122332	0.0439462	4	4.81104	5.44855	10.6635	8.47017	48.7573	49.3948	43.9462
1.9 Hz	97	0.0600594	0.0316092	0.0335782	7	36	0.0346135	0.0141572	0.0173759	0.012337	0.010368	0.0161132	0.029789	0.0265703	0.00933277	0.0439462	4	12.337	10.368	29.789	26.5703	31.6092	33.5782	43.9462
1.9 Hz	44	0.0525631	0.0286268	0.0303449	1	44	0.0581016	0.0319722	0.0344387	0.0153194	0.0136013	0.00861684	0.011974	0.00950753	0.0141554	0.0439462	4	15.3194	13.6013	11.974	9.50753	28.6268	30.3449	43.9462
1.9 Hz	39	0.058872	0.0376977	0.0383617	11	37	0.0879329	0.0603458	0.0616963	0.00624854	0.00558456	0.0149258	0.0163996	0.0177501	0.0439867	0.0439462	4	6.24854	5.58456	16.3996	17.7501	37.6977	38.3617	43.9462
1.9 Hz	20	0.0307066	0.0077934	0.0108015	6	20	0.0370439	0.0127391	0.0157756	0.0361528	0.0331447	0.0132397	0.0312072	0.0281707	0.00690234	0.0439462	4	36.1528	33.1447	31.2072	28.1707	7.7934	10.8015	43.9462
1.9 Hz	84	0.0615263	0.0414535	0.0422141	11	113	0.0853092	0.0556429	0.0563983	0.00249267	0.00173217	0.01758	0.0116967	0.0124521	0.0413629	0.0439462	4	2.49267	1.73217	11.6967	12.4521	41.4535	42.2141	43.9462
1.9 Hz	44	0.0563356	0.0280827	0.0309403	7	36	0.0342272	0.0122203	0.0151959	0.0158636	0.0130059	0.0123894	0.0317259	0.0287503	0.00971897	0.0439462	4	15.8636	13.0059	31.7259	28.7503	28.0827	30.9403	43.9462
1.9 Hz	77	0.0641588	0.0317513	0.0332969	3	39	0.0550047	0.0394288	0.0401937	0.0121949	0.0106493	0.0202126	0.00451739	0.00375249	0.0110585	0.0439462	4	12.1949	10.6493	4.51739	3.75249	31.7513	33.2969	43.9462
1.9 Hz	44	0.0519434	0.0317736	0.0328777	12	44	0.0665055	0.0325776	0.0347267	0.0121726	0.0110686	0.00799722	0.0113686	0.00921949	0.0225593	0.0439462	4	12.1726	11.0686	11.3686	9.21949	31.7736	32.8777	43.9462
1.9 Hz	113	0.0716277	0.0489278	0.0496253	1	97	0.0613553	0.0331491	0.0352432	0.00498158	0.00567906	0.0276815	0.0107971	0.00870302	0.017409	0.0439462	4	4.98158	5.67906	10.7971	8.70302	48.9278	49.6253	43.9462
1.9 Hz	113	0.0754041	0.0490433	0.0499477	1	39	0.0645135	0.0411067	0.042366	0.00509704	0.0060015	0.0314579	0.00283956	0.00158024	0.0205673	0.0439462	4	5.09704	6.0015	2.83956	1.58024	49.0433	49.9477	43.9462
1.9 Hz	37	0.0845322	0.0630395	0.0635782	13	113	0.0854004	0.0556751	0.0568137	0.0190932	0.019632	0.0405859	0.0117289	0.0128674	0.0414542	0.0439462	4	19.0932	19.632	11.7289	12.8674	63.0395	63.5782	43.9462
1.9 Hz	37	0.0867111	0.0560989	0.057454	7	84	0.0815198	0.0480696	0.0499067	0.0121527	0.0135078	0.0427649	0.00412339	0.00596044	0.0375735	0.0439462	4	12.1527	13.5078	4.12339	5.96044	56.0989	57.454	43.9462
1.9 Hz	36	0.033867	0.011442	0.0142253	12	84	0.0759019	0.0425005	0.0439119	0.0325042	0.029721	0.0100792	0.00144568	3.43472e-05	0.0319557	0.0439462	4	32.5042	29.721	1.44568	0.0343472	11.442	14.2253	43.9462
1.9 Hz	39	0.0639939	0.0375415	0.0387795	5	113	0.0832202	0.0585182	0.0593091	0.00640471	0.00516676	0.0200477	0.014572	0.0153629	0.039274	0.0439462	4	6.40471	5.16676	14.572	15.3629	37.5415	38.7795	43.9462
1.9 Hz	20	0.0322524	0.0109898	0.0141949	9	37	0.0830854	0.0603434	0.0610485	0.0329564	0.0297513	0.0116938	0.0163972	0.0171023	0.0391392	0.0439462	4	32.9564	29.7513	16.3972	17.1023	10.9898	14.1949	43.9462
1.9 Hz	20	0.0382688	0.0155128	0.018412	2	210	0	0	0	0.0284334	0.0255342	0.00567747	0.0439462	0.0439462	0.0439462	0.0439462	4	28.4334	25.5342	43.9462	43.9462	15.5128	18.412	43.9462
1.9 Hz	36	0.03214	0.0121006	0.0148255	12	44	0.0649648	0.0331576	0.0367572	0.0318456	0.0291207	0.0118062	0.0107886	0.00718899	0.0210186	0.0439462	4	31.8456	29.1207	10.7886	7.18899	12.1006	14.8255	43.9462
1.9 Hz	36	0.0346913	0.0102009	0.0133297	7	20	0.0340953	0.00941235	0.013313	0.0337453	0.0306165	0.00925496	0.0345339	0.0306332	0.00985096	0.0439462	4	33.7453	30.6165	34.5339	30.6332	10.2009	13.3298	43.9462
1.9 Hz	77	0.0575722	0.033751	0.034907	11	77	0.0714448	0.0391186	0.0418728	0.0101952	0.00903922	0.013626	0.00482766	0.00207338	0.0274986	0.0439462	4	10.1952	9.03922	4.82766	2.07338	33.751	34.907	43.9462
1.9 Hz	97	0.0598066	0.0318052	0.0337418	7	210	0	0	0	0.012141	0.0102044	0.0158604	0.0439462	0.0439462	0.0439462	0.0439462	4	12.141	10.2044	43.9462	43.9462	31.8052	33.7418	43.9462
1.9 Hz	113	0.0699617	0.0498197	0.0502173	1	44	0.0602764	0.0308724	0.0337177	0.00587344	0.00627111	0.0260155	0.0130738	0.0102285	0.0163302	0.0439462	4	5.87344	6.27111	13.0738	10.2285	49.8197	50.2173	43.9462
1.9 Hz	44	0.0613553	0.0266628	0.0286599	14	37	0.0784085	0.0601216	0.0606378	0.0172834	0.0152864	0.017409	0.0161754	0.0166915	0.0344623	0.0439462	4	17.2834	15.2864	16.1754	16.6915	26.6628	28.6599	43.9462
1.9 Hz	97	0.0525023	0.0305579	0.0318541	1	84	0.0720382	0.0500339	0.0516106	0.0133884	0.0120921	0.00855603	0.00608772	0.00766441	0.028092	0.0439462	4	13.3884	12.0921	6.08772	7.66441	30.5579	31.8541	43.9462
1.9 Hz	37	0.0776581	0.0596246	0.0602291	8	77	0.0689668	0.0410825	0.0438433	0.0156784	0.0162828	0.0337119	0.00286372	0.000102896	0.0250206	0.0439462	4	15.6784	16.2828	2.86372	0.102896	59.6246	60.2291	43.9462
1.9 Hz	97	0.0615248	0.034946	0.0359752	12	210	0	0	0	0.00900022	0.00797099	0.0175786	0.0439462	0.0439462	0.0439462	0.0439462	4	9.00022	7.97099	43.9462	43.9462	34.946	35.9752	43.9462
1.9 Hz	113	0.0723367	0.0482576	0.0489504	1	210	0	0	0	0.00431136	0.00500413	0.0283905	0.0439462	0.0439462	0.0439462	0.0439462	4	4.31136	5.00413	43.9462	43.9462	48.2576	48.9504	43.9462
1.9 Hz	44	0.0594197	0.0313312	0.0330409	12	39	0.0686229	0.042127	0.0437317	0.0126151	0.0109053	0.0154734	0.00181925	0.000214498	0.0246767	0.0439462	4	12.6151	10.9053	1.81925	0.214498	31.3312	33.0409	43.9462
1.9 Hz	97	0.0498352	0.0299236	0.0309146	1	113	0.0764172	0.0543367	0.0551339	0.0140226	0.0130316	0.005889	0.0103905	0.0111877	0.032471	0.0439462	4	14.0226	13.0316	10.3905	11.1877	29.9236	30.9146	43.9462
1.9 Hz	84	0.0690341	0.0467951	0.0474877	2	37	0.0860962	0.0637696	0.0646011	0.00284886	0.00354145	0.0250879	0.0198234	0.0206549	0.04215	0.0439462	4	2.84886	3.54145	19.8234	20.6549	46.7951	47.4877	43.9462
1.9 Hz	77	0.0657514	0.0311626	0.0331657	10	210	0	0	0	0.0127836	0.0107805	0.0218052	0.0439462	0.0439462	0.0439462	0.0439462	4	12.7836	10.7805	43.9462	43.9462	31.1626	33.1657	43.9462
1.9 Hz	39	0.0591454	0.0379914	0.038757	11	97	0.063851	0.036499	0.0382879	0.00595487	0.00518924	0.0151992	0.00744719	0.00565833	0.0199048	0.0439462	4	5.95487	5.18924	7.44719	5.65833	37.9914	38.757	43.9462
1.9 Hz	97	0.0549626	0.0289228	0.030483	14	77	0.067105	0.0411083	0.0434209	0.0150234	0.0134632	0.0110163	0.00283796	0.000525348	0.0231587	0.0439462	4	15.0234	13.4632	2.83796	0.525348	28.9228	30.483	43.9462
1.9 Hz	113	0.0754357	0.0490466	0.0497029	1	37	0.0985336	0.0655402	0.0669167	0.00510039	0.00575667	0.0314895	0.021594	0.0229705	0.0545873	0.0439462	4	5.10039	5.75667	21.594	22.9705	49.0466	49.7029	43.9462
1.9 Hz	77	0.061261	0.0300236	0.0319477	10	36	0.0366562	0.0154623	0.0184871	0.0139227	0.0119986	0.0173148	0.0284839	0.0254591	0.00729006	0.0439462	4	13.9227	11.9986	28.4839	25.4591	30.0236	31.9477	43.9462
1.9 Hz	84	0.0565917	0.0420292	0.0427863	11	84	0.081652	0.0468913	0.0484025	0.00191706	0.00115993	0.0126455	0.00294511	0.0044563	0.0377058	0.0439462	4	1.91706	1.15993	2.94511	4.4563	42.0292	42.7863	43.9462
1.9 Hz	39	0.0800014	0.0372369	0.038699	5	210	0	0	0	0.00670937	0.00524727	0.0360552	0.0439462	0.0439462	0.0439462	0.0439462	4	6.70937	5.24727	43.9462	43.9462	37.2369	38.699	43.9462
1.9 Hz	20	0.0331258	0.00647401	0.0107511	10	210	0	0	0	0.0374722	0.0331952	0.0108204	0.0439462	0.0439462	0.0439462	0.0439462	4	37.4722	33.1952	43.9462	43.9462	6.47401	10.7511	43.9462
1.9 Hz	113	0.0742467	0.0493323	0.0499815	1	37	0.0768904	0.0586086	0.0596261	0.00538607	0.00603527	0.0303005	0.0146624	0.0156799	0.0329442	0.0439462	4	5.38607	6.03527	14.6624	15.6799	49.3323	49.9815	43.9462
1.9 Hz	37	0.0799417	0.0579759	0.0586647	1	20	0.043863	0.0176505	0.0209893	0.0140297	0.0147185	0.0359954	0.0262958	0.0229569	8.32044e-05	0.0439462	4	14.0297	14.7185	26.2958	22.9569	57.9759	58.6647	43.9462
1.9 Hz	36	0.0311625	0.00937416	0.0125027	7	36	0.0411191	0.0128895	0.0167724	0.0345721	0.0314436	0.0127838	0.0310567	0.0271738	0.00282711	0.0439462	4	34.5721	31.4436	31.0567	27.1738	9.37416	12.5027	43.9462
1.9 Hz	113	0.0711891	0.0498055	0.0504171	1	37	0.0768036	0.0604144	0.0608932	0.00585927	0.00647093	0.0272428	0.0164682	0.0169469	0.0328574	0.0439462	4	5.85927	6.47093	16.4682	16.9469	49.8055	50.4171	43.9462
1.9 Hz	77	0.0689668	0.0310183	0.0327669	10	84	0.0655093	0.0422026	0.0431904	0.0129279	0.0111793	0.0250206	0.00174364	0.000755772	0.021563	0.0439462	4	12.9279	11.1793	1.74364	0.755772	31.0183	32.7669	43.9462
1.9 Hz	77	0.0621125	0.0347887	0.0359909	11	77	0.0635309	0.0363829	0.0385957	0.00915748	0.00795534	0.0181663	0.00756333	0.00535052	0.0195847	0.0439462	4	9.15748	7.95534	7.56333	5.35052	34.7887	35.9909	43.9462
1.9 Hz	77	0.0565993	0.034702	0.0360027	11	210	0	0	0	0.00924423	0.00794348	0.012653	0.0439462	0.0439462	0.0439462	0.0439462	4	9.24423	7.94348	43.9462	43.9462	34.702	36.0027	43.9462
1.9 Hz	20	0.0313491	0.0112292	0.0142542	9	77	0.067454	0.041437	0.0434711	0.0327171	0.029692	0.0125971	0.00250926	0.000475105	0.0235078	0.0439462	4	32.7171	29.692	2.50926	0.475105	11.2292	14.2542	43.9462
1.9 Hz	113	0.0787266	0.0499231	0.0508489	1	20	0.037013	0.0117371	0.0160004	0.00597691	0.00690272	0.0347803	0.0322091	0.0279458	0.0069332	0.0439462	4	5.97691	6.90272	32.2091	27.9458	49.9231	50.8489	43.9462
1.9 Hz	84	0.067484	0.0375987	0.0388563	10	84	0.0759912	0.0437538	0.045429	0.00634747	0.00508991	0.0235377	0.000192452	0.00148282	0.0320449	0.0439462	4	6.34747	5.08991	0.192452	1.48282	37.5987	38.8563	43.9462
1.9 Hz	44	0.0589216	0.0281294	0.0311427	7	97	0.0680571	0.0393361	0.0413124	0.0158168	0.0128036	0.0149754	0.00461013	0.00263385	0.0241109	0.0439462	4	15.8168	12.8036	4.61013	2.63385	28.1294	31.1427	43.9462
1.9 Hz	39	0.0649911	0.0345171	0.0357466	10	36	0.0411191	0.0128895	0.0167724	0.00942915	0.00819965	0.0210449	0.0310567	0.0271738	0.00282711	0.0439462	4	9.42915	8.19965	31.0567	27.1738	34.5171	35.7466	43.9462
1.9 Hz	77	0.0643467	0.0394349	0.0405137	2	44	0.0650493	0.0313326	0.0346524	0.00451133	0.00343249	0.0204005	0.0126136	0.00929378	0.0211031	0.0439462	4	4.51133	3.43249	12.6136	9.29378	39.4349	40.5137	43.9462
1.9 Hz	37	0.0900816	0.0571533	0.0583421	7	20	0.0391622	0.0158505	0.0190721	0.0132071	0.0143959	0.0461354	0.0280958	0.0248741	0.00478406	0.0439462	4	13.2071	14.3959	28.0958	24.8741	57.1533	58.3421	43.9462
1.9 Hz	36	0.03095	0.0107899	0.0130782	12	77	0.0692666	0.0381165	0.0412254	0.0331564	0.030868	0.0129962	0.00582975	0.00272086	0.0253204	0.0439462	4	33.1564	30.868	5.82975	2.72086	10.7899	13.0782	43.9462
1.9 Hz	84	0.0594022	0.0414612	0.0423685	11	210	0	0	0	0.00248499	0.00157769	0.015456	0.0439462	0.0439462	0.0439462	0.0439462	4	2.48499	1.57769	43.9462	43.9462	41.4612	42.3685	43.9462
1.9 Hz	36	0.024981	0.00812808	0.0103926	8	97	0.0730769	0.0402179	0.0419952	0.0358181	0.0335536	0.0189652	0.0037283	0.00195104	0.0291307	0.0439462	4	35.8181	33.5536	3.7283	1.95104	8.12808	10.3926	43.9462
1.9 Hz	36	0.0295713	0.0119711	0.0142755	12	113	0.086925	0.0561001	0.0571134	0.0319752	0.0296707	0.014375	0.0121539	0.0131672	0.0429788	0.0439462	4	31.9752	29.6707	12.1539	13.1672	11.9711	14.2755	43.9462
1.9 Hz	77	0.0619501	0.0322285	0.0336409	3	77	0.0714378	0.0423467	0.0446006	0.0117178	0.0103053	0.0180039	0.00159955	0.000654392	0.0274916	0.0439462	4	11.7178	10.3053	1.59955	0.654392	32.2285	33.6409	43.9462
1.9 Hz	37	0.0839234	0.0567962	0.0579972	7	77	0.0768533	0.0365828	0.0392142	0.01285	0.014051	0.0399772	0.00736338	0.00473206	0.0329071	0.0439462	4	12.85	14.051	7.36338	4.73206	56.7962	57.9972	43.9462
1.9 Hz	37	0.0874948	0.0608154	0.0616005	12	37	0.100731	0.0613695	0.0627127	0.0168691	0.0176543	0.0435486	0.0174233	0.0187665	0.0567844	0.0439462	4	16.8691	17.6543	17.4233	18.7665	60.8154	61.6005	43.9462
1.9 Hz	20	0.0289456	0.010732	0.0133688	11	36	0.0322645	0.0156774	0.0175829	0.0332142	0.0305774	0.0150006	0.0282688	0.0263633	0.0116817	0.0439462	4	33.2142	30.5774	28.2688	26.3633	10.732	13.3688	43.9462
1.9 Hz	37	0.0814412	0.0564114	0.0571689	1	84	0.0691843	0.0458633	0.0471489	0.0124652	0.0132226	0.0374949	0.00191705	0.0032027	0.025238	0.0439462	4	12.4652	13.2226	1.91705	3.2027	56.4114	57.1689	43.9462
1.9 Hz	36	0.0246995	0.0090254	0.0111355	8	97	0.0752423	0.0388058	0.0407217	0.0349208	0.0328107	0.0192468	0.00514042	0.00322453	0.0312961	0.0439462	4	34.9208	32.8107	5.14042	3.22453	9.0254	11.1355	43.9462
1.9 Hz	84	0.0682312	0.0401446	0.041463	6	77	0.0564327	0.0352514	0.0373187	0.00380165	0.00248326	0.024285	0.00869478	0.00662752	0.0124865	0.0439462	4	3.80165	2.48326	8.69478	6.62752	40.1446	41.463	43.9462
1.9 Hz	20	0.0325212	0.00839655	0.0117205	6	113	0.0662054	0.0526065	0.0530553	0.0355497	0.0322257	0.011425	0.00866031	0.00910905	0.0222592	0.0439462	4	35.5497	32.2257	8.66031	9.10905	8.39655	11.7205	43.9462
1.9 Hz	36	0.0271173	0.00636335	0.00952147	14	39	0.07114	0.0451423	0.0464241	0.0375829	0.0344248	0.0168289	0.00119606	0.00247787	0.0271938	0.0439462	4	37.5829	34.4248	1.19606	2.47787	6.36335	9.52147	43.9462
1.9 Hz	39	0.0651437	0.0345316	0.0356536	3	37	0.0901734	0.0614264	0.0622738	0.00941466	0.00829266	0.0211974	0.0174802	0.0183276	0.0462272	0.0439462	4	9.41466	8.29266	17.4802	18.3276	34.5316	35.6536	43.9462
1.9 Hz	113	0.0678975	0.0482166	0.0488432	1	39	0.074993	0.0443104	0.0457474	0.00427033	0.00489695	0.0239512	0.000364166	0.00180119	0.0310468	0.0439462	4	4.27033	4.89695	0.364166	1.80119	48.2166	48.8432	43.9462
1.9 Hz	20	0.0285568	0.00609974	0.00980785	10	37	0.0893292	0.0631019	0.0639663	0.0378465	0.0341384	0.0153895	0.0191557	0.02002	0.0453829	0.0439462	4	37.8465	34.1384	19.1557	20.02	6.09974	9.80785	43.9462
1.9 Hz	84	0.066746	0.0421572	0.0431221	9	20	0.039724	0.0146042	0.0174131	0.00178901	0.000824086	0.0227998	0.029342	0.0265331	0.00422222	0.0439462	4	1.78901	0.824086	29.342	26.5331	42.1572	43.1221	43.9462
1.9 Hz	113	0.0725829	0.049649	0.0503704	1	84	0.0680571	0.0478424	0.0490081	0.00570281	0.00642417	0.0286366	0.00389618	0.00506191	0.0241109	0.0439462	4	5.70281	6.42417	3.89618	5.06191	49.649	50.3704	43.9462
1.9 Hz	97	0.0572081	0.0303209	0.0315107	1	37	0.0837463	0.0599158	0.060772	0.0136253	0.0124355	0.0132619	0.0159696	0.0168258	0.0398001	0.0439462	4	13.6253	12.4355	15.9696	16.8258	30.3209	31.5107	43.9462
1.9 Hz	37	0.0804194	0.0572289	0.05783	1	20	0.0342113	0.013792	0.0166979	0.0132827	0.0138838	0.0364731	0.0301542	0.0272483	0.00973493	0.0439462	4	13.2827	13.8838	30.1542	27.2483	57.2289	57.83	43.9462
1.9 Hz	39	0.0692666	0.0382341	0.0395931	5	36	0.026533	0.00938579	0.0113162	0.00571216	0.00435309	0.0253204	0.0345604	0.0326301	0.0174132	0.0439462	4	5.71216	4.3531	34.5604	32.6301	38.2341	39.5931	43.9462
1.9 Hz	84	0.0626923	0.0389089	0.0400881	6	36	0.0416261	0.0141121	0.0170893	0.00503731	0.00385808	0.0187461	0.0298342	0.0268569	0.00232009	0.0439462	4	5.03731	3.85808	29.8342	26.8569	38.9089	40.0881	43.9462
1.9 Hz	20	0.0374069	0.00983889	0.0136551	5	113	0.0760809	0.0544532	0.0553083	0.0341073	0.0302911	0.00653936	0.010507	0.0113621	0.0321346	0.0439462	4	34.1073	30.2911	10.507	11.3621	9.83889	13.6551	43.9462
1.9 Hz	20	0.0357693	0.0149867	0.0174999	2	210	0	0	0	0.0289595	0.0264464	0.00817694	0.0439462	0.0439462	0.0439462	0.0439462	4	28.9595	26.4464	43.9462	43.9462	14.9867	17.4999	43.9462
1.9 Hz	113	0.073986	0.0482809	0.049106	1	39	0.0708263	0.0405872	0.0416335	0.00433471	0.00515982	0.0300398	0.00335901	0.00231272	0.0268801	0.0439462	4	4.33471	5.15982	3.35901	2.31272	48.2809	49.106	43.9462
1.9 Hz	20	0.0271363	0.0103524	0.0130324	11	210	0	0	0	0.0335938	0.0309138	0.0168099	0.0439462	0.0439462	0.0439462	0.0439462	4	33.5938	30.9138	43.9462	43.9462	10.3524	13.0324	43.9462
1.9 Hz	77	0.065992	0.0346462	0.036858	5	39	0.0752646	0.0451881	0.0468136	0.00930002	0.00708825	0.0220458	0.00124192	0.00286737	0.0313184	0.0439462	4	9.30002	7.08825	1.24192	2.86737	34.6462	36.858	43.9462
1.9 Hz	113	0.0721819	0.0483771	0.0490252	1	36	0.0341349	0.0136097	0.0166632	0.00443091	0.00507899	0.0282357	0.0303365	0.027283	0.00981132	0.0439462	4	4.43091	5.07899	30.3365	27.283	48.3771	49.0252	43.9462
1.9 Hz	39	0.0608473	0.035884	0.0369609	6	84	0.0637603	0.0424173	0.042998	0.0080622	0.00698537	0.0169011	0.00152889	0.000948261	0.0198141	0.0439462	4	8.0622	6.98537	1.52889	0.948261	35.884	36.9608	43.9462
1.9 Hz	36	0.0308802	0.0123047	0.0144158	13	37	0.103149	0.0660174	0.0678477	0.0316415	0.0295304	0.013066	0.0220712	0.0239014	0.0592025	0.0439462	4	31.6415	29.5304	22.0712	23.9014	12.3047	14.4158	43.9462
1.9 Hz	36	0.0255779	0.00923799	0.0118191	1	39	0.0609402	0.0390252	0.0398904	0.0347082	0.0321271	0.0183683	0.00492105	0.00405582	0.0169939	0.0439462	4	34.7082	32.1271	4.92105	4.05582	9.23798	11.8191	43.9462
1.9 Hz	113	0.0760753	0.0491096	0.049926	1	20	0.0348729	0.00918316	0.0133874	0.00516335	0.00597973	0.0321291	0.0347631	0.0305588	0.00907328	0.0439462	4	5.16335	5.97973	34.7631	30.5588	49.1096	49.926	43.9462
1.9 Hz	20	0.0315125	0.0103938	0.0131122	11	97	0.0529326	0.0351249	0.036165	0.0335524	0.030834	0.0124337	0.00882128	0.00778124	0.00898635	0.0439462	4	33.5524	30.834	8.82127	7.78124	10.3938	13.1122	43.9462
1.9 Hz	44	0.0579778	0.0273555	0.0300809	7	20	0.0447095	0.0152814	0.0195153	0.0165908	0.0138653	0.0140316	0.0286648	0.0244309	0.000763308	0.0439462	4	16.5908	13.8653	28.6648	24.4309	27.3555	30.0809	43.9462
1.9 Hz	113	0.0733178	0.0491679	0.0499924	1	39	0.0682458	0.0399798	0.041913	0.00522172	0.00604622	0.0293715	0.00396642	0.00203319	0.0242995	0.0439462	4	5.22172	6.04622	3.96642	2.03319	49.1679	49.9924	43.9462
1.9 Hz	44	0.0587134	0.0326245	0.0341787	12	113	0.0807229	0.0576972	0.0585565	0.0113218	0.00976757	0.0147671	0.013751	0.0146103	0.0367767	0.0439462	4	11.3218	9.76757	13.751	14.6103	32.6245	34.1787	43.9462
1.9 Hz	39	0.0710868	0.0357119	0.0369683	6	39	0.0721576	0.0447465	0.0463913	0.00823431	0.00697788	0.0271406	0.000800319	0.00244504	0.0282114	0.0439462	4	8.23431	6.97788	0.800319	2.44504	35.7119	36.9683	43.9462
1.9 Hz	77	0.0537485	0.0339117	0.03509	11	39	0.0755738	0.0422518	0.0435735	0.0100345	0.00885626	0.00980233	0.00169443	0.000372678	0.0316276	0.0439462	4	10.0345	8.85626	1.69443	0.372678	33.9117	35.09	43.9462
1.9 Hz	77	0.0608402	0.0343174	0.0364698	6	20	0.0461764	0.0191618	0.0227187	0.00962884	0.00747643	0.016894	0.0247844	0.0212275	0.00223015	0.0439462	4	9.62884	7.47643	24.7844	21.2275	34.3174	36.4698	43.9462
1.9 Hz	84	0.0649291	0.0371562	0.0384816	10	44	0.05894	0.029724	0.0311668	0.00678997	0.00546458	0.0209829	0.0142222	0.0127794	0.0149938	0.0439462	4	6.78997	5.46458	14.2222	12.7794	37.1562	38.4816	43.9462
1.9 Hz	97	0.0539236	0.0316107	0.0336143	7	84	0.0694737	0.0473913	0.0484173	0.0123355	0.0103319	0.0099774	0.00344508	0.00447112	0.0255275	0.0439462	4	12.3355	10.3319	3.44508	4.47112	31.6107	33.6143	43.9462
1.9 Hz	36	0.0257334	0.00640844	0.00927545	14	210	0	0	0	0.0375378	0.0346708	0.0182128	0.0439462	0.0439462	0.0439462	0.0439462	4	37.5378	34.6708	43.9462	43.9462	6.40844	9.27545	43.9462
1.9 Hz	97	0.057184	0.0328229	0.0345706	7	77	0.0582693	0.0386509	0.0404338	0.0111233	0.00937564	0.0132378	0.00529535	0.00351241	0.0143231	0.0439462	4	11.1233	9.37564	5.29535	3.51241	32.8229	34.5706	43.9462
1.9 Hz	44	0.0501814	0.0295155	0.0308172	8	20	0.042943	0.0131221	0.018323	0.0144308	0.0131291	0.00623519	0.0308241	0.0256232	0.00100327	0.0439462	4	14.4308	13.1291	30.8241	25.6232	29.5155	30.8172	43.9462
1.9 Hz	113	0.0729963	0.0479522	0.0486449	1	20	0.029917	0.0111134	0.014037	0.00400601	0.00469873	0.0290501	0.0328328	0.0299092	0.0140292	0.0439462	4	4.00601	4.69873	32.8328	29.9092	47.9522	48.6449	43.9462
1.9 Hz	97	0.0522101	0.0351261	0.0358836	8	20	0.0245199	0.0086736	0.0116864	0.00882015	0.0080626	0.00826383	0.0352726	0.0322599	0.0194263	0.0439462	4	8.82015	8.0626	35.2726	32.2599	35.1261	35.8836	43.9462
1.9 Hz	77	0.0586071	0.0385117	0.0395128	2	44	0.0676039	0.0364183	0.038438	0.00543448	0.0044334	0.0146609	0.00752796	0.00550818	0.0236576	0.0439462	4	5.43448	4.4334	7.52796	5.50818	38.5117	39.5128	43.9462
1.9 Hz	84	0.0677167	0.0433701	0.0441775	9	36	0.0341765	0.0156733	0.0180489	0.000576161	0.000231232	0.0237705	0.028273	0.0258973	0.00976974	0.0439462	4	0.576161	0.231232	28.273	25.8973	43.3701	44.1775	43.9462
1.9 Hz	113	0.0723367	0.0482576	0.0489504	1	113	0.0892038	0.0550339	0.0563453	0.00431136	0.00500413	0.0283905	0.0110877	0.0123991	0.0452576	0.0439462	4	4.31136	5.00413	11.0877	12.3991	48.2576	48.9504	43.9462
1.9 Hz	20	0.031082	0.00826014	0.011616	6	97	0.0644952	0.0364454	0.0378727	0.0356861	0.0323303	0.0128643	0.00750081	0.00607349	0.020549	0.0439462	4	35.6861	32.3303	7.50081	6.07349	8.26015	11.616	43.9462
1.9 Hz	44	0.060216	0.032332	0.0337145	12	210	0	0	0	0.0116142	0.0102317	0.0162698	0.0439462	0.0439462	0.0439462	0.0439462	4	11.6142	10.2317	43.9462	43.9462	32.332	33.7145	43.9462
1.9 Hz	44	0.0594499	0.032265	0.0337516	12	36	0.0348961	0.0144606	0.017242	0.0116812	0.0101946	0.0155036	0.0294857	0.0267043	0.00905009	0.0439462	4	11.6812	10.1946	29.4857	26.7043	32.265	33.7516	43.9462
1.9 Hz	97	0.0598505	0.0285667	0.030324	14	44	0.0697261	0.0354343	0.0381648	0.0153796	0.0136222	0.0159042	0.00851195	0.00578142	0.0257799	0.0439462	4	15.3796	13.6222	8.51195	5.78142	28.5667	30.324	43.9462
1.9 Hz	37	0.0792266	0.0564261	0.0576899	7	97	0.0696813	0.0369521	0.0390924	0.0124798	0.0137436	0.0352804	0.00699411	0.00485385	0.025735	0.0439462	4	12.4798	13.7436	6.99411	4.85385	56.4261	57.6899	43.9462
1.9 Hz	113	0.0690042	0.0488547	0.0495929	1	44	0.060216	0.0331081	0.0352052	0.00490845	0.0056467	0.025058	0.0108382	0.00874101	0.0162698	0.0439462	4	4.90845	5.6467	10.8382	8.74101	48.8547	49.5929	43.9462
1.9 Hz	113	0.0699206	0.0496136	0.0502399	1	39	0.0610801	0.038954	0.039956	0.00566739	0.00629369	0.0259743	0.00499225	0.00399023	0.0171339	0.0439462	4	5.66739	6.29369	4.99225	3.99023	49.6136	50.2399	43.9462
1.9 Hz	97	0.0608497	0.0356607	0.0367251	12	113	0.0838487	0.0550599	0.0558934	0.00828551	0.00722114	0.0169034	0.0111137	0.0119471	0.0399025	0.0439462	4	8.28551	7.22114	11.1137	11.9471	35.6607	36.7251	43.9462
1.9 Hz	77	0.0567966	0.0346848	0.0358814	11	210	0	0	0	0.00926141	0.00806483	0.0128504	0.0439462	0.0439462	0.0439462	0.0439462	4	9.26141	8.06483	43.9462	43.9462	34.6848	35.8814	43.9462
1.9 Hz	113	0.075313	0.0499893	0.0507622	1	84	0.0814148	0.0478319	0.0493971	0.00604312	0.00681599	0.0313668	0.00388573	0.00545087	0.0374686	0.0439462	4	6.04312	6.81599	3.88573	5.45087	49.9893	50.7622	43.9462
1.9 Hz	37	0.09094	0.0559228	0.0571659	7	84	0.0618446	0.044896	0.0459784	0.0119766	0.0132197	0.0469937	0.000949807	0.00203215	0.0178984	0.0439462	4	11.9766	13.2197	0.949807	2.03215	55.9228	57.1659	43.9462
1.9 Hz	39	0.0549322	0.0373406	0.0379944	11	210	0	0	0	0.00660567	0.00595184	0.010986	0.0439462	0.0439462	0.0439462	0.0439462	4	6.60567	5.95184	43.9462	43.9462	37.3406	37.9944	43.9462
1.9 Hz	36	0.032543	0.01128	0.0136961	12	84	0.0776182	0.0446779	0.0464586	0.0326662	0.0302501	0.0114032	0.000731681	0.00251233	0.033672	0.0439462	4	32.6662	30.2501	0.731681	2.51233	11.28	13.6961	43.9462
1.9 Hz	97	0.0599967	0.0311245	0.0333613	7	36	0.0372502	0.0150824	0.018441	0.0128217	0.0105849	0.0160505	0.0288638	0.0255053	0.00669601	0.0439462	4	12.8217	10.5849	28.8638	25.5053	31.1245	33.3613	43.9462
1.9 Hz	20	0.0464048	0.0102194	0.0140323	5	84	0.0758796	0.0465937	0.0481591	0.0337269	0.0299139	0.00245858	0.00264751	0.00421286	0.0319334	0.0439462	4	33.7269	29.9139	2.64751	4.21286	10.2194	14.0323	43.9462
1.9 Hz	77	0.0653305	0.0354412	0.037597	6	84	0.0721576	0.049206	0.050432	0.00850506	0.00634919	0.0213842	0.00525975	0.0064858	0.0282114	0.0439462	4	8.50506	6.3492	5.25975	6.4858	35.4412	37.597	43.9462
1.9 Hz	36	0.0307827	0.0117312	0.0138155	13	39	0.0688962	0.0414985	0.0425364	0.032215	0.0301307	0.0131635	0.00244768	0.00140985	0.0249499	0.0439462	4	32.215	30.1307	2.44768	1.40985	11.7312	13.8155	43.9462
1.9 Hz	39	0.0647826	0.034676	0.0357352	6	39	0.0717738	0.0413421	0.0428168	0.00927027	0.00821105	0.0208364	0.00260416	0.00112941	0.0278275	0.0439462	4	9.27027	8.21105	2.60416	1.12941	34.676	35.7352	43.9462
1.9 Hz	97	0.0552966	0.0290605	0.0305786	14	77	0.0689668	0.0412939	0.0443576	0.0148858	0.0133677	0.0113504	0.00265235	0.000411388	0.0250206	0.0439462	4	14.8858	13.3677	2.65235	0.411388	29.0605	30.5786	43.9462
1.9 Hz	77	0.068117	0.0353235	0.0378069	5	210	0	0	0	0.00862268	0.00613937	0.0241708	0.0439462	0.0439462	0.0439462	0.0439462	4	8.62268	6.13937	43.9462	43.9462	35.3235	37.8069	43.9462
1.9 Hz	39	0.0624363	0.0345854	0.0357821	10	84	0.0689944	0.0418113	0.043279	0.0093608	0.00816408	0.0184901	0.00213491	0.000667214	0.0250482	0.0439462	4	9.3608	8.16408	2.13491	0.667214	34.5854	35.7821	43.9462
1.9 Hz	37	0.083755	0.0547987	0.0562316	7	210	0	0	0	0.0108525	0.0122853	0.0398088	0.0439462	0.0439462	0.0439462	0.0439462	4	10.8525	12.2853	43.9462	43.9462	54.7987	56.2316	43.9462
1.9 Hz	84	0.0698458	0.0365427	0.037913	10	36	0.0382524	0.0132623	0.0166148	0.0074035	0.00603326	0.0258996	0.0306839	0.0273314	0.00569385	0.0439462	4	7.4035	6.03326	30.6839	27.3314	36.5427	37.913	43.9462
1.9 Hz	37	0.0758039	0.0561479	0.0568136	1	97	0.0661496	0.036219	0.0380325	0.0122017	0.0128674	0.0318577	0.00772721	0.0059137	0.0222034	0.0439462	4	12.2017	12.8674	7.72721	5.9137	56.1479	56.8136	43.9462
1.9 Hz	20	0.0269805	0.00965352	0.0123889	11	97	0.0735744	0.0386116	0.0408168	0.0342927	0.0315573	0.0169657	0.00533465	0.00312941	0.0296282	0.0439462	4	34.2927	31.5573	5.33465	3.12941	9.65352	12.3889	43.9462
1.9 Hz	39	0.0633278	0.0354857	0.0365066	6	77	0.0633786	0.0389058	0.04117	0.00846048	0.00743966	0.0193816	0.00504042	0.00277626	0.0194324	0.0439462	4	8.46048	7.43966	5.04042	2.77626	35.4857	36.5066	43.9462
1.9 Hz	113	0.0772716	0.0501453	0.0509409	1	113	0.074424	0.0541003	0.0549319	0.00619911	0.00699464	0.0333253	0.010154	0.0109857	0.0304778	0.0439462	4	6.19911	6.99464	10.154	10.9857	50.1453	50.9409	43.9462
1.9 Hz	97	0.051255	0.0306197	0.0316697	1	84	0.0832405	0.0498939	0.0517485	0.0133265	0.0122765	0.00730874	0.00594766	0.0078023	0.0392943	0.0439462	4	13.3265	12.2765	5.94766	7.8023	30.6197	31.6697	43.9462
1.9 Hz	84	0.0653464	0.041782	0.0425338	11	20	0.0371543	0.0139336	0.0167214	0.00216422	0.00141243	0.0214002	0.0300126	0.0272249	0.00679194	0.0439462	4	2.16422	1.41243	30.0126	27.2249	41.782	42.5338	43.9462
1.9 Hz	113	0.0653234	0.0486918	0.0491598	1	113	0.0758076	0.0549823	0.0556608	0.00474561	0.00521357	0.0213772	0.0110361	0.0117146	0.0318614	0.0439462	4	4.74561	5.21357	11.0361	11.7146	48.6918	49.1598	43.9462
1.9 Hz	44	0.0610796	0.0315155	0.0329279	12	113	0.0697411	0.0544162	0.0551093	0.0124307	0.0110183	0.0171334	0.01047	0.0111631	0.0257949	0.0439462	4	12.4307	11.0183	10.47	11.1631	31.5156	32.9279	43.9462
1.9 Hz	37	0.0799343	0.0560685	0.0571876	7	39	0.0743975	0.0450636	0.0463644	0.0121223	0.0132414	0.035988	0.00111736	0.00241821	0.0304513	0.0439462	4	12.1223	13.2414	1.11736	2.41821	56.0685	57.1876	43.9462
1.9 Hz	113	0.0699206	0.0496136	0.0502399	1	113	0.0924358	0.054493	0.0556057	0.00566739	0.00629369	0.0259743	0.0105468	0.0116595	0.0484896	0.0439462	4	5.66739	6.29369	10.5468	11.6595	49.6136	50.2399	43.9462
1.9 Hz	20	0.0299092	0.00914364	0.0124331	6	39	0.0632869	0.039438	0.0402661	0.0348026	0.0315131	0.014037	0.00450825	0.00368015	0.0193407	0.0439462	4	34.8026	31.5131	4.50825	3.68015	9.14364	12.4331	43.9462
1.9 Hz	77	0.0702313	0.0316701	0.0334141	3	37	0.0970182	0.063338	0.0647421	0.0122761	0.0105321	0.0262851	0.0193918	0.0207959	0.053072	0.0439462	4	12.2761	10.5321	19.3918	20.7959	31.6701	33.4141	43.9462
1.9 Hz	77	0.0596197	0.0346806	0.0359715	11	44	0.060465	0.0344927	0.0364749	0.00926566	0.00797467	0.0156735	0.0094535	0.00747136	0.0165188	0.0439462	4	9.26566	7.97467	9.4535	7.47136	34.6806	35.9715	43.9462
1.9 Hz	44	0.0464316	0.0269715	0.0282623	1	20	0.0468529	0.0153502	0.0197419	0.0169747	0.015684	0.00248533	0.0285961	0.0242043	0.00290668	0.0439462	4	16.9747	15.684	28.5961	24.2043	26.9715	28.2623	43.9462
1.9 Hz	113	0.0777184	0.0492369	0.0501858	1	36	0.0400663	0.0143567	0.0186918	0.00529064	0.00623955	0.0337722	0.0295895	0.0252545	0.00387988	0.0439462	4	5.29064	6.23955	29.5895	25.2545	49.2369	50.1858	43.9462
1.9 Hz	97	0.0630513	0.029482	0.0311191	14	39	0.0791047	0.0442064	0.0458215	0.0144642	0.0128271	0.019105	0.000260156	0.00187527	0.0351585	0.0439462	4	14.4642	12.8271	0.260156	1.87527	29.482	31.1191	43.9462
1.9 Hz	36	0.0315973	0.00990265	0.0131072	7	20	0.0328069	0.00926285	0.0125462	0.0340436	0.030839	0.0123489	0.0346834	0.0314	0.0111394	0.0439462	4	34.0436	30.839	34.6834	31.4	9.90265	13.1072	43.9462
1.9 Hz	39	0.0614735	0.0341399	0.0353302	10	20	0.0368766	0.0138694	0.01687	0.00980634	0.00861602	0.0175273	0.0300769	0.0270762	0.00706966	0.0439462	4	9.80634	8.61602	30.0769	27.0762	34.1399	35.3302	43.9462
1.9 Hz	39	0.06323	0.0351718	0.0365263	6	210	0	0	0	0.00877446	0.00741997	0.0192838	0.0439462	0.0439462	0.0439462	0.0439462	4	8.77446	7.41997	43.9462	43.9462	35.1718	36.5263	43.9462
1.9 Hz	97	0.0680627	0.031737	0.0340472	7	84	0.0707595	0.047503	0.0492105	0.0122092	0.00989898	0.0241165	0.00355679	0.00526429	0.0268133	0.0439462	4	12.2092	9.89898	3.55679	5.26429	31.737	34.0472	43.9462
1.9 Hz	113	0.0733038	0.049459	0.0500703	1	36	0.0362746	0.0128228	0.0169934	0.00551282	0.00612411	0.0293576	0.0311234	0.0269528	0.00767164	0.0439462	4	5.51282	6.12411	31.1234	26.9528	49.459	50.0703	43.9462
1.9 Hz	36	0.0299981	0.0111081	0.0132829	12	113	0.0842278	0.0565708	0.0577741	0.0328381	0.0306633	0.0139482	0.0126246	0.0138278	0.0402816	0.0439462	4	32.8381	30.6633	12.6246	13.8278	11.1081	13.2829	43.9462
1.9 Hz	20	0.0328161	0.00886231	0.0120711	6	39	0.0676039	0.0457074	0.0470437	0.0350839	0.0318751	0.0111302	0.00176121	0.0030975	0.0236576	0.0439462	4	35.0839	31.8751	1.76121	3.0975	8.86231	12.0711	43.9462
1.9 Hz	77	0.0598236	0.0353867	0.036574	11	84	0.0789384	0.0485861	0.050333	0.00855957	0.00737221	0.0158773	0.00463992	0.00638678	0.0349921	0.0439462	4	8.55957	7.37221	4.63992	6.38678	35.3867	36.574	43.9462
1.9 Hz	113	0.0778223	0.0484353	0.0493871	1	36	0.0308564	0.01435	0.0165306	0.00448903	0.00544083	0.0338761	0.0295962	0.0274156	0.0130898	0.0439462	4	4.48903	5.44083	29.5962	27.4156	48.4353	49.3871	43.9462
1.9 Hz	44	0.0551867	0.0258999	0.0278976	14	39	0.0773908	0.0444394	0.0465743	0.0180464	0.0160486	0.0112405	0.000493143	0.00262811	0.0334446	0.0439462	4	18.0464	16.0486	0.493143	2.62811	25.8999	27.8976	43.9462
1.9 Hz	77	0.0616709	0.0342906	0.0363846	6	44	0.0659315	0.0316935	0.0340753	0.00965565	0.00756167	0.0177246	0.0122527	0.00987091	0.0219853	0.0439462	4	9.65565	7.56167	12.2527	9.87091	34.2906	36.3846	43.9462
1.9 Hz	39	0.0666986	0.0424524	0.043315	2	37	0.0871518	0.0592498	0.0602838	0.0014938	0.00063125	0.0227524	0.0153036	0.0163376	0.0432056	0.0439462	4	1.4938	0.63125	15.3036	16.3376	42.4524	43.315	43.9462
1.9 Hz	39	0.0658429	0.0366721	0.0380547	5	113	0.0784276	0.0534621	0.0543967	0.00727409	0.00589151	0.0218966	0.00951591	0.0104505	0.0344813	0.0439462	4	7.27409	5.89151	9.51591	10.4505	36.6721	38.0547	43.9462
1.9 Hz	77	0.0643167	0.0311928	0.0328755	10	210	0	0	0	0.0127534	0.0110707	0.0203705	0.0439462	0.0439462	0.0439462	0.0439462	4	12.7534	11.0707	43.9462	43.9462	31.1928	32.8755	43.9462
1.9 Hz	37	0.0877086	0.0602373	0.0611644	12	77	0.0611927	0.0349427	0.0369601	0.0162911	0.0172182	0.0437624	0.00900355	0.0069861	0.0172465	0.0439462	4	16.2911	17.2182	9.00355	6.9861	60.2373	61.1644	43.9462
1.9 Hz	20	0.0398409	0.00881731	0.0124779	6	113	0.0833711	0.0559375	0.0570104	0.0351289	0.0314683	0.00410537	0.0119913	0.0130641	0.0394249	0.0439462	4	35.1289	31.4683	11.9913	13.0641	8.81731	12.4779	43.9462
1.9 Hz	97	0.0621125	0.0352949	0.0364035	12	36	0.0260234	0.0107961	0.0134761	0.00865128	0.00754275	0.0181663	0.0331502	0.0304701	0.0179228	0.0439462	4	8.65128	7.54275	33.1502	30.4701	35.2949	36.4035	43.9462
1.9 Hz	37	0.0913881	0.0633089	0.0637972	13	36	0.0347952	0.0179763	0.0201339	0.0193627	0.019851	0.0474419	0.02597	0.0238124	0.00915107	0.0439462	4	19.3627	19.851	25.97	23.8124	63.3089	63.7972	43.9462
1.9 Hz	84	0.0624966	0.0423881	0.0432566	11	77	0.071512	0.0383883	0.0408219	0.00155812	0.000689626	0.0185504	0.00555792	0.00312436	0.0275658	0.0439462	4	1.55812	0.689626	5.55792	3.12436	42.3881	43.2566	43.9462
1.9 Hz	84	0.0704326	0.0404893	0.0419281	5	36	0.0426183	0.0137525	0.01678	0.00345694	0.00201816	0.0264864	0.0301937	0.0271662	0.00132788	0.0439462	4	3.45694	2.01816	30.1937	27.1662	40.4893	41.9281	43.9462
1.9 Hz	77	0.0766922	0.0356207	0.0378139	5	20	0.0466193	0.0179096	0.0212157	0.00832554	0.00613234	0.0327459	0.0260367	0.0227306	0.0026731	0.0439462	4	8.32554	6.13234	26.0367	22.7306	35.6207	37.8139	43.9462
1.9 Hz	36	0.03095	0.0107899	0.0130782	12	39	0.0744352	0.0429485	0.0445336	0.0331564	0.030868	0.0129962	0.000997726	0.000587393	0.030489	0.0439462	4	33.1564	30.868	0.997726	0.587393	10.7899	13.0782	43.9462
1.9 Hz	36	0.0291866	0.0113924	0.0138157	12	20	0.0350391	0.0108193	0.0151608	0.0325538	0.0301305	0.0147596	0.0331269	0.0287855	0.00890709	0.0439462	4	32.5538	30.1305	33.1269	28.7855	11.3924	13.8157	43.9462
1.9 Hz	36	0.0263318	0.00918252	0.0113792	8	44	0.0545838	0.032751	0.0340181	0.0347637	0.0325671	0.0176144	0.0111952	0.00992812	0.0106376	0.0439462	4	34.7637	32.5671	11.1952	9.92812	9.18252	11.3792	43.9462
1.9 Hz	20	0.0306047	0.0075137	0.0112737	6	20	0.0314039	0.0105609	0.0133432	0.0364325	0.0326725	0.0133415	0.0333854	0.0306031	0.0125423	0.0439462	4	36.4325	32.6725	33.3854	30.6031	7.5137	11.2737	43.9462
1.9 Hz	36	0.0291589	0.0087124	0.0109274	1	39	0.0675453	0.0424902	0.0435718	0.0352338	0.0330188	0.0147873	0.00145599	0.000374392	0.0235991	0.0439462	4	35.2338	33.0188	1.45599	0.374392	8.7124	10.9274	43.9462
1.9 Hz	36	0.0394855	0.0115828	0.014213	12	20	0.0440599	0.0130518	0.0163096	0.0323635	0.0297333	0.00446077	0.0308944	0.0276366	0.000113644	0.0439462	4	32.3635	29.7333	30.8944	27.6366	11.5828	14.213	43.9462
1.9 Hz	36	0.0267702	0.00836177	0.0111795	7	36	0.0307051	0.0128166	0.0158307	0.0355844	0.0327667	0.017176	0.0311296	0.0281155	0.0132411	0.0439462	4	35.5844	32.7667	31.1296	28.1155	8.36177	11.1795	43.9462
1.9 Hz	36	0.0316792	0.00954303	0.0127188	7	113	0.0849383	0.0544519	0.0551561	0.0344032	0.0312274	0.012267	0.0105057	0.0112099	0.040992	0.0439462	4	34.4032	31.2274	10.5057	11.2099	9.54303	12.7188	43.9462
1.9 Hz	77	0.065864	0.0347487	0.0359372	9	39	0.0634632	0.0416866	0.0425152	0.00919747	0.00800898	0.0219177	0.00225966	0.00143105	0.019517	0.0439462	4	9.19747	8.00898	2.25966	1.43105	34.7487	35.9372	43.9462
1.9 Hz	20	0.0367652	0.00912142	0.0127772	5	37	0.0891235	0.0643125	0.0659212	0.0348248	0.031169	0.00718106	0.0203663	0.021975	0.0451773	0.0439462	4	34.8248	31.169	20.3663	21.975	9.12142	12.7772	43.9462
1.9 Hz	37	0.0871513	0.0625707	0.0632612	13	97	0.0806466	0.0392943	0.0413229	0.0186244	0.019315	0.0432051	0.00465195	0.00262333	0.0367003	0.0439462	4	18.6244	19.315	4.65195	2.62333	62.5707	63.2612	43.9462
1.9 Hz	44	0.0629144	0.0319277	0.0336647	12	20	0.0334728	0.0137109	0.0165031	0.0120185	0.0102815	0.0189682	0.0302353	0.0274432	0.0104734	0.0439462	4	12.0185	10.2815	30.2353	27.4432	31.9277	33.6647	43.9462
1.9 Hz	97	0.0623902	0.0304809	0.0317629	1	44	0.0573297	0.0299176	0.0320167	0.0134653	0.0121833	0.018444	0.0140287	0.0119296	0.0133834	0.0439462	4	13.4653	12.1833	14.0287	11.9296	30.4809	31.7629	43.9462
1.9 Hz	84	0.0621954	0.0388125	0.0401822	6	36	0.0377095	0.0153291	0.0178864	0.00513376	0.00376403	0.0182491	0.0286171	0.0260598	0.00623672	0.0439462	4	5.13376	3.76403	28.6171	26.0598	38.8125	40.1822	43.9462
1.9 Hz	113	0.0733154	0.0481074	0.0488737	1	77	0.0745836	0.0401102	0.0431584	0.0041612	0.00492752	0.0293692	0.00383603	0.000787839	0.0306374	0.0439462	4	4.1612	4.92752	3.83603	0.787839	48.1074	48.8737	43.9462
1.9 Hz	39	0.0673378	0.0360724	0.0372622	6	37	0.0848806	0.060777	0.0615206	0.00787385	0.00668403	0.0233916	0.0168308	0.0175744	0.0409344	0.0439462	4	7.87385	6.68403	16.8308	17.5744	36.0724	37.2622	43.9462
1.9 Hz	39	0.0633993	0.0383596	0.0391418	11	36	0.0302204	0.0110981	0.0129857	0.00558661	0.00480445	0.019453	0.0328481	0.0309605	0.0137259	0.0439462	4	5.58661	4.80445	32.8481	30.9605	38.3596	39.1418	43.9462
1.9 Hz	36	0.0334646	0.0114401	0.0140738	12	77	0.0683342	0.0408141	0.0429728	0.0325062	0.0298724	0.0104817	0.0031321	0.000973377	0.024388	0.0439462	4	32.5062	29.8724	3.1321	0.973377	11.4401	14.0738	43.9462
1.9 Hz	77	0.0626693	0.0309261	0.0324104	10	113	0.0884471	0.0567783	0.0584724	0.0130201	0.0115358	0.0187231	0.0128321	0.0145262	0.0445008	0.0439462	4	13.0201	11.5358	12.8321	14.5262	30.9261	32.4104	43.9462
1.9 Hz	97	0.0571551	0.0319571	0.0340384	7	20	0.0386626	0.0139536	0.0179835	0.0119892	0.00990779	0.0132089	0.0299926	0.0259627	0.00528362	0.0439462	4	11.9892	9.90779	29.9926	25.9627	31.9571	34.0384	43.9462
1.9 Hz	97	0.0525631	0.0297134	0.0310149	1	39	0.0548237	0.0385013	0.0392027	0.0142328	0.0129313	0.00861684	0.00544488	0.00474356	0.0108775	0.0439462	4	14.2328	12.9313	5.44488	4.74356	29.7134	31.0149	43.9462
1.9 Hz	77	0.0579343	0.0350972	0.0363539	11	84	0.0775203	0.0484927	0.0501313	0.00884907	0.00759231	0.0139881	0.00454652	0.00618504	0.0335741	0.0439462	4	8.84907	7.59231	4.54652	6.18504	35.0972	36.3539	43.9462
1.9 Hz	77	0.0633428	0.034614	0.0363008	5	77	0.0744645	0.0426383	0.0448187	0.00933223	0.00764539	0.0193966	0.00130789	0.000872448	0.0305183	0.0439462	4	9.33223	7.64539	1.30789	0.872448	34.614	36.3008	43.9462
1.9 Hz	113	0.0724313	0.0497973	0.0505388	1	44	0.0594499	0.030329	0.032188	0.00585107	0.00659262	0.0284851	0.0136172	0.0117582	0.0155036	0.0439462	4	5.85107	6.59262	13.6172	11.7582	49.7973	50.5388	43.9462
1.9 Hz	20	0.0375322	0.0151751	0.0173187	2	113	0.0776539	0.0523969	0.0534729	0.0287711	0.0266276	0.00641405	0.00845066	0.00952664	0.0337077	0.0439462	4	28.7711	26.6276	8.45066	9.52664	15.1751	17.3187	43.9462
1.9 Hz	36	0.0325585	0.00879381	0.0119368	7	113	0.0793049	0.0567835	0.0580256	0.0351524	0.0320094	0.0113877	0.0128373	0.0140793	0.0353586	0.0439462	4	35.1524	32.0094	12.8373	14.0793	8.79381	11.9368	43.9462
1.9 Hz	36	0.0230474	0.0081286	0.0102586	8	210	0	0	0	0.0358176	0.0336877	0.0208988	0.0439462	0.0439462	0.0439462	0.0439462	4	35.8176	33.6877	43.9462	43.9462	8.1286	10.2586	43.9462
1.9 Hz	44	0.06114	0.0321836	0.0336174	12	77	0.0658114	0.0365556	0.0382809	0.0117626	0.0103288	0.0171937	0.00739064	0.00566527	0.0218652	0.0439462	4	11.7626	10.3288	7.39064	5.66527	32.1836	33.6174	43.9462
1.9 Hz	84	0.0691515	0.0420152	0.0430151	11	37	0.0769893	0.0582911	0.0592881	0.00193099	0.000931095	0.0252053	0.0143449	0.0153419	0.0330431	0.0439462	4	1.93099	0.931095	14.3449	15.3419	42.0152	43.0151	43.9462
1.9 Hz	44	0.0615489	0.0281529	0.030173	7	113	0.0766935	0.0551201	0.0560242	0.0157933	0.0137732	0.0176026	0.0111739	0.012078	0.0327473	0.0439462	4	15.7933	13.7732	11.1739	12.078	28.1529	30.173	43.9462
1.9 Hz	113	0.070029	0.0486517	0.0493856	1	20	0.0329317	0.0127433	0.0160324	0.00470544	0.00543933	0.0260828	0.0312029	0.0279138	0.0110145	0.0439462	4	4.70544	5.43933	31.2029	27.9138	48.6517	49.3856	43.9462
1.9 Hz	36	0.0337316	0.0126182	0.0150065	12	20	0.0349575	0.0154134	0.0185065	0.031328	0.0289397	0.0102146	0.0285328	0.0254398	0.00898873	0.0439462	4	31.328	28.9397	28.5328	25.4398	12.6182	15.0065	43.9462
1.9 Hz	44	0.060216	0.0318366	0.0332921	12	113	0.0854004	0.0556751	0.0568137	0.0121096	0.0106541	0.0162698	0.0117289	0.0128674	0.0414542	0.0439462	4	12.1096	10.6541	11.7289	12.8674	31.8366	33.2921	43.9462
1.9 Hz	44	0.0586071	0.0269888	0.0300525	7	210	0	0	0	0.0169574	0.0138937	0.0146609	0.0439462	0.0439462	0.0439462	0.0439462	4	16.9574	13.8937	43.9462	43.9462	26.9888	30.0525	43.9462
1.9 Hz	84	0.0673865	0.0439152	0.0446373	9	210	0	0	0	3.1013e-05	0.000691097	0.0234403	0.0439462	0.0439462	0.0439462	0.0439462	4	0.031013	0.691097	43.9462	43.9462	43.9152	44.6373	43.9462
1.9 Hz	44	0.0501838	0.0272533	0.0284824	1	84	0.0650883	0.04578	0.0472703	0.0166929	0.0154638	0.00623757	0.00183377	0.00332411	0.021142	0.0439462	4	16.6929	15.4638	1.83377	3.32411	27.2533	28.4824	43.9462
1.9 Hz	97	0.0525251	0.0305163	0.0314366	1	39	0.0769304	0.0437876	0.0450502	0.0134299	0.0125096	0.00857884	0.00015863	0.00110393	0.0329841	0.0439462	4	13.4299	12.5096	0.15863	1.10393	30.5163	31.4366	43.9462
1.9 Hz	113	0.0704644	0.0488061	0.0495694	1	37	0.0903311	0.0631325	0.0645081	0.00485986	0.0056232	0.0265182	0.0191863	0.0205619	0.0463849	0.0439462	4	4.85986	5.6232	19.1863	20.5619	48.8061	49.5694	43.9462
1.9 Hz	36	0.0264604	0.00899824	0.0111883	8	97	0.0696869	0.0377728	0.039889	0.034948	0.0327579	0.0174858	0.00617339	0.00405722	0.0257406	0.0439462	4	34.948	32.7579	6.17339	4.05722	8.99824	11.1883	43.9462
1.9 Hz	84	0.0698014	0.0431604	0.043986	9	44	0.0555653	0.0290555	0.0305863	0.000785787	3.97637e-05	0.0258552	0.0148908	0.0133599	0.011619	0.0439462	4	0.785787	0.0397637	14.8908	13.3599	43.1604	43.986	43.9462
1.9 Hz	77	0.0583823	0.0348326	0.0361535	11	37	0.0815258	0.058206	0.0589613	0.00911365	0.00779272	0.014436	0.0142598	0.0150151	0.0375796	0.0439462	4	9.11365	7.79272	14.2598	15.0151	34.8326	36.1535	43.9462
1.9 Hz	44	0.0603683	0.025199	0.027612	14	44	0.068957	0.0328127	0.0358038	0.0187472	0.0163343	0.0164221	0.0111335	0.00814242	0.0250107	0.0439462	4	18.7472	16.3343	11.1335	8.14242	25.199	27.612	43.9462
1.9 Hz	37	0.0805901	0.0558579	0.0566006	1	77	0.0776405	0.0394804	0.0424565	0.0119117	0.0126544	0.0366439	0.0044658	0.00148975	0.0336943	0.0439462	4	11.9117	12.6544	4.4658	1.48975	55.8579	56.6007	43.9462
1.9 Hz	36	0.0259366	0.00860238	0.0108255	8	113	0.0700145	0.0528981	0.0537535	0.0353438	0.0331207	0.0180096	0.00895184	0.00980731	0.0260683	0.0439462	4	35.3438	33.1207	8.95184	9.80731	8.60238	10.8255	43.9462
1.9 Hz	20	0.0384339	0.0100725	0.0136836	5	97	0.0587512	0.03537	0.0374704	0.0338737	0.0302626	0.0055123	0.00857624	0.00647579	0.0148049	0.0439462	4	33.8737	30.2626	8.57624	6.47579	10.0725	13.6836	43.9462
1.9 Hz	77	0.0599976	0.0322998	0.0339651	3	210	0	0	0	0.0116464	0.00998111	0.0160514	0.0439462	0.0439462	0.0439462	0.0439462	4	11.6464	9.98111	43.9462	43.9462	32.2998	33.9651	43.9462
1.9 Hz	77	0.0585391	0.0335181	0.0346009	11	20	0.0345207	0.00860165	0.01173	0.0104281	0.00934533	0.0145929	0.0353446	0.0322162	0.00942556	0.0439462	4	10.4281	9.34533	35.3446	32.2162	33.5181	34.6009	43.9462
1.9 Hz	37	0.0872106	0.062884	0.0636765	13	113	0.0796819	0.0553061	0.0564761	0.0189378	0.0197302	0.0432644	0.0113599	0.0125299	0.0357357	0.0439462	4	18.9378	19.7302	11.3599	12.5299	62.884	63.6765	43.9462
1.9 Hz	84	0.072773	0.0422219	0.0435786	5	210	0	0	0	0.00172436	0.000367645	0.0288268	0.0439462	0.0439462	0.0439462	0.0439462	4	1.72436	0.367645	43.9462	43.9462	42.2219	43.5786	43.9462
1.9 Hz	20	0.0293304	0.0078659	0.0113605	6	37	0.0810759	0.0597175	0.0607263	0.0360803	0.0325857	0.0146159	0.0157713	0.0167801	0.0371296	0.0439462	4	36.0803	32.5857	15.7713	16.7801	7.8659	11.3605	43.9462
1.9 Hz	97	0.0557244	0.029117	0.0306906	14	39	0.0795161	0.0414606	0.0434424	0.0148292	0.0132556	0.0117782	0.00248564	0.000503849	0.0355699	0.0439462	4	14.8292	13.2556	2.48564	0.503849	29.117	30.6906	43.9462
1.9 Hz	36	0.0344936	0.0104063	0.013866	7	37	0.0893292	0.0631019	0.0639663	0.0335399	0.0300802	0.00945263	0.0191557	0.02002	0.0453829	0.0439462	4	33.5399	30.0802	19.1557	20.02	10.4063	13.866	43.9462
1.9 Hz	44	0.0519853	0.0286458	0.029846	8	77	0.0688545	0.0412734	0.0437925	0.0153005	0.0141003	0.00803905	0.0026728	0.00015372	0.0249083	0.0439462	4	15.3005	14.1003	2.6728	0.15372	28.6458	29.846	43.9462
1.9 Hz	77	0.0579967	0.033967	0.0356724	6	97	0.0545383	0.0339224	0.0351897	0.00997927	0.00827381	0.0140505	0.0100238	0.00875648	0.0105921	0.0439462	4	9.97927	8.27381	10.0238	8.75648	33.9669	35.6724	43.9462
1.9 Hz	113	0.0743435	0.0491042	0.0497603	1	37	0.0817444	0.0611773	0.0617181	0.00515795	0.00581405	0.0303973	0.017231	0.0177719	0.0377982	0.0439462	4	5.15795	5.81405	17.231	17.7719	49.1042	49.7603	43.9462
1.9 Hz	39	0.0679279	0.0346414	0.0359993	10	77	0.0702724	0.0397837	0.0427715	0.00930487	0.00794693	0.0239817	0.00416252	0.00117471	0.0263262	0.0439462	4	9.30487	7.94693	4.16252	1.17471	34.6414	35.9993	43.9462
1.9 Hz	37	0.0938213	0.0634215	0.0640759	13	20	0.0311591	0.0101486	0.0137723	0.0194753	0.0201297	0.0498751	0.0337976	0.0301739	0.0127872	0.0439462	4	19.4753	20.1297	33.7976	30.1739	63.4215	64.0759	43.9462
1.9 Hz	113	0.0678975	0.0482166	0.0488432	1	44	0.0618823	0.033416	0.035803	0.00427033	0.00489695	0.0239512	0.0105302	0.00814327	0.0179361	0.0439462	4	4.27033	4.89695	10.5302	8.14327	48.2166	48.8432	43.9462
1.9 Hz	97	0.0602613	0.038734	0.0394117	13	97	0.0650718	0.0380846	0.0398816	0.00521226	0.00453454	0.0163151	0.00586159	0.00406465	0.0211256	0.0439462	4	5.21226	4.53453	5.86159	4.06465	38.734	39.4117	43.9462
1.9 Hz	84	0.0646215	0.0416459	0.0423907	11	20	0.0369286	0.0127521	0.016418	0.00230027	0.00155548	0.0206753	0.0311941	0.0275283	0.00701758	0.0439462	4	2.30027	1.55548	31.1941	27.5283	41.6459	42.3907	43.9462
1.9 Hz	39	0.0596839	0.0375849	0.0383724	11	37	0.0936206	0.0624876	0.0638339	0.00636128	0.00557383	0.0157377	0.0185414	0.0198877	0.0496744	0.0439462	4	6.36128	5.57383	18.5414	19.8877	37.5849	38.3724	43.9462
1.9 Hz	84	0.0649967	0.0373226	0.0385243	10	36	0.0324582	0.0121348	0.0156173	0.00662363	0.00542196	0.0210505	0.0318115	0.028329	0.011488	0.0439462	4	6.62363	5.42196	31.8115	28.329	37.3226	38.5243	43.9462
1.9 Hz	20	0.0282344	0.00647497	0.0101416	10	36	0.02302	0.00885834	0.0110572	0.0374712	0.0338046	0.0157118	0.0350879	0.032889	0.0209262	0.0439462	4	37.4712	33.8046	35.0879	32.889	6.47497	10.1416	43.9462
1.9 Hz	20	0.0341784	0.00939179	0.0124367	6	44	0.068957	0.0328127	0.0358038	0.0345544	0.0315095	0.0097678	0.0111335	0.00814242	0.0250107	0.0439462	4	34.5544	31.5095	11.1335	8.14242	9.3918	12.4367	43.9462
1.9 Hz	39	0.0586572	0.0361922	0.0372585	6	97	0.0547687	0.0362231	0.0372678	0.00775405	0.0066877	0.0147109	0.0077231	0.00667845	0.0108225	0.0439462	4	7.75405	6.6877	7.7231	6.67845	36.1922	37.2585	43.9462
1.9 Hz	77	0.054598	0.034937	0.0358947	11	20	0.0424821	0.015974	0.0195909	0.00900925	0.00805156	0.0106518	0.0279722	0.0243553	0.00146409	0.0439462	4	9.00925	8.05156	27.9722	24.3553	34.937	35.8947	43.9462
1.9 Hz	20	0.0358938	0.00743436	0.0107475	6	20	0.0252146	0.0105257	0.0131521	0.0365119	0.0331987	0.0080524	0.0334206	0.0307941	0.0187316	0.0439462	4	36.5119	33.1987	33.4206	30.7941	7.43436	10.7475	43.9462
1.9 Hz	84	0.07596	0.0479189	0.0487998	2	36	0.0340184	0.0119643	0.0153023	0.00397271	0.00485357	0.0320138	0.031982	0.0286439	0.00992785	0.0439462	4	3.97271	4.85357	31.982	28.6439	47.9189	48.7998	43.9462
1.9 Hz	97	0.0530992	0.0347938	0.0356425	8	20	0.0447818	0.016918	0.0210819	0.00915238	0.00830377	0.00915302	0.0270282	0.0228644	0.000835575	0.0439462	4	9.15238	8.30377	27.0282	22.8644	34.7938	35.6425	43.9462
1.9 Hz	77	0.0537485	0.0339117	0.03509	11	84	0.0744273	0.0465102	0.0479954	0.0100345	0.00885626	0.00980233	0.00256395	0.0040492	0.0304811	0.0439462	4	10.0345	8.85626	2.56395	4.0492	33.9117	35.09	43.9462
1.9 Hz	113	0.0730634	0.049318	0.0500558	1	36	0.0383492	0.0159576	0.0183314	0.00537181	0.00610953	0.0291172	0.0279886	0.0256148	0.00559705	0.0439462	4	5.37181	6.10953	27.9886	25.6148	49.318	50.0558	43.9462
1.9 Hz	36	0.028601	0.00863354	0.011143	1	84	0.0705522	0.0454733	0.0464927	0.0353127	0.0328032	0.0153452	0.00152704	0.00254646	0.026606	0.0439462	4	35.3127	32.8032	1.52704	2.54646	8.63354	11.143	43.9462
1.9 Hz	97	0.0518712	0.0303478	0.031583	1	77	0.0728327	0.0413939	0.0436242	0.0135984	0.0123632	0.00792497	0.00255234	0.00032207	0.0288865	0.0439462	4	13.5984	12.3632	2.55234	0.32207	30.3478	31.583	43.9462
1.9 Hz	20	0.0399332	0.0110207	0.0152395	5	97	0.0689238	0.0404707	0.0424208	0.0329255	0.0287067	0.00401305	0.00347557	0.00152543	0.0249775	0.0439462	4	32.9255	28.7067	3.47557	1.52543	11.0207	15.2395	43.9462
1.9 Hz	113	0.0748963	0.0484769	0.0491995	1	210	0	0	0	0.00453069	0.00525324	0.0309501	0.0439462	0.0439462	0.0439462	0.0439462	4	4.53069	5.25324	43.9462	43.9462	48.4769	49.1995	43.9462
1.9 Hz	113	0.0723125	0.0497543	0.0503732	1	44	0.063576	0.0317288	0.0351681	0.00580808	0.00642701	0.0283662	0.0122174	0.00877811	0.0196298	0.0439462	4	5.80808	6.42701	12.2174	8.77811	49.7543	50.3732	43.9462
1.9 Hz	97	0.0531481	0.0315895	0.0326431	1	37	0.0999164	0.0644	0.0657344	0.0123568	0.0113031	0.00920192	0.0204538	0.0217882	0.0559701	0.0439462	4	12.3568	11.3031	20.4538	21.7882	31.5895	32.6431	43.9462
1.9 Hz	97	0.0653464	0.0352733	0.0364739	12	20	0.034656	0.0123188	0.0150294	0.00867287	0.00747229	0.0214002	0.0316274	0.0289168	0.00929024	0.0439462	4	8.67287	7.47229	31.6274	28.9168	35.2733	36.4739	43.9462
1.9 Hz	36	0.0236972	0.00864446	0.0105827	1	97	0.0612606	0.0352231	0.0365642	0.0353018	0.0333635	0.020249	0.00872314	0.00738207	0.0173143	0.0439462	4	35.3018	33.3635	8.72314	7.38207	8.64446	10.5827	43.9462
1.9 Hz	20	0.0344718	0.00822136	0.0117757	6	39	0.0678338	0.0419195	0.0430054	0.0357249	0.0321705	0.00947437	0.00202672	0.000940822	0.0238876	0.0439462	4	35.7249	32.1705	2.02672	0.940822	8.22136	11.7757	43.9462
1.9 Hz	84	0.0632939	0.039606	0.0408377	6	77	0.0696663	0.041027	0.0428047	0.00434022	0.00310851	0.0193477	0.00291924	0.00114154	0.0257201	0.0439462	4	4.34022	3.10851	2.91924	1.14154	39.606	40.8377	43.9462
1.9 Hz	20	0.028125	0.00700686	0.0106368	10	97	0.0615955	0.0390834	0.040997	0.0369394	0.0333095	0.0158212	0.00486282	0.00294922	0.0176493	0.0439462	4	36.9394	33.3095	4.86281	2.94922	7.00686	10.6368	43.9462
1.9 Hz	44	0.0549322	0.0284616	0.0301166	1	36	0.0302335	0.011275	0.0140613	0.0154846	0.0138296	0.010986	0.0326712	0.0298849	0.0137128	0.0439462	4	15.4846	13.8296	32.6712	29.8849	28.4616	30.1166	43.9462
1.9 Hz	77	0.0704924	0.031325	0.0332235	10	113	0.0802111	0.0550104	0.0561589	0.0126212	0.0107227	0.0265462	0.0110641	0.0122127	0.0362649	0.0439462	4	12.6212	10.7227	11.0641	12.2127	31.325	33.2235	43.9462
1.9 Hz	84	0.0689369	0.0428519	0.0437184	9	97	0.0607196	0.0389029	0.0403255	0.0010943	0.00022782	0.0249906	0.00504332	0.00362077	0.0167733	0.0439462	4	1.0943	0.22782	5.04332	3.62077	42.8519	43.7184	43.9462
1.9 Hz	39	0.0615263	0.0362251	0.0373927	6	77	0.0643773	0.0366411	0.0390914	0.00772107	0.00655348	0.01758	0.00730509	0.00485486	0.0204311	0.0439462	4	7.72107	6.55348	7.30509	4.85486	36.2251	37.3927	43.9462
1.9 Hz	37	0.0898683	0.0581041	0.0592649	7	77	0.069621	0.0404041	0.0421039	0.0141578	0.0153187	0.0459221	0.00354209	0.00184229	0.0256747	0.0439462	4	14.1578	15.3187	3.54209	1.84229	58.1041	59.2649	43.9462
1.9 Hz	84	0.0627234	0.0390173	0.0405299	6	97	0.0527459	0.0357817	0.0367012	0.00492891	0.00341635	0.0187772	0.00816454	0.00724499	0.00879971	0.0439462	4	4.92891	3.41635	8.16454	7.24499	39.0173	40.5299	43.9462
1.9 Hz	39	0.058974	0.0348702	0.0359768	6	77	0.0564739	0.0366859	0.0384339	0.00907602	0.0079694	0.0150278	0.00726036	0.0055123	0.0125276	0.0439462	4	9.07602	7.9694	7.26036	5.5123	34.8702	35.9768	43.9462
1.9 Hz	97	0.051255	0.0306197	0.0316697	1	37	0.0990582	0.0660922	0.0674337	0.0133265	0.0122765	0.00730874	0.022146	0.0234875	0.055112	0.0439462	4	13.3265	12.2765	22.146	23.4875	30.6197	31.6697	43.9462
1.9 Hz	97	0.0620744	0.0314962	0.0331902	7	113	0.0699093	0.0529846	0.0536352	0.01245	0.010756	0.0181282	0.00903838	0.009689	0.0259631	0.0439462	4	12.45	10.756	9.03838	9.689	31.4962	33.1902	43.9462
1.9 Hz	20	0.0306503	0.0100962	0.0129314	11	84	0.0725386	0.0458676	0.0474381	0.0338501	0.0310148	0.0132959	0.00192141	0.00349191	0.0285924	0.0439462	4	33.8501	31.0148	1.92141	3.49191	10.0962	12.9314	43.9462
1.9 Hz	97	0.0649667	0.0353734	0.036532	12	97	0.071812	0.0380192	0.0401933	0.00857283	0.00741424	0.0210204	0.00592702	0.00375291	0.0278658	0.0439462	4	8.57283	7.41424	5.92702	3.75291	35.3734	36.532	43.9462
1.9 Hz	36	0.03214	0.0117114	0.0145098	12	84	0.0735874	0.0486462	0.0501718	0.0322348	0.0294364	0.0118062	0.00469994	0.0062256	0.0296412	0.0439462	4	32.2348	29.4364	4.69994	6.2256	11.7114	14.5098	43.9462
1.9 Hz	20	0.0282354	0.00712104	0.0105547	6	84	0.0633504	0.0434113	0.0443952	0.0368252	0.0333915	0.0157108	0.000534888	0.000448968	0.0194041	0.0439462	4	36.8252	33.3915	0.534888	0.448968	7.12104	10.5547	43.9462
1.9 Hz	77	0.0627032	0.0338222	0.0358958	6	44	0.0649648	0.0331576	0.0367572	0.010124	0.00805042	0.0187569	0.0107886	0.00718899	0.0210186	0.0439462	4	10.124	8.05042	10.7886	7.18899	33.8222	35.8958	43.9462
1.9 Hz	37	0.0886937	0.0553082	0.056447	14	39	0.0667211	0.0401265	0.0412423	0.011362	0.0125008	0.0447475	0.00381973	0.00270396	0.0227749	0.0439462	4	11.362	12.5008	3.81973	2.70396	55.3082	56.447	43.9462
1.9 Hz	37	0.0899087	0.0603432	0.0612912	12	210	0	0	0	0.016397	0.0173449	0.0459625	0.0439462	0.0439462	0.0439462	0.0439462	4	16.397	17.3449	43.9462	43.9462	60.3432	61.2912	43.9462
1.9 Hz	44	0.046551	0.0268863	0.0281747	1	210	0	0	0	0.0170599	0.0157715	0.00260478	0.0439462	0.0439462	0.0439462	0.0439462	4	17.0599	15.7715	43.9462	43.9462	26.8863	28.1747	43.9462
1.9 Hz	97	0.0645802	0.0380946	0.0389828	13	210	0	0	0	0.00585159	0.00496341	0.020634	0.0439462	0.0439462	0.0439462	0.0439462	4	5.85159	4.96341	43.9462	43.9462	38.0946	38.9828	43.9462
1.9 Hz	84	0.0689668	0.038917	0.0404167	6	36	0.038237	0.015975	0.0193663	0.00502927	0.00352949	0.0250206	0.0279712	0.0245799	0.00570925	0.0439462	4	5.02927	3.52949	27.9712	24.5799	38.917	40.4167	43.9462
1.9 Hz	44	0.0530764	0.0279511	0.0296545	1	113	0.0766935	0.0530249	0.0537031	0.0159951	0.0142917	0.00913022	0.00907869	0.00975684	0.0327473	0.0439462	4	15.9951	14.2917	9.07868	9.75684	27.9511	29.6545	43.9462
1.9 Hz	37	0.0801417	0.0588954	0.0594203	8	36	0.0369961	0.0136334	0.0166125	0.0149492	0.0154741	0.0361954	0.0303128	0.0273337	0.00695008	0.0439462	4	14.9492	15.4741	30.3128	27.3337	58.8954	59.4203	43.9462
1.9 Hz	97	0.0571296	0.0372723	0.0380729	13	37	0.0922848	0.0636115	0.0651174	0.00667394	0.00587336	0.0131834	0.0196653	0.0211712	0.0483385	0.0439462	4	6.67394	5.87336	19.6653	21.1712	37.2723	38.0729	43.9462
1.9 Hz	39	0.0597938	0.0348271	0.0358984	3	37	0.0826685	0.0617348	0.0623778	0.00911909	0.0080478	0.0158476	0.0177886	0.0184316	0.0387222	0.0439462	4	9.11909	8.0478	17.7886	18.4316	34.8271	35.8984	43.9462
1.9 Hz	39	0.0646135	0.0348618	0.0358578	6	44	0.0690341	0.0354061	0.0378126	0.00908442	0.00808842	0.0206673	0.00854013	0.00613364	0.0250879	0.0439462	4	9.08442	8.08842	8.54013	6.13364	34.8618	35.8578	43.9462
1.9 Hz	37	0.07807	0.0556228	0.0567797	7	113	0.0841822	0.0581415	0.0596619	0.0116766	0.0128335	0.0341238	0.0141952	0.0157157	0.040236	0.0439462	4	11.6766	12.8335	14.1952	15.7157	55.6228	56.7797	43.9462
1.9 Hz	84	0.0631129	0.0388817	0.0401147	6	36	0.0373736	0.0162653	0.0191069	0.00506449	0.00383155	0.0191667	0.0276809	0.0248393	0.00657262	0.0439462	4	5.06449	3.83155	27.6809	24.8393	38.8817	40.1147	43.9462
1.9 Hz	20	0.0374069	0.00948838	0.0132893	5	113	0.0737365	0.0544499	0.055136	0.0344578	0.0306569	0.00653936	0.0105037	0.0111898	0.0297902	0.0439462	4	34.4578	30.6569	10.5037	11.1898	9.48838	13.2893	43.9462
1.9 Hz	97	0.0631641	0.0286731	0.0303727	14	36	0.0327831	0.0109698	0.0131822	0.0152731	0.0135735	0.0192179	0.0329765	0.030764	0.0111631	0.0439462	4	15.2731	13.5735	32.9765	30.764	28.6731	30.3727	43.9462
1.9 Hz	44	0.0549095	0.0257789	0.0278933	14	44	0.0768533	0.0321585	0.0357206	0.0181673	0.016053	0.0109633	0.0117877	0.00822565	0.0329071	0.0439462	4	18.1673	16.053	11.7878	8.22565	25.7789	27.8933	43.9462
1.9 Hz	113	0.0747344	0.0490241	0.0496566	1	113	0.0705835	0.0539959	0.0545676	0.00507785	0.00571036	0.0307882	0.0100496	0.0106213	0.0266373	0.0439462	4	5.07785	5.71036	10.0496	10.6213	49.0241	49.6566	43.9462
1.9 Hz	20	0.0336252	0.0102095	0.0132368	9	84	0.0681695	0.0427403	0.0440192	0.0337367	0.0307094	0.010321	0.00120597	7.29337e-05	0.0242232	0.0439462	4	33.7367	30.7094	1.20597	0.0729337	10.2095	13.2368	43.9462
1.9 Hz	84	0.0677481	0.038235	0.0397899	6	113	0.0916231	0.0568412	0.0581653	0.00571125	0.00415635	0.0238019	0.012895	0.014219	0.0476769	0.0439462	4	5.71125	4.15635	12.895	14.219	38.235	39.7899	43.9462
1.9 Hz	20	0.0295732	0.0061247	0.00980804	10	210	0	0	0	0.0378215	0.0341382	0.014373	0.0439462	0.0439462	0.0439462	0.0439462	4	37.8215	34.1382	43.9462	43.9462	6.1247	9.80804	43.9462
1.9 Hz	39	0.0669634	0.0422517	0.0431016	2	77	0.0689668	0.0410825	0.0438433	0.00169457	0.000844605	0.0230172	0.00286372	0.000102896	0.0250206	0.0439462	4	1.69457	0.844605	2.86372	0.102896	42.2517	43.1016	43.9462
1.9 Hz	84	0.0665805	0.0365585	0.037757	3	210	0	0	0	0.00738771	0.00618921	0.0226343	0.0439462	0.0439462	0.0439462	0.0439462	4	7.38771	6.18921	43.9462	43.9462	36.5585	37.757	43.9462
1.9 Hz	84	0.0700271	0.0393997	0.0408957	6	77	0.054507	0.0371042	0.038284	0.00454656	0.00305052	0.0260809	0.00684207	0.00566226	0.0105608	0.0439462	4	4.54656	3.05052	6.84207	5.66226	39.3997	40.8957	43.9462
1.9 Hz	39	0.0596839	0.0375849	0.0383724	11	39	0.064452	0.0424336	0.0439081	0.00636128	0.00557383	0.0157377	0.00151267	3.80911e-05	0.0205057	0.0439462	4	6.36128	5.57383	1.51267	0.0380911	37.5849	38.3724	43.9462
1.9 Hz	39	0.0649934	0.0387882	0.0396823	9	44	0.0572843	0.0337874	0.0355589	0.00515806	0.00426392	0.0210472	0.0101589	0.00838734	0.013338	0.0439462	4	5.15806	4.26392	10.1589	8.38734	38.7882	39.6823	43.9462
1.9 Hz	77	0.0620179	0.0303076	0.0321179	10	20	0.044978	0.0150427	0.0191662	0.0136387	0.0118284	0.0180717	0.0289035	0.02478	0.00103177	0.0439462	4	13.6387	11.8284	28.9035	24.78	30.3076	32.1179	43.9462
1.9 Hz	20	0.0374633	0.0164202	0.018604	2	210	0	0	0	0.027526	0.0253422	0.00648297	0.0439462	0.0439462	0.0439462	0.0439462	4	27.526	25.3422	43.9462	43.9462	16.4202	18.604	43.9462
1.9 Hz	84	0.0714378	0.0486603	0.049324	2	44	0.066693	0.0356568	0.0380717	0.00471411	0.00537774	0.0274916	0.00828946	0.00587456	0.0227468	0.0439462	4	4.71411	5.37774	8.28946	5.87456	48.6603	49.324	43.9462
1.9 Hz	84	0.0720844	0.036877	0.0382573	3	113	0.0822223	0.0554802	0.0563338	0.00706924	0.00568895	0.0281382	0.011534	0.0123876	0.038276	0.0439462	4	7.06924	5.68895	11.534	12.3876	36.877	38.2573	43.9462
1.9 Hz	113	0.0703859	0.0491049	0.0497758	1	84	0.0610721	0.0443372	0.0448675	0.00515863	0.00582958	0.0264397	0.000390951	0.000921238	0.0171259	0.0439462	4	5.15863	5.82958	0.390951	0.921238	49.1049	49.7758	43.9462
1.9 Hz	36	0.02311	0.00663621	0.00961383	14	44	0.0713926	0.0327456	0.0356389	0.03731	0.0343324	0.0208363	0.0112006	0.00830733	0.0274463	0.0439462	4	37.31	34.3324	11.2006	8.30733	6.63621	9.61383	43.9462
1.9 Hz	84	0.0619402	0.0384459	0.0399516	6	97	0.0601373	0.0363794	0.037872	0.00550034	0.0039946	0.017994	0.00756685	0.0060742	0.016191	0.0439462	4	5.50034	3.9946	7.56685	6.0742	38.4459	39.9516	43.9462
1.9 Hz	44	0.0481035	0.027398	0.028761	1	210	0	0	0	0.0165482	0.0151852	0.0041573	0.0439462	0.0439462	0.0439462	0.0439462	4	16.5482	15.1852	43.9462	43.9462	27.398	28.761	43.9462
1.9 Hz	36	0.0282339	0.0111686	0.0135933	12	210	0	0	0	0.0327777	0.0303529	0.0157123	0.0439462	0.0439462	0.0439462	0.0439462	4	32.7777	30.3529	43.9462	43.9462	11.1686	13.5933	43.9462
1.9 Hz	20	0.035425	0.0103411	0.01307	11	97	0.0593456	0.0385971	0.0397758	0.0336051	0.0308763	0.00852119	0.00534913	0.00417043	0.0153993	0.0439462	4	33.6051	30.8763	5.34913	4.17043	10.3411	13.07	43.9462
1.9 Hz	77	0.0636287	0.03129	0.0332174	3	20	0.0456735	0.0144417	0.0183486	0.0126562	0.0107288	0.0196825	0.0295045	0.0255977	0.00172725	0.0439462	4	12.6562	10.7288	29.5045	25.5977	31.29	33.2174	43.9462
1.9 Hz	39	0.060465	0.0359384	0.0372828	6	37	0.0895605	0.062088	0.0631152	0.00800782	0.00666344	0.0165188	0.0181418	0.019169	0.0456142	0.0439462	4	8.00782	6.66344	18.1418	19.169	35.9384	37.2828	43.9462
1.9 Hz	36	0.0266372	0.00890088	0.0115133	1	113	0.0797416	0.0559006	0.0570995	0.0350453	0.0324329	0.017309	0.0119543	0.0131533	0.0357954	0.0439462	4	35.0453	32.4329	11.9543	13.1533	8.90088	11.5133	43.9462
1.9 Hz	84	0.0660178	0.047312	0.0479492	2	39	0.0645515	0.0404776	0.0414293	0.0033658	0.004003	0.0220716	0.00346863	0.0025169	0.0206053	0.0439462	4	3.3658	4.003	3.46863	2.5169	47.312	47.9492	43.9462
1.9 Hz	77	0.0712208	0.033881	0.0359429	5	113	0.0822172	0.0562512	0.057295	0.0100652	0.00800327	0.0272746	0.012305	0.0133488	0.038271	0.0439462	4	10.0652	8.00327	12.305	13.3488	33.881	35.943	43.9462
1.9 Hz	84	0.0626923	0.0389089	0.0400881	6	20	0.0395927	0.0110511	0.0153622	0.00503731	0.00385808	0.0187461	0.0328952	0.028584	0.00435351	0.0439462	4	5.03731	3.85808	32.8952	28.584	38.9089	40.0881	43.9462
1.9 Hz	97	0.0611023	0.0315339	0.0336719	7	113	0.0872451	0.0554826	0.0566741	0.0124123	0.0102743	0.017156	0.0115364	0.0127279	0.0432989	0.0439462	4	12.4123	10.2743	11.5364	12.7279	31.5339	33.6719	43.9462
1.9 Hz	39	0.0639539	0.0346312	0.0356661	10	39	0.0563569	0.0360498	0.0369281	0.00931506	0.00828009	0.0200077	0.00789643	0.0070181	0.0124107	0.0439462	4	9.31506	8.28009	7.89643	7.0181	34.6312	35.6661	43.9462
1.9 Hz	39	0.0610273	0.0345438	0.0356266	10	97	0.0761389	0.0391284	0.0418863	0.00940244	0.00831962	0.0170811	0.0048178	0.00205994	0.0321927	0.0439462	4	9.40244	8.31962	4.8178	2.05994	34.5438	35.6266	43.9462
1.9 Hz	39	0.06323	0.0361335	0.0374304	6	44	0.0763187	0.0360702	0.0386027	0.00781269	0.00651586	0.0192838	0.00787605	0.00534354	0.0323725	0.0439462	4	7.81269	6.51586	7.87605	5.34354	36.1335	37.4304	43.9462
1.9 Hz	77	0.0672966	0.0391714	0.040319	2	84	0.0708739	0.0460555	0.0469462	0.00477484	0.00362721	0.0233504	0.00210929	0.00299996	0.0269277	0.0439462	4	4.77484	3.62721	2.10929	2.99996	39.1714	40.319	43.9462
1.9 Hz	97	0.0566939	0.0353613	0.0359742	8	36	0.0311721	0.0128512	0.0150986	0.00858488	0.00797198	0.0127477	0.0310951	0.0288477	0.0127741	0.0439462	4	8.58488	7.97198	31.0951	28.8477	35.3613	35.9742	43.9462
1.9 Hz	37	0.0867994	0.0577067	0.0590034	7	210	0	0	0	0.0137604	0.0150572	0.0428532	0.0439462	0.0439462	0.0439462	0.0439462	4	13.7604	15.0572	43.9462	43.9462	57.7066	59.0034	43.9462
1.9 Hz	36	0.0252102	0.00957147	0.0116046	1	210	0	0	0	0.0343748	0.0323416	0.018736	0.0439462	0.0439462	0.0439462	0.0439462	4	34.3748	32.3416	43.9462	43.9462	9.57147	11.6046	43.9462
1.9 Hz	20	0.0377885	0.0073254	0.0116376	10	84	0.072409	0.0447297	0.0463274	0.0366208	0.0323086	0.00615771	0.000783484	0.00238113	0.0284628	0.0439462	4	36.6208	32.3086	0.783484	2.38113	7.3254	11.6376	43.9462
1.9 Hz	36	0.0291365	0.00742964	0.0103814	14	37	0.0903311	0.0631325	0.0645081	0.0365166	0.0335649	0.0148097	0.0191863	0.0205619	0.0463849	0.0439462	4	36.5166	33.5648	19.1863	20.5619	7.42964	10.3814	43.9462
1.9 Hz	113	0.0778223	0.0484353	0.0493871	1	210	0	0	0	0.00448903	0.00544083	0.0338761	0.0439462	0.0439462	0.0439462	0.0439462	4	4.48903	5.44083	43.9462	43.9462	48.4353	49.3871	43.9462
1.9 Hz	39	0.0680815	0.0343889	0.0357922	10	113	0.0916547	0.0570134	0.0587894	0.00955729	0.00815403	0.0241352	0.0130672	0.0148432	0.0477085	0.0439462	4	9.55729	8.15403	13.0672	14.8432	34.3889	35.7922	43.9462
1.9 Hz	97	0.0623902	0.0304809	0.0317629	1	44	0.0763187	0.0367779	0.03979	0.0134653	0.0121833	0.018444	0.00716829	0.00415621	0.0323725	0.0439462	4	13.4653	12.1833	7.16829	4.15621	30.4809	31.7629	43.9462
1.9 Hz	97	0.0655707	0.0326	0.0348578	7	113	0.0739004	0.0566976	0.0576857	0.0113462	0.00908842	0.0216245	0.0127514	0.0137395	0.0299541	0.0439462	4	11.3462	9.08842	12.7514	13.7395	32.6	34.8578	43.9462
1.9 Hz	37	0.0791562	0.057033	0.0582391	7	210	0	0	0	0.0130868	0.0142928	0.0352099	0.0439462	0.0439462	0.0439462	0.0439462	4	13.0868	14.2928	43.9462	43.9462	57.033	58.2391	43.9462
1.9 Hz	97	0.0664572	0.0287341	0.0303535	14	210	0	0	0	0.0152121	0.0135928	0.022511	0.0439462	0.0439462	0.0439462	0.0439462	4	15.2121	13.5928	43.9462	43.9462	28.7341	30.3535	43.9462
1.9 Hz	97	0.0551744	0.0311723	0.0321945	1	36	0.0349155	0.0167783	0.0190763	0.0127739	0.0117517	0.0112282	0.0271679	0.0248699	0.00903077	0.0439462	4	12.7739	11.7517	27.1679	24.8699	31.1723	32.1945	43.9462
1.9 Hz	77	0.0636212	0.0364892	0.0378315	9	77	0.0568983	0.0369871	0.038388	0.00745707	0.0061147	0.0196749	0.00695907	0.00555822	0.0129521	0.0439462	4	7.45707	6.1147	6.95907	5.55822	36.4892	37.8315	43.9462
1.9 Hz	39	0.0603858	0.0378388	0.0385386	11	39	0.0717626	0.0422086	0.0434342	0.00610739	0.00540762	0.0164396	0.00173762	0.000512034	0.0278163	0.0439462	4	6.10739	5.40762	1.73762	0.512034	37.8388	38.5386	43.9462
[truncated: 1,830 more rows]
